# Supplementary material for: Whole transcriptome analysis resulted in the identification of Chinese sprangletop (Leptochloa chinensis) genes involved in cyhalofop-butyl tolerance
Source: BMC Genomics. 2021 Jul 9;22:521. doi: 10.1186/s12864-021-07856-z (PMC8268407; doi:10.1186/s12864-021-07856-z)
Supplement: Supplementary file 1 — Additional file 1. Standardized ID, experimental design and quality control information for each sample. [file 12864_2021_7856_MOESM1_ESM.xlsx]

## Sheet: Sheet1
Experimental design and sample information
Sample	Standardized ID	Population	Treatment	CleanReads	CleanBases	GC	CleanQ20	CleanQ30	mapped
B2T1h6-1	TC-1	Tolerant	Samples were taken after treatment with clean water for 24 hours	22156696	6640000000	54.08	96.76	91.94	0.961
B2T1h6-2	TC-2	Tolerant	Samples were taken after treatment with clean water for 24 hours	23886367	7160000000	54.08	96.77	91.88	0.9627
B2T1h6-3	TC-3	Tolerant	Samples were taken after treatment with clean water for 24 hours	21266746	6370000000	54.67	97.13	92.35	0.9641
B2T6h6-1	TE-1	Tolerant	Samples were taken after treatment with cyhalofop-butyl for 24 hours	25172690	7540000000	54.48	97.2	92.82	0.9662
B2T6h6-2	TE-2	Tolerant	Samples were taken after treatment with cyhalofop-butyl for 24 hours	30661965	9190000000	54.84	95.8	89.9	0.9667
B2T6h6-3	TE-3	Tolerant	Samples were taken after treatment with cyhalofop-butyl for 24 hours	20106812	6020000000	54.5	97.05	92.3	0.9526
B4332T1h6-1	SC-1	Sensitive	Samples were taken after treatment with clean water for 24 hours	23525276	7050000000	55.21	96.93	92.27	0.9602
B4332T1h6-2	SC-2	Sensitive	Samples were taken after treatment with clean water for 24 hours	25410740	7610000000	54.09	97.21	92.78	0.9664
B4332T1h6-3	SC-3	Sensitive	Samples were taken after treatment with clean water for 24 hours	22156983	6640000000	53.96	97.16	92.64	0.9664
B4332T6h6-1	SE-1	Sensitive	Samples were taken after treatment with cyhalofop-butyl for 24 hours	20360588	6100000000	53.58	97.12	92.56	0.9628
B4332T6h6-2	SE-2	Sensitive	Samples were taken after treatment with cyhalofop-butyl for 24 hours	24219540	7260000000	54.47	96.98	92.32	0.9642
B4332T6h6-3	SE-3	Sensitive	Samples were taken after treatment with cyhalofop-butyl for 24 hours	31923642	9570000000	54.57	96.83	92.02	0.9661
