# Supplementary material for: Whole transcriptome analysis resulted in the identification of Chinese sprangletop (Leptochloa chinensis) genes involved in cyhalofop-butyl tolerance
Source: BMC Genomics. 2021 Jul 9;22:521. doi: 10.1186/s12864-021-07856-z (PMC8268407; doi:10.1186/s12864-021-07856-z)
Supplement: Supplementary file 2 — Additional file 2. Readcounts of each gene in samples. [file 12864_2021_7856_MOESM2_ESM.xls]

## Sheet: Additional file2
Readcounts of each gene in samples
gene_id	TC-1	TC-2	TC-3	SC-1	SC-2	SC-3	TE-1	TE-2	TE-3	SE-1	SE-2	SE-3
Chr1.g00013	0	1	0	0	0	0	0	0	0	0	0	0
Chr1.g00014	99	119	103	48	75	76	113	104	112	138	65	62
Chr1.g00015	825	658	885	1029	967	1046	764	593	739	1057	830	758
Chr1.g00016	263	279	263	195	177	258	251	233	270	280	245	168
Chr1.g00017	0	0	0	0	0	0	0	0	0	0	0	0
Chr1.g00018	672	645	621	616	424	562	547	470	635	677	492	450
Chr1.g00019	42162	32957	48675	41023	31168	35165	34039	29191	31573	18028	29745	26470
Chr1.g00020	1476	1082	1167	531	558	717	1177	1055	1261	1123	852	780
Chr1.g00021	543	410	467	267	297	332	329	289	314	268	162	158
Chr1.g00022	113	123	124	109	93	115	122	119	135	131	90	101
Chr1.g00023	12	23	12	12	21	21	16	17	20	22	15	12
Chr1.g00024	220	244	238	244	211	253	200	208	275	388	267	251
Chr1.g00025	789	583	618	569	558	715	643	627	670	875	668	639
Chr1.g00026	106	83	69	68	69	78	66	62	99	111	69	79
Chr1.g00027	196	205	168	117	128	167	146	144	185	129	147	125
Chr1.g00028	297	405	280	227	178	239	305	312	433	606	338	292
Chr1.g00029	7	6	9	6	11	10	16	13	5	7	5	2
Chr1.g00030	1666	1343	1230	913	1184	1511	1136	1042	1163	1805	1142	966
Chr1.g00031	106	114	63	50	59	70	83	80	76	178	101	46
Chr1.g00032	21	63	35	35	16	33	47	35	58	62	28	33
Chr1.g00033	1186	1976	1242	1090	870	1193	1442	1356	1907	1825	1142	933
Chr1.g00034	76	496	176	95	94	132	258	247	348	167	124	82
Chr1.g00035	82	78	68	50	42	55	64	62	89	113	61	51
Chr1.g00036	137	141	153	143	114	147	145	128	184	277	137	151
Chr1.g00037	269	385	300	284	215	327	329	273	390	511	282	265
Chr1.g00038	587	524	609	564	669	665	550	519	511	575	497	462
Chr1.g00039	508	392	442	442	506	597	462	356	484	464	437	405
Chr1.g00040	26	33	21	23	11	18	26	39	43	27	19	27
Chr1.g00041	0	9	0	2	0	5	11	4	22	1	4	0
Chr1.g00042	3	23	10	32	13	36	17	21	32	36	10	16
Chr1.g00043	47	55	47	34	18	33	31	36	73	39	29	24
Chr1.g00044	82	65	83	83	90	119	72	63	88	149	93	89
Chr1.g00045	40	46	43	26	26	31	53	54	53	58	43	27
Chr1.g00046	111	187	157	152	102	131	162	130	194	238	123	124
Chr1.g00047	14	24	10	15	3	3	22	12	18	21	4	10
Chr1.g00048	844	722	751	626	555	744	688	564	732	1002	683	542
Chr1.g00049	298	376	277	252	232	299	324	248	391	535	296	261
Chr1.g00050	423	288	311	423	398	442	312	253	331	406	373	315
Chr1.g00051	953	852	826	791	797	950	868	809	951	1303	865	793
Chr1.g00052	2	5	6	8	0	6	3	5	8	8	6	11
Chr1.g00053	889	620	730	770	739	987	710	547	680	867	713	610
Chr1.g00054	11	82	34	33	23	29	27	33	60	33	14	14
Chr1.g00055	0	4	0	2	0	3	0	2	0	4	1	1
Chr1.g00056	14	22	11	12	14	10	20	15	23	10	10	7
Chr1.g00057	187	705	343	185	109	194	338	305	501	337	224	159
Chr1.g00058	25	42	18	18	19	17	23	28	26	30	32	26
Chr1.g00059	15941	8548	12398	11257	12924	15204	9679	7834	8797	7858	8980	8012
Chr1.g00060	0	0	0	0	0	0	0	0	0	0	0	0
Chr1.g00061	0	4	0	3	1	2	5	4	8	12	2	2
Chr1.g00062	0	0	1	0	0	0	0	0	0	1	0	0
Chr1.g00063	1068	1856	1680	1382	765	1288	1273	1206	1707	2702	1203	1074
Chr1.g00064	0	0	0	0	0	0	0	0	0	0	0	0
Chr1.g00065	0	0	0	0	0	0	0	0	0	0	0	0
Chr1.g00066	5	153	48	31	39	31	63	70	137	46	28	12
Chr1.g00067	9	97	105	88	35	74	22	53	65	63	41	45
Chr1.g00068	233	282	246	168	168	190	208	228	301	403	274	212
Chr1.g00069	2	13	7	5	6	8	12	18	21	19	5	7
Chr1.g00070	565	412	544	267	194	217	398	356	423	337	377	315
Chr1.g00071	0	0	0	0	1	0	1	0	1	0	0	0
Chr1.g00072	410	527	461	428	348	487	494	492	667	854	563	434
Chr1.g00073	184	203	163	169	155	187	182	132	194	306	190	197
Chr1.g00074	90	108	170	138	109	108	89	93	132	136	138	144
Chr1.g00075	53	51	83	67	84	89	54	35	60	60	65	79
Chr1.g00076	2	46	29	40	7	25	44	38	47	93	32	25
Chr1.g00077	209	242	224	203	156	202	223	206	248	330	205	173
Chr1.g00078	0	5	2	2	4	3	3	4	9	3	3	0
Chr1.g00079	31	28	37	9	29	24	10	6	16	14	14	13
Chr1.g00080	172	51	109	32	71	79	35	22	34	19	31	32
Chr1.g00081	161	191	135	249	199	232	214	199	237	359	225	213
Chr1.g00082	107	128	122	110	99	117	137	103	116	185	147	101
Chr1.g00083	13	18	13	7	2	7	11	11	27	20	12	11
Chr1.g00084	87	113	93	103	77	84	102	96	140	140	98	81
Chr1.g00085	395	563	433	408	245	375	570	482	757	870	406	349
Chr1.g00086	129	227	204	150	105	162	197	186	299	418	244	245
Chr1.g00087	76	128	100	66	47	59	83	82	110	74	48	56
Chr1.g00088	7	25	9	19	11	15	20	11	14	14	15	12
Chr1.g00089	22	45	23	44	25	34	47	29	47	74	34	32
Chr1.g00090	490	1246	571	603	429	631	947	922	1490	1874	952	697
Chr1.g00091	478	2802	1024	716	364	681	1448	1420	2246	1424	844	555
Chr1.g00092	478	432	428	401	397	477	458	392	434	344	319	250
Chr1.g00093	7	13	7	2	2	0	5	4	7	9	7	1
Chr1.g00094	4	5	2	2	0	1	3	3	3	7	4	5
Chr1.g00095	236	272	221	220	174	251	271	240	296	425	260	227
Chr1.g00096	31	61	46	54	39	58	57	41	60	95	45	63
Chr1.g00097	740	463	495	549	533	650	526	445	541	518	460	398
Chr1.g00098	55	258	90	91	36	63	106	107	179	95	65	36
Chr1.g00099	24	61	40	12	17	15	30	43	45	33	21	13
Chr1.g00100	90	170	108	118	76	119	103	103	137	167	123	93
Chr1.g00101	0	1	0	0	0	0	0	0	2	0	0	0
Chr1.g00102	0	0	0	0	0	0	4	1	2	2	1	0
Chr1.g00103	1570	1649	1540	1623	1293	1614	1635	1540	1739	1790	1318	1090
Chr1.g00104	77	96	56	33	49	71	68	57	75	83	59	65
Chr1.g00105	47	70	58	80	43	69	62	58	79	94	75	50
Chr1.g00106	347	375	328	382	283	422	325	318	388	628	448	428
Chr1.g00107	36	84	39	39	21	29	81	64	115	73	43	39
Chr1.g00108	19	54	27	66	15	31	37	35	55	43	38	23
Chr1.g00109	625	442	489	467	407	505	414	388	409	245	282	221
Chr1.g00110	13	13	12	12	8	9	13	10	12	16	15	14
Chr1.g00111	1	0	1	0	0	1	0	2	1	0	2	0
Chr1.g00112	302	281	278	222	181	248	226	214	295	554	313	293
Chr1.g00113	0	0	1	0	2	1	2	1	0	1	1	0
Chr1.g00114	17	26	20	7	8	12	19	16	26	40	19	11
Chr1.g00115	90	98	99	77	94	88	110	82	105	79	63	92
Chr1.g00116	1063	1065	1096	1158	856	1237	1116	1084	1361	1680	1291	1082
Chr1.g00117	0	3	0	3	0	1	0	1	4	2	0	2
Chr1.g00118	0	3	0	0	1	1	0	1	0	8	1	0
Chr1.g00119	446	1730	870	1154	677	965	995	814	1479	1372	1124	862
Chr1.g00120	321	386	359	272	262	359	365	325	413	592	310	266
Chr1.g00121	26	43	38	44	11	14	10	7	22	9	24	7
Chr1.g00122	64	87	70	75	52	90	83	67	93	158	85	71
Chr1.g00123	473	538	516	451	419	549	621	550	627	766	540	539
Chr1.g00124	102	93	84	76	59	81	89	75	107	114	88	80
Chr1.g00125	2	7	0	3	6	5	5	4	7	3	10	4
Chr1.g00126	0	0	0	0	0	0	0	0	0	0	0	0
Chr1.g00127	0	0	0	0	0	0	0	0	0	0	0	0
Chr1.g00128	88	396	167	95	50	91	184	156	287	153	87	50
Chr1.g00129	250	497	259	402	246	388	402	349	538	732	383	352
Chr1.g00130	4	9	12	9	6	13	11	9	16	10	8	6
Chr1.g00131	62	45	48	39	54	70	60	60	64	72	62	46
Chr1.g00132	76	61	51	37	60	64	49	43	77	54	64	29
Chr1.g00133	0	0	0	0	0	0	0	1	1	0	0	0
Chr1.g00134	44	109	57	51	39	57	72	77	85	82	59	48
Chr1.g00135	1786	1553	2033	1681	1403	2042	2127	1880	2130	3663	2204	1804
Chr1.g00136	15	9	15	11	2	10	9	10	9	4	13	2
Chr1.g00137	234	208	171	197	155	256	190	158	227	241	222	119
Chr1.g00138	90	186	187	145	89	126	104	104	146	370	206	208
Chr1.g00139	138	177	149	121	100	118	112	109	133	157	145	116
Chr1.g00140	34	36	41	29	27	41	35	42	39	45	29	21
Chr1.g00141	9	33	18	10	9	10	22	18	37	26	5	15
Chr1.g00142	4634	2712	3682	3618	4561	5482	3594	3176	3212	6425	4380	4195
Chr1.g00143	169	139	201	164	124	166	173	125	167	228	189	168
Chr1.g00144	0	0	0	0	0	0	0	0	0	0	0	0
Chr1.g00145	18	10	20	29	12	14	10	19	25	32	38	27
Chr1.g00146	0	0	0	0	0	0	0	0	0	0	0	0
Chr1.g00147	1	1	1	0	0	0	0	0	0	0	2	0
Chr1.g00148	0	0	1	0	0	2	0	0	1	2	2	0
Chr1.g00149	560	484	511	453	374	540	481	395	531	592	435	354
Chr1.g00150	8	74	26	14	5	12	53	48	88	47	26	14
Chr1.g00151	44	24	40	21	18	12	35	43	43	23	24	20
Chr1.g00152	454	389	357	296	311	353	435	364	438	632	492	474
Chr1.g00153	281	185	170	209	202	263	211	152	184	203	158	138
Chr1.g00154	303	276	275	365	367	415	295	293	348	362	311	253
Chr1.g00155	2846	2621	2777	4302	3327	4098	6294	6079	6444	3265	2474	2428
Chr1.g00156	5298	5237	6106	4402	3713	4617	7699	6998	7394	4308	3223	2645
Chr1.g00157	98	117	95	61	57	70	67	108	103	144	82	64
Chr1.g00158	750	572	680	501	643	659	577	497	515	415	447	437
Chr1.g00159	1	0	0	0	0	3	1	0	3	2	2	1
Chr1.g00160	0	263	3	15	27	33	196	183	356	77	39	1
Chr1.g00161	576	773	792	588	449	465	632	588	716	385	573	450
Chr1.g00162	72	59	84	58	52	54	54	46	54	23	38	48
Chr1.g00163	200	281	234	182	158	236	245	255	295	388	228	166
Chr1.g00164	15	141	31	32	29	42	86	77	141	80	52	36
Chr1.g00165	0	0	0	0	0	0	0	0	0	0	0	0
Chr1.g00166	0	6	0	1	2	0	0	1	2	0	0	0
Chr1.g00167	0	0	0	0	0	0	0	0	0	0	0	0
Chr1.g00168	0	7	0	0	0	0	1	0	4	3	1	0
Chr1.g00169	226	314	233	134	100	120	160	141	181	184	138	66
Chr1.g00170	0	1	0	1	0	1	2	0	5	2	2	0
Chr1.g00171	9797	6990	9077	6292	6499	7708	6075	5285	6360	3302	5765	5523
Chr1.g00172	111	251	149	196	105	173	210	161	304	235	168	134
Chr1.g00173	35	85	42	49	43	45	84	73	112	49	28	31
Chr1.g00174	234	253	231	205	152	246	249	186	279	233	154	154
Chr1.g00175	0	1	0	1	0	0	0	0	1	1	0	0
Chr1.g00176	0	0	0	0	0	0	0	0	0	0	0	0
Chr1.g00177	2	0	1	0	1	2	0	1	0	2	0	1
Chr1.g00178	386	310	359	348	242	372	288	246	343	364	294	247
Chr1.g00179	117	63	102	55	76	84	101	73	69	95	78	62
Chr1.g00180	56	53	71	72	50	79	57	45	61	138	69	65
Chr1.g00181	51	56	49	73	57	64	72	61	59	68	72	56
Chr1.g00182	863	698	766	848	673	968	748	570	685	615	504	421
Chr1.g00183	0	0	0	0	0	0	0	0	0	0	0	0
Chr1.g00184	76	46	49	37	35	47	62	44	52	70	53	45
Chr1.g00185	323	237	284	281	233	321	322	237	319	417	279	249
Chr1.g00186	3	2	1	0	0	1	2	1	3	1	1	2
Chr1.g00187	120	130	116	93	99	94	115	129	124	146	106	101
Chr1.g00188	3168	1683	2402	1803	1658	2093	1515	1196	1314	1421	957	976
Chr1.g00189	3	8	8	11	7	11	9	9	25	6	7	8
Chr1.g00190	6	20	13	11	10	18	9	9	7	12	9	7
Chr1.g00191	49	37	36	33	27	37	13	32	36	34	27	16
Chr1.g00192	113	381	170	151	66	125	191	176	262	210	142	112
Chr1.g00193	0	2	1	0	0	1	0	1	2	0	0	0
Chr1.g00194	13	62	23	38	22	43	41	45	85	103	36	32
Chr1.g00195	170	138	153	120	116	177	154	117	179	181	121	89
Chr1.g00196	22	70	44	59	27	46	38	46	66	52	65	41
Chr1.g00197	154	159	125	105	92	159	134	127	161	206	164	131
Chr1.g00198	53	120	76	61	45	57	79	62	96	101	89	64
Chr1.g00199	44	74	69	91	36	84	45	62	90	169	92	71
Chr1.g00200	196	200	194	187	158	209	203	182	211	262	181	174
Chr1.g00201	1	0	2	1	4	0	0	1	0	2	2	1
Chr1.g00202	2	1	1	2	6	5	0	5	5	2	1	4
Chr1.g00203	153	151	145	169	110	133	137	149	161	213	168	143
Chr1.g00204	100	125	114	81	57	96	133	109	149	172	127	100
Chr1.g00205	10	29	8	15	8	14	11	12	23	27	7	9
Chr1.g00206	4	9	3	7	7	4	3	0	2	9	1	3
Chr1.g00207	119	56	122	98	138	115	57	45	34	14	69	75
Chr1.g00208	277	345	327	311	206	367	320	261	337	374	284	252
Chr1.g00209	19	33	9	9	4	13	35	30	35	35	15	17
Chr1.g00210	19	8	16	9	13	11	6	10	14	27	16	14
Chr1.g00211	35	171	277	225	52	120	97	109	122	308	102	124
Chr1.g00212	54	181	244	232	30	127	93	118	148	376	135	116
Chr1.g00213	50	1099	68	98	146	222	477	396	787	225	189	58
Chr1.g00214	11	51	20	16	12	16	27	29	55	39	20	22
Chr1.g00215	90	134	100	99	91	88	127	86	149	159	122	83
Chr1.g00216	109	111	82	75	69	95	109	84	95	126	90	51
Chr1.g00217	0	0	0	3	2	0	1	0	1	0	3	0
Chr1.g00218	110	60	98	151	111	114	66	52	58	69	133	112
Chr1.g00219	771	631	661	817	914	974	810	726	712	1026	816	693
Chr1.g00220	24	14	19	17	11	22	17	10	20	10	8	5
Chr1.g00221	299	237	262	209	219	287	226	195	215	329	228	203
Chr1.g00222	10	4	14	4	8	7	3	8	8	10	8	4
Chr1.g00223	1914	931	1327	937	1086	1350	1107	879	935	737	771	663
Chr1.g00224	1007	728	854	784	876	993	766	599	723	568	615	573
Chr1.g00225	8	3	0	1	5	6	2	1	6	3	5	4
Chr1.g00226	1	3	5	2	4	3	1	3	1	5	1	8
Chr1.g00227	492	607	457	435	350	439	460	436	494	378	317	274
Chr1.g00228	0	0	0	0	0	0	0	0	0	0	0	0
Chr1.g00229	0	0	1	0	0	0	0	0	0	1	0	0
Chr1.g00230	0	1	1	0	1	3	1	0	0	5	3	3
Chr1.g00231	3	43	25	25	13	21	23	21	37	70	37	22
Chr1.g00232	0	0	0	0	0	0	0	0	0	0	0	0
Chr1.g00233	0	0	0	1	0	0	0	0	0	0	0	0
Chr1.g00234	0	0	0	0	0	0	0	0	0	0	0	0
Chr1.g00235	0	0	0	0	0	0	0	0	0	0	0	0
Chr1.g00236	58	101	81	68	48	73	93	72	126	133	80	68
Chr1.g00237	86	101	63	41	37	57	82	87	77	84	66	54
Chr1.g00238	163	204	200	122	107	135	207	188	263	171	167	141
Chr1.g00239	168	205	137	162	83	133	185	164	240	356	231	143
Chr1.g00240	128	177	161	134	107	104	135	102	189	124	114	89
Chr1.g00241	1341	1314	1279	958	1013	1119	1013	1031	1091	1338	936	880
Chr1.g00242	2	4	0	2	1	4	1	2	4	3	0	3
Chr1.g00243	1006	957	1066	1237	960	1297	866	834	1055	519	452	471
Chr1.g00244	26	92	56	33	22	31	66	42	80	44	48	26
Chr1.g00245	440	394	396	364	277	370	373	367	487	457	326	319
Chr1.g00246	5	14	3	0	5	10	16	8	13	18	15	7
Chr1.g00247	11	42	38	20	15	21	45	27	44	24	19	20
Chr1.g00248	3	11	9	24	7	12	16	17	15	15	4	5
Chr1.g00249	0	0	0	0	0	0	0	0	0	0	0	0
Chr1.g00250	0	0	0	0	0	0	0	0	0	0	0	0
Chr1.g00251	0	0	0	0	0	0	0	0	0	0	0	0
Chr1.g00252	0	0	0	0	0	0	0	0	0	0	0	0
Chr1.g00253	0	0	0	0	0	0	0	1	0	0	0	0
Chr1.g00254	0	0	0	0	0	0	0	0	0	0	0	0
Chr1.g00255	0	0	0	0	0	0	0	0	0	0	0	0
Chr1.g00256	89	47	30	34	71	70	49	29	46	10	29	10
Chr1.g00257	304	184	206	111	163	214	146	120	173	145	87	87
Chr1.g00258	312	377	324	275	274	357	281	266	340	415	290	263
Chr1.g00259	14	9	9	9	9	7	15	9	11	30	9	21
Chr1.g00260	13	33	28	32	18	27	36	29	50	62	38	48
Chr1.g00261	39	82	53	39	23	47	67	77	113	139	68	58
Chr1.g00262	137	170	129	200	201	191	250	192	277	227	163	168
Chr1.g00263	0	0	0	0	0	0	0	0	0	0	0	0
Chr1.g00264	0	0	0	0	0	0	0	0	0	0	0	0
Chr1.g00265	0	1	0	1	0	1	13	8	17	3	1	0
Chr1.g00266	142	151	124	125	103	110	138	116	164	188	141	102
Chr1.g00267	0	0	1	0	0	0	0	0	0	0	0	0
Chr1.g00268	1	0	0	0	1	0	0	0	0	0	0	0
Chr1.g00269	0	0	0	2	1	4	1	0	1	3	5	3
Chr1.g00270	50	47	51	29	33	32	50	33	62	51	44	44
Chr1.g00271	41	48	51	26	26	33	30	37	49	67	40	31
Chr1.g00272	9	14	12	8	5	11	12	7	10	13	6	10
Chr1.g00273	39	25	19	29	7	19	11	20	15	31	21	20
Chr1.g00274	19	85	32	66	40	45	68	63	90	119	79	42
Chr1.g00275	0	0	0	0	0	0	0	0	0	0	0	0
Chr1.g00276	0	0	0	0	0	0	0	0	0	0	0	0
Chr1.g00277	182	199	238	253	188	263	243	217	243	289	244	245
Chr1.g00278	0	0	0	0	0	0	0	0	0	0	0	0
Chr1.g00279	0	0	0	0	0	0	0	0	0	0	0	0
Chr1.g00280	136	217	184	179	128	192	134	157	193	325	184	150
Chr1.g00281	81	221	168	199	107	166	181	157	202	402	274	216
Chr1.g00282	171	196	182	136	119	130	162	142	197	265	243	164
Chr1.g00283	165	160	137	147	134	158	152	138	165	252	178	123
Chr1.g00284	408	722	580	614	396	527	592	548	691	822	602	530
Chr1.g00285	31	55	35	51	26	40	51	32	65	66	37	32
Chr1.g00286	0	0	0	0	0	0	0	0	0	0	0	0
Chr1.g00287	1727	1544	1587	1704	1321	1877	1502	1240	1662	1651	1389	1169
Chr1.g00288	60	86	83	80	67	78	63	85	123	102	83	70
Chr1.g00289	0	0	0	0	0	0	0	0	0	0	0	0
Chr1.g00290	58	75	76	51	53	62	54	43	70	83	83	86
Chr1.g00291	4	17	7	7	2	12	12	10	20	16	16	11
Chr1.g00292	12	11	8	3	6	10	10	10	7	8	8	14
Chr1.g00293	749	486	590	422	478	492	519	415	463	252	300	251
Chr1.g00294	14	46	24	15	2	7	21	17	27	10	7	8
Chr1.g00295	1	1	0	2	2	1	4	1	7	3	3	0
Chr1.g00296	0	0	0	0	0	0	1	0	5	1	1	1
Chr1.g00297	180	135	144	120	106	131	152	140	134	100	114	123
Chr1.g00298	143	158	143	141	76	116	148	135	167	108	127	130
Chr1.g00299	5	3	0	1	0	2	4	3	3	7	3	1
Chr1.g00300	1848	1170	1368	1115	1384	1515	1323	1175	1210	1181	1139	1084
Chr1.g00301	9	5	1	10	5	9	5	10	15	14	5	4
Chr1.g00302	304	223	195	200	232	249	244	253	265	214	185	175
Chr1.g00303	1863	885	1151	1317	1863	1950	1088	913	829	861	1079	981
Chr1.g00304	522	487	451	533	477	666	502	434	518	618	534	466
Chr1.g00305	13	11	14	2	14	3	11	10	8	3	9	6
Chr1.g00306	105	134	104	117	88	98	150	140	160	237	117	132
Chr1.g00307	2	0	0	0	0	0	0	0	0	1	0	0
Chr1.g00308	370	1538	646	716	493	812	1218	1049	1779	1600	886	611
Chr1.g00309	474	345	437	312	429	474	400	307	341	290	289	309
Chr1.g00310	0	0	0	0	0	0	0	0	0	0	0	0
Chr1.g00311	1	2	1	1	2	4	0	1	0	1	1	1
Chr1.g00312	43	990	261	297	151	322	623	544	1102	813	307	176
Chr1.g00313	268	259	252	232	206	270	307	260	321	322	285	253
Chr1.g00314	3	2	4	3	4	2	11	8	13	1	5	1
Chr1.g00315	161	196	195	165	128	137	168	120	174	187	128	122
Chr1.g00316	0	0	0	0	0	0	0	0	0	0	0	0
Chr1.g00317	0	0	0	0	0	0	0	0	0	0	0	0
Chr1.g00318	51	33	46	35	23	32	31	32	40	37	36	19
Chr1.g00319	0	0	0	2	5	10	3	0	1	3	1	0
Chr1.g00320	5	3	2	0	0	4	3	5	6	18	7	7
Chr1.g00321	2699	2762	2094	3979	3591	4666	3915	3679	4290	5568	5342	4987
Chr1.g00322	85	70	63	56	60	71	45	68	88	100	81	78
Chr1.g00323	1	0	0	0	0	0	0	0	0	0	0	0
Chr1.g00324	30	36	15	19	25	19	25	23	28	41	36	37
Chr1.g00325	0	0	0	0	0	0	0	0	0	0	0	0
Chr1.g00326	0	0	0	0	0	0	0	0	0	0	0	0
Chr1.g00327	46	84	56	52	49	62	63	62	66	66	71	55
Chr1.g00328	1	5	3	4	1	0	1	1	4	2	2	1
Chr1.g00329	0	0	0	0	0	0	0	0	1	0	0	0
Chr1.g00330	1	22	12	10	5	14	32	29	44	150	52	15
Chr1.g00331	0	0	1	2	0	0	0	1	1	1	0	0
Chr1.g00332	0	0	0	0	0	0	0	0	0	0	0	0
Chr1.g00333	255	231	269	264	215	271	283	249	316	313	254	265
Chr1.g00334	0	0	0	0	0	0	0	0	0	0	0	0
Chr1.g00335	0	2	0	0	0	0	0	0	3	0	0	0
Chr1.g00336	0	7	0	1	0	0	2	1	3	0	0	0
Chr1.g00337	390	248	253	246	254	311	261	243	226	243	312	235
Chr1.g00338	9	1	1	1	6	4	2	2	1	2	2	4
Chr1.g00339	0	0	0	0	0	0	0	0	0	0	0	0
Chr1.g00340	0	0	0	0	0	0	0	0	0	0	0	0
Chr1.g00341	0	0	0	0	0	0	0	0	0	0	0	0
Chr1.g00342	0	0	0	0	0	0	0	0	0	0	0	0
Chr1.g00343	0	0	0	0	0	0	0	0	0	0	1	0
Chr1.g00344	230	290	240	177	202	214	280	239	319	291	224	164
Chr1.g00345	2	1	0	0	2	2	0	0	0	1	0	2
Chr1.g00346	53	36	36	22	24	23	51	42	47	52	42	48
Chr1.g00347	0	0	0	3	0	0	2	0	3	2	1	0
Chr1.g00348	45	92	72	64	40	66	90	71	125	151	76	71
Chr1.g00349	153	162	138	140	142	165	126	94	152	147	149	103
Chr1.g00350	241	1780	515	1209	557	868	1154	1033	1673	2087	1308	848
Chr1.g00351	8	24	15	23	8	18	11	19	24	47	23	12
Chr1.g00352	163	161	113	129	112	135	156	116	148	264	161	154
Chr1.g00353	218	270	289	231	173	247	253	219	268	313	210	208
Chr1.g00354	93	111	112	92	88	84	99	101	130	199	109	117
Chr1.g00355	42	70	44	33	28	35	38	38	46	88	35	27
Chr1.g00356	20	27	20	24	14	31	38	22	37	42	25	28
Chr1.g00357	5	25	4	6	14	9	21	16	26	31	7	14
Chr1.g00358	10	42	22	12	14	16	15	10	35	16	16	8
Chr1.g00359	4	0	0	0	0	0	0	0	2	2	0	0
Chr1.g00360	0	0	0	0	0	0	0	0	0	0	0	0
Chr1.g00361	549	2161	1105	1859	866	1496	1667	1602	2592	2048	1018	761
Chr1.g00362	41	93	77	86	51	93	62	67	84	149	84	57
Chr1.g00363	190	184	157	151	165	201	228	165	189	193	151	147
Chr1.g00364	0	3	1	2	0	0	2	0	1	0	1	1
Chr1.g00365	715	684	828	612	431	516	804	761	880	883	869	801
Chr1.g00366	2	2	1	5	3	3	1	1	2	3	8	1
Chr1.g00367	478	357	553	1569	761	1290	516	413	512	521	429	341
Chr1.g00368	1006	1232	973	715	600	858	1260	1025	1423	2052	1114	1021
Chr1.g00369	418	418	413	303	262	366	383	364	387	589	363	335
Chr1.g00370	8	75	20	46	23	30	60	60	135	80	57	31
Chr1.g00371	41	10	19	16	16	20	20	5	12	17	12	8
Chr1.g00372	271	320	336	351	202	357	268	261	367	353	327	248
Chr1.g00373	4	16	4	5	4	3	2	11	19	7	13	4
Chr1.g00374	346	290	240	224	183	238	215	203	280	319	209	223
Chr1.g00375	27	54	25	30	15	28	42	45	64	43	29	22
Chr1.g00376	0	0	0	0	0	0	0	0	0	0	0	0
Chr1.g00377	0	0	0	0	0	0	0	0	0	0	0	0
Chr1.g00378	0	0	0	0	0	0	1	0	0	2	0	0
Chr1.g00379	0	0	2	0	0	0	0	0	1	0	1	3
Chr1.g00380	0	0	0	0	0	0	0	0	0	0	0	0
Chr1.g00381	0	0	0	0	0	0	0	0	0	0	0	0
Chr1.g00382	8	24	19	15	10	14	30	19	54	53	13	13
Chr1.g00383	0	0	0	0	0	0	0	0	0	0	0	0
Chr1.g00384	0	0	0	0	0	0	0	0	0	0	0	0
Chr1.g00385	244	305	239	212	156	195	248	282	341	201	180	168
Chr1.g00386	0	0	0	0	0	0	0	0	0	0	0	0
Chr1.g00387	0	0	0	0	1	0	0	0	0	0	0	1
Chr1.g00388	675	654	556	617	583	764	624	625	783	930	632	609
Chr1.g00389	34	42	24	18	16	14	27	30	63	31	19	25
Chr1.g00390	259	306	271	193	196	244	222	205	284	289	225	212
Chr1.g00391	24	31	25	25	11	21	16	25	34	23	22	16
Chr1.g00392	113	226	151	67	56	82	156	135	212	202	89	81
Chr1.g00393	1753	1170	1498	1872	1595	2055	1675	1645	1683	2089	1647	1557
Chr1.g00394	100	72	108	95	92	95	85	82	96	56	62	64
Chr1.g00395	569	611	662	576	542	568	444	442	480	532	489	423
Chr1.g00396	176	364	234	155	101	184	255	178	299	228	129	141
Chr1.g00397	0	0	0	0	0	0	0	0	0	0	0	0
Chr1.g00398	951	570	629	786	973	1037	971	818	960	634	590	527
Chr1.g00399	124	62	79	79	81	119	80	72	113	80	80	72
Chr1.g00400	5	11	12	9	8	14	15	11	11	19	8	3
Chr1.g00401	0	0	0	0	0	0	0	0	0	0	0	0
Chr1.g00402	16	18	23	9	3	6	29	13	25	12	1	7
Chr1.g00403	0	0	0	0	0	1	0	0	0	0	0	0
Chr1.g00404	652	606	647	570	493	720	592	542	709	787	545	493
Chr1.g00405	0	0	0	0	0	0	0	0	0	0	0	0
Chr1.g00406	0	0	0	0	0	0	0	0	0	0	0	0
Chr1.g00407	396	250	282	244	238	297	271	226	224	228	234	204
Chr1.g00408	61	98	74	86	71	103	94	68	104	142	114	82
Chr1.g00409	220	222	213	346	158	266	284	228	277	291	265	235
Chr1.g00410	0	0	0	0	0	0	0	0	0	0	0	0
Chr1.g00411	6	6	7	4	1	9	11	6	13	5	6	7
Chr1.g00412	0	0	0	0	0	1	0	0	0	0	0	0
Chr1.g00413	0	1	0	0	0	0	0	0	0	0	0	0
Chr1.g00414	0	0	0	0	0	0	0	0	0	0	0	0
Chr1.g00415	206	309	244	224	209	261	295	229	279	318	264	262
Chr1.g00416	341	674	411	517	389	555	574	505	710	897	538	408
Chr1.g00417	469	639	480	577	457	613	518	454	639	717	507	453
Chr1.g00418	107	283	168	114	64	92	151	168	248	241	146	85
Chr1.g00419	0	0	0	0	0	0	0	0	0	0	0	0
Chr1.g00420	142	213	154	185	127	205	183	157	219	327	191	170
Chr1.g00421	163	109	102	104	86	146	138	110	149	78	85	31
Chr1.g00422	0	3	0	1	0	4	0	2	0	0	0	0
Chr1.g00423	1	3	1	0	1	0	0	1	0	0	4	0
Chr1.g00424	35	27	43	31	20	28	20	17	19	17	23	21
Chr1.g00425	267	441	353	280	207	294	339	320	412	434	269	222
Chr1.g00426	5	50	15	13	11	14	19	22	30	37	16	6
Chr1.g00427	3	45	9	11	10	4	24	23	38	25	7	9
Chr1.g00428	1152	2102	1215	1434	1108	1655	1905	1638	2537	2835	1440	1168
Chr1.g00429	1	113	45	42	14	28	73	77	113	109	35	37
Chr1.g00430	0	0	0	1	0	0	0	0	0	3	0	1
Chr1.g00431	82	134	111	54	55	63	108	110	151	178	92	89
Chr1.g00432	0	0	0	0	0	0	0	0	0	0	0	0
Chr1.g00433	0	0	0	0	0	0	0	0	0	0	0	0
Chr1.g00434	0	0	0	0	0	0	0	0	0	0	0	0
Chr1.g00435	0	0	0	0	0	0	0	0	0	0	0	0
Chr1.g00436	0	0	0	0	0	0	0	0	0	0	0	0
Chr1.g00437	0	0	0	0	0	0	0	0	0	0	0	0
Chr1.g00438	18	22	32	14	2	11	21	21	15	15	16	21
Chr1.g00439	0	0	0	0	0	0	0	0	0	0	0	0
Chr1.g00440	89	41	55	40	53	65	40	47	37	75	68	47
Chr1.g00441	13	30	22	12	18	20	15	30	36	54	39	25
Chr1.g00442	0	0	0	0	0	0	0	1	0	0	0	0
Chr1.g00443	753	822	1263	1929	880	1222	1095	1063	1173	717	1273	1338
Chr1.g00444	228	270	260	301	225	318	284	246	335	411	310	297
Chr1.g00445	68	71	62	46	69	63	55	64	89	86	60	65
Chr1.g00446	39	93	53	30	15	34	54	41	64	52	33	27
Chr1.g00447	0	0	0	0	0	0	0	0	0	0	0	0
Chr1.g00448	0	2	1	6	0	1	1	3	5	6	1	3
Chr1.g00449	2	6	6	9	2	2	6	4	11	2	1	4
Chr1.g00450	9	24	17	23	11	13	20	19	32	38	27	21
Chr1.g00451	274	258	245	228	173	252	228	208	223	213	195	179
Chr1.g00452	105	106	100	69	110	107	111	102	126	161	96	98
Chr1.g00453	53	116	74	87	51	60	81	78	117	80	63	42
Chr1.g00454	12	3	2	1	5	7	6	2	1	9	4	0
Chr1.g00455	5	1	1	1	1	5	4	2	0	1	1	2
Chr1.g00456	2	1	0	1	0	2	0	2	1	0	1	0
Chr1.g00457	0	0	0	0	0	1	0	0	0	0	0	0
Chr1.g00458	1	0	3	2	2	1	1	1	3	0	2	0
Chr1.g00459	0	0	0	0	1	2	0	0	0	0	0	0
Chr1.g00460	11	43	12	24	12	13	22	30	34	49	38	26
Chr1.g00461	1242	1204	1092	1096	966	1335	1227	1183	1455	2049	1179	1099
Chr1.g00462	337	293	270	291	238	316	298	249	368	289	293	272
Chr1.g00463	4	4	1	2	1	6	4	2	11	0	2	4
Chr1.g00464	4	15	5	3	1	2	13	2	7	10	1	1
Chr1.g00465	590	912	666	503	418	564	700	648	950	1371	634	549
Chr1.g00466	4	3	4	8	5	11	7	4	8	20	8	6
Chr1.g00467	57	86	69	37	24	39	61	46	90	46	34	40
Chr1.g00468	37	27	31	4	15	15	13	25	20	33	22	16
Chr1.g00469	0	0	0	0	0	0	0	0	0	0	0	0
Chr1.g00470	5	101	27	36	12	25	85	95	184	40	40	20
Chr1.g00471	0	0	0	0	0	0	0	0	0	0	0	0
Chr1.g00472	5	9	12	6	4	7	8	3	11	19	6	17
Chr1.g00473	45	96	56	37	38	34	53	58	72	36	45	32
Chr1.g00474	0	0	0	0	0	0	0	0	0	0	0	0
Chr1.g00475	0	7	5	1	2	0	4	4	4	14	3	4
Chr1.g00476	106	103	116	96	68	114	142	108	160	157	116	87
Chr1.g00477	22	24	28	13	7	3	6	16	8	9	3	10
Chr1.g00478	6	9	12	20	2	6	13	14	15	13	9	7
Chr1.g00479	0	0	0	1	1	1	2	0	1	3	1	3
Chr1.g00480	1690	1738	1669	2017	1579	1905	1705	1481	1829	1507	1507	1351
Chr1.g00481	0	0	0	0	0	0	0	0	0	0	0	0
Chr1.g00482	0	0	0	0	0	0	0	1	1	1	0	0
Chr1.g00483	0	0	0	0	0	0	0	0	0	2	0	0
Chr1.g00484	670	804	711	1119	737	1138	730	687	855	1071	882	606
Chr1.g00485	40	110	38	51	47	56	84	55	102	119	53	53
Chr1.g00486	4	3	2	0	0	1	2	5	1	7	2	2
Chr1.g00487	0	2	0	0	2	1	0	1	2	0	0	4
Chr1.g00488	602	633	651	627	522	737	603	520	647	820	538	538
Chr1.g00489	0	12	1	3	1	1	5	6	12	4	0	1
Chr1.g00490	1	1	0	0	0	0	3	0	2	2	2	0
Chr1.g00491	5	19	27	9	9	16	25	19	16	31	21	14
Chr1.g00492	5	42	10	20	11	28	29	25	44	60	24	19
Chr1.g00493	73	133	120	160	65	124	114	134	138	312	123	151
Chr1.g00494	1182	998	1012	961	1038	1200	1011	855	1019	984	799	710
Chr1.g00495	0	0	1	0	0	2	0	0	2	0	1	1
Chr1.g00496	393	336	413	347	304	395	389	302	416	543	360	328
Chr1.g00497	10	14	8	7	4	8	10	11	22	15	2	3
Chr1.g00498	24	28	23	14	7	10	30	33	23	19	5	7
Chr1.g00499	4	5	4	2	1	2	2	4	2	6	5	1
Chr1.g00500	38	48	39	27	43	30	36	23	45	35	29	27
Chr1.g00501	66	69	62	112	62	80	72	53	72	152	89	78
Chr1.g00502	60	108	109	105	44	72	67	66	104	283	146	106
Chr1.g00503	2	4	3	7	0	6	7	6	8	17	3	10
Chr1.g00504	60	35	106	93	73	90	76	52	59	89	53	48
Chr1.g00505	132	235	176	104	76	95	145	120	191	136	110	73
Chr1.g00506	477	432	383	352	371	434	405	382	426	523	396	354
Chr1.g00507	0	1	1	1	0	0	1	0	1	1	0	0
Chr1.g00508	78	80	81	54	56	67	87	61	100	102	77	81
Chr1.g00509	4	7	1	4	1	1	3	8	1	5	2	2
Chr1.g00510	205	169	187	163	182	208	199	170	211	316	216	189
Chr1.g00511	85	142	179	102	37	82	58	63	104	119	87	47
Chr1.g00512	982	418	662	657	770	923	502	412	417	568	624	500
Chr1.g00513	654	676	691	738	557	756	622	582	711	821	616	528
Chr1.g00514	6	177	52	60	11	27	98	85	156	111	51	41
Chr1.g00515	12	68	30	27	11	34	37	48	54	91	36	16
Chr1.g00516	10587	9009	15102	9852	6612	8290	7166	7381	7527	5218	6030	4898
Chr1.g00517	157	281	177	295	168	252	267	307	309	552	322	325
Chr1.g00518	218	1332	620	974	463	841	1049	917	1579	2556	1012	753
Chr1.g00519	71	77	75	0	0	0	88	70	73	0	0	0
Chr1.g00520	404	578	390	533	364	509	486	498	726	1200	588	609
Chr1.g00521	480	564	523	572	493	691	498	483	544	759	484	396
Chr1.g00522	2	0	3	0	0	1	0	1	1	0	0	0
Chr1.g00523	366	238	292	156	161	191	323	241	284	77	57	57
Chr1.g00524	631	406	473	260	253	370	570	416	416	117	103	104
Chr1.g00525	1	3	0	0	0	2	3	0	1	1	2	1
Chr1.g00526	96	362	132	107	86	109	153	183	285	281	160	100
Chr1.g00527	7	4	3	3	2	3	5	7	1	6	7	7
Chr1.g00528	270	1082	821	988	312	532	673	647	919	640	562	444
Chr1.g00529	1	0	0	0	0	0	0	1	2	1	1	1
Chr1.g00530	5	7	12	11	4	5	3	9	6	4	8	3
Chr1.g00531	2	8	3	0	5	0	3	1	5	2	8	2
Chr1.g00532	0	1	1	0	0	0	1	1	0	0	2	1
Chr1.g00533	0	0	0	0	0	0	0	0	0	0	0	0
Chr1.g00534	18	106	47	72	30	66	81	73	143	205	92	61
Chr1.g00535	201	298	159	154	136	180	314	255	383	448	218	139
Chr1.g00536	1	0	1	4	0	3	3	0	1	0	2	0
Chr1.g00537	388	1184	580	435	210	385	663	751	976	592	411	261
Chr1.g00538	6	13	10	6	15	7	16	6	12	4	9	6
Chr1.g00539	0	0	0	0	0	0	0	0	0	0	0	0
Chr1.g00540	30	143	78	51	31	60	99	95	123	97	56	57
Chr1.g00541	99	76	70	62	59	61	52	61	58	51	44	51
Chr1.g00542	1	3	0	1	0	3	0	1	0	0	1	0
Chr1.g00543	2	31	15	1	1	1	19	9	18	11	4	1
Chr1.g00544	2105	2369	2323	2437	1992	2772	2122	1942	2520	3596	2728	2299
Chr1.g00545	47	87	70	103	83	91	82	79	80	188	107	114
Chr1.g00546	0	0	0	0	0	0	1	2	5	3	1	0
Chr1.g00547	24	53	35	31	24	29	46	52	58	73	51	33
Chr1.g00548	0	0	0	0	0	0	0	0	0	1	0	0
Chr1.g00549	0	0	0	0	0	0	0	0	0	3	0	0
Chr1.g00550	62	123	111	79	67	104	105	128	159	285	191	137
Chr1.g00551	4	2	1	5	1	5	0	3	6	12	8	11
Chr1.g00552	1	6	11	3	2	7	3	7	4	4	8	7
Chr1.g00553	0	0	0	0	0	0	0	0	0	0	0	0
Chr1.g00554	4	6	6	2	1	6	8	11	6	28	5	5
Chr1.g00555	3	4	3	3	1	2	2	4	7	5	0	6
Chr1.g00556	0	0	1	3	0	5	1	1	2	0	0	0
Chr1.g00557	0	0	0	0	0	0	0	0	0	0	0	0
Chr1.g00558	22	13	21	7	7	10	16	10	21	38	11	7
Chr1.g00559	0	0	0	0	0	0	0	0	0	0	0	0
Chr1.g00560	831	1302	1371	2305	960	1525	1309	1310	1708	1827	1247	1089
Chr1.g00561	115	87	107	51	76	92	65	83	75	105	84	73
Chr1.g00562	70	489	189	163	86	145	247	258	378	319	200	89
Chr1.g00563	185	164	182	188	173	214	168	144	151	251	144	133
Chr1.g00564	0	0	0	0	0	0	0	0	0	0	0	0
Chr1.g00565	0	0	0	0	0	0	0	0	0	0	0	0
Chr1.g00566	2	0	0	3	1	1	0	0	3	1	1	0
Chr1.g00567	14	4	9	2	5	3	3	5	5	20	6	8
Chr1.g00568	0	0	1	0	0	0	0	0	0	0	0	0
Chr1.g00569	249	150	208	70	78	91	81	65	67	135	80	64
Chr1.g00570	9	9	9	8	0	8	1	5	6	16	8	6
Chr1.g00571	649	700	576	453	453	614	668	552	683	904	596	550
Chr1.g00572	218	220	195	191	148	216	158	150	187	193	165	150
Chr1.g00573	0	0	0	0	0	0	0	0	0	0	0	0
Chr1.g00574	2	22	4	5	3	5	19	12	25	6	7	1
Chr1.g00575	2	0	0	0	0	0	0	0	4	4	0	2
Chr1.g00576	0	0	0	0	0	0	0	0	2	3	0	0
Chr1.g00577	429	369	367	396	449	573	449	369	415	580	457	421
Chr1.g00578	1	19	8	7	2	7	17	10	12	32	6	6
Chr1.g00579	0	0	0	0	0	0	0	0	0	0	0	0
Chr1.g00580	57	221	113	141	73	118	117	115	165	229	143	112
Chr1.g00581	0	0	0	0	0	0	0	0	0	2	0	0
Chr1.g00582	0	0	0	0	0	0	0	0	0	0	0	0
Chr1.g00583	3	99	3	20	13	26	63	55	95	77	22	7
Chr1.g00584	0	0	0	0	0	0	0	0	0	0	0	0
Chr1.g00585	1373	1228	1264	1206	1130	1448	1208	1100	1460	1951	1333	1155
Chr1.g00586	0	0	0	0	0	0	0	0	0	0	0	0
Chr1.g00587	3923	1441	2476	1296	1627	1764	1868	1541	1438	1292	1145	1093
Chr1.g00588	5	24	24	29	23	27	35	12	44	49	17	11
Chr1.g00589	0	0	0	0	0	0	0	0	0	0	0	0
Chr1.g00590	0	0	0	0	0	0	0	0	0	0	0	0
Chr1.g00591	0	17	0	0	0	2	4	3	11	9	7	1
Chr1.g00592	208	233	205	214	160	228	194	178	230	305	241	205
Chr1.g00593	53	34	41	25	48	36	35	28	37	51	63	53
Chr1.g00594	463	535	495	392	306	450	501	449	635	849	506	460
Chr1.g00595	74	61	68	75	50	72	65	42	67	84	60	80
Chr1.g00596	296	923	344	530	321	485	739	610	1049	737	682	428
Chr1.g00597	210	230	223	234	158	228	201	188	243	303	244	204
Chr1.g00598	11	32	19	13	7	3	24	21	26	17	17	15
Chr1.g00599	79	136	90	86	82	90	128	111	161	186	88	88
Chr1.g00600	0	0	0	0	0	0	0	0	1	0	0	0
Chr1.g00601	31	13	10	9	10	7	11	6	10	3	12	12
Chr1.g00602	0	0	0	0	0	0	0	1	2	0	0	1
Chr1.g00603	10775	7053	10175	8270	8383	9714	7323	6361	7411	2944	7599	7225
Chr1.g00604	0	2	0	0	0	0	1	1	6	1	2	1
Chr1.g00605	0	0	0	0	0	0	0	0	0	0	0	0
Chr1.g00606	0	0	0	0	0	0	0	0	0	0	0	0
Chr1.g00607	0	0	0	0	0	0	0	0	0	0	0	0
Chr1.g00608	55	100	49	97	68	95	82	49	98	109	107	86
Chr1.g00609	0	0	0	0	0	1	0	0	1	0	0	0
Chr1.g00610	181	316	152	208	223	285	187	187	286	292	235	198
Chr1.g00611	0	0	1	0	0	0	0	0	0	1	0	1
Chr1.g00612	0	0	0	0	0	0	0	0	0	0	0	0
Chr1.g00613	0	0	0	0	0	0	0	0	0	0	0	0
Chr1.g00614	0	0	0	0	0	0	0	2	0	0	1	0
Chr1.g00615	0	0	0	0	0	0	0	0	0	0	0	0
Chr1.g00616	0	0	0	0	0	0	0	0	0	0	0	0
Chr1.g00617	0	0	0	0	0	0	0	0	0	0	0	0
Chr1.g00618	0	0	0	0	0	1	0	0	0	0	3	0
Chr1.g00619	90	87	71	66	78	66	71	80	77	73	77	62
Chr1.g00620	0	1	0	0	0	2	0	0	0	0	1	0
Chr1.g00621	480	445	462	376	389	497	411	355	414	577	413	393
Chr1.g00622	6	50	66	84	18	44	37	39	45	103	64	40
Chr1.g00623	0	0	0	0	0	0	0	0	0	0	0	0
Chr1.g00624	32	33	30	28	31	38	29	25	21	45	38	25
Chr1.g00625	57	63	65	50	25	39	54	45	51	41	31	36
Chr1.g00626	48	22	34	21	14	45	35	19	22	11	18	12
Chr1.g00627	0	1	3	2	0	1	0	0	0	0	0	0
Chr1.g00628	0	0	0	0	0	0	0	0	0	0	0	0
Chr1.g00629	0	0	0	0	0	0	0	0	0	0	0	0
Chr1.g00630	6	65	27	28	7	16	31	34	68	41	19	21
Chr1.g00631	8	38	17	14	7	13	21	24	36	18	21	17
Chr1.g00632	182	343	237	239	175	210	276	266	400	269	187	107
Chr1.g00633	99	95	144	360	157	229	71	88	74	57	86	45
Chr1.g00634	155	145	106	167	134	205	139	136	156	208	164	150
Chr1.g00635	16	52	47	36	21	34	56	52	68	103	41	38
Chr1.g00636	0	0	0	0	0	0	0	0	0	0	0	0
Chr1.g00637	12	11	5	9	9	8	7	6	10	4	6	1
Chr1.g00638	0	1	0	0	1	2	2	0	1	2	0	0
Chr1.g00639	0	2	2	2	0	1	0	1	0	1	2	0
Chr1.g00640	0	0	1	0	1	0	0	0	0	0	0	3
Chr1.g00641	425	213	260	920	394	663	169	125	133	90	209	106
Chr1.g00642	88	97	119	139	82	98	108	98	113	64	67	65
Chr1.g00643	2755	1767	2134	2163	2615	3008	1988	1712	1858	2590	2163	1876
Chr1.g00644	188	131	174	142	156	166	175	140	139	70	90	57
Chr1.g00645	1016	794	1021	1078	930	1110	870	720	878	1030	846	789
Chr1.g00646	547	374	414	493	338	498	417	354	416	251	262	260
Chr1.g00647	116	502	211	279	144	272	412	333	567	248	130	66
Chr1.g00648	15	23	17	15	13	13	9	8	6	13	20	19
Chr1.g00649	3	3	1	1	0	0	2	1	3	3	0	2
Chr1.g00650	1	4	4	2	1	4	6	2	8	2	0	1
Chr1.g00651	0	0	0	0	0	0	0	0	0	0	0	0
Chr1.g00652	196	171	192	301	235	331	225	229	207	196	169	167
Chr1.g00653	14	26	11	9	3	12	28	12	30	24	14	15
Chr1.g00654	5	7	5	2	4	0	3	6	8	4	1	8
Chr1.g00655	8	19	5	11	6	3	24	11	30	22	11	14
Chr1.g00656	4	3	7	3	6	2	7	5	7	8	5	2
Chr1.g00657	722	682	640	609	563	713	638	637	696	894	673	598
Chr1.g00658	0	0	1	1	0	3	2	2	9	7	0	0
Chr1.g00659	19	385	36	63	34	99	265	183	455	126	73	41
Chr1.g00660	0	0	0	0	3	0	1	0	0	1	0	0
Chr1.g00661	1	36	18	10	0	10	31	27	35	6	7	3
Chr1.g00662	1	3	1	0	0	0	0	0	1	2	2	0
Chr1.g00663	27	77	45	72	25	54	64	72	93	142	65	53
Chr1.g00664	59	84	70	59	49	44	59	59	93	96	44	64
Chr1.g00665	1	4	1	3	0	1	1	1	0	3	2	0
Chr1.g00666	0	0	0	0	0	0	0	0	0	0	0	0
Chr1.g00667	267	223	234	244	168	215	200	234	274	274	235	201
Chr1.g00668	0	0	0	0	0	0	0	0	0	0	0	0
Chr1.g00669	2	3	3	4	1	5	7	8	5	3	1	6
Chr1.g00670	80	84	80	63	70	79	91	71	92	149	86	77
Chr1.g00671	1	2	1	21	4	16	5	1	11	1	1	0
Chr1.g00672	2	24	12	25	4	8	7	3	10	15	4	3
Chr1.g00673	3	36	22	37	10	33	21	19	28	91	29	18
Chr1.g00674	20	149	189	568	122	358	126	107	115	232	88	38
Chr1.g00675	0	0	0	0	0	0	0	0	0	0	0	0
Chr1.g00676	0	0	0	0	0	0	0	0	0	0	0	0
Chr1.g00677	3	8	27	23	1	11	9	2	11	3	8	3
Chr1.g00678	0	0	0	0	0	0	0	0	0	0	0	0
Chr1.g00679	0	0	0	0	0	1	0	0	0	2	0	0
Chr1.g00680	4	2	4	5	2	2	1	1	2	2	0	2
Chr1.g00681	70	142	78	79	50	65	102	81	162	196	72	106
Chr1.g00682	3	7	3	9	4	9	8	14	11	22	4	4
Chr1.g00683	0	0	0	1	0	0	0	0	0	0	0	0
Chr1.g00684	545	1091	889	911	591	835	650	681	832	525	445	384
Chr1.g00685	130	168	155	129	70	117	130	120	181	183	104	87
Chr1.g00686	0	1	0	0	0	0	0	0	0	0	0	0
Chr1.g00687	0	0	0	0	0	0	0	0	0	0	0	0
Chr1.g00688	15	18	11	17	7	23	17	7	18	24	17	9
Chr1.g00689	0	0	0	0	0	0	0	0	0	3	0	0
Chr1.g00690	149	189	142	184	126	208	161	141	217	330	255	205
Chr1.g00691	484	2882	1236	2123	830	1626	2156	1989	3466	5258	2029	1439
Chr1.g00692	1	7	9	2	6	3	0	3	2	4	1	3
Chr1.g00693	213	227	195	211	165	226	177	177	205	282	204	163
Chr1.g00694	31	44	33	13	19	16	28	27	42	31	29	29
Chr1.g00695	5	9	9	3	4	9	9	3	11	14	19	12
Chr1.g00696	1	1	0	1	1	0	0	0	0	2	0	1
Chr1.g00697	20	7	13	13	19	8	6	12	19	31	27	19
Chr1.g00698	9	36	14	13	9	13	29	25	40	25	18	9
Chr1.g00699	10	18	8	9	3	3	8	9	7	14	17	12
Chr1.g00700	22	33	24	7	9	18	11	16	16	21	14	9
Chr1.g00701	76	64	33	47	43	52	53	50	56	75	52	49
Chr1.g00702	46	58	29	30	24	37	42	31	56	77	34	36
Chr1.g00703	75	77	74	57	43	66	76	75	102	146	85	64
Chr1.g00704	10	8	10	7	4	7	12	16	28	17	11	3
Chr1.g00705	6	10	5	5	3	0	12	13	10	2	7	9
Chr1.g00706	8	8	2	15	10	9	9	6	13	17	8	6
Chr1.g00707	5	7	38	32	3	26	14	8	13	36	30	25
Chr1.g00708	128	95	97	117	105	129	116	125	155	99	63	66
Chr1.g00709	0	0	0	2	0	0	0	1	2	1	2	1
Chr1.g00710	553	508	520	611	704	845	423	383	544	1022	697	589
Chr1.g00711	3	37	30	33	6	10	20	15	27	45	9	17
Chr1.g00712	412	1410	1271	1259	431	874	933	807	1349	947	751	527
Chr1.g00713	144	91	71	49	82	70	71	56	61	34	51	40
Chr1.g00714	15	10	19	16	7	6	23	8	13	14	17	13
Chr1.g00715	865	317	561	412	576	593	501	373	396	140	206	188
Chr1.g00716	268	366	247	424	311	449	351	313	453	577	308	324
Chr1.g00717	0	0	0	0	0	0	0	0	0	0	1	0
Chr1.g00718	0	0	0	0	0	0	0	0	0	0	0	0
Chr1.g00719	9	69	34	43	13	34	29	39	86	150	33	33
Chr1.g00720	0	1	0	0	0	0	0	0	0	0	0	3
Chr1.g00721	48	193	199	95	35	80	170	183	218	169	131	128
Chr1.g00722	34	47	26	52	45	37	42	47	43	80	64	43
Chr1.g00723	194	162	188	86	101	116	141	147	179	155	123	106
Chr1.g00724	0	0	0	0	0	0	0	0	0	0	0	0
Chr1.g00725	76	89	68	44	29	37	50	51	51	20	20	8
Chr1.g00726	71	71	61	67	54	65	53	45	60	66	77	58
Chr1.g00727	2	0	1	1	1	3	1	2	1	0	2	2
Chr1.g00728	554	511	524	598	390	643	504	502	611	1035	481	461
Chr1.g00729	513	440	425	482	403	538	375	391	484	734	509	469
Chr1.g00730	205	386	349	269	114	222	288	322	387	149	258	219
Chr1.g00731	0	0	0	0	0	0	0	0	0	0	0	0
Chr1.g00732	4	39	41	34	10	17	26	22	35	119	38	48
Chr1.g00733	494	434	497	501	411	453	420	378	499	326	435	370
Chr1.g00734	5	7	5	4	5	5	15	13	17	24	9	7
Chr1.g00735	191	248	273	318	145	221	322	294	400	309	256	221
Chr1.g00736	192	317	231	252	180	225	265	233	362	344	203	195
Chr1.g00737	752	720	792	1038	646	1112	815	697	805	1085	927	738
Chr1.g00738	9	14	22	47	30	38	24	20	24	69	43	26
Chr1.g00739	525	516	497	498	444	555	485	436	548	590	523	438
Chr1.g00740	56	582	182	269	73	193	352	319	562	560	203	117
Chr1.g00741	5	24	10	26	8	17	9	15	31	45	20	5
Chr1.g00742	0	0	0	0	0	0	0	0	0	0	0	0
Chr1.g00743	0	0	0	0	0	0	0	0	0	0	0	0
Chr1.g00744	0	0	0	0	0	0	0	0	0	0	0	0
Chr1.g00745	0	0	0	0	0	0	0	0	0	0	0	0
Chr1.g00746	0	0	0	0	0	0	0	0	0	0	0	0
Chr1.g00747	0	0	0	0	0	0	0	0	0	0	0	0
Chr1.g00748	20	22	13	22	13	19	21	21	27	21	11	6
Chr1.g00749	1	0	0	1	2	0	5	2	2	0	1	1
Chr1.g00750	1	36	3	14	7	17	38	13	48	27	23	16
Chr1.g00751	12	12	10	5	2	5	12	7	19	10	12	4
Chr1.g00752	96	116	83	62	68	81	77	82	92	78	51	57
Chr1.g00753	16	29	18	32	16	25	21	13	17	26	17	29
Chr1.g00754	0	0	1	0	0	0	0	0	0	0	0	0
Chr1.g00755	314	420	353	250	277	339	290	289	432	443	273	271
Chr1.g00756	4	41	7	5	2	7	31	18	48	61	6	7
Chr1.g00757	104	314	161	128	89	120	187	196	270	205	125	122
Chr1.g00758	151	312	188	287	157	280	233	241	377	434	238	187
Chr1.g00759	0	15	1	0	0	0	1	2	3	5	1	0
Chr1.g00760	7	12	13	9	3	3	4	10	13	10	7	3
Chr1.g00761	185	232	201	190	149	190	207	169	218	208	153	161
Chr1.g00762	1	1	0	2	0	1	1	1	3	5	0	1
Chr1.g00763	0	0	0	0	0	1	0	0	0	0	0	2
Chr1.g00764	15	27	20	21	10	16	28	28	52	74	20	34
Chr1.g00765	48	74	45	31	29	38	45	54	71	44	32	27
Chr1.g00766	1	5	0	1	1	2	6	1	4	10	4	2
Chr1.g00767	0	0	1	10	9	8	0	0	1	9	10	10
Chr1.g00768	215	194	165	162	151	178	156	151	182	191	231	231
Chr1.g00769	103	107	83	87	89	98	118	76	126	126	102	68
Chr1.g00770	155	69	101	76	109	108	89	59	86	77	66	67
Chr1.g00771	167	185	158	131	104	144	152	160	169	212	132	115
Chr1.g00772	0	0	0	0	0	0	0	0	0	0	0	0
Chr1.g00773	0	0	0	0	0	0	0	0	0	2	0	0
Chr1.g00774	137	174	505	1579	510	1084	167	259	167	359	413	94
Chr1.g00775	152	193	137	106	78	101	155	127	202	186	148	109
Chr1.g00776	408	313	335	347	300	403	360	260	345	335	308	331
Chr1.g00777	86	501	215	328	119	252	423	364	717	778	348	197
Chr1.g00778	12	13	9	14	8	12	20	25	35	51	21	31
Chr1.g00779	459	708	567	420	344	438	613	502	759	500	338	301
Chr1.g00780	9	11	8	9	3	7	8	5	15	8	6	3
Chr1.g00781	33	38	38	37	56	40	56	46	62	38	69	54
Chr1.g00782	0	0	0	0	0	0	0	0	0	0	0	0
Chr1.g00783	73	134	134	94	43	79	48	38	59	38	39	31
Chr1.g00784	202	278	214	182	201	248	229	249	281	312	227	170
Chr1.g00785	231	319	253	268	162	230	330	269	388	675	339	285
Chr1.g00786	807	670	732	797	684	882	763	705	826	1219	840	676
Chr1.g00787	44	139	86	84	32	63	79	88	121	76	41	20
Chr1.g00788	0	0	0	0	0	1	1	0	0	0	1	0
Chr1.g00789	17	15	21	12	8	6	4	13	22	8	8	10
Chr1.g00790	10	10	7	6	4	14	9	6	13	10	7	8
Chr1.g00791	397	207	299	242	317	313	314	250	298	252	225	172
Chr1.g00792	6	23	12	3	4	7	16	12	17	25	2	5
Chr1.g00793	44	131	93	103	40	84	102	85	142	297	115	95
Chr1.g00794	137	315	262	304	141	244	334	325	432	553	368	326
Chr1.g00795	0	1	0	0	0	1	0	0	1	0	2	0
Chr1.g00796	0	0	0	0	0	0	0	0	0	0	0	0
Chr1.g00797	301	230	260	194	213	245	250	183	211	232	170	186
Chr1.g00798	112	64	90	23	31	48	36	9	36	12	16	6
Chr1.g00799	0	0	0	0	0	0	1	0	0	0	0	0
Chr1.g00800	148	191	206	408	229	348	190	186	231	248	227	190
Chr1.g00801	5	13	10	10	2	8	10	12	15	6	8	6
Chr1.g00802	45	100	73	61	44	39	75	46	90	104	49	34
Chr1.g00803	790	611	562	601	493	744	737	715	1117	1741	940	836
Chr1.g00804	2241	2119	1943	1850	1926	2279	2067	1892	2355	3384	2147	2062
Chr1.g00805	0	0	0	0	0	0	2	1	0	0	0	0
Chr1.g00806	0	1	0	0	0	0	0	0	0	0	0	0
Chr1.g00807	0	0	0	0	0	0	0	0	0	0	2	0
Chr1.g00808	958	1355	1481	1022	541	860	733	622	724	846	564	496
Chr1.g00809	0	0	0	0	0	1	0	0	0	0	0	0
Chr1.g00810	3	2	2	0	1	2	1	1	1	7	2	1
Chr1.g00811	15	20	18	6	7	9	7	12	11	40	10	14
Chr1.g00812	42	35	31	35	42	44	37	30	26	26	18	18
Chr1.g00813	168	100	108	95	83	125	105	113	137	160	114	117
Chr1.g00814	182	184	164	524	338	546	303	261	343	365	328	233
Chr1.g00815	0	41	14	28	6	20	18	11	30	22	6	7
Chr1.g00816	22	100	142	125	22	80	71	68	109	124	74	104
Chr1.g00817	39	59	55	43	19	41	41	45	47	77	56	28
Chr1.g00818	35	56	53	45	14	31	48	29	65	76	44	40
Chr1.g00819	0	1	0	1	0	2	3	1	2	0	1	1
Chr1.g00820	0	0	0	0	0	0	0	0	0	0	0	0
Chr1.g00821	0	4	0	0	0	0	1	0	3	3	1	0
Chr1.g00822	0	0	0	0	0	0	0	0	0	0	0	0
Chr1.g00823	341	381	290	365	372	411	300	274	386	482	327	340
Chr1.g00824	0	0	0	0	0	0	0	0	0	0	0	0
Chr1.g00825	0	0	0	0	0	0	0	0	0	0	0	0
Chr1.g00826	191	200	259	123	126	177	116	108	98	63	145	107
Chr1.g00827	167	204	198	136	110	175	195	167	248	322	229	159
Chr1.g00828	4291	2057	2657	1859	3046	3199	1734	1555	1737	2262	2494	2405
Chr1.g00829	541	401	452	573	440	451	606	544	598	558	657	629
Chr1.g00830	1	1	0	0	0	1	0	3	5	4	0	1
Chr1.g00831	0	0	0	0	0	0	0	0	0	0	0	0
Chr1.g00832	0	0	0	0	0	0	0	0	0	0	0	0
Chr1.g00833	199	518	775	1667	555	839	724	898	986	1421	1342	1274
Chr1.g00834	1773	1458	1585	1484	1100	1552	1601	1412	1631	2092	1656	1392
Chr1.g00835	1344	801	1273	1084	1384	1432	765	751	715	732	1201	1167
Chr1.g00836	42	48	46	52	54	43	43	38	67	71	66	41
Chr1.g00837	0	0	0	0	0	0	0	0	0	0	0	0
Chr1.g00838	0	0	0	0	0	0	0	0	0	0	0	0
Chr1.g00839	0	0	0	0	0	0	0	0	0	0	1	0
Chr1.g00840	15648	13793	19637	18434	14087	16930	13410	11773	13019	9340	13062	11504
Chr1.g00841	128	154	148	126	83	133	136	144	184	166	140	108
Chr1.g00842	50	244	208	191	86	137	200	216	298	346	240	166
Chr1.g00843	0	0	0	0	0	2	2	0	0	0	1	1
Chr1.g00844	192	222	198	161	147	158	205	191	230	94	125	175
Chr1.g00845	0	0	0	0	0	0	0	0	0	0	0	0
Chr1.g00846	13	42	33	31	17	20	30	25	59	53	32	27
Chr1.g00847	0	0	4	0	0	0	0	0	0	0	0	0
Chr1.g00848	0	4	0	1	1	1	4	0	0	0	0	1
Chr1.g00849	52	71	38	33	37	55	71	50	61	59	34	34
Chr1.g00850	299	242	309	460	307	389	353	364	369	416	363	342
Chr1.g00851	831	945	845	809	726	944	935	802	1135	1752	970	883
Chr1.g00852	443	480	409	407	379	470	357	337	467	568	392	341
Chr1.g00853	91	362	163	194	106	194	297	280	458	372	221	159
Chr1.g00854	217	119	167	209	188	231	183	138	181	163	160	160
Chr1.g00855	380	306	287	361	341	433	319	321	351	167	252	248
Chr1.g00856	13	31	17	24	23	20	26	21	23	21	21	23
Chr1.g00857	42	56	46	69	62	57	46	55	49	59	44	43
Chr1.g00858	46	19	24	42	35	46	49	30	52	40	51	29
Chr1.g00859	100	251	174	189	102	144	202	197	283	556	247	212
Chr1.g00860	2848	2357	2379	1913	1896	2352	2405	2179	2700	3172	1792	1504
Chr1.g00861	51	62	54	55	60	61	58	55	55	33	46	35
Chr1.g00862	19	17	6	20	7	16	33	22	32	37	12	13
Chr1.g00863	5	4	3	3	3	7	6	2	2	5	5	3
Chr1.g00864	0	0	0	0	0	0	0	0	0	0	0	0
Chr1.g00865	0	0	0	0	0	0	0	0	0	0	0	1
Chr1.g00866	0	1	0	1	1	3	0	0	2	4	1	1
Chr1.g00867	0	0	0	0	0	0	0	0	0	0	0	0
Chr1.g00868	1	0	1	1	3	1	2	1	2	5	3	1
Chr1.g00869	0	0	0	0	0	0	0	0	0	0	0	0
Chr1.g00870	0	2	1	0	0	0	0	0	0	1	0	0
Chr1.g00871	0	0	0	0	0	0	0	0	0	0	0	0
Chr1.g00872	0	0	0	0	0	0	0	0	0	0	0	0
Chr1.g00873	0	0	0	0	0	0	0	0	0	0	1	0
Chr1.g00874	76	127	86	75	48	73	96	75	115	157	90	77
Chr1.g00875	12	56	27	7	9	14	36	17	28	13	9	5
Chr1.g00876	560	484	432	248	358	381	364	344	410	242	271	238
Chr1.g00877	0	0	0	0	0	0	0	0	0	0	0	0
Chr1.g00878	11	117	55	77	19	50	57	56	120	217	48	43
Chr1.g00879	2	15	6	16	3	13	9	12	10	16	16	8
Chr1.g00880	0	0	0	0	0	0	0	0	0	0	0	0
Chr1.g00881	0	0	0	0	0	0	0	0	0	0	0	0
Chr1.g00882	0	0	0	0	0	0	0	0	0	0	0	0
Chr1.g00883	46	371	155	180	67	148	211	176	355	291	184	113
Chr1.g00884	0	0	0	0	0	0	0	0	0	0	0	0
Chr1.g00885	3082	1803	2313	1987	2598	2982	1738	1541	1797	2419	2106	2097
Chr1.g00886	8288	5204	6664	5515	7911	8160	5179	4567	4676	6006	5700	5704
Chr1.g00887	48	118	88	53	22	42	66	70	124	64	49	44
Chr1.g00888	12	1	9	6	2	9	9	5	3	7	10	12
Chr1.g00889	278	239	226	212	187	277	226	202	274	301	170	171
Chr1.g00890	34	30	38	33	24	58	32	36	38	55	31	25
Chr1.g00891	88	173	111	176	109	150	209	185	219	246	141	128
Chr1.g00892	32	83	38	50	42	46	85	54	100	125	61	43
Chr1.g00893	21	509	133	239	100	196	341	292	565	543	209	139
Chr1.g00894	0	0	0	0	0	0	0	0	0	0	0	0
Chr1.g00895	19	59	25	27	16	34	43	42	57	64	19	22
Chr1.g00896	0	0	0	1	0	0	1	0	0	0	0	0
Chr1.g00897	0	0	0	0	0	0	0	0	0	0	0	0
Chr1.g00898	0	0	0	0	0	0	0	0	0	0	0	0
Chr1.g00899	1	0	0	0	2	1	0	4	0	1	2	1
Chr1.g00900	0	0	0	0	0	0	0	0	0	0	0	0
Chr1.g00901	73	47	81	53	53	54	51	30	24	44	39	49
Chr1.g00902	16	40	12	21	13	22	24	20	41	11	12	15
Chr1.g00903	122	100	105	66	70	105	94	79	104	93	95	78
Chr1.g00904	0	18	1	3	1	3	4	4	3	4	3	2
Chr1.g00905	0	0	0	0	0	0	0	0	0	0	0	0
Chr1.g00906	0	0	0	0	0	0	0	0	0	0	0	0
Chr1.g00907	737	878	657	613	558	832	808	740	982	1391	806	754
Chr1.g00908	0	0	0	0	0	0	0	0	0	0	0	0
Chr1.g00909	205	177	281	251	153	200	251	231	266	165	156	96
Chr1.g00910	136	116	125	124	97	136	65	76	98	171	115	95
Chr1.g00911	0	1	0	0	0	0	0	1	0	3	0	0
Chr1.g00912	0	0	0	0	0	0	0	0	0	0	0	0
Chr1.g00913	8	12	18	35	15	21	13	9	14	30	19	22
Chr1.g00914	1	14	7	2	9	9	10	10	15	7	6	8
Chr1.g00915	199	517	340	477	199	352	421	383	600	1243	506	373
Chr1.g00916	32	19	31	20	25	30	18	23	30	19	25	36
Chr1.g00917	0	1	0	1	0	0	1	0	1	1	0	0
Chr1.g00918	7	10	3	6	5	9	10	4	8	21	9	7
Chr1.g00919	3	4	0	3	0	5	0	1	10	7	0	2
Chr1.g00920	31	123	74	89	56	99	70	68	108	229	76	83
Chr1.g00921	95	135	90	199	107	142	142	145	180	237	118	114
Chr1.g00922	4	17	1	24	10	16	23	21	31	26	22	6
Chr1.g00923	421	449	386	310	321	386	413	363	407	530	349	347
Chr1.g00924	23	32	14	9	13	12	15	12	25	15	17	14
Chr1.g00925	321	129	161	115	209	198	130	142	108	67	96	119
Chr1.g00926	0	0	0	0	0	0	0	0	2	0	0	0
Chr1.g00927	3	17	12	13	7	6	20	16	29	40	10	6
Chr1.g00928	0	0	0	0	0	0	0	0	0	0	0	0
Chr1.g00929	102	108	131	126	57	93	98	107	151	183	95	114
Chr1.g00930	57	73	81	89	52	86	93	92	83	80	82	80
Chr1.g00931	446	360	393	330	351	438	365	301	299	317	313	225
Chr1.g00932	0	278	9	42	17	24	125	122	179	100	42	11
Chr1.g00933	16	45	30	21	12	31	35	48	60	55	40	20
Chr1.g00934	0	1	0	0	0	0	0	2	0	0	0	0
Chr1.g00935	1	1	2	3	0	4	1	4	2	23	7	19
Chr1.g00936	51	73	57	61	33	51	52	61	87	82	60	41
Chr1.g00937	29	51	49	104	65	92	42	37	50	62	96	81
Chr1.g00938	122	125	123	126	102	144	148	109	141	172	152	115
Chr1.g00939	539	507	447	374	406	515	469	417	513	670	448	378
Chr1.g00940	3	40	2	17	4	10	33	22	58	41	34	3
Chr1.g00941	634	666	621	527	409	612	612	511	691	753	478	429
Chr1.g00942	62	90	75	56	39	43	90	65	125	95	44	42
Chr1.g00943	49	84	48	28	16	34	58	66	100	87	44	33
Chr1.g00944	66	126	71	32	26	65	100	101	148	135	63	48
Chr1.g00945	0	0	0	0	3	2	0	0	0	0	1	0
Chr1.g00946	0	0	0	0	0	0	3	0	0	1	0	0
Chr1.g00947	4	0	1	2	0	0	3	0	2	0	0	0
Chr1.g00948	1	1	3	0	0	0	1	0	0	4	0	0
Chr1.g00949	93	1601	669	987	540	741	952	842	1462	1828	1145	785
Chr1.g00950	37	34	31	29	31	49	43	38	45	86	39	34
Chr1.g00951	393	591	438	644	450	670	621	670	843	1536	667	541
Chr1.g00952	129	270	223	251	194	304	229	250	355	445	193	227
Chr1.g00953	0	0	0	1	0	0	1	0	1	1	3	0
Chr1.g00954	0	0	0	1	0	0	0	1	0	3	0	2
Chr1.g00955	0	0	0	0	0	0	0	0	0	0	0	0
Chr1.g00956	86	61	83	85	55	74	54	40	41	20	69	50
Chr1.g00957	0	0	0	0	0	0	0	1	0	0	0	0
Chr1.g00958	0	0	0	0	0	0	0	0	2	0	0	0
Chr1.g00959	0	0	0	1	0	0	2	1	1	1	1	0
Chr1.g00960	0	0	0	0	0	0	0	0	0	0	0	0
Chr1.g00961	0	0	0	0	0	0	0	0	0	0	0	0
Chr1.g00962	0	0	0	0	0	0	0	0	0	0	0	0
Chr1.g00963	18	5	21	5	5	3	15	19	16	3	4	4
Chr1.g00964	0	0	0	0	0	0	0	0	0	0	0	0
Chr1.g00965	0	0	0	0	0	0	0	0	0	0	0	0
Chr1.g00966	0	0	0	0	0	0	0	0	0	0	0	0
Chr1.g00967	0	0	0	0	0	0	0	0	0	0	0	0
Chr1.g00968	315	371	346	348	304	436	352	259	343	271	245	204
Chr1.g00969	0	0	0	0	0	0	0	0	0	0	0	0
Chr1.g00970	0	0	0	0	0	0	0	0	0	0	0	0
Chr1.g00971	0	0	0	0	0	0	0	0	0	0	0	0
Chr1.g00972	1	0	0	0	0	0	0	0	0	0	0	0
Chr1.g00973	131	685	366	292	145	220	344	298	541	305	213	210
Chr1.g00974	300	177	267	212	249	297	237	234	275	257	211	171
Chr1.g00975	10	54	18	53	15	43	58	35	80	121	69	29
Chr1.g00976	761	679	703	818	814	940	718	695	805	765	597	540
Chr1.g00977	72	181	112	56	39	48	85	128	159	107	52	65
Chr1.g00978	0	0	0	0	0	0	0	0	0	0	0	0
Chr1.g00979	191	197	188	196	183	252	231	194	281	256	202	178
Chr1.g00980	26	84	46	51	24	44	45	63	80	59	42	32
Chr1.g00981	0	0	0	0	2	0	0	0	0	0	0	0
Chr1.g00982	42	26	32	28	41	40	33	22	38	27	39	38
Chr1.g00983	19	19	28	31	18	28	25	17	20	18	41	25
Chr1.g00984	5580	2484	3801	2975	4727	4375	3373	2563	2748	1165	2640	2436
Chr1.g00985	646	930	866	929	681	986	782	676	844	840	623	538
Chr1.g00986	1	1176	126	190	140	162	535	433	833	514	137	25
Chr1.g00987	0	1332	53	190	88	152	442	448	903	617	243	12
Chr1.g00988	9	7	6	11	4	5	9	17	11	22	6	14
Chr1.g00989	14	33	24	18	7	23	28	20	40	46	23	32
Chr1.g00990	123	123	120	116	98	151	104	123	136	167	113	107
Chr1.g00991	12	25	12	13	11	15	15	16	22	25	17	13
Chr1.g00992	3093	1726	2368	1872	2224	2618	1999	1778	1885	1880	1836	1579
Chr1.g00993	351	391	333	399	333	444	396	347	467	572	419	359
Chr1.g00994	45	123	79	45	33	52	69	65	100	63	48	47
Chr1.g00995	505	448	525	601	367	574	429	441	471	298	359	337
Chr1.g00996	205	153	160	157	125	163	151	163	213	223	152	125
Chr1.g00997	24	41	19	23	10	24	48	32	46	62	24	26
Chr1.g00998	72991	54651	83361	68434	58796	67926	55613	48165	50488	37147	52154	43345
Chr1.g00999	0	0	0	0	0	0	0	0	0	0	0	0
Chr1.g01000	0	0	0	0	0	0	1	0	0	0	0	0
Chr1.g01001	893	623	762	867	810	939	578	522	640	721	680	610
Chr1.g01002	95	128	130	120	99	138	111	79	134	85	100	72
Chr1.g01003	0	0	0	0	0	0	0	0	0	0	0	0
Chr1.g01004	2	19	2	0	3	5	10	8	20	1	2	1
Chr1.g01005	0	0	0	0	0	0	0	0	0	0	0	0
Chr1.g01006	0	0	0	0	0	0	0	0	0	0	0	0
Chr1.g01007	0	0	0	0	1	0	0	0	0	0	0	0
Chr1.g01008	533	347	391	335	273	389	336	287	376	359	311	219
Chr1.g01009	153	197	128	123	115	165	190	161	232	290	204	160
Chr1.g01010	0	4	0	0	0	0	3	0	4	2	0	0
Chr1.g01011	991	639	875	923	675	1027	750	658	742	1297	859	702
Chr1.g01012	3	9	4	2	5	5	7	10	6	5	5	1
Chr1.g01013	32	73	31	26	14	17	63	46	65	40	25	26
Chr1.g01014	1	3	5	3	3	1	4	5	10	7	1	2
Chr1.g01015	165	108	121	99	95	131	129	121	126	160	107	94
Chr1.g01016	0	9	4	1	2	2	7	10	7	8	3	2
Chr1.g01017	16	89	55	33	15	15	55	60	68	59	22	28
Chr1.g01018	0	2	1	4	1	1	0	2	3	2	6	2
Chr1.g01019	0	0	0	0	0	0	0	0	0	0	0	0
Chr1.g01020	0	0	0	0	0	0	0	0	0	0	0	0
Chr1.g01021	0	0	0	0	0	0	0	1	1	3	0	0
Chr1.g01022	0	0	0	0	0	0	0	0	0	0	0	0
Chr1.g01023	0	0	0	0	0	0	0	0	0	3	0	0
Chr1.g01024	0	0	0	0	0	0	0	2	0	0	0	0
Chr1.g01025	0	0	0	0	0	0	0	0	0	0	0	0
Chr1.g01026	0	0	0	0	0	0	0	0	0	0	0	0
Chr1.g01027	21	65	29	59	40	46	58	44	92	37	72	49
Chr1.g01028	5	83	36	31	20	25	56	38	57	132	20	41
Chr1.g01029	110	135	116	132	75	127	174	173	182	270	151	118
Chr1.g01030	0	4	0	1	0	0	0	0	0	0	0	0
Chr1.g01031	735	572	614	513	497	633	507	429	587	417	403	349
Chr1.g01032	10	8	15	13	16	12	6	7	12	8	8	8
Chr1.g01033	0	12	2	2	5	0	10	5	14	11	5	2
Chr1.g01034	144	319	218	191	154	235	216	242	278	485	247	180
Chr1.g01035	0	0	0	0	1	0	0	0	0	0	1	1
Chr1.g01036	44	45	39	35	36	40	27	38	44	59	31	30
Chr1.g01037	1	10	11	5	0	2	7	7	9	1	1	0
Chr1.g01038	331	285	314	297	303	376	307	288	351	523	364	274
Chr1.g01039	0	0	0	0	0	0	0	0	0	0	0	0
Chr1.g01040	3	21	14	19	3	10	9	11	19	39	7	7
Chr1.g01041	230	259	222	235	169	215	260	235	297	470	272	203
Chr1.g01042	5	27	10	3	4	14	14	15	8	14	11	4
Chr1.g01043	22	15	31	13	28	30	18	13	12	29	26	20
Chr1.g01044	0	0	0	0	0	0	0	0	0	0	0	0
Chr1.g01045	0	0	0	0	0	0	0	0	0	0	0	0
Chr1.g01046	0	0	0	0	0	0	0	0	0	0	0	0
Chr1.g01047	0	2	0	0	0	0	0	1	1	1	1	1
Chr1.g01048	0	0	0	0	0	0	0	0	0	0	0	0
Chr1.g01049	0	0	0	0	1	0	3	0	0	3	1	0
Chr1.g01050	4	15	11	3	3	9	12	17	17	29	10	3
Chr1.g01051	0	0	0	0	0	0	0	0	0	0	0	0
Chr1.g01052	5	2	7	8	7	7	4	5	6	6	9	3
Chr1.g01053	0	0	1	0	0	0	0	0	1	0	1	0
Chr1.g01054	4	4	5	8	1	1	5	1	4	9	2	8
Chr1.g01055	1	5	5	4	2	2	2	6	1	4	4	0
Chr1.g01056	1	0	1	0	0	0	0	2	1	0	1	0
Chr1.g01057	3	1	0	2	0	1	1	1	0	2	0	1
Chr1.g01058	0	0	0	0	0	0	0	0	0	0	0	0
Chr1.g01059	1449	995	1083	912	1005	1175	905	685	923	1000	904	830
Chr1.g01060	213	219	197	168	132	163	207	193	240	316	211	186
Chr1.g01061	66	40	38	56	43	70	46	25	61	63	45	46
Chr1.g01062	436	230	302	469	569	620	299	274	361	528	537	435
Chr1.g01063	3	2	4	3	4	3	4	1	2	2	3	2
Chr1.g01064	1851	1509	1433	1135	1312	1641	1608	1306	1929	1519	1484	1333
Chr1.g01065	2	2	0	5	1	0	2	1	5	2	0	3
Chr1.g01066	3	3	7	5	3	7	6	7	4	2	5	5
Chr1.g01067	31	31	22	33	20	30	29	24	24	50	34	41
Chr1.g01068	71	111	75	63	66	91	79	88	88	125	65	67
Chr1.g01069	474	879	653	812	455	670	698	663	915	711	660	526
Chr1.g01070	863	612	734	605	697	844	621	509	633	852	605	634
Chr1.g01071	1	1	2	0	0	0	0	0	0	0	0	0
Chr1.g01072	0	0	0	0	0	0	0	0	0	0	0	0
Chr1.g01073	0	0	0	0	0	1	0	0	0	1	0	0
Chr1.g01074	2	20	3	6	3	5	15	14	21	16	7	7
Chr1.g01075	181	195	201	151	159	175	192	174	235	264	186	160
Chr1.g01076	11	2	0	4	3	7	3	2	3	7	4	4
Chr1.g01077	28	62	37	40	24	42	33	37	47	73	40	38
Chr1.g01078	92	157	128	115	76	102	115	98	127	145	86	76
Chr1.g01079	0	0	0	0	0	0	0	0	0	0	0	0
Chr1.g01080	0	24	1	5	4	3	22	18	39	4	8	0
Chr1.g01081	5	4	4	1	8	6	1	0	3	3	7	6
Chr1.g01082	766	587	729	812	685	936	749	667	780	637	1195	1158
Chr1.g01083	27	24	24	13	11	17	18	9	15	21	20	10
Chr1.g01084	0	1	2	0	0	0	0	0	0	0	0	0
Chr1.g01085	8	49	29	37	9	37	47	41	81	122	48	45
Chr1.g01086	55	90	54	59	50	86	55	81	76	146	68	74
Chr1.g01087	62	68	53	76	51	98	53	69	102	145	73	77
Chr1.g01088	379	490	448	385	305	388	342	330	426	587	484	384
Chr1.g01089	114	186	144	132	123	160	167	151	175	333	233	189
Chr1.g01090	140	151	113	105	118	139	111	83	143	197	106	129
Chr1.g01091	0	0	0	0	0	0	0	0	0	0	0	0
Chr1.g01092	44	62	64	39	28	28	51	38	63	84	40	32
Chr1.g01093	354	345	321	246	269	343	287	263	341	427	268	294
Chr1.g01094	52	76	58	32	32	23	44	34	62	57	47	48
Chr1.g01095	0	19	6	6	3	8	15	9	9	3	3	0
Chr1.g01096	7	8	1	1	1	0	2	1	2	0	0	0
Chr1.g01097	6	21	8	6	11	13	7	12	6	21	7	5
Chr1.g01098	15	23	16	7	8	11	14	13	28	29	10	12
Chr1.g01099	28	74	40	53	16	26	49	51	67	72	24	20
Chr1.g01100	4	9	4	0	2	3	1	4	4	4	0	2
Chr1.g01101	6	17	13	7	6	10	4	10	25	8	10	6
Chr1.g01102	132	116	143	121	92	85	123	105	152	121	84	76
Chr1.g01103	0	0	0	0	0	0	0	0	0	0	0	0
Chr1.g01104	0	1	1	0	0	0	0	0	1	4	1	1
Chr1.g01105	937	1100	907	884	750	906	1018	909	1115	1181	936	817
Chr1.g01106	0	0	0	0	0	0	0	0	0	0	0	0
Chr1.g01107	0	1	0	0	0	0	0	1	1	2	0	0
Chr1.g01108	0	0	0	0	0	0	0	0	0	0	0	1
Chr1.g01109	0	0	0	0	0	0	2	0	0	0	1	0
Chr1.g01110	343	294	293	327	270	325	293	269	393	503	357	333
Chr1.g01111	11	34	21	9	5	5	13	18	12	8	9	7
Chr1.g01112	25	17	16	19	7	22	21	16	24	36	21	11
Chr1.g01113	3	7	5	6	2	4	12	7	8	14	8	2
Chr1.g01114	214	269	248	252	173	229	244	192	238	349	214	179
Chr1.g01115	1	0	0	0	0	0	0	0	1	1	0	0
Chr1.g01116	46	57	41	24	35	39	23	31	35	29	18	14
Chr1.g01117	0	18	1	4	1	1	9	12	26	22	3	0
Chr1.g01118	49	466	180	167	95	139	210	162	275	187	120	69
Chr1.g01119	630	633	596	529	536	617	571	550	670	789	543	485
Chr1.g01120	0	0	0	0	0	0	0	2	2	1	2	0
Chr1.g01121	683	568	577	525	572	684	595	583	776	1221	717	683
Chr1.g01122	26	37	29	31	23	27	34	29	43	55	33	40
Chr1.g01123	18	28	20	22	20	15	27	24	26	27	31	26
Chr1.g01124	801	723	636	583	595	695	621	574	658	835	624	515
Chr1.g01125	0	0	0	0	1	0	0	1	0	0	0	0
Chr1.g01126	0	0	0	0	0	0	0	0	0	0	0	0
Chr1.g01127	43	146	87	95	50	85	127	106	193	221	108	50
Chr1.g01128	7	35	12	26	5	16	33	25	43	57	23	16
Chr1.g01129	1	5	0	1	0	0	2	3	0	3	1	1
Chr1.g01130	88	84	58	41	32	54	77	69	88	82	55	59
Chr1.g01131	1317	946	1073	910	950	1144	797	631	785	689	829	731
Chr1.g01132	46	74	26	23	21	33	49	32	56	19	25	17
Chr1.g01133	2	102	16	19	6	20	28	43	78	28	17	12
Chr1.g01134	2	0	0	0	0	1	0	0	1	0	0	0
Chr1.g01135	363	390	418	384	274	385	427	372	432	517	342	352
Chr1.g01136	51	41	42	44	30	60	62	31	58	74	63	47
Chr1.g01137	137	210	164	231	144	266	190	194	297	329	203	198
Chr1.g01138	365	358	364	331	323	368	283	285	310	486	393	327
Chr1.g01139	55	50	41	38	35	34	44	46	43	95	46	47
Chr1.g01140	0	2	0	0	0	0	0	0	0	0	0	0
Chr1.g01141	6	9	4	2	4	6	7	8	9	9	4	3
Chr1.g01142	569	824	919	806	427	608	476	435	555	430	570	452
Chr1.g01143	38	487	145	151	78	131	265	245	429	209	144	102
Chr1.g01144	902	1180	1151	976	779	974	730	693	970	883	1034	904
Chr1.g01145	711	327	462	379	392	462	297	213	253	256	318	250
Chr1.g01146	400	382	363	555	349	548	382	362	402	518	394	367
Chr1.g01147	230	145	219	301	203	323	205	152	240	332	237	214
Chr1.g01148	81	90	65	96	88	112	86	64	133	135	76	88
Chr1.g01149	10	27	22	13	10	15	12	13	25	24	12	9
Chr1.g01150	69	191	84	105	76	79	138	132	172	118	98	91
Chr1.g01151	66	85	70	61	49	66	77	75	106	153	73	85
Chr1.g01152	72	87	75	71	51	72	101	79	117	209	92	93
Chr1.g01153	12	12	20	14	14	18	21	14	20	41	28	21
Chr1.g01154	0	0	0	0	0	0	0	0	0	0	0	0
Chr1.g01155	0	0	0	0	0	0	0	0	0	0	0	0
Chr1.g01156	0	0	0	0	0	0	0	0	0	0	0	0
Chr1.g01157	0	0	0	0	0	0	0	0	0	0	0	0
Chr1.g01158	10	8	6	4	4	3	3	7	5	3	3	3
Chr1.g01159	0	0	0	0	0	0	0	0	0	0	0	0
Chr1.g01160	141	189	131	115	128	113	149	135	194	268	168	148
Chr1.g01161	0	0	0	0	0	0	0	0	0	0	0	0
Chr1.g01162	484	408	467	454	428	553	383	407	447	476	415	380
Chr1.g01163	0	0	0	0	0	1	0	1	0	0	0	1
Chr1.g01164	17	19	16	8	4	13	12	11	22	16	15	12
Chr1.g01165	76	59	64	40	88	69	48	35	52	39	70	60
Chr1.g01166	0	0	0	0	0	0	0	0	0	0	0	0
Chr1.g01167	77	263	168	69	63	80	139	128	191	131	80	79
Chr1.g01168	0	0	0	0	0	0	0	0	0	0	0	0
Chr1.g01169	113	337	179	87	79	101	192	149	249	237	133	108
Chr1.g01170	0	0	0	0	0	0	0	0	0	0	0	0
Chr1.g01171	20	22	21	13	15	13	25	23	27	23	22	23
Chr1.g01172	390	857	576	683	377	603	638	569	833	1084	639	468
Chr1.g01173	0	0	0	0	0	0	0	0	0	0	0	0
Chr1.g01174	0	2	0	0	0	0	0	0	0	1	1	0
Chr1.g01175	9	6	3	5	5	4	12	4	10	11	4	4
Chr1.g01176	397	665	500	466	332	550	545	557	750	889	442	372
Chr1.g01177	0	0	0	2	0	0	3	0	0	0	1	0
Chr1.g01178	210	320	309	283	187	298	299	298	427	822	393	277
Chr1.g01179	1	6	1	3	1	1	0	5	3	9	3	6
Chr1.g01180	989	1076	928	711	675	967	1028	986	1439	2012	1138	970
Chr1.g01181	136	310	253	207	86	161	297	260	418	477	295	250
Chr1.g01182	8	10	7	1	4	2	5	11	9	5	4	5
Chr1.g01183	0	0	0	0	0	0	0	0	0	0	0	0
Chr1.g01184	6	25	6	7	6	6	8	13	13	17	18	11
Chr1.g01185	74	198	116	173	98	141	147	151	245	248	153	76
Chr1.g01186	852	806	749	673	589	793	704	639	829	1041	702	632
Chr1.g01187	0	0	0	1	0	0	0	0	0	0	1	0
Chr1.g01188	1	0	0	0	0	0	0	0	0	2	0	0
Chr1.g01189	0	0	0	0	0	0	0	0	0	0	0	0
Chr1.g01190	306	241	273	211	244	314	313	262	316	381	297	250
Chr1.g01191	27	96	62	52	15	57	99	104	127	179	91	81
Chr1.g01192	830	961	815	754	746	966	938	779	1054	1348	901	871
Chr1.g01193	0	312	13	44	19	42	171	161	248	128	70	8
Chr1.g01194	189	142	162	142	138	155	127	115	148	127	131	89
Chr1.g01195	17	55	27	34	30	27	33	35	56	51	33	27
Chr1.g01196	64	41	51	32	40	45	65	40	99	147	67	72
Chr1.g01197	1473	1353	1275	1040	1004	1414	1217	1158	1659	2621	1522	1372
Chr1.g01198	1012	969	869	704	828	950	765	829	892	1199	807	803
Chr1.g01199	0	0	0	0	0	0	0	0	2	0	0	0
Chr1.g01200	25	58	27	20	8	18	36	17	55	48	21	13
Chr1.g01201	101	120	87	104	66	110	102	97	128	179	96	80
Chr1.g01202	4	2	4	2	1	1	2	4	10	3	2	5
Chr1.g01203	21	30	19	37	21	14	31	17	44	8	9	26
Chr1.g01204	3	0	2	2	1	2	1	1	0	0	0	1
Chr1.g01205	0	0	0	0	0	0	0	0	0	0	0	0
Chr1.g01206	0	3	0	1	0	0	1	0	3	1	0	0
Chr1.g01207	0	0	0	0	0	0	0	1	0	0	0	0
Chr1.g01208	0	0	0	1	0	1	0	0	0	0	0	0
Chr1.g01209	61	53	67	51	49	55	69	53	67	72	67	60
Chr1.g01210	554	1142	907	1203	760	1085	780	701	923	1347	984	848
Chr1.g01211	155	255	238	217	148	226	219	221	311	399	218	177
Chr1.g01212	0	0	0	0	0	0	0	0	0	0	0	0
Chr1.g01213	0	0	0	0	0	0	0	0	0	0	0	0
Chr1.g01214	0	1	1	0	0	0	0	0	0	0	0	0
Chr1.g01215	0	0	0	0	0	0	0	0	0	0	0	0
Chr1.g01216	0	0	0	0	0	0	0	0	0	0	0	0
Chr1.g01217	0	0	0	0	0	0	0	0	0	0	0	0
Chr1.g01218	1202	937	1031	656	804	887	838	720	822	677	484	537
Chr1.g01219	154	156	118	131	95	135	129	126	169	153	136	111
Chr1.g01220	0	0	0	0	0	0	0	0	0	0	0	0
Chr1.g01221	10	43	20	32	13	10	19	14	37	59	31	15
Chr1.g01222	1742	1157	1222	871	1268	1448	1072	940	1086	1056	915	848
Chr1.g01223	355	306	265	252	323	381	269	299	249	327	280	206
Chr1.g01224	26	52	32	40	21	29	43	44	55	61	37	35
Chr1.g01225	6913	3655	5830	6066	5014	6044	5103	4270	4190	3706	4584	4063
Chr1.g01226	0	0	0	0	0	0	0	0	0	0	0	0
Chr1.g01227	149	166	142	175	142	198	157	165	196	189	194	138
Chr1.g01228	0	0	0	1	0	0	0	0	0	0	0	2
Chr1.g01229	7	17	7	8	3	14	12	11	19	14	12	8
Chr1.g01230	0	342	0	2	28	73	249	212	465	40	64	2
Chr1.g01231	4	134	14	11	21	19	74	59	113	51	31	10
Chr1.g01232	42	54	49	77	57	71	41	53	54	94	66	95
Chr1.g01233	1259	1000	1128	717	1113	1259	893	820	873	854	779	741
Chr1.g01234	4	0	2	0	7	0	1	1	7	7	0	4
Chr1.g01235	1	4	1	0	0	1	0	1	1	0	3	2
Chr1.g01236	74	134	126	124	90	105	119	104	134	303	192	136
Chr1.g01237	36	36	48	29	31	44	35	47	42	32	27	29
Chr1.g01238	1	30	6	12	8	8	24	17	35	21	7	3
Chr1.g01239	0	1	1	0	0	0	0	2	3	2	1	1
Chr1.g01240	0	0	0	0	0	0	0	0	0	0	3	3
Chr1.g01241	0	1	0	0	0	0	0	3	2	4	5	2
Chr1.g01242	1	3	0	0	0	1	0	1	0	0	0	0
Chr1.g01243	0	0	0	0	0	0	0	0	0	0	0	0
Chr1.g01244	701	555	728	407	516	509	588	580	609	562	444	387
Chr1.g01245	78	102	71	58	48	52	101	79	90	124	68	56
Chr1.g01246	165	171	143	142	146	198	165	173	188	262	176	145
Chr1.g01247	15	17	12	14	7	22	11	14	15	7	10	6
Chr1.g01248	485	575	477	415	387	517	444	435	548	684	460	404
Chr1.g01249	284	216	196	244	224	295	231	193	276	376	243	245
Chr1.g01250	160	121	123	145	134	171	130	124	170	319	163	150
Chr1.g01251	24	27	36	23	8	24	22	9	37	39	31	24
Chr1.g01252	307	273	304	217	213	266	257	259	319	346	243	247
Chr1.g01253	113	223	133	134	106	137	171	164	235	288	139	167
Chr1.g01254	84	129	87	75	42	64	85	102	152	192	111	96
Chr1.g01255	1	0	0	0	0	0	1	0	2	0	0	2
Chr1.g01256	363	330	409	292	222	336	327	303	345	296	322	251
Chr1.g01257	877	1083	1001	776	516	774	941	884	1147	1151	924	686
Chr1.g01258	18	23	20	20	16	23	36	45	40	43	19	20
Chr1.g01259	449	1074	565	607	572	660	862	807	1232	1132	661	461
Chr1.g01260	178	302	203	198	187	242	316	276	502	530	221	172
Chr1.g01261	22268	10523	17047	17082	16799	21264	14761	11909	13774	8152	14502	12938
Chr1.g01262	123	23	79	27	56	78	29	42	23	14	61	38
Chr1.g01263	351	295	310	217	218	277	214	218	258	444	313	264
Chr1.g01264	0	53	9	13	4	8	23	27	35	31	10	3
Chr1.g01265	1	5	5	3	0	0	3	3	2	1	1	3
Chr1.g01266	115	194	122	92	69	84	157	128	181	194	90	119
Chr1.g01267	2	1	0	1	0	1	0	2	1	2	1	0
Chr1.g01268	19	41	13	13	8	13	13	22	32	33	34	18
Chr1.g01269	244	340	244	252	196	260	267	242	333	415	285	234
Chr1.g01270	132	609	355	444	240	358	417	391	649	1026	414	364
Chr1.g01271	3	3	2	1	2	1	1	0	1	1	1	0
Chr1.g01272	0	0	0	0	0	0	0	5	2	2	0	0
Chr1.g01273	16225	7122	10981	9540	11705	14057	7217	5410	5485	8419	7701	6521
Chr1.g01274	57	77	49	61	46	52	44	50	58	100	58	57
Chr1.g01275	135	211	156	97	83	111	181	161	254	228	125	109
Chr1.g01276	67	75	66	78	37	90	77	41	63	91	56	46
Chr1.g01277	728	999	746	741	856	909	597	538	800	780	887	710
Chr1.g01278	0	0	0	0	0	0	0	1	0	0	0	0
Chr1.g01279	0	0	0	0	0	0	0	0	0	0	0	0
Chr1.g01280	728	861	697	757	660	889	623	613	815	1069	676	630
Chr1.g01281	46	83	50	62	37	67	98	66	102	179	98	95
Chr1.g01282	64	77	78	60	77	75	66	91	90	100	66	40
Chr1.g01283	1191	877	1115	929	787	984	914	756	942	1236	1212	1077
Chr1.g01284	529	448	579	434	484	484	401	404	439	533	590	549
Chr1.g01285	0	0	0	0	0	0	0	0	0	0	0	0
Chr1.g01286	0	0	0	0	0	0	0	0	0	0	0	0
Chr1.g01287	0	0	0	0	0	0	0	0	0	0	0	0
Chr1.g01288	0	0	0	0	0	0	0	0	0	0	0	0
Chr1.g01289	109	361	328	516	125	380	234	223	286	527	278	234
Chr1.g01290	1	15	5	2	2	4	10	10	14	16	9	7
Chr1.g01291	0	0	0	0	0	0	0	0	0	0	0	0
Chr1.g01292	288	524	329	353	243	362	390	385	642	614	397	309
Chr1.g01293	75	84	73	66	50	86	75	80	84	91	79	59
Chr1.g01294	153	149	145	128	84	130	130	121	144	179	151	119
Chr1.g01295	611	758	623	618	462	667	670	620	913	1003	594	537
Chr1.g01296	14	48	18	11	7	20	16	24	31	21	13	8
Chr1.g01297	2409	2167	2242	2021	1582	2602	1904	1693	1961	3114	2205	1551
Chr1.g01298	4	37	10	20	11	15	50	37	48	20	15	13
Chr1.g01299	1339	916	1119	932	1039	1276	933	758	861	827	915	783
Chr1.g01300	172	412	341	357	234	375	339	321	423	542	327	292
Chr1.g01301	40	82	49	66	35	51	82	59	83	143	88	65
Chr1.g01302	2195	1256	1690	1286	1408	1565	1273	963	1088	871	883	808
Chr1.g01303	49	88	89	64	46	78	91	88	98	108	80	50
Chr1.g01304	2	35	3	14	9	19	16	23	48	12	12	4
Chr1.g01305	0	6	0	0	0	0	0	4	7	0	0	0
Chr1.g01306	0	3	0	0	0	0	3	0	7	0	1	0
Chr1.g01307	4	47	11	7	3	10	27	15	47	19	8	7
Chr1.g01308	125	155	145	82	78	79	129	110	147	202	106	63
Chr1.g01309	125	184	137	62	63	103	129	113	191	167	109	70
Chr1.g01310	67	72	63	46	24	44	40	56	68	76	48	43
Chr1.g01311	217	173	181	90	70	87	226	163	207	75	136	149
Chr1.g01312	0	40	18	11	5	10	14	10	23	19	2	2
Chr1.g01313	4	33	10	6	5	7	8	13	24	12	11	5
Chr1.g01314	112	754	592	813	172	463	424	412	654	1152	536	392
Chr1.g01315	0	60	8	22	18	7	45	37	74	64	18	6
Chr1.g01316	2	7	1	1	1	1	3	2	3	9	9	5
Chr1.g01317	32	17	18	8	16	5	8	14	18	11	10	13
Chr1.g01318	1	2	0	0	0	0	0	0	0	0	1	0
Chr1.g01319	85	55	50	71	44	87	52	60	75	61	41	35
Chr1.g01320	172	261	266	144	131	166	176	163	204	176	149	139
Chr1.g01321	0	0	0	0	0	0	0	0	0	0	0	0
Chr1.g01322	0	0	0	1	0	1	0	2	0	0	1	0
Chr1.g01323	70	57	70	55	67	67	52	68	73	102	72	59
Chr1.g01324	3	2	5	10	0	3	3	9	9	11	11	4
Chr1.g01325	51	53	36	37	39	45	49	43	55	63	34	40
Chr1.g01326	0	0	0	0	0	0	0	0	0	0	0	0
Chr1.g01327	0	0	0	0	0	0	0	0	0	0	0	0
Chr1.g01328	517	671	605	691	383	552	638	672	836	435	475	271
Chr1.g01329	73	91	93	102	64	82	84	139	161	117	124	61
Chr1.g01330	5	7	6	2	0	2	8	7	8	10	2	5
Chr1.g01331	2	4	0	1	3	3	7	0	2	1	0	4
Chr1.g01332	1	33	19	30	14	15	30	26	48	46	39	34
Chr1.g01333	0	0	0	0	0	0	0	0	0	0	0	0
Chr1.g01334	207	225	195	167	139	201	190	167	244	306	158	146
Chr1.g01335	264	190	176	171	174	228	192	164	174	201	156	134
Chr1.g01336	68	144	73	86	62	95	142	96	163	161	115	96
Chr1.g01337	76	59	69	53	63	64	67	52	76	128	84	57
Chr1.g01338	0	0	0	0	0	0	0	0	0	0	0	0
Chr1.g01339	21	65	26	20	20	24	41	46	38	57	39	26
Chr1.g01340	564	620	639	561	463	621	592	548	665	735	586	555
Chr1.g01341	2277	994	1529	1136	1467	1690	1088	834	881	997	993	936
Chr1.g01342	0	0	0	0	0	1	1	0	0	3	0	0
Chr1.g01343	167	405	275	405	142	324	235	241	410	476	290	164
Chr1.g01344	102	320	143	90	57	126	169	155	237	190	107	88
Chr1.g01345	0	0	0	0	0	0	0	0	0	0	0	0
Chr1.g01346	211	408	269	160	134	191	262	266	347	300	165	155
Chr1.g01347	27	35	17	25	4	14	23	18	26	26	33	20
Chr1.g01348	114	86	101	76	69	105	94	48	102	92	102	73
Chr1.g01349	29	122	61	35	29	42	53	67	68	58	52	42
Chr1.g01350	963	989	851	968	849	1124	920	872	946	1019	834	715
Chr1.g01351	20	53	42	41	27	45	30	43	68	45	34	34
Chr1.g01352	6	50	26	12	17	19	20	21	30	36	25	19
Chr1.g01353	209	211	210	198	175	244	230	226	275	407	234	242
Chr1.g01354	0	0	0	0	0	0	0	0	0	0	0	0
Chr1.g01355	56	191	56	102	70	111	139	137	236	312	106	76
Chr1.g01356	1056	971	1061	1063	789	1030	907	799	916	908	866	746
Chr1.g01357	2250	1630	1958	1886	1941	2263	1749	1463	1656	1364	1648	1392
Chr1.g01358	1621	1196	1383	1129	1236	1515	1297	1042	1229	1271	998	826
Chr1.g01359	1259	801	967	807	738	1046	922	715	947	1033	760	624
Chr1.g01360	0	0	1	0	0	0	0	1	0	0	0	1
Chr1.g01361	2	8	10	4	9	6	7	3	24	29	19	10
Chr1.g01362	0	0	0	0	0	0	0	0	0	0	0	0
Chr1.g01363	0	0	0	0	0	0	0	0	0	0	0	0
Chr1.g01364	284	312	255	250	228	291	358	285	402	448	314	258
Chr1.g01365	446	333	340	245	331	416	315	290	375	483	374	349
Chr1.g01366	854	709	717	607	724	763	658	552	619	717	657	520
Chr1.g01367	1511	1071	1150	849	996	1103	875	821	1027	1235	942	911
Chr1.g01368	31	47	37	22	15	17	36	43	67	43	23	15
Chr1.g01369	154	120	144	99	90	127	104	99	129	133	109	94
Chr1.g01370	57	38	53	24	26	39	41	34	27	61	54	39
Chr1.g01371	24	38	24	83	39	66	26	30	32	112	69	52
Chr1.g01372	62	99	73	44	22	39	72	83	116	142	66	53
Chr1.g01373	4254	2300	3525	2328	2074	2619	3121	2547	2776	1846	2031	1773
Chr1.g01374	342	227	267	175	199	244	233	215	227	255	163	158
Chr1.g01375	799	740	721	609	606	702	652	620	745	854	584	598
Chr1.g01376	87	99	87	85	55	94	90	74	97	130	112	89
Chr1.g01377	0	4	0	3	2	1	5	1	5	6	3	3
Chr1.g01378	284	663	546	193	98	148	423	389	521	266	204	161
Chr1.g01379	0	0	0	0	0	0	0	0	0	0	0	0
Chr1.g01380	0	0	0	0	0	0	0	0	0	0	0	0
Chr1.g01381	0	0	0	0	0	0	0	0	0	0	0	0
Chr1.g01382	0	0	0	0	0	0	0	0	0	0	0	0
Chr1.g01383	84	90	69	123	81	123	99	67	108	163	126	88
Chr1.g01384	55	67	50	68	52	49	49	52	64	87	60	51
Chr1.g01385	1	8	4	4	2	5	6	11	12	18	2	5
Chr1.g01386	552	531	563	259	282	319	467	424	502	467	253	281
Chr1.g01387	8	3	3	5	7	11	9	7	6	17	11	8
Chr1.g01388	32	105	55	80	59	75	96	71	112	181	95	72
Chr1.g01389	77	67	75	70	52	101	74	63	101	164	78	82
Chr1.g01390	381	373	339	386	345	437	327	307	388	689	405	374
Chr1.g01391	3	63	26	51	24	32	39	60	93	103	47	36
Chr1.g01392	1	2	1	1	0	1	1	1	2	0	0	0
Chr1.g01393	41	29	28	0	0	0	30	10	37	0	0	0
Chr1.g01394	49	63	73	0	0	0	57	43	66	1	0	0
Chr1.g01395	1595	1489	1513	1105	1294	1446	1349	1139	1376	1820	1400	1158
Chr1.g01396	0	7	2	4	4	0	3	6	6	4	2	3
Chr1.g01397	50	88	70	69	57	74	72	74	108	132	69	65
Chr1.g01398	0	0	0	11	3	1	0	0	0	2	7	11
Chr1.g01399	559	460	449	320	300	385	505	371	507	308	331	278
Chr1.g01400	21	27	20	21	9	21	19	34	17	31	16	11
Chr1.g01401	94	141	129	256	135	223	134	117	198	266	221	174
Chr1.g01402	0	0	0	0	0	0	0	0	0	0	0	0
Chr1.g01403	76	168	100	106	83	117	135	134	191	202	135	80
Chr1.g01404	119	150	132	113	92	135	150	118	133	171	110	113
Chr1.g01405	0	1	3	0	0	0	2	0	0	0	0	0
Chr1.g01406	3	75	22	21	16	29	35	27	49	34	22	13
Chr1.g01407	50	105	68	62	61	66	108	97	133	150	96	79
Chr1.g01408	24	23	17	11	15	17	25	21	27	26	15	8
Chr1.g01409	280	252	255	256	258	338	276	242	296	437	318	262
Chr1.g01410	0	1	0	0	0	0	0	0	0	0	0	0
Chr1.g01411	1461	1235	1370	1377	1198	1706	1297	1089	1396	1426	1097	852
Chr1.g01412	29	23	23	20	18	32	22	15	21	31	21	19
Chr1.g01413	913	816	803	790	795	919	830	706	877	1029	706	683
Chr1.g01414	64	111	101	150	59	105	81	106	132	87	83	65
Chr1.g01415	54	58	62	89	50	83	52	46	73	85	56	57
Chr1.g01416	51	80	70	69	59	82	67	57	58	73	64	59
Chr1.g01417	997	1047	1008	857	688	954	959	838	1062	1303	749	604
Chr1.g01418	36	69	47	42	37	41	31	49	65	101	43	44
Chr1.g01419	18	89	57	53	30	40	75	45	96	62	39	24
Chr1.g01420	10	12	13	11	10	23	23	12	24	20	20	13
Chr1.g01421	1	2	0	0	0	1	0	0	1	1	1	1
Chr1.g01422	2	97	41	38	17	34	85	49	93	151	47	30
Chr1.g01423	255	243	227	144	154	210	187	144	202	171	161	130
Chr1.g01424	2560	1416	1860	1689	2573	2671	1605	1360	1378	1769	1615	1599
Chr1.g01425	4	18	6	6	4	6	20	31	27	24	12	10
Chr1.g01426	675	595	583	668	436	709	530	552	637	845	582	525
Chr1.g01427	103	61	58	96	48	97	69	50	76	136	82	52
Chr1.g01428	1336	989	1206	1125	1269	1425	1047	910	1124	1244	1623	1540
Chr1.g01429	17	20	5	7	20	18	9	9	21	28	18	17
Chr1.g01430	165	173	149	113	132	152	122	125	141	184	142	154
Chr1.g01431	15	103	60	74	23	52	71	39	95	72	53	43
Chr1.g01432	202	160	231	257	194	277	138	124	144	248	249	248
Chr1.g01433	0	0	2	3	0	0	0	0	0	0	0	0
Chr1.g01434	356	397	324	286	264	337	333	277	400	399	344	273
Chr1.g01435	120	210	184	315	203	335	240	237	273	297	207	158
Chr1.g01436	149	279	225	419	226	445	328	350	367	456	269	236
Chr1.g01437	9	22	10	24	12	19	17	21	36	18	17	20
Chr1.g01438	75	172	123	116	45	72	111	99	122	34	38	30
Chr1.g01439	217	182	241	157	139	179	150	135	169	52	114	125
Chr1.g01440	495	437	524	541	604	586	524	472	407	398	415	416
Chr1.g01441	988	715	881	836	910	1084	790	686	734	762	659	612
Chr1.g01442	86	74	55	79	52	79	84	58	70	86	59	51
Chr1.g01443	182	187	162	124	120	129	140	143	140	173	176	177
Chr1.g01444	176	187	167	162	154	190	144	113	140	145	155	134
Chr1.g01445	110	176	153	119	89	102	143	131	165	159	141	90
Chr1.g01446	13	35	15	21	12	17	34	28	23	44	27	19
Chr1.g01447	1261	940	1045	1199	1148	1646	1150	1012	1243	1506	1261	988
Chr1.g01448	24	12	24	6	4	24	15	17	14	4	3	4
Chr1.g01449	7	10	0	2	2	3	7	4	9	1	2	0
Chr1.g01450	1	3	0	0	1	1	0	1	2	0	0	0
Chr1.g01451	0	0	0	0	0	0	0	0	0	0	0	0
Chr1.g01452	0	0	0	0	0	0	0	0	0	0	0	0
Chr1.g01453	0	0	0	0	0	0	0	0	0	0	0	0
Chr1.g01454	0	0	0	0	0	0	0	0	0	0	0	0
Chr1.g01455	0	0	0	0	0	0	0	0	0	0	0	0
Chr1.g01456	0	0	0	0	0	0	0	0	0	0	0	0
Chr1.g01457	0	3	1	0	0	1	0	0	0	1	0	0
Chr1.g01458	95	77	82	87	82	107	98	95	93	129	102	103
Chr1.g01459	23	23	13	11	6	15	12	24	24	14	11	4
Chr1.g01460	358	496	501	1000	642	922	1016	1110	1163	1228	1031	980
Chr1.g01461	1	3	5	6	5	3	1	1	0	5	8	3
Chr1.g01462	253	358	259	192	99	215	295	263	362	333	170	172
Chr1.g01463	0	0	0	0	0	0	0	0	0	0	0	0
Chr1.g01464	0	1	1	1	0	0	0	0	0	0	0	0
Chr1.g01465	0	0	0	0	0	0	0	0	0	0	0	0
Chr1.g01466	88	98	80	68	47	78	72	70	91	87	59	44
Chr1.g01467	93576	86479	115222	65971	53317	61930	64074	60678	63294	41142	53550	46747
Chr1.g01468	392	391	350	473	447	575	495	402	512	703	549	481
Chr1.g01469	0	0	0	0	0	0	0	0	0	0	1	0
Chr1.g01470	0	0	0	0	0	0	0	0	0	0	0	0
Chr1.g01471	0	0	0	0	0	0	0	0	0	0	0	0
Chr1.g01472	0	1	0	0	0	0	2	1	3	0	2	0
Chr1.g01473	0	0	0	0	0	0	0	0	0	0	0	0
Chr1.g01474	14	16	28	13	9	20	34	20	37	28	18	20
Chr1.g01475	2727	2328	2559	2374	2841	3175	2196	1984	2294	3203	2576	2759
Chr1.g01476	0	0	0	0	0	1	0	0	1	0	2	0
Chr1.g01477	1	3	0	0	0	0	1	0	0	0	0	0
Chr1.g01478	0	0	0	0	0	0	0	0	0	1	0	0
Chr1.g01479	0	0	0	0	0	0	0	0	0	0	0	0
Chr1.g01480	0	0	0	0	0	0	2	0	0	1	0	0
Chr1.g01481	0	2	3	2	0	0	3	3	13	4	2	1
Chr1.g01482	0	3	0	7	3	5	4	4	5	9	7	7
Chr1.g01483	0	3	0	0	0	0	1	0	0	0	0	0
Chr1.g01484	0	0	0	0	0	0	0	0	0	0	0	0
Chr1.g01485	118	87	144	204	121	189	109	87	106	208	141	139
Chr1.g01486	61	55	47	34	23	39	43	41	57	58	31	40
Chr1.g01487	35	47	55	34	36	44	58	63	56	61	44	37
Chr1.g01488	197	208	148	182	142	190	179	183	237	313	246	203
Chr1.g01489	4	7	1	2	2	2	12	5	10	8	9	2
Chr1.g01490	6	10	9	6	0	4	10	8	3	2	6	2
Chr1.g01491	5	8	19	10	10	6	12	20	22	29	17	12
Chr1.g01492	9	19	5	10	6	3	12	11	21	18	7	6
Chr1.g01493	514	498	466	493	457	554	542	438	533	551	448	395
Chr1.g01494	2	183	25	43	34	46	96	69	142	137	55	22
Chr1.g01495	8	9	1	4	1	9	3	2	8	8	2	2
Chr1.g01496	3	11	10	21	5	9	13	11	24	17	5	2
Chr1.g01497	82	132	89	85	70	82	91	84	106	101	78	53
Chr1.g01498	447	513	498	461	492	552	498	449	522	664	448	414
Chr1.g01499	923	652	772	932	1334	1332	826	701	874	857	916	766
Chr1.g01500	2	0	1	0	2	0	1	0	0	0	0	0
Chr1.g01501	0	0	0	0	0	0	0	0	0	0	0	0
Chr1.g01502	2	10	1	0	1	2	2	4	17	3	3	1
Chr1.g01503	0	0	3	0	1	0	0	0	2	0	1	0
Chr1.g01504	8	5	9	10	8	6	16	10	13	13	2	9
Chr1.g01505	334	629	481	640	351	540	508	485	692	920	514	492
Chr1.g01506	540	904	671	868	434	750	860	755	1251	1914	961	792
Chr1.g01507	24	74	33	44	13	23	45	40	93	72	40	24
Chr1.g01508	1	2	5	2	2	0	2	2	6	3	1	4
Chr1.g01509	2	6	0	1	1	1	8	5	16	1	0	1
Chr1.g01510	30	147	57	61	44	87	115	97	199	113	96	45
Chr1.g01511	8	19	12	3	12	7	12	6	9	7	13	16
Chr1.g01512	170	133	155	132	138	170	156	136	129	243	140	105
Chr1.g01513	479	444	450	897	792	1031	465	374	502	408	395	254
Chr1.g01514	18	34	20	9	12	9	14	14	25	23	12	8
Chr1.g01515	305	286	257	217	226	301	292	288	286	441	264	262
Chr1.g01516	24	34	30	20	14	10	30	25	37	37	12	16
Chr1.g01517	0	1	4	5	2	0	3	4	2	0	6	4
Chr1.g01518	94	56	79	44	71	69	43	32	37	39	51	36
Chr1.g01519	0	2	1	1	0	1	2	2	6	1	2	0
Chr1.g01520	22	222	481	848	158	472	320	438	410	1572	1291	1281
Chr1.g01521	0	0	0	0	0	0	0	0	0	0	0	0
Chr1.g01522	40	123	54	120	36	84	88	95	133	123	83	69
Chr1.g01523	183	101	116	196	174	238	163	126	150	166	169	157
Chr1.g01524	44	42	18	21	26	14	18	16	36	35	17	29
Chr1.g01525	0	0	0	0	0	0	0	0	0	0	0	0
Chr1.g01526	2	21	8	4	9	3	13	5	31	7	2	7
Chr1.g01527	94	178	128	165	81	151	128	120	186	199	100	75
Chr1.g01528	0	0	0	2	1	0	0	0	0	0	0	0
Chr1.g01529	593	549	521	330	337	388	454	376	494	339	332	276
Chr1.g01530	2	2	0	1	0	1	2	0	2	2	0	3
Chr1.g01531	569	764	607	749	546	778	605	558	709	732	546	464
Chr1.g01532	14	20	51	24	20	37	29	18	13	48	56	53
Chr1.g01533	882	513	737	694	729	887	658	505	563	757	583	565
Chr1.g01534	0	0	0	0	0	0	0	0	0	0	0	0
Chr1.g01535	0	10	3	6	4	2	1	7	5	9	9	13
Chr1.g01536	0	0	0	0	0	0	0	0	0	0	0	0
Chr1.g01537	0	1	2	1	0	0	3	1	1	5	0	2
Chr1.g01538	0	0	0	0	0	0	0	0	0	0	0	0
Chr1.g01539	279	406	283	460	391	483	519	403	634	464	309	267
Chr1.g01540	382	346	318	288	207	292	332	258	345	366	304	285
Chr1.g01541	1	0	7	37	0	15	0	1	0	3	2	7
Chr1.g01542	8	8	10	17	8	19	5	7	8	20	20	15
Chr1.g01543	44	90	63	60	41	56	68	67	85	53	47	41
Chr1.g01544	90	326	155	240	121	213	313	290	403	606	296	240
Chr1.g01545	0	0	0	0	0	0	0	0	0	0	0	0
Chr1.g01546	32	27	14	28	11	20	28	21	29	16	17	28
Chr1.g01547	0	1	0	0	0	1	1	2	1	0	1	0
Chr1.g01548	10	25	16	12	13	12	6	14	24	26	10	19
Chr1.g01549	0	0	0	0	0	0	0	0	0	0	0	0
Chr1.g01550	146	294	314	209	111	199	258	280	369	578	217	176
Chr1.g01551	1	0	0	0	0	0	4	0	0	0	0	0
Chr1.g01552	0	0	0	0	0	0	0	0	0	0	0	0
Chr1.g01553	132	102	107	60	61	70	92	74	126	112	87	67
Chr1.g01554	318	338	312	416	295	410	387	323	387	420	394	359
Chr1.g01555	3801	3362	4703	3877	2499	3448	3129	2682	3213	2623	2512	2073
Chr1.g01556	198	230	198	194	170	228	167	185	252	311	220	215
Chr1.g01557	193	154	202	198	120	200	146	138	197	238	213	135
Chr1.g01558	235	132	174	112	160	150	138	110	147	178	110	117
Chr1.g01559	29	752	175	352	133	286	557	524	901	863	394	207
Chr1.g01560	0	0	0	0	0	0	0	0	0	0	0	0
Chr1.g01561	107	166	159	382	171	312	184	189	220	188	178	155
Chr1.g01562	1574	1472	1470	1333	1105	1518	1462	1269	1621	1872	1494	1245
Chr1.g01563	1	25	2	2	1	6	10	15	25	27	6	2
Chr1.g01564	0	0	0	0	0	0	1	0	0	0	0	0
Chr1.g01565	682	1014	824	656	584	775	840	843	1126	938	641	605
Chr1.g01566	101	147	145	80	105	95	154	143	191	143	93	82
Chr1.g01567	0	20	9	2	1	4	8	6	15	6	3	2
Chr1.g01568	1747	1135	1490	394	477	524	1732	1417	1614	609	414	411
Chr1.g01569	837	1076	897	1092	755	1094	826	698	881	1237	809	502
Chr1.g01570	106	115	91	118	87	150	128	126	160	230	125	105
Chr1.g01571	0	1	0	0	0	0	1	0	0	0	0	0
Chr1.g01572	0	0	0	0	0	0	0	0	0	0	0	0
Chr1.g01573	0	0	0	0	0	0	1	0	0	0	0	0
Chr1.g01574	0	0	0	0	0	0	0	0	0	0	0	0
Chr1.g01575	0	0	0	0	0	0	0	0	0	0	0	0
Chr1.g01576	0	0	0	0	2	2	0	0	2	0	0	0
Chr1.g01577	0	0	0	1	0	0	0	0	0	0	1	0
Chr1.g01578	0	0	0	0	0	0	0	0	0	0	0	0
Chr1.g01579	0	0	0	0	0	0	0	0	0	0	0	1
Chr1.g01580	456	403	384	321	271	383	316	281	377	453	285	313
Chr1.g01581	199	268	214	239	157	216	235	182	229	202	189	155
Chr1.g01582	326	271	267	334	263	339	259	228	288	333	319	317
Chr1.g01583	848	1043	809	678	616	845	919	806	1116	1523	908	821
Chr1.g01584	1160	620	918	217	286	335	969	911	891	323	345	375
Chr1.g01585	0	2	0	0	2	2	5	0	6	1	0	1
Chr1.g01586	0	0	0	0	1	0	0	0	0	0	0	0
Chr1.g01587	4924	3077	4081	5126	4625	5729	3919	3150	3375	3382	3364	2905
Chr1.g01588	250	1202	746	1032	495	778	757	769	1131	1017	827	680
Chr1.g01589	50	41	54	22	32	42	29	36	34	61	39	41
Chr1.g01590	174	517	289	420	202	356	444	429	639	832	379	314
Chr1.g01591	385	318	362	290	318	395	327	314	372	480	345	322
Chr1.g01592	88	1479	153	292	229	351	886	772	1389	1456	714	252
Chr1.g01593	297	342	267	370	235	346	327	286	412	544	413	355
Chr1.g01594	36	75	55	46	18	41	63	43	89	75	49	37
Chr1.g01595	6	45	28	19	18	16	30	31	43	42	12	16
Chr1.g01596	144	248	156	109	76	101	172	183	222	219	134	95
Chr1.g01597	77	48	67	40	54	56	44	43	51	53	45	39
Chr1.g01598	114	123	107	127	73	103	127	101	107	138	112	80
Chr1.g01599	41	58	63	27	19	29	47	46	58	45	41	32
Chr1.g01600	2175	1658	2171	1728	1024	1400	1653	1348	1503	881	1218	1035
Chr1.g01601	247	281	295	383	282	299	357	331	409	278	209	202
Chr1.g01602	0	0	0	1	1	0	2	2	1	1	4	0
Chr1.g01603	93	189	113	127	95	118	158	153	225	195	113	105
Chr1.g01604	1476	1393	1719	1454	1343	1573	1576	1625	1574	1426	1370	1459
Chr1.g01605	1169	1189	1225	1286	839	1110	1192	1198	1265	409	378	336
Chr1.g01606	0	0	2	0	1	2	0	0	1	0	0	0
Chr1.g01607	265	492	319	391	292	390	405	375	528	774	418	355
Chr1.g01608	21	18	10	13	8	8	23	21	17	13	18	18
Chr1.g01609	3	0	1	0	1	0	0	0	1	0	1	0
Chr1.g01610	549	639	545	564	469	643	576	534	684	893	690	520
Chr1.g01611	199	161	166	162	143	178	163	125	184	208	160	122
Chr1.g01612	574	569	483	504	461	553	519	514	610	743	483	437
Chr1.g01613	409	640	488	379	327	422	472	404	570	570	347	327
Chr1.g01614	0	0	0	0	0	0	0	0	0	0	0	0
Chr1.g01615	360	910	458	769	364	652	573	515	860	825	586	368
Chr1.g01616	460	310	382	339	269	396	328	291	337	318	234	216
Chr1.g01617	173	221	162	142	133	186	197	160	203	203	151	129
Chr1.g01618	0	0	0	0	0	0	1	0	0	1	0	0
Chr1.g01619	113	1607	456	873	332	639	1104	934	1778	1557	683	354
Chr1.g01620	0	0	0	0	0	0	0	0	0	0	0	0
Chr1.g01621	0	9	4	18	1	12	7	6	11	3	3	1
Chr1.g01622	0	0	0	0	0	0	0	0	0	0	0	0
Chr1.g01623	5	3	1	2	0	4	4	3	7	7	4	3
Chr1.g01624	0	2	0	4	1	0	3	0	2	0	0	0
Chr1.g01625	0	3	2	2	0	1	0	2	7	2	1	0
Chr1.g01626	126	202	213	769	293	490	572	469	465	475	256	248
Chr1.g01627	148	358	376	784	278	434	580	454	591	302	102	141
Chr1.g01628	176	271	321	260	147	198	282	194	208	65	66	32
Chr1.g01629	173	331	349	307	143	229	435	266	306	97	121	85
Chr1.g01630	16	30	26	154	47	87	27	24	36	5	10	4
Chr1.g01631	4	0	4	35	11	34	2	4	5	2	12	1
Chr1.g01632	0	6	4	7	5	5	5	2	2	1	3	6
Chr1.g01633	0	0	2	0	1	0	1	1	1	0	0	0
Chr1.g01634	248	265	237	221	171	281	221	213	256	307	279	246
Chr1.g01635	301	268	252	317	245	347	275	291	347	634	393	272
Chr1.g01636	26	28	43	30	26	26	48	42	67	67	64	54
Chr1.g01637	3	1	4	2	2	3	1	2	1	8	1	0
Chr1.g01638	42	157	109	163	83	103	53	84	86	26	46	45
Chr1.g01639	378	1181	484	552	350	582	671	654	975	1060	633	554
Chr1.g01640	4	2	1	1	3	2	2	2	0	2	1	2
Chr1.g01641	0	0	0	0	0	0	0	0	0	0	0	0
Chr1.g01642	0	0	0	0	1	0	0	0	0	1	0	1
Chr1.g01643	17	50	22	26	16	19	25	23	26	21	18	17
Chr1.g01644	0	9	8	15	2	5	4	5	0	1	3	1
Chr1.g01645	0	0	0	0	0	1	0	0	0	0	0	0
Chr1.g01646	0	0	0	0	0	0	0	0	0	0	0	0
Chr1.g01647	210	162	174	319	127	243	221	178	202	214	164	146
Chr1.g01648	0	0	0	0	0	0	0	0	0	2	2	0
Chr1.g01649	0	0	3	0	0	0	2	0	0	1	0	0
Chr1.g01650	0	0	0	0	0	0	0	0	0	1	0	0
Chr1.g01651	34	32	36	22	34	28	46	33	50	45	34	43
Chr1.g01652	3	2	0	2	0	3	4	2	5	6	3	3
Chr1.g01653	0	0	0	0	0	0	0	2	0	1	0	0
Chr1.g01654	106	115	95	92	77	90	100	76	113	96	95	70
Chr1.g01655	2	3	4	2	2	6	4	2	3	5	0	1
Chr1.g01656	137	290	224	228	157	190	230	232	312	467	285	241
Chr1.g01657	133	169	138	138	99	157	150	166	243	282	136	156
Chr1.g01658	159	137	210	197	110	144	138	124	140	113	133	110
Chr1.g01659	4	3	2	9	10	15	41	34	41	18	35	20
Chr1.g01660	148	459	348	794	349	838	317	273	451	1724	581	491
Chr1.g01661	0	0	0	1	0	1	3	0	0	1	0	1
Chr1.g01662	96	86	108	146	90	127	50	70	71	107	69	55
Chr1.g01663	0	0	0	0	0	0	0	0	0	0	0	0
Chr1.g01664	423	391	391	380	294	368	336	264	394	459	334	325
Chr1.g01665	0	0	1	0	0	1	1	0	1	2	0	0
Chr1.g01666	0	0	0	0	0	1	0	0	0	0	0	0
Chr1.g01667	137	124	205	159	111	179	169	117	149	117	142	87
Chr1.g01668	0	0	0	0	0	0	0	0	0	0	0	0
Chr1.g01669	563	605	556	439	382	509	544	493	628	612	476	405
Chr1.g01670	29	63	32	31	20	25	39	32	59	41	14	26
Chr1.g01671	141	656	270	351	180	300	428	361	626	637	364	221
Chr1.g01672	924	792	879	984	895	1178	794	703	851	1208	811	789
Chr1.g01673	68	99	77	64	48	73	76	112	127	131	70	70
Chr1.g01674	229	167	181	180	127	202	176	159	227	248	163	154
Chr1.g01675	198	233	239	214	156	230	229	187	242	269	192	178
Chr1.g01676	0	0	0	0	0	0	0	0	0	0	0	0
Chr1.g01677	0	2	1	0	0	0	1	0	0	0	0	0
Chr1.g01678	181	290	270	184	121	207	203	182	218	150	140	120
Chr1.g01679	197	273	255	185	138	186	218	213	229	179	151	111
Chr1.g01680	551	460	518	479	421	568	479	404	494	505	476	386
Chr1.g01681	303	264	269	217	186	262	310	246	352	523	286	279
Chr1.g01682	275	262	223	242	253	326	241	247	349	420	302	257
Chr1.g01683	164	204	171	144	154	192	177	182	220	303	215	171
Chr1.g01684	0	0	0	0	0	0	0	0	0	0	0	0
Chr1.g01685	0	0	0	0	1	0	0	0	0	0	0	0
Chr1.g01686	92	260	129	238	154	199	193	144	215	282	215	197
Chr1.g01687	1	7	2	6	3	6	4	4	8	6	9	7
Chr1.g01688	0	0	0	0	0	0	0	0	0	0	0	0
Chr1.g01689	143	125	118	80	63	89	136	97	148	165	90	97
Chr1.g01690	21	41	27	48	20	37	32	24	66	58	21	33
Chr1.g01691	0	1	0	1	2	2	2	0	3	0	2	0
Chr1.g01692	15	30	25	15	12	16	30	19	45	29	16	12
Chr1.g01693	214	214	188	154	163	152	190	168	204	218	152	153
Chr1.g01694	0	0	1	1	0	0	1	1	0	0	0	0
Chr1.g01695	65	72	52	59	47	66	58	60	80	65	67	59
Chr1.g01696	42	34	47	39	39	55	42	35	44	140	64	63
Chr1.g01697	0	0	0	0	0	0	0	0	0	0	0	0
Chr1.g01698	0	0	0	0	0	0	0	0	0	0	0	0
Chr1.g01699	396	177	289	160	195	244	195	143	174	154	193	165
Chr1.g01700	6	1	2	3	1	3	2	2	2	2	2	1
Chr1.g01701	742	480	601	511	580	655	546	540	525	510	471	460
Chr1.g01702	0	0	0	0	0	0	0	0	0	0	0	0
Chr1.g01703	0	0	0	0	0	0	0	0	0	0	0	0
Chr1.g01704	28	62	21	31	34	62	58	49	58	101	58	48
Chr1.g01705	347	335	310	349	275	361	339	278	347	351	354	262
Chr1.g01706	1088	959	926	911	618	977	852	752	984	624	493	398
Chr1.g01707	1	9	5	12	4	11	5	5	14	3	3	4
Chr1.g01708	401	456	368	400	407	482	417	305	421	509	426	398
Chr1.g01709	357	382	297	298	267	380	389	352	484	762	343	349
Chr1.g01710	0	0	0	1	0	0	2	0	1	2	1	1
Chr1.g01711	0	0	0	0	0	0	0	0	0	0	0	0
Chr1.g01712	3	5	2	0	0	1	2	1	2	0	4	8
Chr1.g01713	0	311	26	61	30	42	221	188	388	224	69	20
Chr1.g01714	3	6	1	0	0	5	3	7	4	4	2	3
Chr1.g01715	121	128	118	118	94	121	122	140	159	224	126	133
Chr1.g01716	179	145	138	155	163	147	147	159	191	214	176	164
Chr1.g01717	0	1	0	0	0	0	0	0	0	0	0	0
Chr1.g01718	0	0	0	0	0	0	0	0	0	0	0	0
Chr1.g01719	0	0	0	0	0	0	0	0	0	0	0	0
Chr1.g01720	0	20	0	1	2	9	20	11	17	0	4	0
Chr1.g01721	4321	3683	4252	5190	4174	5611	4091	3629	4308	4906	4106	3674
Chr1.g01722	77	102	84	113	60	108	93	71	93	92	90	74
Chr1.g01723	1	0	0	4	0	2	1	0	0	0	0	1
Chr1.g01724	0	0	0	3	2	2	3	0	3	0	1	2
Chr1.g01725	0	0	0	0	0	0	0	0	0	0	0	0
Chr1.g01726	1	0	1	3	1	0	2	0	1	0	2	0
Chr1.g01727	16	7	10	38	3	8	12	8	10	11	17	4
Chr1.g01728	183	172	158	126	117	187	148	149	181	244	159	164
Chr1.g01729	143	110	114	94	105	126	103	121	143	160	95	108
Chr1.g01730	183	241	199	156	164	238	194	214	238	267	191	158
Chr1.g01731	518	321	422	421	424	514	391	361	374	366	290	303
Chr1.g01732	0	0	0	0	0	0	0	0	2	0	0	0
Chr1.g01733	0	3	0	2	1	0	1	1	5	7	1	0
Chr1.g01734	41	982	245	383	132	305	536	441	891	825	266	136
Chr1.g01735	0	0	0	0	0	2	0	0	0	0	0	0
Chr1.g01736	0	0	0	0	0	0	0	0	0	0	0	0
Chr1.g01737	75	1005	208	265	136	257	491	432	749	558	145	102
Chr1.g01738	0	8	2	5	2	5	20	14	26	0	8	0
Chr1.g01739	0	0	0	0	1	0	0	0	0	0	0	0
Chr1.g01740	1572	1290	1511	1615	1306	1849	1423	1437	1652	1492	1182	1124
Chr1.g01741	851	641	750	892	726	1049	779	700	887	961	587	584
Chr1.g01742	14	16	22	12	12	20	11	13	17	15	20	14
Chr1.g01743	3	14	14	15	11	16	21	18	37	16	13	10
Chr1.g01744	1	2	0	0	0	0	0	0	1	0	0	0
Chr1.g01745	0	0	0	0	0	0	0	0	0	0	0	0
Chr1.g01746	510	504	473	705	495	638	420	411	469	474	473	337
Chr1.g01747	41	141	79	79	63	77	99	95	151	137	71	51
Chr1.g01748	0	27	25	21	0	1	9	4	18	40	5	5
Chr1.g01749	51	2320	1118	909	230	641	1475	1291	2296	2401	964	816
Chr1.g01750	57	58	66	63	31	78	53	64	50	84	80	51
Chr1.g01751	458	500	497	427	326	462	431	403	509	500	375	305
Chr1.g01752	126	140	131	110	119	149	152	118	143	201	122	127
Chr1.g01753	41	36	51	32	20	20	33	30	38	57	39	31
Chr1.g01754	349	191	251	255	266	350	251	218	269	262	209	225
Chr1.g01755	7	1	3	1	3	0	4	0	3	2	1	2
Chr1.g01756	0	0	0	0	0	0	0	0	0	0	0	0
Chr1.g01757	975	1357	980	935	747	965	1062	967	1501	2045	1142	971
Chr1.g01758	1	3	5	2	3	3	0	0	5	3	2	3
Chr1.g01759	120	226	202	95	37	81	186	192	266	218	161	101
Chr1.g01760	10	16	18	9	3	10	21	17	27	16	4	11
Chr1.g01761	0	0	0	0	0	0	0	0	0	0	0	0
Chr1.g01762	0	2	0	0	0	0	0	0	0	0	0	0
Chr1.g01763	8	7	8	5	4	5	10	5	14	11	11	6
Chr1.g01764	284	272	249	242	181	293	250	232	293	395	287	207
Chr1.g01765	195	173	207	229	152	247	193	154	162	169	186	147
Chr1.g01766	0	0	0	0	0	0	0	0	0	0	0	0
Chr1.g01767	63	233	117	132	70	103	184	156	265	326	118	102
Chr1.g01768	0	0	0	0	0	0	0	0	0	0	0	0
Chr1.g01769	13	115	77	82	24	41	65	66	111	134	71	57
Chr1.g01770	5	28	19	43	23	58	43	37	51	236	58	47
Chr1.g01771	137	149	132	164	114	172	145	118	147	158	146	121
Chr1.g01772	5	47	20	22	7	14	29	36	67	42	20	14
Chr1.g01773	149	164	129	139	124	156	153	136	174	262	182	165
Chr1.g01774	207	288	226	262	141	274	261	251	365	272	199	193
Chr1.g01775	500	402	451	381	331	426	420	347	486	456	398	391
Chr1.g01776	71	98	77	47	29	53	105	91	121	204	107	109
Chr1.g01777	11	17	13	17	11	12	8	12	10	32	22	19
Chr1.g01778	183	102	144	110	161	142	91	79	100	130	123	92
Chr1.g01779	232	150	180	126	114	164	168	172	195	165	117	147
Chr1.g01780	1266	1359	1302	917	1134	1308	1077	944	1316	1069	994	956
Chr1.g01781	1	1	0	0	1	0	0	1	1	0	0	0
Chr1.g01782	392	301	357	393	278	341	385	278	339	200	255	299
Chr1.g01783	803	763	713	586	640	761	688	648	813	1209	721	754
Chr1.g01784	0	0	0	0	0	0	0	0	0	0	0	0
Chr1.g01785	2	629	6	36	59	73	436	321	676	163	127	2
Chr1.g01786	0	0	0	0	0	0	0	0	0	0	0	0
Chr1.g01787	0	0	0	0	0	0	0	0	0	0	0	0
Chr1.g01788	0	0	0	0	0	0	0	0	0	0	0	0
Chr1.g01789	164	305	220	265	161	236	272	240	343	544	288	243
Chr1.g01790	1214	825	1035	991	715	868	863	689	731	704	762	652
Chr1.g01791	3	0	1	1	1	0	4	2	1	1	1	2
Chr1.g01792	0	2	2	0	2	3	0	2	0	1	1	2
Chr1.g01793	150	210	181	141	89	164	183	142	187	272	177	164
Chr1.g01794	0	28	1	0	4	4	19	11	24	42	7	0
Chr1.g01795	4	38	13	20	2	20	25	26	35	47	17	20
Chr1.g01796	0	0	0	0	0	0	0	0	0	0	0	0
Chr1.g01797	0	0	0	0	0	0	0	0	0	0	0	0
Chr1.g01798	131	153	129	120	94	99	130	130	129	161	114	128
Chr1.g01799	0	0	0	0	1	1	0	0	0	0	0	0
Chr1.g01800	1518	1465	1458	1207	1163	1468	1269	1105	1484	1372	951	927
Chr1.g01801	3	4	4	8	4	7	2	8	3	5	3	3
Chr1.g01802	66	77	62	70	58	72	98	62	90	91	71	45
Chr1.g01803	45	454	149	197	79	131	291	243	457	359	150	95
Chr1.g01804	41	174	98	68	28	69	142	106	219	258	84	65
Chr1.g01805	0	0	0	0	0	0	0	0	0	0	0	0
Chr1.g01806	0	13	4	2	1	0	7	0	7	1	0	0
Chr1.g01807	0	0	0	0	0	0	0	0	0	0	0	0
Chr1.g01808	13	12	9	3	5	12	7	4	10	8	6	3
Chr1.g01809	293	289	301	224	240	292	298	241	280	295	219	216
Chr1.g01810	79	72	66	104	51	82	63	51	99	100	83	75
Chr1.g01811	0	2	0	0	0	0	1	0	0	0	0	0
Chr1.g01812	10	49	35	36	18	28	50	39	43	65	54	55
Chr1.g01813	0	3	1	2	1	1	3	0	2	2	2	2
Chr1.g01814	2	14	3	2	1	4	15	10	22	4	6	2
Chr1.g01815	1	0	0	3	2	1	2	0	4	2	1	3
Chr1.g01816	2	1	0	1	1	0	0	0	0	0	0	1
Chr1.g01817	103	85	81	112	54	82	102	82	115	83	79	60
Chr1.g01818	1053	586	864	601	679	771	595	462	540	253	512	496
Chr1.g01819	1	6	2	1	1	1	2	5	9	2	0	0
Chr1.g01820	30	51	27	24	31	40	49	48	49	46	36	36
Chr1.g01821	0	0	0	0	0	0	0	0	0	0	0	0
Chr1.g01822	0	0	0	0	0	0	0	0	0	0	0	0
Chr1.g01823	8	2	4	3	2	5	8	5	8	10	4	2
Chr1.g01824	142	182	163	94	106	146	175	174	178	121	136	125
Chr1.g01825	0	0	0	0	0	0	0	0	0	0	0	0
Chr1.g01826	36	6	22	17	10	11	16	6	16	20	15	13
Chr1.g01827	44	20	29	40	51	44	39	23	37	56	55	56
Chr1.g01828	0	0	0	0	0	0	0	0	0	0	0	0
Chr1.g01829	782	467	520	445	526	560	477	439	483	561	500	548
Chr1.g01830	7	15	7	5	4	4	9	6	16	8	14	10
Chr1.g01831	92	133	144	57	44	66	113	110	147	55	37	40
Chr1.g01832	0	0	0	0	0	0	0	0	0	0	0	0
Chr1.g01833	0	3	0	0	0	2	0	0	0	0	3	0
Chr1.g01834	0	0	0	1	0	0	0	0	0	1	0	0
Chr1.g01835	0	2	1	0	0	0	0	1	0	2	2	2
Chr1.g01836	0	1	0	0	0	0	0	0	2	0	2	0
Chr1.g01837	0	0	1	0	0	0	0	1	0	0	0	0
Chr1.g01838	0	0	3	2	2	0	2	2	4	0	2	4
Chr1.g01839	47	33	32	33	23	42	29	23	30	26	28	16
Chr1.g01840	0	0	0	0	0	0	0	0	0	0	0	0
Chr1.g01841	0	0	0	0	0	0	0	0	0	0	0	0
Chr1.g01842	1808	994	1284	1280	1657	1826	1235	1070	1058	1341	1345	1063
Chr1.g01843	381	272	310	264	317	328	342	313	301	305	271	229
Chr1.g01844	109	99	102	65	49	80	95	85	113	117	105	80
Chr1.g01845	775	641	626	636	527	708	803	758	852	1318	808	693
Chr1.g01846	1	17	3	1	1	3	0	6	9	14	5	0
Chr1.g01847	0	0	0	0	0	0	1	0	1	0	2	0
Chr1.g01848	219	559	307	423	234	429	417	422	676	788	389	347
Chr1.g01849	7	21	17	26	15	17	24	15	21	40	17	19
Chr1.g01850	0	0	0	0	0	0	0	0	0	1	0	0
Chr1.g01851	0	0	0	0	0	0	0	0	0	0	0	0
Chr1.g01852	8	15	7	6	4	9	7	5	13	27	9	15
Chr1.g01853	1	5	2	2	2	3	2	3	3	5	1	1
Chr1.g01854	0	0	0	1	0	3	3	0	0	3	1	0
Chr1.g01855	0	0	0	0	0	0	0	0	0	0	0	0
Chr1.g01856	0	12	1	5	3	7	7	10	6	7	7	1
Chr1.g01857	0	0	0	0	0	0	0	0	0	0	0	0
Chr1.g01858	8	22	6	10	4	8	13	13	23	30	4	4
Chr1.g01859	19	13	12	10	5	10	9	15	22	13	12	10
Chr1.g01860	0	0	0	0	0	0	0	0	0	0	0	0
Chr1.g01861	0	0	0	0	0	0	0	0	0	0	0	0
Chr1.g01862	313	365	361	336	308	381	307	269	312	365	317	243
Chr1.g01863	67	178	106	122	95	101	114	113	167	186	101	98
Chr1.g01864	127	202	166	231	180	252	178	167	189	280	188	144
Chr1.g01865	21	39	32	24	23	27	63	39	60	33	32	33
Chr1.g01866	1026	728	960	391	461	519	762	609	764	190	299	294
Chr1.g01867	63	229	148	138	54	77	170	166	234	156	142	80
Chr1.g01868	4	5	10	9	4	4	6	6	13	11	7	6
Chr1.g01869	0	1	0	0	0	0	0	0	0	0	0	0
Chr1.g01870	1	0	0	1	0	0	0	0	0	3	1	0
Chr1.g01871	282	258	266	258	243	306	267	231	286	438	317	259
Chr1.g01872	45	127	69	63	39	68	85	68	101	103	69	56
Chr1.g01873	0	0	2	0	0	0	0	1	0	2	0	0
Chr1.g01874	503	479	437	413	343	513	480	475	614	894	643	494
Chr1.g01875	189	195	182	176	175	206	204	180	179	302	204	159
Chr1.g01876	308	273	223	266	243	316	258	221	230	241	209	191
Chr1.g01877	121	107	138	89	107	97	115	102	121	103	103	90
Chr1.g01878	13	69	10	14	6	18	59	36	62	22	20	4
Chr1.g01879	81	107	80	80	25	67	85	92	131	149	67	53
Chr1.g01880	0	0	0	0	0	0	0	0	0	0	0	0
Chr1.g01881	0	0	0	0	0	0	0	0	0	0	0	0
Chr1.g01882	1	0	0	0	0	1	0	0	0	0	0	0
Chr1.g01883	1	1	0	0	0	0	0	0	1	2	1	1
Chr1.g01884	181	153	143	157	87	131	83	69	96	142	121	69
Chr1.g01885	8	11	7	4	1	6	12	8	11	10	7	5
Chr1.g01886	0	7	0	2	2	1	0	0	5	1	1	0
Chr1.g01887	2	174	14	34	54	56	111	108	199	70	26	18
Chr1.g01888	1506	1106	1175	1627	1686	1756	1312	1030	1181	1180	1273	1264
Chr1.g01889	3	2	1	0	0	2	1	0	1	3	3	1
Chr1.g01890	0	0	0	0	0	0	0	0	0	0	0	0
Chr1.g01891	1424	1931	1753	1139	1159	1380	1298	1169	1517	2049	1184	1026
Chr1.g01892	946	1224	1100	2005	1112	1708	1277	1246	1547	856	1016	766
Chr1.g01893	112	161	126	81	68	90	124	91	140	155	111	110
Chr1.g01894	0	0	0	0	0	0	0	1	0	0	0	0
Chr1.g01895	1	7	1	0	0	0	3	2	6	0	0	0
Chr1.g01896	6	7	10	6	7	11	11	8	11	8	7	1
Chr1.g01897	0	1	0	0	0	0	1	0	0	0	0	0
Chr1.g01898	39	30	41	42	26	46	45	47	48	33	38	28
Chr1.g01899	1	1	0	0	0	0	0	0	0	0	0	0
Chr1.g01900	0	4	0	0	0	0	0	0	0	0	0	0
Chr1.g01901	0	0	0	0	0	0	0	0	0	0	0	0
Chr1.g01902	26	24	33	45	36	39	33	46	67	63	34	35
Chr1.g01903	3	3	1	4	0	0	0	3	1	5	0	2
Chr1.g01904	13	14	23	20	8	11	20	12	38	25	10	8
Chr1.g01905	1	0	0	0	0	0	0	0	0	0	0	0
Chr1.g01906	146	133	119	121	144	173	115	106	134	162	128	111
Chr1.g01907	0	0	0	0	0	0	0	0	0	0	0	0
Chr1.g01908	174	125	114	124	117	171	127	115	166	177	143	126
Chr1.g01909	0	0	0	0	0	0	0	0	0	0	0	0
Chr1.g01910	4	10	9	5	2	3	6	1	11	10	8	1
Chr1.g01911	189	205	172	193	99	194	222	152	259	316	190	153
Chr1.g01912	769	608	900	938	675	858	533	505	563	547	552	622
Chr1.g01913	2	1	2	1	0	0	3	1	1	1	4	3
Chr1.g01914	0	1	0	0	1	0	2	1	5	0	0	0
Chr1.g01915	51	128	106	126	71	84	108	84	105	119	112	91
Chr1.g01916	197	208	186	182	168	213	159	135	145	214	195	135
Chr1.g01917	30	21	21	18	15	19	32	32	28	25	10	26
Chr1.g01918	0	1	0	0	0	0	0	0	1	2	0	0
Chr1.g01919	107	161	141	177	152	154	182	181	196	193	141	190
Chr1.g01920	10	192	73	74	43	56	101	116	187	143	80	37
Chr1.g01921	82	82	77	131	85	108	76	67	84	113	101	51
Chr1.g01922	1	0	0	0	0	0	1	3	1	1	1	0
Chr1.g01923	1	0	0	0	0	0	0	0	0	0	0	0
Chr1.g01924	1704	1771	1747	1638	1445	1758	1105	993	1236	1246	968	918
Chr1.g01925	0	0	0	0	1	0	0	0	0	1	0	0
Chr1.g01926	1	7	3	8	5	1	1	1	2	7	6	2
Chr1.g01927	49	215	99	119	47	96	125	163	241	228	135	96
Chr1.g01928	2	17	3	2	3	7	5	10	7	15	9	0
Chr1.g01929	1659	1322	1505	1190	1093	1492	1390	1202	1514	1607	1098	1099
Chr1.g01930	2	29	8	17	7	20	27	33	25	25	10	12
Chr1.g01931	186	434	330	180	78	153	273	253	394	239	239	96
Chr1.g01932	0	1	1	1	0	0	1	5	3	1	2	0
Chr1.g01933	1205	1212	1285	1078	1123	1367	1072	1062	1167	1340	1162	1314
Chr1.g01934	164	302	246	232	114	216	320	299	438	372	171	143
Chr1.g01935	240	462	263	290	229	299	427	371	555	502	375	288
Chr1.g01936	43	310	107	125	80	84	161	181	228	128	94	78
Chr1.g01937	0	0	0	0	0	0	0	0	0	0	0	0
Chr1.g01938	286	819	473	679	360	600	562	604	884	1010	582	452
Chr1.g01939	54	102	64	127	59	76	115	117	169	161	91	76
Chr1.g01940	0	0	0	0	0	0	0	0	0	0	0	0
Chr1.g01941	0	0	0	0	0	0	0	0	0	0	0	0
Chr1.g01942	4	8	2	2	6	1	6	1	7	5	1	4
Chr1.g01943	1	0	2	2	0	0	2	2	0	0	0	1
Chr1.g01944	90	215	125	116	98	119	96	123	155	140	115	110
Chr1.g01945	277	289	252	206	227	238	236	198	249	315	244	206
Chr1.g01946	2	0	0	0	0	0	0	1	1	0	0	0
Chr1.g01947	13	64	31	32	5	23	29	47	45	42	21	26
Chr1.g01948	0	0	0	0	0	0	0	0	0	0	0	0
Chr1.g01949	0	0	0	0	0	0	0	0	0	0	0	0
Chr1.g01950	5	2	6	8	5	6	2	2	1	0	3	2
Chr1.g01951	3	0	0	0	0	0	0	0	0	0	0	0
Chr1.g01952	1	1	0	2	2	3	5	2	1	3	1	0
Chr1.g01953	0	0	0	0	0	1	0	0	0	0	0	0
Chr1.g01954	0	0	0	0	0	0	0	0	0	0	0	0
Chr1.g01955	109	187	144	158	84	142	194	245	266	272	181	157
Chr1.g01956	108	116	104	124	87	95	87	85	145	159	110	85
Chr1.g01957	69	108	110	128	69	88	96	98	162	170	114	79
Chr1.g01958	117	164	138	143	111	147	181	182	222	279	188	156
Chr1.g01959	492	495	400	390	378	439	447	401	572	667	399	402
Chr1.g01960	5	39	22	21	11	14	31	21	35	25	16	10
Chr1.g01961	157	431	277	187	99	184	359	339	519	378	213	166
Chr1.g01962	35	346	87	242	85	165	266	240	420	450	295	248
Chr1.g01963	299	278	359	136	103	125	373	314	420	183	196	173
Chr1.g01964	42	81	76	14	11	22	61	49	54	40	29	16
Chr1.g01965	122	71	121	120	71	118	100	101	101	125	68	68
Chr1.g01966	606	751	669	677	487	715	584	534	637	841	569	542
Chr1.g01967	0	0	0	0	0	0	0	0	2	0	0	0
Chr1.g01968	8	31	13	12	14	11	13	17	18	23	20	13
Chr1.g01969	0	1	0	0	2	0	0	2	1	0	0	0
Chr1.g01970	27	171	41	104	76	90	171	143	273	144	127	156
Chr1.g01971	383	1069	758	1473	700	1188	1372	1541	1999	2153	1248	1040
Chr1.g01972	14	74	40	60	24	32	65	61	91	123	33	31
Chr1.g01973	9	16	4	1	4	5	8	4	8	2	6	3
Chr1.g01974	1	1	1	0	0	0	0	0	0	1	2	0
Chr1.g01975	63	88	76	46	24	42	72	69	89	80	59	52
Chr1.g01976	65	56	66	38	34	38	67	71	67	43	45	38
Chr1.g01977	0	0	0	0	0	0	0	0	0	0	0	0
Chr1.g01978	0	0	0	0	2	0	0	0	0	0	0	0
Chr1.g01979	6	3	10	9	1	11	3	0	1	2	8	0
Chr1.g01980	0	0	0	0	0	0	0	0	0	0	0	0
Chr1.g01981	63	60	45	7	15	16	53	54	63	29	27	21
Chr1.g01982	57	47	74	73	48	57	60	54	64	88	71	51
Chr1.g01983	282	151	175	76	82	111	166	198	177	90	83	69
Chr1.g01984	0	0	0	0	0	0	0	0	1	0	0	0
Chr1.g01985	1	0	0	1	0	0	0	0	0	0	0	0
Chr1.g01986	0	0	0	0	0	2	1	2	2	1	1	1
Chr1.g01987	491	513	615	565	532	624	440	410	407	411	378	318
Chr1.g01988	613	494	642	659	548	721	460	416	534	495	438	411
Chr1.g01989	124	112	92	81	84	86	104	119	122	130	111	89
Chr1.g01990	197	215	202	150	139	171	167	150	228	251	153	168
Chr1.g01991	57	71	75	37	22	33	61	74	81	64	18	21
Chr1.g01992	4	22	3	1	6	5	13	10	26	16	5	1
Chr1.g01993	0	0	0	0	0	0	0	0	0	1	0	0
Chr1.g01994	353	443	373	322	305	387	415	308	461	594	359	295
Chr1.g01995	50	76	69	48	40	61	49	44	71	86	40	37
Chr1.g01996	3	11	4	8	5	6	5	9	13	9	6	2
Chr1.g01997	8	13	19	13	7	18	9	15	18	12	16	9
Chr1.g01998	24	18	9	15	16	9	10	15	16	14	11	5
Chr1.g01999	22	30	34	74	40	52	61	74	90	67	53	38
Chr1.g02000	769	695	731	505	546	702	692	638	827	735	551	471
Chr1.g02001	0	0	0	0	0	0	0	0	0	0	0	0
Chr1.g02002	9	21	20	19	13	13	12	12	11	16	17	16
Chr1.g02003	6172	3442	4591	3994	5763	5886	3551	2851	2863	2824	3319	3006
Chr1.g02004	0	5	2	2	2	0	2	0	3	1	2	2
Chr1.g02005	18	128	79	61	25	41	77	63	98	67	54	34
Chr1.g02006	0	0	0	0	0	0	0	0	0	0	0	0
Chr1.g02007	144	221	187	149	93	144	194	158	217	165	123	98
Chr1.g02008	0	0	0	0	0	0	0	0	0	1	0	0
Chr1.g02009	56	68	90	66	44	78	80	63	79	75	68	52
Chr1.g02010	57	93	96	83	53	87	38	47	68	27	51	32
[truncated: 48,460 more rows]
