# Supplementary material for: Whole transcriptome analysis resulted in the identification of Chinese sprangletop (Leptochloa chinensis) genes involved in cyhalofop-butyl tolerance
Source: BMC Genomics. 2021 Jul 9;22:521. doi: 10.1186/s12864-021-07856-z (PMC8268407; doi:10.1186/s12864-021-07856-z)
Supplement: Supplementary file 3 — Additional file 3. The differentially expressed gene list between TC and SC. [file 12864_2021_7856_MOESM3_ESM.xls]

## Sheet: Additional file3
The differentially expressed gene list between TC and SC
Exclusively	Gene_ID	TC-1	TC-2	TC-3	SC-1	SC-2	SC-3	log2FoldChange	Pvalue	padj	description	eggclass_anno	GO_anno	KEGG_entry	KEGG_url
No	Chr9.g25428	5	4	8	1167	1512	1714	-8.19778	7.67e-75	2.43e-70	PREDICTED: thiosulfate sulfurtransferase 18-like [Setaria italica]	[Rhodanese domain protein],[Rhodanese-like domain],[Thiosulfate sulfurtransferase (Rhodanese)-like domain containing 1]	-	-	-
No	Chr19.g48964	26	18	21	895	448	691	-5.10909	6.89e-52	1.09e-47	Cytochrome P450 94C1 [Dichanthelium oligosanthes]	[Cytochrome p450],[cytochrome P450]	GO:0055114//oxidation-reduction process (Biological Process); GO:0016021//integral component of membrane (Cellular Component); GO:0004497//monooxygenase activity (Cellular Component); GO:0005506//iron ion binding (Cellular Component); GO:0016705//oxidoreductase activity, acting on paired donors, with incorporation or reduction of molecular oxygen (Cellular Component); GO:0020037//heme binding (Ce…	-	-
No	Chr6.g18532	95	121	110	681	673	788	-2.89924	1.21e-48	1.28e-44	PREDICTED: palmitoyltransferase ZDHHC7-like isoform X3 [Setaria italica]	[DHHC zinc finger domain containing protein]	GO:0016021//integral component of membrane (Cellular Component); GO:0008270//zinc ion binding (Cellular Component); GO:0019706//protein-cysteine S-palmitoyltransferase activity (Cellular Component); dhhc zinc finger domain containing protein	-	-
No	Chr20.g50224	16	9	20	561	258	420	-4.91398	1.88e-33	1.49e-29	Cytochrome P450 94C1 [Dichanthelium oligosanthes]	[Cytochrome p450],[cytochrome P450]	GO:0055114//oxidation-reduction process (Biological Process); GO:0016021//integral component of membrane (Cellular Component); GO:0004497//monooxygenase activity (Cellular Component); GO:0005506//iron ion binding (Cellular Component); GO:0016705//oxidoreductase activity, acting on paired donors, with incorporation or reduction of molecular oxygen (Cellular Component); GO:0020037//heme binding (Ce…	-	-
No	Chr6.g18664	110	150	168	993	948	925	-2.93679	7.97e-33	5.05e-29	Abscisic acid receptor PYL5 [Dichanthelium oligosanthes]	[Pathogenesis-related protein Bet v I family],[abscisic acid receptor]	GO:0009738//abscisic acid-activated signaling pathway (Biological Process); GO:0080163//regulation of protein serine/threonine phosphatase activity (Biological Process); GO:0005634//nucleus (Cellular Component); GO:0005737//cytoplasm (Cellular Component); GO:0004864//protein phosphatase inhibitor activity (Cellular Component); GO:0004872//receptor activity (Cellular Component); GO:0010427//abscis…	K14496|PYL	http://www.genome.jp/dbget-bin/www_bget?ko:K14496
No	Chr8.g25115	0	0	0	4183	1344	2882	-14.0237	1.93e-29	1.02e-25	PREDICTED: transcription factor bHLH35-like [Setaria italica]	[transcription factor],[Transcription factor],[Helix-loop-helix DNA-binding domain]	GO:0005488//binding (Cellular Component); dna binding like	-	-
No	Chr9.g29407	594	493	598	58	59	81	2.93412	2.78e-29	1.26e-25	Pentatricopeptide repeat-containing protein [Dichanthelium oligosanthes]	[PPR repeat],[Pentatricopeptide repeat-containing protein]	GO:0005739//mitochondrion (Cellular Component); pentatricopeptide repeat-containing protein mitochondrial-like	-	-
No	Chr9.g26843	125	162	172	1335	693	1026	-2.89077	7.32e-29	2.9e-25	TPR domain protein [Zea mays]	[NA]	GO:0009536//plastid (Cellular Component); tpr domain protein	-	-
No	Chr6.g17478	260	216	268	14	15	10	4.07832	3.37e-27	1.18e-23	ribose-phosphate pyrophosphokinase 1 [Sorghum bicolor]	[Phosphoribosyl transferase domain],[Phosphoribosyl pyrophosphate synthase],[ribose-phosphate pyrophosphokinase]	GO:0009116//nucleoside metabolic process (Biological Process); GO:0009156//ribonucleoside monophosphate biosynthetic process (Biological Process); GO:0009165//nucleotide biosynthetic process (Biological Process); GO:0016310//phosphorylation (Biological Process); GO:0009536//plastid (Cellular Component); GO:0000287//magnesium ion binding (Cellular Component); GO:0004749//ribose phosphate diphospho…	K00948|PRPS, prsA	http://www.genome.jp/dbget-bin/www_bget?ko:K00948
No	Chr17.g44816	38	11	26	1491	465	951	-5.36718	3.87e-25	1.22e-21	PREDICTED: ethylene-responsive transcription factor ERF109-like [Setaria italica]	[AP2],[Transcription factor],[transcription factor]	-	-	-
No	Chr9.g25600	16	22	29	182	142	202	-3.13749	5.14e-24	1.48e-20	hypothetical protein BAE44_0003377 [Dichanthelium oligosanthes]	[NA]	GO:0009536//plastid (Cellular Component); uncharacterized protein loc101776924	-	-
No	Chr5.g15332	190	206	149	695	674	745	-2.14032	7.75e-24	2.05e-20	Abscisic acid receptor PYL5 [Dichanthelium oligosanthes]	[Pathogenesis-related protein Bet v I family],[abscisic acid receptor]	GO:0009738//abscisic acid-activated signaling pathway (Biological Process); GO:0043086//negative regulation of catalytic activity (Biological Process); GO:0080163//regulation of protein serine/threonine phosphatase activity (Biological Process); GO:0005634//nucleus (Cellular Component); GO:0005737//cytoplasm (Cellular Component); GO:0004864//protein phosphatase inhibitor activity (Cellular Compon…	K14496|PYL	http://www.genome.jp/dbget-bin/www_bget?ko:K14496
No	Chr15.g40626	1719	968	1350	0	0	2	10.8511	1.65e-23	4.01e-20	PREDICTED: putative receptor-like protein kinase At4g00960 [Setaria italica]	[Serine Threonine protein kinase],[STYKc]	GO:0016301//kinase activity (Cellular Component); receptor-like protein kinase at4g00960	-	-
No	Chr6.g17661	2	1	0	309	272	346	-8.44497	1.61e-22	3.64e-19	PREDICTED: uncharacterized protein LOC107280389 [Oryza sativa Japonica Group]	[transposon protein],[Transposon protein]	GO:0005739//mitochondrion (Cellular Component); GO:0003676//nucleic acid binding (Cellular Component); GO:0008270//zinc ion binding (Cellular Component); transposon mutator sub-class	-	-
No	Chr16.g43411	412	406	403	95	67	103	2.04926	1.74e-22	3.68e-19	cysteine-rich receptor-like protein kinase 6 [Sorghum bicolor]	[Pfam:DUF26],[Serine Threonine protein kinase],[Testis-specific kinase]	GO:0006468//protein phosphorylation (Biological Process); GO:0006952//defense response (Biological Process); GO:0005886//plasma membrane (Cellular Component); GO:0009506//plasmodesma (Cellular Component); GO:0000166//nucleotide binding (Cellular Component); GO:0004674//protein serine/threonine kinase activity (Cellular Component); tpa: duf26-domain receptor-like protein kinase family protein	-	-
No	Chr16.g42585	195	228	199	764	492	691	-1.80948	3.93e-22	7.77e-19	Leucine-rich repeat extensin-like protein 6 [Dichanthelium oligosanthes]	[leucine-rich repeat extensin-like protein],[Leucine Rich Repeat]	-	-	-
No	Chr9.g27148	3	5	3	158	87	125	-5.23638	7.2e-22	1.34e-18	PREDICTED: uncharacterized protein LOC101752830 [Setaria italica]	-	-	K13464|JAZ	http://www.genome.jp/dbget-bin/www_bget?ko:K13464
No	Chr9.g25429	0	3	1	268	187	196	-7.53508	1.12e-21	1.98e-18	hypothetical protein OsI_05463 [Oryza sativa Indica Group]	[Rhodanese domain protein],[Rhodanese-like domain],[RHOD],[Thiosulfate sulfurtransferase (Rhodanese)-like domain containing 1]	-	-	-
No	Chr7.g22575	452	400	411	1283	973	1365	-1.67424	9.33e-20	1.55e-16	PREDICTED: glucan endo-1,3-beta-glucosidase 14-like [Setaria italica]	[glucan endo-1-3-beta-glucosidase],[Glycosyl hydrolases family 17],[glucan endo-1,3-beta-glucosidase]	GO:0005975//carbohydrate metabolic process (Biological Process); GO:0016021//integral component of membrane (Cellular Component); GO:0046658//anchored component of plasma membrane (Cellular Component); GO:0004553//hydrolase activity, hydrolyzing O-glycosyl compounds (Cellular Component); GO:0030247//polysaccharide binding (Cellular Component); glucan endo- -beta-glucosidase 14	-	-
No	Chr9.g25562	267	279	259	1019	615	902	-1.81077	1.22e-19	1.93e-16	hypothetical protein SETIT_016899mg [Setaria italica]	[Secreted protein acidic and rich in cysteine Ca binding region],[calcium-dependent protein kinase]	GO:0009738//abscisic acid-activated signaling pathway (Biological Process); GO:0018105//peptidyl-serine phosphorylation (Biological Process); GO:0035556//intracellular signal transduction (Biological Process); GO:0046777//protein autophosphorylation (Biological Process); GO:0005634//nucleus (Cellular Component); GO:0005737//cytoplasm (Cellular Component); GO:0005886//plasma membrane (Cellular Com…	K13412|CPK	http://www.genome.jp/dbget-bin/www_bget?ko:K13412
No	Chr3.g07252	423	389	411	1264	956	1223	-1.65445	1.35e-19	2.03e-16	uncharacterized protein LOC100383317 [Zea mays]	[lipase class 3 family protein],[Lipase (class 3)],[lipase class 3 family]	GO:0016020//membrane (Cellular Component); triacylglycerol lipase	-	-
No	Chr8.g23498	245	120	210	3	4	8	5.13653	2.59e-19	3.73e-16	hypothetical protein SORBI_3006G229800 [Sorghum bicolor]	[serine threonine-protein kinase],[Serine Threonine protein kinase]	GO:0006468//protein phosphorylation (Biological Process); GO:0006952//defense response (Biological Process); GO:0005886//plasma membrane (Cellular Component); GO:0009506//plasmodesma (Cellular Component); GO:0000166//nucleotide binding (Cellular Component); GO:0004674//protein serine/threonine kinase activity (Cellular Component); receptor-like serine threonine-protein kinase sd1-8	-	-
No	Chr6.g20187	116	151	127	364	353	443	-1.73744	6.79e-19	9.34e-16	cytochrome P450 [Cynodon dactylon]	[Cytochrome p450],[cytochrome P450],[Cytochrome P450]	GO:0044550//secondary metabolite biosynthetic process (Biological Process); GO:0016020//membrane (Cellular Component); GO:0016709//oxidoreductase activity, acting on paired donors, with incorporation or reduction of molecular oxygen, NAD(P)H as one donor, and incorporation of one atom of oxygen (Cellular Component); GO:0046872//metal ion binding (Cellular Component); cytochrome p450	-	-
No	Chr6.g20492	295	360	322	0	0	0	10.6085	1.01e-18	1.34e-15	eukaryotic translation initiation factor 3 subunit E [Sorghum bicolor]	[Component of the eukaryotic translation initiation factor 3 (eIF-3) complex, which is involved in protein synthesis and, together with other initiation factors, stimulates binding of mRNA and methionyl-tRNAi to the 40S ribosome (By similarity)]	GO:0001731//formation of translation preinitiation complex (Biological Process); GO:0006352//DNA-templated transcription, initiation (Biological Process); GO:0006406//mRNA export from nucleus (Biological Process); GO:0006446//regulation of translational initiation (Biological Process); GO:0006511//ubiquitin-dependent protein catabolic process (Biological Process); GO:0006606//protein import into …	K03250|EIF3E, INT6	http://www.genome.jp/dbget-bin/www_bget?ko:K03250
No	Chr6.g19123	939	957	1269	4846	2815	4564	-2.09201	2.37e-18	3e-15	PREDICTED: protein TIFY 10A-like [Setaria italica]	[TIFY],[jasmonate ZIM domain-containing protein]	GO:0006351//transcription, DNA-templated (Biological Process); GO:0009611//response to wounding (Biological Process); GO:0031347//regulation of defense response (Biological Process); GO:1903507//negative regulation of nucleic acid-templated transcription (Biological Process); GO:2000022//regulation of jasmonic acid mediated signaling pathway (Biological Process); GO:0005634//nucleus (Cellular Com…	K13464|JAZ	http://www.genome.jp/dbget-bin/www_bget?ko:K13464
No	Chr3.g10450	296	340	350	83	70	95	1.82495	2.52e-18	3.07e-15	PREDICTED: beta-fructofuranosidase, insoluble isoenzyme 4 [Setaria italica]	[beta-fructofuranosidase],[Glyco_32],[Hydrolase]	GO:0005975//carbohydrate metabolic process (Biological Process); GO:0005618//cell wall (Cellular Component); GO:0048046//apoplast (Cellular Component); GO:0004575//sucrose alpha-glucosidase activity (Cellular Component); beta- insoluble isoenzyme 4	K01193|E3.2.1.26, sacA	http://www.genome.jp/dbget-bin/www_bget?ko:K01193
No	Chr8.g24858	676	636	772	2514	1643	2316	-1.78652	4.75e-18	5.57e-15	PREDICTED: glucan endo-1,3-beta-glucosidase 14-like [Setaria italica]	[glucan endo-1-3-beta-glucosidase],[Glycosyl hydrolases family 17],[glucan endo-1,3-beta-glucosidase]	GO:0005975//carbohydrate metabolic process (Biological Process); GO:0016021//integral component of membrane (Cellular Component); GO:0046658//anchored component of plasma membrane (Cellular Component); GO:0004553//hydrolase activity, hydrolyzing O-glycosyl compounds (Cellular Component); GO:0030247//polysaccharide binding (Cellular Component); glucan endo- -beta-glucosidase 14	-	-
No	Chr4.g12202	659	624	598	165	156	180	1.73749	6.88e-18	7.78e-15	psbP domain-containing protein 5, chloroplastic isoform X1 [Sorghum bicolor]	[psbP domain-containing protein 5],[PsbP]	GO:0015979//photosynthesis (Biological Process); GO:0009535//chloroplast thylakoid membrane (Cellular Component); GO:0009654//photosystem II oxygen evolving complex (Cellular Component); GO:0019898//extrinsic component of membrane (Cellular Component); GO:0031977//thylakoid lumen (Cellular Component); GO:0005509//calcium ion binding (Cellular Component); psbp domain-containing protein chloroplast…	-	-
No	Chr8.g25254	199	352	318	0	0	0	10.4283	1.28e-17	1.39e-14	indolin-2-one monooxygenase [Dichanthelium oligosanthes]	[Cytochrome p450]	GO:0055114//oxidation-reduction process (Biological Process); GO:0016021//integral component of membrane (Cellular Component); GO:0004497//monooxygenase activity (Cellular Component); GO:0005506//iron ion binding (Cellular Component); GO:0016705//oxidoreductase activity, acting on paired donors, with incorporation or reduction of molecular oxygen (Cellular Component); GO:0020037//heme binding (Ce…	K13225|BX4, CYP71C1	http://www.genome.jp/dbget-bin/www_bget?ko:K13225
No	Chr19.g49178	216	192	216	0	1	2	7.54554	1.41e-17	1.49e-14	hypothetical protein SETIT_034079mg [Setaria italica]	[Excision repair cross-complementing rodent repair deficiency, complementation group 4],[ERCC4],[DNA repair endonuclease]	GO:0000712//resolution of meiotic recombination intermediates (Biological Process); GO:0000724//double-strand break repair via homologous recombination (Biological Process); GO:0006296//nucleotide-excision repair, DNA incision, 5'-to lesion (Biological Process); GO:0006979//response to oxidative stress (Biological Process); GO:1901255//nucleotide-excision repair involved in interstrand cross-link…	K10848|ERCC4, XPF	http://www.genome.jp/dbget-bin/www_bget?ko:K10848
No	Chr5.g16003	105	216	130	12	6	5	4.09361	2.26e-17	2.31e-14	60S ribosomal protein L8 [Sorghum bicolor]	[60S ribosomal protein],[Ribosomal protein],[One of the primary rRNA binding proteins. Required for association of the 30S and 50S subunits to form the 70S ribosome, for tRNA binding and peptide bond formation. It has been suggested to have peptidyltransferase activity]	GO:0002181//cytoplasmic translation (Biological Process); GO:0022625//cytosolic large ribosomal subunit (Cellular Component); GO:0003723//RNA binding (Cellular Component); GO:0003735//structural constituent of ribosome (Cellular Component); 60s ribosomal protein l8	K02938|RP-L8e, RPL8	http://www.genome.jp/dbget-bin/www_bget?ko:K02938
No	Chr13.g37086	259	301	269	66	39	42	2.3225	3.21e-17	3.17e-14	PREDICTED: peptide-N4-(N-acetyl-beta-glucosaminyl)asparagine amidase A [Setaria italica]	[Peptide N-acetyl-beta-D-glucosaminyl asparaginase amidase A],[Peptide-N(4)-(N-acetyl-beta-glucosaminyl)asparagine amidase],[Peptide-N4-(N-acetyl-beta-glucosaminyl)asparagine amidase]	GO:0005773//vacuole (Cellular Component); peptide-n4-(n-acetyl-beta-glucosaminyl)asparagine amidase a-like	-	-
Yes	Chr2.g06391	288	327	291	88	69	82	1.74999	3.85e-17	3.7e-14	Anthocyanidin reductase, partial [Dichanthelium oligosanthes]	[Male sterility protein],[reductase],[Nad-dependent epimerase dehydratase]	GO:0006351//transcription, DNA-templated (Biological Process); GO:0005739//mitochondrion (Cellular Component); GO:0003677//DNA binding (Cellular Component); GO:0003899//DNA-directed 5'-3' RNA polymerase activity (Cellular Component); GO:0050662//coenzyme binding (Cellular Component); nadph hc toxin reductase	-	-
No	Chr10.g32815	237	191	272	1872	815	1362	-2.66171	6.87e-17	6.4e-14	PREDICTED: histone-lysine N-methyltransferase setd3 [Oryza sativa Japonica Group]	[SET domain-containing protein],[SET domain containing],[set domain containing],[Rubisco LSMT substrate-binding]	GO:0018026//peptidyl-lysine monomethylation (Biological Process); GO:0009507//chloroplast (Cellular Component); GO:0016279//protein-lysine N-methyltransferase activity (Cellular Component); histone-lysine n-methyltransferase setd3	-	-
No	Chr3.g08812	99	76	65	426	291	354	-2.31731	1.31e-16	1.18e-13	PREDICTED: ras-related protein RABA1f [Setaria italica]	[GTP-binding Protein],[ras-related protein],[RAB]	GO:0000160//phosphorelay signal transduction system (Biological Process); GO:0006355//regulation of transcription, DNA-templated (Biological Process); GO:0006886//intracellular protein transport (Biological Process); GO:0007264//small GTPase mediated signal transduction (Biological Process); GO:0005829//cytosol (Cellular Component); GO:0005886//plasma membrane (Cellular Component); GO:0003677//DN…	K07976|RAB	http://www.genome.jp/dbget-bin/www_bget?ko:K07976
No	Chr14.g39496	122	121	170	610	399	565	-2.08262	1.47e-16	1.29e-13	protein MALE DISCOVERER 2 [Sorghum bicolor]	[receptor-like protein kinase],[Serine Threonine protein kinase],[LRR receptor-like serine threonine-protein kinase],[Leucine rich repeat N-terminal domain]	GO:0006468//protein phosphorylation (Biological Process); GO:0016021//integral component of membrane (Cellular Component); GO:0004672//protein kinase activity (Cellular Component); GO:0005524//ATP binding (Cellular Component); probable lrr receptor-like serine threonine-protein kinase mrh1	-	-
No	Chr7.g21412	441	546	454	963	816	1104	-1.1726	1.53e-16	1.31e-13	PREDICTED: calcium-transporting ATPase 8, plasma membrane-type isoform X1 [Setaria italica]	[Ca2+-ATPase N terminal autoinhibitory domain],[ATPase, Ca transporting, plasma membrane],[Calcium-transporting ATPase],[calcium-transporting ATPase]	GO:0070588//calcium ion transmembrane transport (Biological Process); GO:0005887//integral component of plasma membrane (Cellular Component); GO:0043231//intracellular membrane-bounded organelle (Cellular Component); GO:0005388//calcium-transporting ATPase activity (Cellular Component); GO:0005516//calmodulin binding (Cellular Component); GO:0005524//ATP binding (Cellular Component); GO:0046872//…	K01537|E3.6.3.8	http://www.genome.jp/dbget-bin/www_bget?ko:K01537
No	Chr6.g17695	400	387	412	1086	835	1033	-1.46588	2.9e-16	2.39e-13	PREDICTED: uncharacterized protein LOC101771225 [Setaria italica]	[NA]	-	-	-
No	Chr4.g10844	809	839	908	1934	1831	2267	-1.4094	2.94e-16	2.39e-13	DNA-binding with one finger protein 15 [Eleusine coracana]	[dof zinc finger protein],[Zinc finger protein],[zinc finger protein]	-	-	-
No	Chr2.g03866	173	246	181	0	0	0	9.89731	3.06e-16	2.42e-13	PREDICTED: serine carboxypeptidase II-2 [Brachypodium distachyon]	[Serine carboxypeptidase],[Carboxypeptidase],[Serine Carboxypeptidase],[carboxy-peptidase]	GO:0019932//second-messenger-mediated signaling (Biological Process); GO:0051603//proteolysis involved in cellular protein catabolic process (Biological Process); GO:0005773//vacuole (Cellular Component); GO:0004185//serine-type carboxypeptidase activity (Cellular Component); serine carboxypeptidase ii-2	K16297|SCPL-II	http://www.genome.jp/dbget-bin/www_bget?ko:K16297
No	Chr3.g07467	5	4	5	189	65	101	-4.80601	3.74e-16	2.89e-13	PREDICTED: uncharacterized protein LOC101756911 [Setaria italica]	[NA]	-	-	-
No	Chr3.g07207	335	355	352	1010	636	971	-1.48189	1.01e-15	7.61e-13	NAC domain-containing protein 74 [Dichanthelium oligosanthes]	[NAC domain-containing protein],[(NAC) domain-containing protein],[No apical meristem (NAM) protein]	-	-	-
No	Chr11.g34576	427	410	411	69	92	89	2.1338	1.37e-15	9.86e-13	UV radiation resistance-associated gene protein [Sorghum bicolor]	[Inherit from KOG: UV radiation resistance],[UV radiation resistance]	GO:0035493//SNARE complex assembly (Biological Process); GO:0060627//regulation of vesicle-mediated transport (Biological Process); GO:0000323//lytic vacuole (Cellular Component); GO:0005768//endosome (Cellular Component); GO:0000149//SNARE binding (Cellular Component); uv radiation resistance-associated gene protein	-	-
No	Chr18.g46575	10	12	33	655	163	411	-4.59095	1.37e-15	9.86e-13	PREDICTED: ethylene-responsive transcription factor ERF109-like [Setaria italica]	[AP2],[Transcription factor],[transcription factor]	GO:0008152//metabolic process (Biological Process); GO:0009987//cellular process (Biological Process); ap2 domain containing protein	-	-
No	Chr10.g31196	27	8	21	810	194	352	-4.69196	2.14e-15	1.5e-12	protein TIFY 11e-like [Aegilops tauschii subsp. tauschii]	[Divergent CCT motif]	-	K13464|JAZ	http://www.genome.jp/dbget-bin/www_bget?ko:K13464
No	Chr4.g11099	389	602	697	89	27	64	3.09186	2.37e-15	1.63e-12	PREDICTED: Bowman-Birk type trypsin inhibitor-like [Setaria italica]	[BowB]	GO:0044238//primary metabolic process (Biological Process); GO:0071704//organic substance metabolic process (Biological Process); bowman-birk type trypsin inhibitor-like	-	-
No	Chr10.g31198	20	5	12	409	111	321	-4.58337	2.62e-15	1.77e-12	protein TIFY 11e-like [Aegilops tauschii subsp. tauschii]	[Divergent CCT motif]	GO:0009987//cellular process (Biological Process); GO:0050789//regulation of biological process (Biological Process); zim motif family protein	K13464|JAZ	http://www.genome.jp/dbget-bin/www_bget?ko:K13464
No	Chr13.g37636	215	180	202	613	484	601	-1.66885	4.16e-15	2.75e-12	PREDICTED: jacalin-related lectin 3-like [Setaria italica]	[Jacalin],[jacalin lectin family protein],[Jacalin lectin family protein]	GO:0006508//proteolysis (Biological Process); GO:0008234//cysteine-type peptidase activity (Cellular Component); jacalin-related lectin 3-like	-	-
No	Chr1.g00814	182	184	164	524	338	546	-1.56062	7.52e-15	4.86e-12	hypothetical protein SETIT_006201mg [Setaria italica]	[calmodulin-binding heat-shock protein],[Lipase 3 N-terminal region]	GO:0016042//lipid catabolic process (Biological Process); GO:0005886//plasma membrane (Cellular Component); GO:0016021//integral component of membrane (Cellular Component); GO:0016787//hydrolase activity (Cellular Component); calmodulin-binding heat-shock protein	-	-
No	Chr6.g20261	219	177	198	31	32	42	2.34258	7.69e-15	4.87e-12	L-type lectin-domain containing receptor kinase IV.2 [Dichanthelium oligosanthes]	[Serine Threonine protein kinase]	GO:0006468//protein phosphorylation (Biological Process); GO:0016021//integral component of membrane (Cellular Component); GO:0004674//protein serine/threonine kinase activity (Cellular Component); GO:0005524//ATP binding (Cellular Component); GO:0030246//carbohydrate binding (Cellular Component); l-type lectin-domain containing receptor kinase -like	-	-
No	Chr8.g24604	212	135	148	0	0	0	9.65225	8.02e-15	4.93e-12	L-type lectin-domain containing receptor kinase IV.2 [Dichanthelium oligosanthes]	[Serine Threonine protein kinase]	GO:0006468//protein phosphorylation (Biological Process); GO:0016021//integral component of membrane (Cellular Component); GO:0004674//protein serine/threonine kinase activity (Cellular Component); GO:0005524//ATP binding (Cellular Component); GO:0030246//carbohydrate binding (Cellular Component); l-type lectin-domain containing receptor kinase -like	-	-
No	Chr9.g28371	135	135	188	1713	561	1021	-2.97539	8.1e-15	4.93e-12	phospholipase A1-Ibeta2, chloroplastic [Sorghum bicolor]	[Lipase (class 3)],[galactolipase activity],[phospholipase A1-Ibeta2, chloroplastic-like],[phospholipase]	GO:0006629//lipid metabolic process (Biological Process); GO:0009536//plastid (Cellular Component); GO:0004806//triglyceride lipase activity (Cellular Component); triacylglycerol lipase like protein	-	-
No	Chr2.g03941	227	236	247	948	502	807	-1.81504	1.07e-14	6.4e-12	PREDICTED: fatty-acid-binding protein 2-like [Setaria italica]	[Chalcone-flavanone isomerase]	GO:0016872//intramolecular lyase activity (Cellular Component); fatty-acid-binding protein 2-like	-	-
No	Chr7.g21524	185	174	273	1272	629	1079	-2.37081	1.28e-14	7.51e-12	PREDICTED: uncharacterized protein LOC4336795 [Oryza sativa Japonica Group]	[DUF581 domain containing protein],[DUF581 domain containing protein, expressed],[Protein of unknown function (DUF581)]	-	-	-
No	Chr9.g27147	118	30	71	1295	604	991	-3.81867	2.13e-14	1.23e-11	protein TIFY 11e-like [Aegilops tauschii subsp. tauschii]	[Divergent CCT motif]	GO:0009987//cellular process (Biological Process); GO:0050789//regulation of biological process (Biological Process); zim motif family protein	K13464|JAZ	http://www.genome.jp/dbget-bin/www_bget?ko:K13464
No	Chr19.g49179	143	113	134	0	0	0	9.30092	4.11e-14	2.32e-11	hypothetical protein SORBI_3001G544200 [Sorghum bicolor]	[Excision repair cross-complementing rodent repair deficiency, complementation group 4],[ERCC4],[DNA repair endonuclease]	GO:0000712//resolution of meiotic recombination intermediates (Biological Process); GO:0000724//double-strand break repair via homologous recombination (Biological Process); GO:0006296//nucleotide-excision repair, DNA incision, 5'-to lesion (Biological Process); GO:1901255//nucleotide-excision repair involved in interstrand cross-link repair (Biological Process); GO:0000110//nucleotide-excision r…	K10848|ERCC4, XPF	http://www.genome.jp/dbget-bin/www_bget?ko:K10848
No	Chr4.g11177	262	157	241	1157	821	921	-2.28538	1.25e-13	6.95e-11	PREDICTED: AP2/ERF and B3 domain-containing protein Os01g0141000-like [Setaria italica]	[AP2 ERF and B3 domain-containing],[B3]	GO:0006355//regulation of transcription, DNA-templated (Biological Process); GO:0005634//nucleus (Cellular Component); GO:0009536//plastid (Cellular Component); GO:0003677//DNA binding (Cellular Component); GO:0003700//transcription factor activity, sequence-specific DNA binding (Cellular Component); ap2 erf and b3 domain-containing protein os01g0141000-like	-	-
No	Chr8.g24435	296	246	253	861	583	771	-1.63258	1.49e-13	8.15e-11	hypothetical protein SETIT_009328mg [Setaria italica]	[raffinose synthase],[Raffinose synthase or seed imbibition protein Sip1]	GO:0005739//mitochondrion (Cellular Component); GO:0003824//catalytic activity (Cellular Component); probable galactinol--sucrose galactosyltransferase 2	-	-
No	Chr4.g12729	924	1070	1006	450	331	481	1.08687	1.59e-13	8.52e-11	PREDICTED: alliin lyase-like [Setaria italica]	[tryptophan aminotransferase-related protein 4-like],[Alliinase EGF-like domain]	GO:0016021//integral component of membrane (Cellular Component); GO:0016846//carbon-sulfur lyase activity (Cellular Component); alliin lyase-like	-	-
No	Chr15.g41383	261	292	218	78	47	70	1.82104	2.07e-13	1.09e-10	PREDICTED: pentatricopeptide repeat-containing protein At5g42310, mitochondrial [Setaria italica]	[Pentatricopeptide repeat-containing protein],[PPR repeat]	GO:0009507//chloroplast (Cellular Component); pentatricopeptide repeat-containing protein mitochondrial	-	-
Yes	Chr4.g12070	775	765	726	299	196	288	1.37828	2.17e-13	1.13e-10	DIMBOA UDP-glucosyltransferase BX9-like [Sorghum bicolor]	[UDP-glucoronosyl and UDP-glucosyl transferase],[UDP-Glycosyltransferase],[Transferase]	GO:0009812//flavonoid metabolic process (Biological Process); GO:0043231//intracellular membrane-bounded organelle (Cellular Component); GO:0035251//UDP-glucosyltransferase activity (Cellular Component); benzoxazinone:udp-glc glucosyltransferase	K13228|BX9	http://www.genome.jp/dbget-bin/www_bget?ko:K13228
No	Chr1.g03125	23	36	34	166	97	143	-2.29119	2.75e-13	1.4e-10	PREDICTED: lipid transfer-like protein VAS [Setaria italica]	[lipid transfer-like protein],[Inherit from strNOG: lipid transfer-like protein]	GO:0006508//proteolysis (Biological Process); GO:0016021//integral component of membrane (Cellular Component); GO:0031225//anchored component of membrane (Cellular Component); GO:0004222//metalloendopeptidase activity (Cellular Component); GO:0046872//metal ion binding (Cellular Component); lipid binding protein	-	-
No	Chr14.g40024	1164	1083	1372	3247	2443	3236	-1.45899	2.93e-13	1.47e-10	PREDICTED: pinin-like isoform X1 [Setaria italica]	[Protein of unknown function (DUF1421)],[Hydroxyproline-rich glycoprotein family protein]	-	-	-
No	Chr10.g32372	174	175	257	1793	638	1134	-2.68642	3.27e-13	1.62e-10	phospholipase A1-Ibeta2, chloroplastic [Sorghum bicolor]	[Lipase (class 3)],[galactolipase activity],[phospholipase A1-Ibeta2, chloroplastic-like],[phospholipase]	GO:0006629//lipid metabolic process (Biological Process); GO:0009536//plastid (Cellular Component); GO:0004806//triglyceride lipase activity (Cellular Component); triacylglycerol lipase like protein	-	-
No	Chr4.g11098	691	1342	1434	163	49	168	3.06562	3.44e-13	1.68e-10	PREDICTED: Bowman-Birk type trypsin inhibitor-like [Setaria italica]	[BowB]	GO:0044238//primary metabolic process (Biological Process); GO:0071704//organic substance metabolic process (Biological Process); bowman-birk type trypsin inhibitor-like	-	-
No	Chr7.g22850	283	163	552	5079	1984	3562	-3.52032	4.05e-13	1.94e-10	PREDICTED: transcription factor bHLH35-like [Setaria italica]	[transcription factor],[Transcription factor],[Helix-loop-helix DNA-binding domain]	GO:0005634//nucleus (Cellular Component); GO:0046983//protein dimerization activity (Cellular Component); transcription factor bhlh35	-	-
No	Chr11.g34272	0	0	0	101	51	102	-8.98497	5.35e-13	2.53e-10	PREDICTED: diacylglycerol kinase 2 [Setaria italica]	[Diacylglycerol kinase],[Phorbol esters/diacylglycerol binding domain (C1 domain)],[diacylglycerol kinase],[DiacylGlycerol Kinase]	GO:0007205//protein kinase C-activating G-protein coupled receptor signaling pathway (Biological Process); GO:0009409//response to cold (Biological Process); GO:0016310//phosphorylation (Biological Process); GO:0035556//intracellular signal transduction (Biological Process); GO:0048366//leaf development (Biological Process); GO:0048527//lateral root development (Biological Process); GO:0005622//i…	K00901|E2.7.1.107, DGK, dgkA	http://www.genome.jp/dbget-bin/www_bget?ko:K00901
No	Chr19.g48370	4	9	7	68	46	79	-3.43308	5.88e-13	2.74e-10	hypothetical protein BAE44_0026319 [Dichanthelium oligosanthes]	[RING]	GO:0044267//cellular protein metabolic process (Biological Process); uncharacterized protein loc102716425	-	-
No	Chr9.g27141	170	86	159	2183	591	1237	-3.3706	7.36e-13	3.38e-10	protein TIFY 11e-like [Aegilops tauschii subsp. tauschii]	[Divergent CCT motif]	GO:0050794//regulation of cellular process (Biological Process); GO:0050896//response to stimulus (Biological Process); GO:0097659//nucleic acid-templated transcription (Biological Process); zim motif family protein	K13464|JAZ	http://www.genome.jp/dbget-bin/www_bget?ko:K13464
No	Chr15.g41842	241	227	229	609	420	597	-1.37755	7.55e-13	3.41e-10	putative inactive receptor kinase [Dichanthelium oligosanthes]	[Serine Threonine protein kinase],[Inactive receptor kinase],[inactive receptor kinase],[leucine Rich Repeat],[Leucine rich repeat N-terminal domain]	GO:0006468//protein phosphorylation (Biological Process); GO:0007020//microtubule nucleation (Biological Process); GO:0009664//plant-type cell wall organization (Biological Process); GO:0005829//cytosol (Cellular Component); GO:0005886//plasma membrane (Cellular Component); GO:0016021//integral component of membrane (Cellular Component); GO:0004672//protein kinase activity (Cellular Component); G…	-	-
No	Chr5.g16919	89	163	193	792	499	614	-2.27477	9.45e-13	4.21e-10	uncharacterized protein LOC8083956 [Sorghum bicolor]	[Protein of unknown function (DUF1005)]	-	-	-
No	Chr9.g25865	11	8	9	60	76	92	-3.19885	9.96e-13	4.38e-10	PREDICTED: uncharacterized protein LOC101768023 [Setaria italica]	[NA]	-	-	-
No	Chr13.g37176	584	588	654	1617	1038	1555	-1.35621	1.05e-12	4.54e-10	probable mediator of RNA polymerase II transcription subunit 26b [Sorghum bicolor]	[expressed protein],[TFIIS helical bundle-like domain]	GO:0006368//transcription elongation from RNA polymerase II promoter (Biological Process); GO:0070449//elongin complex (Cellular Component); GO:0003677//DNA binding (Cellular Component); probable mediator of rna polymerase ii transcription subunit 26b	-	-
No	Chr9.g27144	157	56	81	1106	513	873	-3.18699	1.11e-12	4.75e-10	protein TIFY 11e-like [Aegilops tauschii subsp. tauschii]	[Divergent CCT motif]	GO:0050789//regulation of biological process (Biological Process); GO:0050896//response to stimulus (Biological Process); zim motif family protein	K13464|JAZ	http://www.genome.jp/dbget-bin/www_bget?ko:K13464
No	Chr5.g16841	144	231	144	597	378	518	-1.70325	1.19e-12	5.02e-10	cytochrome P450 [Cynodon dactylon]	[Cytochrome p450],[cytochrome P450],[Cytochrome P450]	GO:0042343//indole glucosinolate metabolic process (Biological Process); GO:0044550//secondary metabolite biosynthetic process (Biological Process); GO:0055114//oxidation-reduction process (Biological Process); GO:0098542//defense response to other organism (Biological Process); GO:0016021//integral component of membrane (Cellular Component); GO:0005506//iron ion binding (Cellular Component); GO:…	-	-
No	Chr11.g34024	10	9	13	64	70	90	-2.97654	1.35e-12	5.62e-10	protein NPG1 [Sorghum bicolor]	[Calmodulin-binding protein MPCBP],[Tetratricopeptide repeat],[tetratricopeptide repeat]	GO:0005516//calmodulin binding (Cellular Component); tetratricopeptide repeat protein 7a	-	-
Yes	Chr9.g25899	608	758	702	295	213	322	1.15417	1.43e-12	5.9e-10	PREDICTED: peroxiredoxin-2E-2, chloroplastic-like [Setaria italica]	[peroxiredoxin],[Redoxin],[Reduces hydrogen peroxide and alkyl hydroperoxides with reducing equivalents provided through the thioredoxin or glutaredoxin system. May be involved in chloroplast redox homeostasis]	GO:0055114//oxidation-reduction process (Biological Process); GO:0098869//cellular oxidant detoxification (Biological Process); GO:0009570//chloroplast stroma (Cellular Component); GO:0004601//peroxidase activity (Cellular Component); GO:0051920//peroxiredoxin activity (Cellular Component); peroxiredoxin-2e- chloroplastic-like	-	-
No	Chr3.g08011	279	213	250	674	753	862	-1.79379	2.35e-12	9.54e-10	Neutral/alkaline invertase 1, mitochondrial [Dichanthelium oligosanthes]	[invertase],[Amylo-alpha-1,6-glucosidase ],[glycopeptide alpha-N-acetylgalactosaminidase activity]	GO:0005739//mitochondrion (Cellular Component); GO:0033926//glycopeptide alpha-N-acetylgalactosaminidase activity (Cellular Component); neutral alkaline invertase mitochondrial-like	-	-
No	Chr3.g07071	29	41	48	148	123	153	-2.01997	2.55e-12	1.02e-09	PREDICTED: thioredoxin-related transmembrane protein 2 [Oryza sativa Japonica Group]	[thioredoxin-related transmembrane protein],[Inherit from strNOG: thioredoxin-related transmembrane protein],[Inherit from KOG: thioredoxin-related transmembrane protein]	GO:0016021//integral component of membrane (Cellular Component); thioredoxin-related transmembrane protein 2	-	-
No	Chr5.g14780	245	172	271	992	606	904	-1.99875	2.88e-12	1.14e-09	PREDICTED: calcium-transporting ATPase 1, plasma membrane-type [Setaria italica]	[Calcium-transporting ATPase],[calcium-transporting ATPase 2, plasma],[ATPase, Ca transporting, plasma membrane],[calcium-transporting ATPase]	GO:0070588//calcium ion transmembrane transport (Biological Process); GO:0005887//integral component of plasma membrane (Cellular Component); GO:0043231//intracellular membrane-bounded organelle (Cellular Component); GO:0005388//calcium-transporting ATPase activity (Cellular Component); GO:0005516//calmodulin binding (Cellular Component); GO:0005524//ATP binding (Cellular Component); GO:0046872//…	K01537|E3.6.3.8	http://www.genome.jp/dbget-bin/www_bget?ko:K01537
No	Chr13.g37993	71	380	175	13	6	7	4.3647	3.07e-12	1.2e-09	uncharacterized protein LOC8074605 [Sorghum bicolor]	[RimM N-terminal domain],[16S rRNA processing protein],[An accessory protein needed during the final step in the assembly of 30S ribosomal subunit, possibly for assembly of the head region. Probably interacts with S19. Essential for efficient processing of 16S rRNA. May be needed both before and after RbfA during the maturation of 16S rRNA. It has affinity for free ribosomal 30S subunits but not …	GO:0000023//maltose metabolic process (Biological Process); GO:0006048//UDP-N-acetylglucosamine biosynthetic process (Biological Process); GO:0006364//rRNA processing (Biological Process); GO:0010267//production of ta-siRNAs involved in RNA interference (Biological Process); GO:0019252//starch biosynthetic process (Biological Process); GO:0043085//positive regulation of catalytic activity (Biolog…	-	-
No	Chr1.g02506	484	328	439	1225	1158	1645	-1.83242	4.31e-12	1.66e-09	PREDICTED: beta-glucosidase 31-like [Setaria italica]	[beta-glucosidase],[Glycosyl hydrolase family 1]	GO:0005975//carbohydrate metabolic process (Biological Process); GO:1901657//glycosyl compound metabolic process (Biological Process); GO:0008422//beta-glucosidase activity (Cellular Component); GO:0102483//scopolin beta-glucosidase activity (Cellular Component); beta-glucosidase 31	K01188|E3.2.1.21	http://www.genome.jp/dbget-bin/www_bget?ko:K01188
No	Chr14.g39985	345	326	309	77	80	117	1.67929	4.4e-12	1.68e-09	PREDICTED: uncharacterized protein LOC101762948 [Setaria italica]	[Inherit from euNOG: Conserved hypothetical protein],[Conserved hypothetical protein],[2OG-Fe(II) oxygenase superfamily],[Conserved hypothetical, protein]	GO:0055114//oxidation-reduction process (Biological Process); GO:0005739//mitochondrion (Cellular Component); GO:0046872//metal ion binding (Cellular Component); GO:0051213//dioxygenase activity (Cellular Component); uncharacterized protein loc100277913 isoform x1	-	-
No	Chr8.g23254	203	155	185	499	421	560	-1.60093	5.06e-12	1.91e-09	PREDICTED: protein S-acyltransferase 11 [Oryza brachyantha]	[DHHC palmitoyltransferase],[zinc finger],[Zinc finger, DHHC-type containing],[zinc finger, DHHC-type containing 16]	GO:0016021//integral component of membrane (Cellular Component); GO:0008270//zinc ion binding (Cellular Component); GO:0019706//protein-cysteine S-palmitoyltransferase activity (Cellular Component); protein s-acyltransferase 11	-	-
No	Chr6.g18805	304	280	401	83	65	66	2.03416	5.41e-12	2.01e-09	PREDICTED: uncharacterized protein LOC101754998 [Setaria italica]	[NA]	GO:0005739//mitochondrion (Cellular Component); GO:0016020//membrane (Cellular Component); uncharacterized protein loc103718349 isoform x1	-	-
No	Chr1.g00519	71	77	75	0	0	0	8.48196	6.62e-12	2.44e-09	PREDICTED: uncharacterized protein LOC101754998 [Setaria italica]	[NA]	GO:0005739//mitochondrion (Cellular Component); GO:0016020//membrane (Cellular Component); uncharacterized protein loc103718349 isoform x1	-	-
No	Chr4.g12603	156	214	155	433	334	407	-1.34215	6.88e-12	2.5e-09	PREDICTED: putative clathrin assembly protein At2g01600 [Oryza brachyantha]	[Clathrin assembly protein],[ENTH domain]	GO:0048268//clathrin coat assembly (Biological Process); GO:0016021//integral component of membrane (Cellular Component); GO:0030136//clathrin-coated vesicle (Cellular Component); GO:0005545//1-phosphatidylinositol binding (Cellular Component); GO:0030276//clathrin binding (Cellular Component); clathrin assembly protein at2g01600	-	-
No	Chr10.g31199	15	0	11	340	143	246	-4.89304	7.48e-12	2.69e-09	protein TIFY 11e-like [Aegilops tauschii subsp. tauschii]	[Divergent CCT motif]	-	K13464|JAZ	http://www.genome.jp/dbget-bin/www_bget?ko:K13464
No	Chr6.g18022	85	93	69	248	163	264	-1.60664	1.01e-11	3.6e-09	FIP1 [Zea mays]	[GEM-like protein],[GRAM]	-	-	-
No	Chr6.g20268	226	254	296	804	529	658	-1.52439	1.1e-11	3.88e-09	uncharacterized protein LOC8083956 [Sorghum bicolor]	[Protein of unknown function (DUF1005)]	-	-	-
No	Chr5.g15472	391	369	468	121	109	128	1.61209	1.17e-11	4.07e-09	PREDICTED: uncharacterized protein LOC101754998 [Setaria italica]	[NA]	GO:0005739//mitochondrion (Cellular Component); GO:0016020//membrane (Cellular Component); uncharacterized protein loc103718349 isoform x1	-	-
No	Chr7.g22023	54	45	56	154	149	201	-1.86163	1.34e-11	4.59e-09	Magnesium transporter MRS2-C [Dichanthelium oligosanthes]	[magnesium ion transmembrane transporter activity],[magnesium transporter],[Magnesium transporter]	GO:0015693//magnesium ion transport (Biological Process); GO:0009536//plastid (Cellular Component); GO:0016021//integral component of membrane (Cellular Component); GO:0015095//magnesium ion transmembrane transporter activity (Cellular Component); magnesium transporter mrs2-1-like	-	-
No	Chr5.g14634	181	145	265	1202	548	1016	-2.34876	1.46e-11	4.96e-09	jasmonate ZIM domain protein, partial [Eleusine coracana subsp. coracana]	[Divergent CCT motif],[jasmonate ZIM domain-containing protein]	GO:0006950//response to stress (Biological Process); GO:0048583//regulation of response to stimulus (Biological Process); GO:1903506//regulation of nucleic acid-templated transcription (Biological Process); protein tify 10b-like	K13464|JAZ	http://www.genome.jp/dbget-bin/www_bget?ko:K13464
No	Chr4.g11378	74	54	91	314	205	302	-2.04803	1.54e-11	5.18e-09	PREDICTED: boron transporter 4-like [Setaria italica]	[boron transporter],[solute carrier family 4]	GO:0015698//inorganic anion transport (Biological Process); GO:0051453//regulation of intracellular pH (Biological Process); GO:0098656//anion transmembrane transport (Biological Process); GO:0005887//integral component of plasma membrane (Cellular Component); GO:0003676//nucleic acid binding (Cellular Component); GO:0005452//inorganic anion exchanger activity (Cellular Component); boron transpor…	-	-
No	Chr11.g34672	1183	1193	1233	2223	1961	2493	-1.05484	1.57e-11	5.25e-09	ferritin [Zea mays]	[Stores iron in a soluble, non-toxic, readily available form. Important for iron homeostasis (By similarity)]	GO:0006826//iron ion transport (Biological Process); GO:0006879//cellular iron ion homeostasis (Biological Process); GO:0055114//oxidation-reduction process (Biological Process); GO:0009507//chloroplast (Cellular Component); GO:0004322//ferroxidase activity (Cellular Component); GO:0008199//ferric iron binding (Cellular Component); ferritin- chloroplastic	K00522|FTH1	http://www.genome.jp/dbget-bin/www_bget?ko:K00522
No	Chr14.g38540	268	143	214	762	962	1070	-2.31987	1.87e-11	6.16e-09	PREDICTED: LOW QUALITY PROTEIN: uncharacterized protein LOC101778755 [Setaria italica]	[NA],[haloacid dehalogenase-like hydrolase]	GO:0008152//metabolic process (Biological Process); GO:0009536//plastid (Cellular Component); GO:0016787//hydrolase activity (Cellular Component); haloacid dehalogenase-like hydrolase superfamily partial	-	-
No	Chr15.g41303	81	77	82	0	0	3	6.17794	2.06e-11	6.71e-09	PREDICTED: TBC1 domain family member 15-like [Setaria italica]	[TBC1 domain family member],[TBC domain containing protein],[TBC1 domain family member 15-like]	GO:0006886//intracellular protein transport (Biological Process); GO:0031338//regulation of vesicle fusion (Biological Process); GO:0090630//activation of GTPase activity (Biological Process); GO:0005622//intracellular (Cellular Component); GO:0012505//endomembrane system (Cellular Component); GO:0005096//GTPase activator activity (Cellular Component); GO:0017137//Rab GTPase binding (Cellular Com…	-	-
No	Chr9.g27140	19	9	38	580	132	331	-4.07175	2.51e-11	8.1e-09	hypothetical protein BAE44_0021172 [Dichanthelium oligosanthes]	[Divergent CCT motif]	GO:0006950//response to stress (Biological Process); GO:0048583//regulation of response to stimulus (Biological Process); GO:0050794//regulation of cellular process (Biological Process); zim motif family protein	K13464|JAZ	http://www.genome.jp/dbget-bin/www_bget?ko:K13464
No	Chr14.g39915	17	21	15	159	66	101	-2.77682	3.34e-11	1.07e-08	mitogen-activated protein kinase kinase kinase 3 [Sorghum bicolor]	[STYKc],[mitogen-activated protein kinase kinase kinase],[Mitogen-activated protein kinase kinase kinase]	GO:0005739//mitochondrion (Cellular Component); GO:0004702//signal transducer, downstream of receptor, with serine/threonine kinase activity (Cellular Component); partial	-	-
No	Chr14.g40170	378	318	325	836	622	858	-1.3355	4.27e-11	1.35e-08	Calcium-dependent protein kinase 3 [Dichanthelium oligosanthes]	[calcium-dependent protein kinase]	GO:0009651//response to salt stress (Biological Process); GO:0009738//abscisic acid-activated signaling pathway (Biological Process); GO:0010119//regulation of stomatal movement (Biological Process); GO:0010359//regulation of anion channel activity (Biological Process); GO:0018105//peptidyl-serine phosphorylation (Biological Process); GO:0035556//intracellular signal transduction (Biological Proc…	K13412|CPK	http://www.genome.jp/dbget-bin/www_bget?ko:K13412
No	Chr6.g19203	15	13	28	195	75	158	-3.05493	4.42e-11	1.38e-08	hypothetical protein BAE44_0021193 [Dichanthelium oligosanthes]	[Zinc finger protein],[zinc finger protein]	GO:0046872//metal ion binding (Cellular Component); zinc finger protein 2-like	-	-
No	Chr4.g13768	250	333	248	572	425	614	-1.12495	4.46e-11	1.38e-08	PREDICTED: E3 ubiquitin-protein ligase RGLG2 [Setaria italica]	[Copine],[copine family],[E3 ubiquitin-protein ligase]	GO:0008270//zinc ion binding (Cellular Component); GO:0016874//ligase activity (Cellular Component); e3 ubiquitin-protein ligase rglg2	K16280|RGLG	http://www.genome.jp/dbget-bin/www_bget?ko:K16280
No	Chr6.g17971	263	194	384	3004	930	1704	-2.85959	4.48e-11	1.38e-08	hypothetical protein SORBI_3001G482600 [Sorghum bicolor]	[Divergent CCT motif]	GO:0006950//response to stress (Biological Process); GO:0048583//regulation of response to stimulus (Biological Process); GO:1903506//regulation of nucleic acid-templated transcription (Biological Process); zim motif family protein	K13464|JAZ	http://www.genome.jp/dbget-bin/www_bget?ko:K13464
No	Chr12.g35664	63	99	80	257	159	247	-1.62029	5.42e-11	1.65e-08	PREDICTED: L10-interacting MYB domain-containing protein-like isoform X1 [Setaria italica]	[NA]	GO:0006355//regulation of transcription, DNA-templated (Biological Process); GO:0048283//indeterminate inflorescence morphogenesis (Biological Process); GO:0048316//seed development (Biological Process); GO:0048481//plant ovule development (Biological Process); GO:0080155//regulation of double fertilization forming a zygote and endosperm (Biological Process); GO:0005634//nucleus (Cellular Compone…	-	-
No	Chr5.g14231	136	81	93	347	428	473	-2.17484	5.96e-11	1.8e-08	RHOMBOID-like protein 2 [Dichanthelium oligosanthes]	[Rhomboid family],[Rhomboid],[inactive rhomboid protein 1-like],[rhomboid family]	GO:0016485//protein processing (Biological Process); GO:0016020//membrane (Cellular Component); GO:0004252//serine-type endopeptidase activity (Cellular Component); rhomboid-like protein 2	-	-
No	Chr1.g01394	49	63	73	0	0	0	8.21004	6.16e-11	1.84e-08	PREDICTED: uncharacterized protein LOC4347858 [Oryza sativa Japonica Group]	-	-	-	-
No	Chr15.g41412	0	0	0	46	52	49	-8.24953	6.75e-11	2e-08	uncharacterized protein LOC8056317 [Sorghum bicolor]	[NA]	GO:0003824//catalytic activity (Cellular Component); uncharacterized protein loc101770897	-	-
No	Chr10.g33224	475	482	422	1031	731	956	-1.14291	8.25e-11	2.42e-08	PREDICTED: clathrin interactor EPSIN 2 [Setaria italica]	[Clathrin interactor 1],[Clathrin interactor EPSIN],[ENTH],[ENTH domain]	-	K12471|EPN	http://www.genome.jp/dbget-bin/www_bget?ko:K12471
No	Chr10.g29902	139	140	117	33	29	34	1.8739	9.31e-11	2.7e-08	pentatricopeptide repeat-containing protein At2g15690 [Sorghum bicolor]	[PPR repeat],[Pentatricopeptide repeat-containing protein]	GO:0006468//protein phosphorylation (Biological Process); GO:0005739//mitochondrion (Cellular Component); GO:0016021//integral component of membrane (Cellular Component); GO:0004674//protein serine/threonine kinase activity (Cellular Component); GO:0005524//ATP binding (Cellular Component); GO:0008270//zinc ion binding (Cellular Component); pentatricopeptide repeat superfamily protein	-	-
No	Chr9.g27685	86	84	111	17	12	17	2.45484	1.05e-10	3.02e-08	PREDICTED: uncharacterized protein LOC101775026 [Setaria italica]	[Protein of unknown function (DUF493)]	GO:0005739//mitochondrion (Cellular Component); uncharacterized protein loc4329441 isoform x2	-	-
No	Chr7.g21193	271	263	283	635	469	597	-1.22083	1.1e-10	3.12e-08	PREDICTED: uncharacterized protein LOC101752516 [Setaria italica]	[NA]	GO:0009534//chloroplast thylakoid (Cellular Component); GO:0016021//integral component of membrane (Cellular Component); uncharacterized protein loc101752516	-	-
No	Chr1.g01513	479	444	450	897	792	1031	-1.14975	1.1e-10	3.12e-08	PREDICTED: aspartic proteinase-like protein 1 [Setaria italica]	[aspartic],[aspartic proteinase-like protein],[Eukaryotic aspartyl protease]	GO:0006508//proteolysis (Biological Process); GO:0030163//protein catabolic process (Biological Process); GO:0003677//DNA binding (Cellular Component); GO:0004190//aspartic-type endopeptidase activity (Cellular Component); aspartic proteinase-like protein 1	-	-
No	Chr15.g41569	452	284	526	1708	1194	1671	-1.99411	1.11e-10	3.12e-08	polyol transporter 5 [Zea mays]	[Transporter],[transporter],[Sugar (and other) transporter]	GO:0015992//proton transport (Biological Process); GO:0046323//glucose import (Biological Process); GO:1904659//glucose transmembrane transport (Biological Process); GO:0005887//integral component of plasma membrane (Cellular Component); GO:0005351//sugar:proton symporter activity (Cellular Component); GO:0005355//glucose transmembrane transporter activity (Cellular Component); polyol transporter…	-	-
No	Chr10.g32414	146	154	202	471	329	474	-1.49856	1.17e-10	3.23e-08	PREDICTED: probable trehalose-phosphate phosphatase 1 [Setaria italica]	[Removes the phosphate from trehalose 6-phosphate to produce free trehalose. Trehalose accumulation in plant may improve abiotic stress tolerance],[Trehalose-phosphatase],[trehalose biosynthetic process]	GO:0005992//trehalose biosynthetic process (Biological Process); GO:0009409//response to cold (Biological Process); GO:0009651//response to salt stress (Biological Process); GO:0016311//dephosphorylation (Biological Process); GO:0004805//trehalose-phosphatase activity (Cellular Component); probable trehalose-phosphate phosphatase 1	K01087|otsB	http://www.genome.jp/dbget-bin/www_bget?ko:K01087
No	Chr7.g21417	39	38	87	509	193	420	-2.89004	1.17e-10	3.23e-08	PREDICTED: xyloglucan endotransglucosylase/hydrolase protein 24 [Oryza sativa Japonica Group]	[Xyloglucan endo-transglycosylase (XET) C-terminus],[Xyloglucan endotransglucosylase hydrolase protein],[hydrolase family 16]	GO:0010411//xyloglucan metabolic process (Biological Process); GO:0042546//cell wall biogenesis (Biological Process); GO:0071555//cell wall organization (Biological Process); GO:0005618//cell wall (Cellular Component); GO:0048046//apoplast (Cellular Component); GO:0004553//hydrolase activity, hydrolyzing O-glycosyl compounds (Cellular Component); GO:0016762//xyloglucan:xyloglucosyl transferase ac…	-	-
No	Chr5.g14715	754	719	709	1632	1082	1663	-1.15396	1.48e-10	4.05e-08	PREDICTED: scarecrow-like protein 21 [Setaria italica]	[GRAS domain family],[chitin-inducible gibberellin-responsive protein]	GO:0006355//regulation of transcription, DNA-templated (Biological Process); GO:0005634//nucleus (Cellular Component); GO:0003700//transcription factor activity, sequence-specific DNA binding (Cellular Component); GO:0043565//sequence-specific DNA binding (Cellular Component); scarecrow-like protein 21	-	-
No	Chr2.g05321	828	651	861	3038	1578	2482	-1.73542	1.79e-10	4.84e-08	PREDICTED: probable trehalose-phosphate phosphatase 7 [Setaria italica]	[Trehalose-phosphatase],[Removes the phosphate from trehalose 6-phosphate to produce free trehalose. Trehalose accumulation in plant may improve abiotic stress tolerance],[trehalose biosynthetic process]	GO:0005992//trehalose biosynthetic process (Biological Process); GO:0016311//dephosphorylation (Biological Process); GO:0004805//trehalose-phosphatase activity (Cellular Component); probable trehalose-phosphate phosphatase 7	K01087|otsB	http://www.genome.jp/dbget-bin/www_bget?ko:K01087
No	Chr9.g25836	19	29	14	80	83	123	-2.38409	1.84e-10	4.93e-08	PREDICTED: uncharacterized protein LOC101778152 [Setaria italica]	[PLATZ transcription factor],[zinc-binding protein]	-	-	-
No	Chr8.g23486	27	58	58	437	142	296	-2.76093	1.86e-10	4.94e-08	hypothetical protein BAE44_0009449 [Dichanthelium oligosanthes]	-	-	-	-
No	Chr5.g17183	429	377	399	951	668	949	-1.24378	1.89e-10	4.99e-08	serine/threonine-protein kinase HT1 [Sorghum bicolor]	[Protein kinase domain containing protein, expressed],[Serine Threonine protein kinase],[serine threonine-protein kinase HT1-like],[S_TKc],[protein kinase kinase kinase]	GO:0006468//protein phosphorylation (Biological Process); GO:0004674//protein serine/threonine kinase activity (Cellular Component); GO:0004712//protein serine/threonine/tyrosine kinase activity (Cellular Component); GO:0005524//ATP binding (Cellular Component); serine threonine-protein kinase ht1	-	-
No	Chr3.g08938	246	198	211	559	485	549	-1.44913	1.91e-10	4.99e-08	AP2/ERF and B3 domain-containing protein Os01g0693400-like isoform X2 [Zea mays]	[AP2 ERF and B3 domain-containing],[B3]	GO:0006355//regulation of transcription, DNA-templated (Biological Process); GO:0005634//nucleus (Cellular Component); GO:0003677//DNA binding (Cellular Component); GO:0003700//transcription factor activity, sequence-specific DNA binding (Cellular Component); ap2 erf and b3 domain-containing protein os01g0693400-like	K09287|RAV	http://www.genome.jp/dbget-bin/www_bget?ko:K09287
No	Chr11.g33653	466	748	598	2754	1257	1798	-1.84839	2e-10	5.18e-08	extra-large guanine nucleotide-binding protein 1 [Sorghum bicolor]	[G_alpha],[Guanine nucleotide binding protein (G protein) alpha]	GO:0007186//G-protein coupled receptor signaling pathway (Biological Process); GO:0003924//GTPase activity (Cellular Component); GO:0004871//signal transducer activity (Cellular Component); GO:0005525//GTP binding (Cellular Component); GO:0031683//G-protein beta/gamma-subunit complex binding (Cellular Component); extra-large guanine nucleotide-binding protein 1-like	-	-
No	Chr17.g45587	343	353	382	838	579	771	-1.18184	2.28e-10	5.87e-08	PREDICTED: cysteine-rich and transmembrane domain-containing protein A-like [Setaria italica]	[NA]	-	-	-
Yes	Chr9.g29006	1294	982	984	266	234	417	1.69465	2.42e-10	6.17e-08	presequence protease 1, chloroplastic/mitochondrial [Sorghum bicolor]	[presequence protease],[Presequence protease],[peptidase],[Peptidase M16C associated]	GO:0016485//protein processing (Biological Process); GO:0005739//mitochondrion (Cellular Component); GO:0004222//metalloendopeptidase activity (Cellular Component); GO:0008270//zinc ion binding (Cellular Component); presequence protease chloroplastic mitochondrial	K06972|K06972	http://www.genome.jp/dbget-bin/www_bget?ko:K06972
No	Chr14.g39238	860	749	881	1936	1397	1952	-1.23726	3e-10	7.59e-08	probable mediator of RNA polymerase II transcription subunit 26b [Sorghum bicolor]	[expressed protein],[TFIIS helical bundle-like domain]	GO:0006351//transcription, DNA-templated (Biological Process); GO:0005634//nucleus (Cellular Component); probable mediator of rna polymerase ii transcription subunit 26b	-	-
Yes	Chr6.g18918	425	293	284	54	73	77	2.12553	3.1e-10	7.79e-08	PREDICTED: nuclear cap-binding protein subunit 1 [Setaria italica]	[nuclear cap binding protein subunit 1],[Nuclear cap-binding protein subunit],[MIF4G like],[RNA cap binding]	GO:0000226//microtubule cytoskeleton organization (Biological Process); GO:0000394//RNA splicing, via endonucleolytic cleavage and ligation (Biological Process); GO:0000911//cytokinesis by cell plate formation (Biological Process); GO:0006306//DNA methylation (Biological Process); GO:0006342//chromatin silencing (Biological Process); GO:0006366//transcription from RNA polymerase II promoter (Biol…	K12882|NCBP1, CBP80	http://www.genome.jp/dbget-bin/www_bget?ko:K12882
No	Chr1.g02047	48	105	71	228	204	253	-1.80883	3.37e-10	8.41e-08	BTB/POZ domain-containing protein NPY1 [Sorghum bicolor]	[BTB POZ domain-containing protein NPY1-like],[NPH3 family]	GO:0007165//signal transduction (Biological Process); GO:0048513//animal organ development (Biological Process); GO:0060918//auxin transport (Biological Process); GO:0004871//signal transducer activity (Cellular Component); btb poz domain-containing protein npy1-like	-	-
No	Chr15.g40534	323	186	260	42	40	65	2.25503	3.62e-10	8.94e-08	PREDICTED: uncharacterized protein LOC101770610 [Setaria italica]	[HNH endonuclease]	GO:0009269//response to desiccation (Biological Process); GO:0009409//response to cold (Biological Process); GO:0009651//response to salt stress (Biological Process); GO:0090305//nucleic acid phosphodiester bond hydrolysis (Biological Process); GO:0004519//endonuclease activity (Cellular Component); uncharacterized protein loc101770610	-	-
No	Chr6.g19359	41	53	51	138	104	147	-1.59073	4.11e-10	1.01e-07	PREDICTED: potassium transporter 21-like [Setaria italica]	[K+ potassium transporter],[Transport of potassium into the cell (By similarity)]	GO:0071805//potassium ion transmembrane transport (Biological Process); GO:0016021//integral component of membrane (Cellular Component); GO:0015079//potassium ion transmembrane transporter activity (Cellular Component); potassium transporter 21-like	-	-
No	Chr13.g37207	209	213	172	878	391	620	-1.81593	4.76e-10	1.16e-07	NAC domain-containing protein 48-like [Aegilops tauschii subsp. tauschii]	[No apical meristem (NAM) protein],[(NAC) domain-containing protein],[Nac domain-containing protein]	GO:0006351//transcription, DNA-templated (Biological Process); nac domain-containing protein 48	-	-
No	Chr10.g32843	97	73	97	400	208	303	-1.91104	5.27e-10	1.27e-07	hypothetical protein SETIT_016391mg [Setaria italica]	[Dishevelled associated activator of morphogenesis],[inverted formin, FH2 and WH2 domain containing],[Formin-like protein],[FH2]	GO:0006355//regulation of transcription, DNA-templated (Biological Process); GO:0005634//nucleus (Cellular Component); GO:0005667//transcription factor complex (Cellular Component); GO:0016021//integral component of membrane (Cellular Component); GO:0003677//DNA binding (Cellular Component); GO:0003700//transcription factor activity, sequence-specific DNA binding (Cellular Component); formin-like…	-	-
No	Chr10.g29580	292	328	346	950	515	829	-1.39673	6.55e-10	1.57e-07	hypothetical protein SETIT_016899mg [Setaria italica]	[Secreted protein acidic and rich in cysteine Ca binding region],[calcium-dependent protein kinase]	GO:0009738//abscisic acid-activated signaling pathway (Biological Process); GO:0018105//peptidyl-serine phosphorylation (Biological Process); GO:0035556//intracellular signal transduction (Biological Process); GO:0046777//protein autophosphorylation (Biological Process); GO:0005634//nucleus (Cellular Component); GO:0005737//cytoplasm (Cellular Component); GO:0005886//plasma membrane (Cellular Com…	K13412|CPK	http://www.genome.jp/dbget-bin/www_bget?ko:K13412
No	Chr15.g40636	690	835	929	353	241	332	1.24319	6.91e-10	1.65e-07	PREDICTED: prolyl endopeptidase-like [Setaria italica]	[prolyl oligopeptidase],[prolyl endopeptidase],[Prolyl oligopeptidase, N-terminal beta-propeller domain]	GO:0006508//proteolysis (Biological Process); GO:0005737//cytoplasm (Cellular Component); GO:0004252//serine-type endopeptidase activity (Cellular Component); GO:0070008//serine-type exopeptidase activity (Cellular Component); prolyl endopeptidase	K01322|E3.4.21.26, PREP	http://www.genome.jp/dbget-bin/www_bget?ko:K01322
No	Chr3.g08322	64	47	39	0	0	0	7.92187	6.97e-10	1.65e-07	uncharacterized protein LOC8056041 isoform X2 [Sorghum bicolor]	-	-	-	-
No	Chr5.g15311	277	351	306	619	432	627	-1.01046	7.66e-10	1.8e-07	PREDICTED: pyruvate decarboxylase 2 [Setaria italica]	[Pyruvate decarboxylase isozyme],[Pyruvate decarboxylase]	GO:0000287//magnesium ion binding (Cellular Component); GO:0004737//pyruvate decarboxylase activity (Cellular Component); GO:0030976//thiamine pyrophosphate binding (Cellular Component); pyruvate decarboxylase 2	K01568|E4.1.1.1, pdc	http://www.genome.jp/dbget-bin/www_bget?ko:K01568
No	Chr17.g44666	24	21	43	230	105	154	-2.61369	7.75e-10	1.8e-07	hypothetical protein SHCRBa_203_M05_R_250 [Saccharum hybrid cultivar R570]	[EF hand family protein],[EFh]	GO:0016226//iron-sulfur cluster assembly (Biological Process); GO:0043066//negative regulation of apoptotic process (Biological Process); GO:0005758//mitochondrial intermembrane space (Cellular Component); GO:0005509//calcium ion binding (Cellular Component); GO:0009055//electron carrier activity (Cellular Component); GO:0051537//2 iron, 2 sulfur cluster binding (Cellular Component); uncharacteri…	-	-
No	Chr9.g28497	7	5	10	88	37	66	-3.25201	8.39e-10	1.94e-07	PREDICTED: ethylene-responsive transcription factor ERF027-like [Setaria italica]	[AP2],[Transcription factor],[transcription factor]	GO:0006355//regulation of transcription, DNA-templated (Biological Process); GO:0005634//nucleus (Cellular Component); GO:0003677//DNA binding (Cellular Component); GO:0003700//transcription factor activity, sequence-specific DNA binding (Cellular Component); ethylene-responsive transcription factor erf027-like	-	-
No	Chr14.g38649	148	255	224	512	411	514	-1.38117	8.55e-10	1.96e-07	zinc transporter 4 [Zea mays]	[zinc transporter],[transporter]	GO:0071577//zinc II ion transmembrane transport (Biological Process); GO:0005886//plasma membrane (Cellular Component); GO:0005385//zinc ion transmembrane transporter activity (Cellular Component); zinc transporter 7-like	K14709|SLC39A1_2_3, ZIP1_2_3	http://www.genome.jp/dbget-bin/www_bget?ko:K14709
No	Chr11.g34479	7	0	2	143	38	91	-4.99689	9.01e-10	2.05e-07	Cytochrome P450 94C1 [Dichanthelium oligosanthes]	[Cytochrome p450],[cytochrome P450]	GO:0055114//oxidation-reduction process (Biological Process); GO:0016021//integral component of membrane (Cellular Component); GO:0004497//monooxygenase activity (Cellular Component); GO:0005506//iron ion binding (Cellular Component); GO:0016705//oxidoreductase activity, acting on paired donors, with incorporation or reduction of molecular oxygen (Cellular Component); GO:0020037//heme binding (Ce…	-	-
No	Chr4.g11788	128	195	118	325	345	434	-1.51512	9.18e-10	2.08e-07	PREDICTED: probable DNA replication complex GINS protein PSF3 [Oryza sativa Japonica Group]	[DNA replication complex GINS protein],[GINS complex protein]	GO:0006260//DNA replication (Biological Process); GO:0005634//nucleus (Cellular Component); probable dna replication complex gins protein psf3	K10734|GINS3	http://www.genome.jp/dbget-bin/www_bget?ko:K10734
No	Chr9.g29154	139	127	153	378	327	333	-1.48473	1e-09	2.24e-07	PREDICTED: mitogen-activated protein kinase kinase 5-like [Setaria italica]	[mitogen-activated protein kinase kinase]	GO:0023014//signal transduction by protein phosphorylation (Biological Process); GO:0005739//mitochondrion (Cellular Component); GO:0004702//signal transducer, downstream of receptor, with serine/threonine kinase activity (Cellular Component); GO:0005524//ATP binding (Cellular Component); map kinase kinase	K13413|MKK4_5P	http://www.genome.jp/dbget-bin/www_bget?ko:K13413
No	Chr15.g40627	59	38	46	0	0	0	7.8598	1.04e-09	2.31e-07	PREDICTED: mitogen-activated protein kinase kinase 5-like [Setaria italica]	[mitogen-activated protein kinase kinase]	GO:0023014//signal transduction by protein phosphorylation (Biological Process); GO:0005739//mitochondrion (Cellular Component); GO:0004702//signal transducer, downstream of receptor, with serine/threonine kinase activity (Cellular Component); GO:0005524//ATP binding (Cellular Component); map kinase kinase	K13413|MKK4_5P	http://www.genome.jp/dbget-bin/www_bget?ko:K13413
No	Chr14.g39897	681	383	627	1896	1621	2052	-1.8632	1.07e-09	2.36e-07	catalytic/ hydrolase isoform X1 [Zea mays]	[alpha/beta hydrolase fold]	GO:0016021//integral component of membrane (Cellular Component); GO:0016787//hydrolase activity (Cellular Component); aminoacrylate hydrolase isoform x1	-	-
No	Chr12.g34935	213	155	157	430	482	579	-1.67091	1.31e-09	2.89e-07	PREDICTED: elongation factor 2-like [Tarenaya hassleriana]	[Elongation factor],[Catalyzes the GTP-dependent ribosomal translocation step during translation elongation. During this step, the ribosome changes from the pre-translocational (PRE) to the post- translocational (POST) state as the newly formed A-site-bound peptidyl-tRNA and P-site-bound deacylated tRNA move to the P and E sites, respectively. Catalyzes the coordinated movement of the two tRNA mo…	GO:0006412//translation (Biological Process); GO:0005622//intracellular (Cellular Component); GO:0000166//nucleotide binding (Cellular Component); GO:0003924//GTPase activity (Cellular Component); elongation factor 2	K03234|EEF2	http://www.genome.jp/dbget-bin/www_bget?ko:K03234
Yes	Chr10.g32248	587	728	596	250	247	315	1.05696	1.66e-09	3.63e-07	PREDICTED: regulator of nonsense transcripts UPF2 [Setaria italica]	[regulator of nonsense transcripts],[UPF2 regulator of nonsense transcripts homolog (yeast)],[Up-frameshift suppressor 2 ]	GO:0003723//RNA binding (Cellular Component); regulator of nonsense transcripts upf2	K14327|UPF2, RENT2	http://www.genome.jp/dbget-bin/www_bget?ko:K14327
No	Chr7.g21521	4	20	29	220	98	177	-3.38167	1.84e-09	3.98e-07	hypothetical protein TRIUR3_15593 [Triticum urartu]	[Protein of unknown function (DUF581)]	-	-	-
No	Chr9.g27142	64	20	60	585	194	408	-3.13152	2.03e-09	4.37e-07	ZIM motif family protein [Zea mays]	[Divergent CCT motif]	GO:0009987//cellular process (Biological Process); GO:0050789//regulation of biological process (Biological Process); zim motif family protein	K13464|JAZ	http://www.genome.jp/dbget-bin/www_bget?ko:K13464
No	Chr6.g20188	1571	1450	1252	2777	3364	3978	-1.4206	2.05e-09	4.38e-07	cytochrome P450 [Cynodon dactylon]	[Cytochrome p450],[cytochrome P450],[Cytochrome P450]	GO:0042343//indole glucosinolate metabolic process (Biological Process); GO:0044550//secondary metabolite biosynthetic process (Biological Process); GO:0055114//oxidation-reduction process (Biological Process); GO:0098542//defense response to other organism (Biological Process); GO:0016021//integral component of membrane (Cellular Component); GO:0005506//iron ion binding (Cellular Component); GO:…	-	-
No	Chr16.g43613	35	41	55	248	105	187	-2.1835	2.12e-09	4.5e-07	PREDICTED: uncharacterized protein LOC101758191 [Setaria italica]	[Plant protein of unknown function (DUF946)],[expressed protein]	-	-	-
No	Chr3.g10445	74	36	38	0	0	0	7.91928	2.22e-09	4.68e-07	PREDICTED: uncharacterized protein LOC101758191 [Setaria italica]	[Plant protein of unknown function (DUF946)],[expressed protein]	-	-	-
No	Chr7.g22913	50	56	50	2	6	5	3.39998	2.33e-09	4.89e-07	Adenine/guanine permease AZG2 [Dichanthelium oligosanthes]	[permease],[Xanthine uracil vitamin C permease],[Permease family],[adenine guanine permease]	GO:0015853//adenine transport (Biological Process); GO:0015854//guanine transport (Biological Process); GO:1904823//purine nucleobase transmembrane transport (Biological Process); GO:0016021//integral component of membrane (Cellular Component); GO:0005345//purine nucleobase transmembrane transporter activity (Cellular Component); adenine guanine permease azg2	K06901|pbuG	http://www.genome.jp/dbget-bin/www_bget?ko:K06901
No	Chr7.g22453	0	0	0	33	25	42	-7.65418	2.5e-09	5.21e-07	PREDICTED: uncharacterized protein C57A10.07 [Setaria italica]	[DUF218 domain],[DUF218 domain protein]	GO:0016021//integral component of membrane (Cellular Component); uncharacterized protein	-	-
No	Chr8.g24736	650	594	654	1306	982	1309	-1.07995	2.93e-09	6.06e-07	PREDICTED: mitogen-activated protein kinase kinase kinase YODA-like isoform X1 [Setaria italica]	[mitogen-activated protein kinase kinase kinase],[- STE kinases include homologs to sterile 7, sterile 11 and sterile 20 from yeast, expressed],[S_TKc]	GO:0023014//signal transduction by protein phosphorylation (Biological Process); GO:0009536//plastid (Cellular Component); GO:0004702//signal transducer, downstream of receptor, with serine/threonine kinase activity (Cellular Component); GO:0005524//ATP binding (Cellular Component); mitogen-activated protein kinase kinase kinase yoda-like isoform x1	-	-
No	Chr8.g25331	200	219	202	69	68	80	1.3425	3e-09	6.18e-07	hypothetical protein SETIT_031551mg [Setaria italica]	[succinate dehydrogenase subunit 3]	GO:0006099//tricarboxylic acid cycle (Biological Process); GO:0006121//mitochondrial electron transport, succinate to ubiquinone (Biological Process); GO:0005749//mitochondrial respiratory chain complex II, succinate dehydrogenase complex (ubiquinone) (Cellular Component); GO:0016021//integral component of membrane (Cellular Component); GO:0016627//oxidoreductase activity, acting on the CH-CH gro…	K00236|SDHC, SDH3	http://www.genome.jp/dbget-bin/www_bget?ko:K00236
No	Chr8.g24434	26	23	37	134	90	105	-2.09773	3.15e-09	6.44e-07	hypothetical protein SETIT_009328mg [Setaria italica]	[raffinose synthase],[Raffinose synthase or seed imbibition protein Sip1]	GO:0003824//catalytic activity (Cellular Component); probable galactinol--sucrose galactosyltransferase 2	-	-
No	Chr4.g11432	90	108	96	490	187	347	-1.94241	3.45e-09	6.99e-07	PREDICTED: type IV inositol polyphosphate 5-phosphatase 3-like [Setaria italica]	[IPPc],[inositol],[type I inositol-1,4,5-trisphosphate 5-phosphatase]	-	-	-
Yes	Chr16.g44273	358	429	393	174	147	199	1.01278	4.04e-09	8.14e-07	uncharacterized protein LOC100191899 isoform X1 [Zea mays]	[wound-induced protein],[Wound-induced protein WI12]	-	-	-
No	Chr20.g49923	132	115	141	21	31	27	2.11352	4.17e-09	8.34e-07	PHD finger protein At1g33420 isoform X1 [Sorghum bicolor]	[PHD-finger]	GO:0008270//zinc ion binding (Cellular Component); phd finger protein at1g33420-like	-	-
No	Chr3.g07528	143	65	100	466	387	398	-2.17338	4.51e-09	8.99e-07	PREDICTED: AP2/ERF and B3 domain-containing protein Os01g0141000-like [Setaria italica]	[AP2 ERF and B3 domain-containing],[B3]	GO:0006355//regulation of transcription, DNA-templated (Biological Process); GO:0005634//nucleus (Cellular Component); GO:0009536//plastid (Cellular Component); GO:0003677//DNA binding (Cellular Component); GO:0003700//transcription factor activity, sequence-specific DNA binding (Cellular Component); ap2 erf and b3 domain-containing protein os01g0141000-like	-	-
No	Chr9.g28568	99	81	105	345	183	304	-1.68258	4.56e-09	9.02e-07	PREDICTED: ubiquitin carboxyl-terminal hydrolase 20 [Setaria italica]	[ubiquitin carboxyl-terminal hydrolase]	GO:0006508//proteolysis (Biological Process); GO:0044267//cellular protein metabolic process (Biological Process); GO:0016787//hydrolase activity (Cellular Component); ubiquitin carboxyl-terminal hydrolase 21	K11855|USP36_42	http://www.genome.jp/dbget-bin/www_bget?ko:K11855
No	Chr6.g17989	36	19	70	560	155	410	-3.2583	4.75e-09	9.35e-07	PREDICTED: uncharacterized protein LOC101772550 [Setaria italica]	[Protein of unknown function (DUF581)]	-	-	-
No	Chr2.g03760	166	206	224	581	320	521	-1.40597	5.15e-09	1.01e-06	PTI1-like tyrosine-protein kinase [Dichanthelium oligosanthes]	[receptor-like protein kinase],[Serine Threonine protein kinase],[STYKc]	GO:0006468//protein phosphorylation (Biological Process); GO:0004672//protein kinase activity (Cellular Component); GO:0005524//ATP binding (Cellular Component); pti1-like tyrosine-protein kinase at3g15890	-	-
No	Chr17.g44392	13	18	16	168	49	96	-2.87694	5.43e-09	1.05e-06	hypothetical protein BAE44_0013339 [Dichanthelium oligosanthes]	[Arabidopsis protein of unknown function]	-	-	-
No	Chr9.g26828	919	877	1206	3263	1815	2641	-1.50793	5.98e-09	1.15e-06	myc transcription factor 7 [Zea mays]	[Transcription factor],[anthocyanin-containing compound biosynthetic process],[transcription factor],[Helix-loop-helix DNA-binding domain]	GO:0005634//nucleus (Cellular Component); transcription factor myc4-like	K13422|MYC2	http://www.genome.jp/dbget-bin/www_bget?ko:K13422
No	Chr4.g11846	283	662	535	2102	1055	1711	-1.89116	7.03e-09	1.35e-06	Methylsterol monooxygenase 1-2 [Zea mays]	[Fatty acid hydroxylase superfamily],[fatty acid hydroxylase],[C-4 methylsterol oxidase]	-	K14423|SMO1	http://www.genome.jp/dbget-bin/www_bget?ko:K14423
No	Chr11.g34259	30	42	36	0	0	0	7.4266	7.17e-09	1.37e-06	Methylsterol monooxygenase 1-2 [Zea mays]	[Fatty acid hydroxylase superfamily],[fatty acid hydroxylase],[C-4 methylsterol oxidase]	-	K14423|SMO1	http://www.genome.jp/dbget-bin/www_bget?ko:K14423
No	Chr10.g32490	23	11	25	155	67	123	-2.66484	7.26e-09	1.38e-06	hypothetical protein BAE44_0006232 [Dichanthelium oligosanthes]	[AP2],[Transcription factor],[transcription factor]	GO:0006355//regulation of transcription, DNA-templated (Biological Process); GO:0005634//nucleus (Cellular Component); GO:0003677//DNA binding (Cellular Component); GO:0003700//transcription factor activity, sequence-specific DNA binding (Cellular Component); ethylene-responsive transcription factor erf027-like	-	-
No	Chr5.g14636	572	342	773	6915	1674	3154	-2.90288	8.27e-09	1.56e-06	PREDICTED: protein TIFY 10A-like [Setaria italica]	[Divergent CCT motif]	GO:0050794//regulation of cellular process (Biological Process); GO:0050896//response to stimulus (Biological Process); GO:0097659//nucleic acid-templated transcription (Biological Process); zim motif family protein	K13464|JAZ	http://www.genome.jp/dbget-bin/www_bget?ko:K13464
No	Chr2.g05539	204	161	137	47	33	50	1.80018	9.15e-09	1.71e-06	hypothetical protein BAE44_0007361 [Dichanthelium oligosanthes]	[NA]	-	-	-
No	Chr3.g08975	6	13	12	74	38	64	-2.66663	9.57e-09	1.78e-06	PREDICTED: uncharacterized protein LOC101758953 [Setaria italica]	[Regulator of chromosome condensation],[FYVE],[regulator of chromosome condensation]	GO:0005739//mitochondrion (Cellular Component); GO:0046872//metal ion binding (Cellular Component); uncharacterized protein loc103630677	-	-
No	Chr6.g18839	592	398	498	116	121	178	1.69797	1.1e-08	2.03e-06	PREDICTED: protein NRT1/ PTR FAMILY 8.3 isoform X1 [Oryza sativa Japonica Group]	[POT family],[transporter]	GO:0006857//oligopeptide transport (Biological Process); GO:0016021//integral component of membrane (Cellular Component); GO:0005215//transporter activity (Cellular Component); protein nrt1 ptr family -like isoform x2	K14638|SLC15A3_4, PHT	http://www.genome.jp/dbget-bin/www_bget?ko:K14638
No	Chr10.g31789	3469	2831	3121	7012	4846	7400	-1.17472	1.11e-08	2.04e-06	PREDICTED: chaperone protein ClpD1, chloroplastic [Setaria italica]	[C-terminal, D2-small domain, of ClpB protein ],[chaperone protein],[Heat shock protein],[ATP-dependent CLP protease ATP-binding subunit]	GO:0006508//proteolysis (Biological Process); GO:0034605//cellular response to heat (Biological Process); GO:0009507//chloroplast (Cellular Component); GO:0005524//ATP binding (Cellular Component); GO:0008233//peptidase activity (Cellular Component); chaperone protein chloroplastic	K03696|clpC	http://www.genome.jp/dbget-bin/www_bget?ko:K03696
No	Chr5.g14358	122	126	86	247	251	295	-1.4275	1.21e-08	2.22e-06	Chitin elicitor-binding protein [Dichanthelium oligosanthes]	[LysM domain],[LysM],[domain protein]	GO:0006952//defense response (Biological Process); GO:0005886//plasma membrane (Cellular Component); GO:0016021//integral component of membrane (Cellular Component); GO:0008061//chitin binding (Cellular Component); GO:0043621//protein self-association (Cellular Component); chitin elicitor-binding protein	K13473|CEBIP	http://www.genome.jp/dbget-bin/www_bget?ko:K13473
No	Chr7.g22387	47	57	72	285	121	221	-1.97309	1.25e-08	2.28e-06	putative lipoxygenase 5 [Sorghum bicolor]	[Plant lipoxygenase may be involved in a number of diverse aspects of plant physiology including growth and development, pest resistance, and senescence or responses to wounding (By similarity)]	GO:0031408//oxylipin biosynthetic process (Biological Process); GO:0055114//oxidation-reduction process (Biological Process); GO:0009536//plastid (Cellular Component); GO:0016165//linoleate 13S-lipoxygenase activity (Cellular Component); GO:0046872//metal ion binding (Cellular Component); lipoxygenase 5	K00454|LOX2S	http://www.genome.jp/dbget-bin/www_bget?ko:K00454
No	Chr9.g29312	63	114	85	218	174	224	-1.4184	1.28e-08	2.32e-06	carboxyl-terminal-processing peptidase 2, chloroplastic isoform X1 [Zea mays]	[protease],[TSPc]	GO:0006508//proteolysis (Biological Process); GO:0035556//intracellular signal transduction (Biological Process); GO:0005576//extracellular region (Cellular Component); GO:0005739//mitochondrion (Cellular Component); GO:0009543//chloroplast thylakoid lumen (Cellular Component); GO:0008236//serine-type peptidase activity (Cellular Component); carboxyl-terminal-processing peptidase chloroplastic	-	-
No	Chr13.g37716	125	185	141	34	29	58	1.73745	1.3e-08	2.33e-06	PREDICTED: periodic tryptophan protein 2 homolog [Setaria italica]	[Dip2/Utp12 Family],[periodic tryptophan protein]	GO:0000028//ribosomal small subunit assembly (Biological Process); GO:0000462//maturation of SSU-rRNA from tricistronic rRNA transcript (SSU-rRNA, 5.8S rRNA, LSU-rRNA) (Biological Process); GO:0009553//embryo sac development (Biological Process); GO:0032040//small-subunit processome (Cellular Component); GO:0034388//Pwp2p-containing subcomplex of 90S preribosome (Cellular Component); GO:0030515//…	K14558|PWP2, UTP1	http://www.genome.jp/dbget-bin/www_bget?ko:K14558
Yes	Chr10.g29631	460	686	634	256	151	191	1.39946	1.31e-08	2.34e-06	protein NLP3 [Sorghum bicolor]	[RWP-RK domain],[RWP-RK domain-containing protein]	-	-	-
No	Chr8.g24610	43	38	39	109	105	119	-1.64593	1.32e-08	2.35e-06	PREDICTED: sugar transport protein 5-like [Brachypodium distachyon]	[Transporter],[Sugar transport protein],[Sugar (and other) transporter],[transporter],[sugar transport protein]	GO:0015992//proton transport (Biological Process); GO:0046323//glucose import (Biological Process); GO:1904659//glucose transmembrane transport (Biological Process); GO:0005887//integral component of plasma membrane (Cellular Component); GO:0005351//sugar:proton symporter activity (Cellular Component); GO:0005355//glucose transmembrane transporter activity (Cellular Component); sugar transport pr…	-	-
No	Chr9.g29247	67	75	71	15	6	17	2.34374	1.34e-08	2.37e-06	PREDICTED: sugar transport protein 5-like [Brachypodium distachyon]	[Transporter],[Sugar transport protein],[Sugar (and other) transporter],[transporter],[sugar transport protein]	GO:0015992//proton transport (Biological Process); GO:0046323//glucose import (Biological Process); GO:1904659//glucose transmembrane transport (Biological Process); GO:0005887//integral component of plasma membrane (Cellular Component); GO:0005351//sugar:proton symporter activity (Cellular Component); GO:0005355//glucose transmembrane transporter activity (Cellular Component); sugar transport pr…	-	-
No	Chr16.g43756	242	492	473	122	55	88	2.02005	1.35e-08	2.37e-06	PREDICTED: anthocyanidin reductase-like [Setaria italica]	[NmrA-like family],[NAD dependent epimerase dehydratase family protein],[reductase],[Nad-dependent epimerase dehydratase]	GO:0003824//catalytic activity (Cellular Component); GO:0050662//coenzyme binding (Cellular Component); nadph hc toxin reductase	-	-
No	Chr20.g49290	144	77	91	10	10	22	2.77477	1.53e-08	2.67e-06	brassinosteroid insensitive1-associated receptor kinase 1 [Saccharum hybrid cultivar Yacheng05-179]	[BRASSINOSTEROID INSENSITIVE 1-associated receptor kinase 1],[Serine Threonine protein kinase],[lectin-like protein kinase]	GO:0006468//protein phosphorylation (Biological Process); GO:0016021//integral component of membrane (Cellular Component); GO:0004674//protein serine/threonine kinase activity (Cellular Component); GO:0005524//ATP binding (Cellular Component); probable lrr receptor-like serine threonine-protein kinase at5g10290	-	-
No	Chr16.g43644	345	287	394	997	623	858	-1.41934	1.54e-08	2.67e-06	polyol transporter 5 [Zea mays]	[Transporter],[transporter],[Sugar (and other) transporter]	GO:0015992//proton transport (Biological Process); GO:0046323//glucose import (Biological Process); GO:1904659//glucose transmembrane transport (Biological Process); GO:0005887//integral component of plasma membrane (Cellular Component); GO:0005351//sugar:proton symporter activity (Cellular Component); GO:0005355//glucose transmembrane transporter activity (Cellular Component); polyol transporter…	-	-
No	Chr4.g11121	4	13	2	110	39	68	-3.6967	1.58e-08	2.73e-06	PREDICTED: uncharacterized protein LOC101756911 [Setaria italica]	[NA]	-	-	-
No	Chr4.g12655	286	390	322	781	451	791	-1.17416	1.62e-08	2.78e-06	PREDICTED: uncharacterized protein LOC101772173 [Setaria italica]	[Regulator of Vps4 activity in the MVB pathway],[DUF292 domain containing protein],[positive regulation of collateral sprouting]	-	-	-
No	Chr1.g03308	523	499	569	1309	769	1266	-1.21396	1.69e-08	2.88e-06	PREDICTED: uncharacterized protein LOC101763384 [Setaria italica]	[Spastic paraplegia 20 (Troyer syndrome)],[senescence-associated protein],[Senescence-associated protein]	-	-	-
No	Chr6.g17662	1	0	1	55	43	40	-6.28969	1.71e-08	2.9e-06	PREDICTED: uncharacterized protein LOC101763384 [Setaria italica]	[Spastic paraplegia 20 (Troyer syndrome)],[senescence-associated protein],[Senescence-associated protein]	-	-	-
No	Chr11.g34354	1888	1835	2556	5574	3616	5054	-1.33238	1.74e-08	2.95e-06	amino acid permease 3 [Zea mays]	[amino acid],[amino acid transport]	GO:0003333//amino acid transmembrane transport (Biological Process); GO:0005886//plasma membrane (Cellular Component); GO:0016021//integral component of membrane (Cellular Component); GO:0015171//amino acid transmembrane transporter activity (Cellular Component); amino acid permease 3-like	-	-
No	Chr3.g08277	70	59	78	161	185	230	-1.64309	1.81e-08	3.05e-06	glutathione S-transferase U18-like [Aegilops tauschii subsp. tauschii]	[glutathione Stransferase],[Glutathione S-transferase, N-terminal domain],[Glutathione S-transferase, C-terminal domain]	-	-	-
No	Chr7.g22903	1177	1013	950	1974	1939	2351	-1.1641	1.95e-08	3.27e-06	hypothetical protein OsI_15134 [Oryza sativa Indica Group]	[amine oxidase],[Copper amine oxidase, enzyme domain]	GO:0009308//amine metabolic process (Biological Process); GO:0055114//oxidation-reduction process (Biological Process); GO:0016020//membrane (Cellular Component); GO:0005507//copper ion binding (Cellular Component); GO:0008131//primary amine oxidase activity (Cellular Component); GO:0048038//quinone binding (Cellular Component); primary amine oxidase-like	K00276|AOC3, AOC2, tynA	http://www.genome.jp/dbget-bin/www_bget?ko:K00276
No	Chr9.g27955	1467	951	1228	2977	2909	3410	-1.50737	2.25e-08	3.72e-06	probable bifunctional riboflavin biosynthesis protein RIBA 2, chloroplastic [Sorghum bicolor]	[3,4-dihydroxy-2-butanone-4-phosphate synthase activity],[Catalyzes the conversion of D-ribulose 5-phosphate to formate and 3,4-dihydroxy-2-butanone 4-phosphate (By similarity)],[3,4-dihydroxy-2-butanone 4-phosphate synthase],[riboflavin biosynthesis protein],[riboflavin biosynthesis protein ribBA],[gtp cyclohydrolase ii]	GO:0009231//riboflavin biosynthetic process (Biological Process); GO:0009507//chloroplast (Cellular Component); GO:0003935//GTP cyclohydrolase II activity (Cellular Component); GO:0005525//GTP binding (Cellular Component); GO:0008686//3,4-dihydroxy-2-butanone-4-phosphate synthase activity (Cellular Component); GO:0046872//metal ion binding (Cellular Component); probable bifunctional riboflavin bi…	K14652|ribBA	http://www.genome.jp/dbget-bin/www_bget?ko:K14652
No	Chr10.g33272	38	67	48	131	107	154	-1.535	2.26e-08	3.72e-06	carboxyl-terminal-processing peptidase 2, chloroplastic isoform X1 [Zea mays]	[protease],[TSPc]	GO:0006508//proteolysis (Biological Process); GO:0035556//intracellular signal transduction (Biological Process); GO:0005576//extracellular region (Cellular Component); GO:0005739//mitochondrion (Cellular Component); GO:0009543//chloroplast thylakoid lumen (Cellular Component); GO:0008236//serine-type peptidase activity (Cellular Component); carboxyl-terminal-processing peptidase chloroplastic	-	-
Yes	Chr5.g15857	164	128	155	40	34	50	1.70058	2.26e-08	3.72e-06	hypothetical protein SETIT_035517mg [Setaria italica]	[ZIP Zinc transporter],[zinc transporter]	GO:0071577//zinc II ion transmembrane transport (Biological Process); GO:0005886//plasma membrane (Cellular Component); GO:0016021//integral component of membrane (Cellular Component); GO:0005385//zinc ion transmembrane transporter activity (Cellular Component); zinc transporter 2	K14709|SLC39A1_2_3, ZIP1_2_3	http://www.genome.jp/dbget-bin/www_bget?ko:K14709
No	Chr10.g30890	264	403	396	794	542	823	-1.18783	2.32e-08	3.78e-06	PREDICTED: lysine-specific demethylase JMJ706-like isoform X2 [Setaria italica]	[lysine (K)-specific demethylase],[C5HC2 zinc finger]	GO:0006355//regulation of transcription, DNA-templated (Biological Process); GO:0033169//histone H3-K9 demethylation (Biological Process); GO:0045815//positive regulation of gene expression, epigenetic (Biological Process); GO:0048439//flower morphogenesis (Biological Process); GO:0055114//oxidation-reduction process (Biological Process); GO:0000792//heterochromatin (Cellular Component); GO:00056…	-	-
Yes	Chr6.g19384	258	446	370	132	102	144	1.32753	2.4e-08	3.9e-06	hypothetical protein BRADI_1g21030 [Brachypodium distachyon]	[Dicer-like endonuclease involved in cleaving double- stranded RNA in the RNA interference (RNAi) pathway. Produces 21 to 25 bp dsRNAs (siRNAs) which target the selective destruction of homologous RNAs leading to sequence-specific suppression of gene expression, called post-transcriptional gene silencing (PTGS). Part of a broad host defense response against viral infection and transposons],[endor…	GO:0030422//production of siRNA involved in RNA interference (Biological Process); GO:0090502//RNA phosphodiester bond hydrolysis, endonucleolytic (Biological Process); GO:0005634//nucleus (Cellular Component); GO:0005739//mitochondrion (Cellular Component); GO:0016442//RISC complex (Cellular Component); GO:0003723//RNA binding (Cellular Component); GO:0004386//helicase activity (Cellular Compone…	K11592|DICER1, DCR1	http://www.genome.jp/dbget-bin/www_bget?ko:K11592
No	Chr20.g49400	21	68	31	0	0	0	7.54111	2.42e-08	3.9e-06	PREDICTED: disease resistance protein RPM1-like [Setaria italica]	[NB-ARC domain],[leucine Rich Repeat],[resistance protein]	-	-	-
No	Chr16.g43657	2092	1529	1857	4292	3257	4449	-1.27808	2.62e-08	4.2e-06	PREDICTED: chitin-inducible gibberellin-responsive protein 2 [Setaria italica]	[GRAS domain family],[chitin-inducible gibberellin-responsive protein],[Chitin-inducible gibberellin-responsive protein]	GO:0006355//regulation of transcription, DNA-templated (Biological Process); GO:0005634//nucleus (Cellular Component); GO:0003700//transcription factor activity, sequence-specific DNA binding (Cellular Component); GO:0043531//ADP binding (Cellular Component); GO:0043565//sequence-specific DNA binding (Cellular Component); chitin-inducible gibberellin-responsive protein 2	-	-
No	Chr1.g01393	41	29	28	0	0	0	7.30976	2.67e-08	4.27e-06	hypothetical protein TRIUR3_20240 [Triticum urartu]	-	-	-	-
No	Chr4.g11395	481	402	527	185	134	184	1.3364	2.98e-08	4.74e-06	PREDICTED: gibberellin 3-beta-dioxygenase 2-2-like [Setaria italica]	[gibberellin 3-beta-dioxygenase],[oxidoreductase, 2OG-Fe(II) oxygenase family protein],[2OGFe(II) oxygenase],[2OG-Fe(II) oxygenase superfamily]	GO:0009416//response to light stimulus (Biological Process); GO:0009686//gibberellin biosynthetic process (Biological Process); GO:0009740//gibberellic acid mediated signaling pathway (Biological Process); GO:0055114//oxidation-reduction process (Biological Process); GO:0016707//gibberellin 3-beta-dioxygenase activity (Cellular Component); GO:0046872//metal ion binding (Cellular Component); ga 3b…	K04124|E1.14.11.15	http://www.genome.jp/dbget-bin/www_bget?ko:K04124
Yes	Chr16.g43789	530	548	604	252	141	248	1.24867	3.39e-08	5.34e-06	PREDICTED: nuclear transcription factor Y subunit B-3-like [Setaria italica]	[Histone-like transcription factor (CBF/NF-Y) and archaeal histone],[Transcription factor],[Nuclear transcription factor Y subunit],[Core component of nucleosome. Nucleosomes wrap and compact DNA into chromatin, limiting DNA accessibility to the cellular machineries which require DNA as a template. Histones thereby play a central role in transcription regulation, DNA repair, DNA replication and c…	GO:0006355//regulation of transcription, DNA-templated (Biological Process); GO:0005634//nucleus (Cellular Component); GO:0043565//sequence-specific DNA binding (Cellular Component); GO:0046982//protein heterodimerization activity (Cellular Component); nuclear transcription factor y subunit b-3-like	-	-
No	Chr16.g43307	45	53	57	196	98	157	-1.69215	3.66e-08	5.74e-06	18.8 kDa class V heat shock protein [Dichanthelium oligosanthes]	[kDa class V heat shock],[Hsp20/alpha crystallin family],[heat shock protein],[response to heat]	GO:0009408//response to heat (Biological Process); kda class v heat shock protein	K13993|HSP20	http://www.genome.jp/dbget-bin/www_bget?ko:K13993
No	Chr3.g10287	175	154	151	373	270	345	-1.20207	3.74e-08	5.83e-06	PREDICTED: mitochondrial thiamine pyrophosphate carrier isoform X1 [Setaria italica]	[Solute carrier family 25],[mitochondrial thiamine pyrophosphate],[Mitochondrial carrier protein]	GO:0006412//translation (Biological Process); GO:0030974//thiamine pyrophosphate transport (Biological Process); GO:0055085//transmembrane transport (Biological Process); GO:0005739//mitochondrion (Cellular Component); GO:0016021//integral component of membrane (Cellular Component); GO:0003735//structural constituent of ribosome (Cellular Component); mitochondrial deoxynucleotide carrier	K15108|SLC25A19, DNC, TPC1	http://www.genome.jp/dbget-bin/www_bget?ko:K15108
No	Chr3.g08907	380	366	432	856	571	860	-1.10679	3.94e-08	6.11e-06	PREDICTED: methionyl-tRNA formyltransferase [Setaria italica]	[methionyl-tRNA formyltransferase],[Methionyl-trna],[Modifies the free amino group of the aminoacyl moiety of methionyl-tRNA(fMet). The formyl group appears to play a dual role in the initiator identity of N-formylmethionyl-tRNA by (I) promoting its recognition by IF2 and (II) impairing its binding to EFTu-GTP (By similarity)],[Formyl transferase, C-terminal domain]	GO:0006413//translational initiation (Biological Process); GO:0071951//conversion of methionyl-tRNA to N-formyl-methionyl-tRNA (Biological Process); GO:0005739//mitochondrion (Cellular Component); GO:0004479//methionyl-tRNA formyltransferase activity (Cellular Component); methionyl-trna formyltransferase	K00604|MTFMT, fmt	http://www.genome.jp/dbget-bin/www_bget?ko:K00604
No	Chr4.g11667	1210	857	1321	3286	2189	3070	-1.47487	4.23e-08	6.54e-06	Neutral/alkaline invertase 1, mitochondrial [Dichanthelium oligosanthes]	[invertase],[Amylo-alpha-1,6-glucosidase ],[glycopeptide alpha-N-acetylgalactosaminidase activity]	GO:0005739//mitochondrion (Cellular Component); GO:0033926//glycopeptide alpha-N-acetylgalactosaminidase activity (Cellular Component); neutral alkaline invertase mitochondrial-like	-	-
Yes	Chr9.g26754	1053	1055	1268	403	410	374	1.32027	4.39e-08	6.75e-06	PREDICTED: ethylene-responsive transcription factor ERF105-like [Setaria italica]	[AP2]	-	K09286|EREBP	http://www.genome.jp/dbget-bin/www_bget?ko:K09286
Yes	Chr5.g16076	371	321	355	139	117	134	1.25935	4.76e-08	7.26e-06	Ultraviolet-B receptor UVR8 [Dichanthelium oligosanthes]	[regulator of chromosome condensation],[Regulator of chromosome condensation],[Regulator of chromosome condensation (RCC1) repeat]	-	-	-
No	Chr6.g18634	214	296	403	97	43	75	1.93946	4.77e-08	7.26e-06	PREDICTED: probable protein phosphatase 2C 32 [Brachypodium distachyon]	[PP2C_SIG],[phosphatase 2C],[Phosphatase],[PHOsphatase]	GO:0006470//protein dephosphorylation (Biological Process); GO:0009536//plastid (Cellular Component); GO:0016021//integral component of membrane (Cellular Component); GO:0004722//protein serine/threonine phosphatase activity (Cellular Component); GO:0046872//metal ion binding (Cellular Component); probable protein phosphatase 2c 32	K17506|PPM1L, PP2CE	http://www.genome.jp/dbget-bin/www_bget?ko:K17506
No	Chr6.g19553	108	94	91	212	169	268	-1.29769	5.18e-08	7.81e-06	hypothetical protein SETIT_036471mg [Setaria italica]	[single myb histone],[Single myb histone],[linker histone H1 and H5 family]	GO:0006334//nucleosome assembly (Biological Process); GO:0006355//regulation of transcription, DNA-templated (Biological Process); GO:0031627//telomeric loop formation (Biological Process); GO:0000784//nuclear chromosome, telomeric region (Cellular Component); GO:0000786//nucleosome (Cellular Component); GO:0005730//nucleolus (Cellular Component); GO:0003691//double-stranded telomeric DNA binding…	K09422|MYBP	http://www.genome.jp/dbget-bin/www_bget?ko:K09422
No	Chr6.g18350	648	641	604	1775	882	1585	-1.3025	5.37e-08	8.05e-06	protein EARLY-RESPONSIVE TO DEHYDRATION 7, chloroplastic-like [Sorghum bicolor]	[Spastic paraplegia 20 (Troyer syndrome)],[senescence-associated protein],[Senescence-associated protein]	GO:0005739//mitochondrion (Cellular Component); senescence-associated expressed	-	-
Yes	Chr2.g03551	186	243	175	84	48	74	1.38622	5.49e-08	8.2e-06	uncharacterized protein LOC8069071 [Sorghum bicolor]	[NA]	-	-	-
No	Chr16.g43891	396	427	436	1179	587	1035	-1.29543	6.32e-08	9.39e-06	serine/threonine-protein kinase SAPK2 [Sorghum bicolor]	[serine threonine-protein kinase],[Serine Threonine protein kinase]	GO:0006468//protein phosphorylation (Biological Process); GO:0009738//abscisic acid-activated signaling pathway (Biological Process); GO:0035556//intracellular signal transduction (Biological Process); GO:0005634//nucleus (Cellular Component); GO:0005737//cytoplasm (Cellular Component); GO:0016021//integral component of membrane (Cellular Component); GO:0004674//protein serine/threonine kinase ac…	K14498|SNRK2	http://www.genome.jp/dbget-bin/www_bget?ko:K14498
No	Chr16.g44115	318	240	348	94	46	103	1.78054	6.5e-08	9.62e-06	PREDICTED: 4-alpha-glucanotransferase DPE2 [Setaria italica]	[4-alpha-glucanotransferase]	GO:0000025//maltose catabolic process (Biological Process); GO:0005977//glycogen metabolic process (Biological Process); GO:0005983//starch catabolic process (Biological Process); GO:0009664//plant-type cell wall organization (Biological Process); GO:0019252//starch biosynthetic process (Biological Process); GO:0043085//positive regulation of catalytic activity (Biological Process); GO:0005829//c…	K00705|malQ	http://www.genome.jp/dbget-bin/www_bget?ko:K00705
Yes	Chr10.g32224	2364	1877	1863	788	726	857	1.19997	6.85e-08	1.01e-05	predicted protein [Hordeum vulgare subsp. vulgare]	[Phosphoenolpyruvate carboxylase kinase],[phosphoenolpyruvate carboxylase kinase],[calcium-dependent protein kinase]	GO:0009738//abscisic acid-activated signaling pathway (Biological Process); GO:0018105//peptidyl-serine phosphorylation (Biological Process); GO:0035556//intracellular signal transduction (Biological Process); GO:0046777//protein autophosphorylation (Biological Process); GO:0005634//nucleus (Cellular Component); GO:0005737//cytoplasm (Cellular Component); GO:0005886//plasma membrane (Cellular Com…	-	-
Yes	Chr3.g07077	266	287	242	86	93	121	1.23396	7.07e-08	1.04e-05	flavonol sulfotransferase-like [Zea mays]	[Sulfotransferase domain containing protein, expressed],[Sulfotransferase]	GO:0016740//transferase activity (Cellular Component); uncharacterized protein loc100273019 isoform x1	-	-
No	Chr11.g34527	97	153	148	399	218	348	-1.43856	7.69e-08	1.12e-05	hypothetical_protein [Oryza brachyantha]	[calcium-binding protein],[grancalcin, EF-hand calcium binding protein],[EFh]	GO:0006508//proteolysis (Biological Process); GO:0005737//cytoplasm (Cellular Component); GO:0004198//calcium-dependent cysteine-type endopeptidase activity (Cellular Component); GO:0005509//calcium ion binding (Cellular Component); probable calcium-binding protein cml49	K13448|CML	http://www.genome.jp/dbget-bin/www_bget?ko:K13448
No	Chr8.g24898	214	169	284	779	479	608	-1.63212	7.99e-08	1.16e-05	hypothetical protein BAE44_0000082 [Dichanthelium oligosanthes]	[NA]	-	-	-
No	Chr9.g27653	182	760	380	1538	1866	2207	-2.32112	9.51e-08	1.38e-05	PREDICTED: uncharacterized protein LOC101760859 [Setaria italica]	[FES],[endonuclease III],[Transcriptional activator],[transcriptional activator]	GO:0006281//DNA repair (Biological Process); GO:0005488//binding (Cellular Component); 5-methylcytosine dna glycosylase	-	-
No	Chr12.g35440	1071	1215	1012	1785	1954	2127	-1.01928	9.63e-08	1.39e-05	PREDICTED: zinc finger CCCH domain-containing protein 66-like isoform X2 [Brachypodium distachyon]	[zinc finger CCCH domain-containing protein]	GO:0003677//DNA binding (Cellular Component); GO:0046872//metal ion binding (Cellular Component); zinc finger ccch type domain containing protein expressed	-	-
No	Chr13.g37963	1134	682	916	2242	2246	2666	-1.54276	1e-07	1.44e-05	ecdysone-induced protein 78C [Sorghum bicolor]	[Protein of unknown function (DUF1421)],[Hydroxyproline-rich glycoprotein family protein]	-	-	-
No	Chr9.g25804	46	42	43	106	90	127	-1.46242	1.12e-07	1.59e-05	PREDICTED: protein GLUTAMINE DUMPER 2-like [Setaria italica]	[NA]	-	-	-
No	Chr15.g41874	46	52	77	8	3	11	2.86151	1.14e-07	1.6e-05	PREDICTED: E3 ubiquitin-protein ligase CIP8 [Setaria italica]	[finger protein],[zinc ion binding],[Zinc finger, C3HC4 type (RING finger)]	GO:0000209//protein polyubiquitination (Biological Process); GO:0042787//protein ubiquitination involved in ubiquitin-dependent protein catabolic process (Biological Process); GO:0043161//proteasome-mediated ubiquitin-dependent protein catabolic process (Biological Process); GO:0008270//zinc ion binding (Cellular Component); GO:0016874//ligase activity (Cellular Component); GO:0061630//ubiquitin …	-	-
No	Chr9.g27554	1161	1339	1233	3151	1810	2349	-1.13329	1.14e-07	1.6e-05	PREDICTED: thaumatin-like protein 1b [Setaria italica]	[THN],[thaumatin-like protein]	GO:0006796//phosphate-containing compound metabolic process (Biological Process); thaumatin-like protein 1b	-	-
Yes	Chr17.g45823	291	352	337	156	109	169	1.01455	1.17e-07	1.64e-05	Phloem-specific lectin [Zea mays]	[NA]	-	-	-
No	Chr6.g18135	121	145	123	47	37	35	1.52562	1.2e-07	1.67e-05	putative N-acetyltransferase HLS1-like [Dichanthelium oligosanthes]	[Acetyltransferase (GNAT) family],[FR47-like protein]	GO:0008080//N-acetyltransferase activity (Cellular Component); probable n-acetyltransferase hls1	-	-
No	Chr1.g01460	358	496	501	1000	642	922	-1.08481	1.23e-07	1.71e-05	PREDICTED: HMG1/2-like protein [Oryza brachyantha]	[high mobility group],[HMG (high mobility group) box],[High mobility group],[HMG1 2-like protein]	GO:0016021//integral component of membrane (Cellular Component); hmg1 2-like protein	-	-
No	Chr17.g44677	2108	2016	2123	1075	642	990	1.05943	1.24e-07	1.71e-05	PREDICTED: heat shock protein 81-1 [Oryza sativa Japonica Group]	[heat shock protein],[Heat Shock Protein],[Heat shock protein],[Molecular chaperone. Has ATPase activity (By similarity)]	GO:0006457//protein folding (Biological Process); GO:0006950//response to stress (Biological Process); GO:0005737//cytoplasm (Cellular Component); GO:0005524//ATP binding (Cellular Component); GO:0051082//unfolded protein binding (Cellular Component); heat shock protein 90	K04079|htpG, HSP90A	http://www.genome.jp/dbget-bin/www_bget?ko:K04079
No	Chr10.g32290	243	519	337	129	73	111	1.62928	1.25e-07	1.72e-05	Alcohol dehydrogenase-like 6 [Dichanthelium oligosanthes]	[Alcohol dehydrogenase-like],[alcohol dehydrogenase],[Alcohol dehydrogenase GroES-like domain]	GO:0009611//response to wounding (Biological Process); GO:0009805//coumarin biosynthetic process (Biological Process); GO:0055114//oxidation-reduction process (Biological Process); GO:0008270//zinc ion binding (Cellular Component); GO:0016491//oxidoreductase activity (Cellular Component); alcohol dehydrogenase-like 6	K00001|E1.1.1.1, adh	http://www.genome.jp/dbget-bin/www_bget?ko:K00001
No	Chr3.g08837	846	635	718	279	246	277	1.29239	1.32e-07	1.81e-05	uncharacterized protein LOC100384340 [Zea mays]	[Inherit from strNOG: ATP synthase protein I],[ATP synthase protein I]	GO:0016021//integral component of membrane (Cellular Component); atp synthase protein i-related partial	K02116|atpI	http://www.genome.jp/dbget-bin/www_bget?ko:K02116
No	Chr9.g26325	64	53	77	178	129	181	-1.48245	1.38e-07	1.88e-05	hypothetical protein SETIT_016521mg [Setaria italica]	[extended synaptotagmin-like protein],[C2 domain],[integral membrane single C2 domain protein],[Domain-Containing protein]	GO:0016021//integral component of membrane (Cellular Component); c2 domain-containing protein at1g53590-like	-	-
No	Chr16.g43989	11	27	6	128	59	86	-2.82513	1.39e-07	1.89e-05	cytochrome P450 709B2 [Sorghum bicolor]	[Cytochrome p450],[cytochrome P450]	GO:0055114//oxidation-reduction process (Biological Process); GO:0016021//integral component of membrane (Cellular Component); GO:0004497//monooxygenase activity (Cellular Component); GO:0005506//iron ion binding (Cellular Component); GO:0016705//oxidoreductase activity, acting on paired donors, with incorporation or reduction of molecular oxygen (Cellular Component); GO:0020037//heme binding (Ce…	-	-
Yes	Chr5.g15305	908	1365	1419	530	255	379	1.50489	1.41e-07	1.91e-05	PREDICTED: probable protein phosphatase 2C 32 [Brachypodium distachyon]	[PP2C_SIG],[phosphatase 2C],[Phosphatase],[PHOsphatase]	GO:0006470//protein dephosphorylation (Biological Process); GO:0009536//plastid (Cellular Component); GO:0016021//integral component of membrane (Cellular Component); GO:0004722//protein serine/threonine phosphatase activity (Cellular Component); GO:0046872//metal ion binding (Cellular Component); probable protein phosphatase 2c 32	K17506|PPM1L, PP2CE	http://www.genome.jp/dbget-bin/www_bget?ko:K17506
No	Chr2.g05837	154	120	120	33	34	43	1.681	1.5e-07	2.02e-05	cinnamoyl-CoA reductase 2 [Zea mays]	[Polysaccharide biosynthesis protein],[reductase],[Nad-dependent epimerase dehydratase]	-	-	-
No	Chr5.g16840	35	43	30	145	73	110	-1.76312	1.54e-07	2.07e-05	cytochrome P450 [Cynodon dactylon]	[Cytochrome p450],[cytochrome P450],[Cytochrome P450]	GO:0044550//secondary metabolite biosynthetic process (Biological Process); GO:0055114//oxidation-reduction process (Biological Process); GO:0016020//membrane (Cellular Component); GO:0005506//iron ion binding (Cellular Component); GO:0016709//oxidoreductase activity, acting on paired donors, with incorporation or reduction of molecular oxygen, NAD(P)H as one donor, and incorporation of one atom …	-	-
No	Chr3.g09351	11	4	15	115	43	71	-3.0491	1.79e-07	2.38e-05	PREDICTED: mavicyanin-like [Brachypodium distachyon]	[Plastocyanin-like domain]	GO:0016021//integral component of membrane (Cellular Component); GO:0046658//anchored component of plasma membrane (Cellular Component); GO:0009055//electron carrier activity (Cellular Component); lamin-like protein	-	-
No	Chr4.g12604	59	92	64	195	117	186	-1.3787	1.95e-07	2.58e-05	PREDICTED: phosphomethylethanolamine N-methyltransferase-like [Setaria italica]	[Methyltransferase],[Pfam:Hydroxy-O-Methy],[Sterol 24-c-methyltransferase]	GO:0006656//phosphatidylcholine biosynthetic process (Biological Process); GO:0032259//methylation (Biological Process); GO:0005737//cytoplasm (Cellular Component); GO:0016021//integral component of membrane (Cellular Component); GO:0000234//phosphoethanolamine N-methyltransferase activity (Cellular Component); phosphoethanolamine n-methyltransferase	K05929|E2.1.1.103, NMT	http://www.genome.jp/dbget-bin/www_bget?ko:K05929
No	Chr10.g32008	2271	1886	2342	4710	3290	4574	-1.10079	1.95e-07	2.58e-05	protein NRT1/ PTR FAMILY 6.4 [Sorghum bicolor]	[Nitrate transporter],[transporter],[POT family]	GO:0006810//transport (Biological Process); GO:0016021//integral component of membrane (Cellular Component); GO:0005215//transporter activity (Cellular Component); protein nrt1 ptr family	-	-
No	Chr5.g15307	225	99	168	660	465	576	-1.92411	1.96e-07	2.58e-05	PREDICTED: mitogen-activated protein kinase kinase kinase ANP1-like [Setaria italica]	[mitogen-activated protein kinase kinase kinase],[Protein tyrosine kinase],[Mitogen-activated protein kinase kinase kinase],[STYKc]	GO:0006468//protein phosphorylation (Biological Process); GO:0016020//membrane (Cellular Component); GO:0000166//nucleotide binding (Cellular Component); GO:0004674//protein serine/threonine kinase activity (Cellular Component); mitogen-activated protein kinase kinase kinase 2-like	-	-
No	Chr11.g33637	664	557	645	1120	1037	1373	-1.07784	2.04e-07	2.68e-05	PREDICTED: calcineurin B-like protein 2 [Setaria italica]	[calcineurin b-like protein],[calcineurin B-like protein],[calcineurin],[Calcium-binding protein]	GO:0006355//regulation of transcription, DNA-templated (Biological Process); GO:0005634//nucleus (Cellular Component); GO:0005773//vacuole (Cellular Component); GO:0016021//integral component of membrane (Cellular Component); GO:0032578//aleurone grain membrane (Cellular Component); GO:0003677//DNA binding (Cellular Component); GO:0003700//transcription factor activity, sequence-specific DNA bind…	K06268|PPP3R, CNB	http://www.genome.jp/dbget-bin/www_bget?ko:K06268
Yes	Chr9.g26268	270	372	294	147	112	128	1.09153	2.12e-07	2.77e-05	PREDICTED: CLP protease regulatory subunit CLPX1, mitochondrial-like [Brachypodium distachyon]	[ATP-dependent Clp protease ATP-binding subunit],[atp-dependent clp protease ATP-binding subunit],[ATP-dependent specificity component of the Clp protease. It directs the protease to specific substrates. Can perform chaperone functions in the absence of ClpP (By similarity)]	GO:0019538//protein metabolic process (Biological Process); GO:0005759//mitochondrial matrix (Cellular Component); GO:0000166//nucleotide binding (Cellular Component); GO:0008233//peptidase activity (Cellular Component); GO:0016887//ATPase activity (Cellular Component); atp-dependent clp protease atp-binding subunit 1	K03544|clpX, CLPX	http://www.genome.jp/dbget-bin/www_bget?ko:K03544
No	Chr8.g25233	305	297	356	771	538	620	-1.17544	2.18e-07	2.84e-05	hypothetical protein SETIT_010254mg [Setaria italica]	[2OG-Fe(II) oxygenase superfamily],[oxidoreductase, 2OG-Fe(II) oxygenase family protein],[1-aminocyclopropane-1-carboxylate oxidase homolog],[2OGFe(II) oxygenase]	GO:0055114//oxidation-reduction process (Biological Process); GO:0046872//metal ion binding (Cellular Component); GO:0051213//dioxygenase activity (Cellular Component); 1-aminocyclopropane-1-carboxylate oxidase homolog 1-like	-	-
No	Chr10.g30863	571	856	925	2239	1208	1900	-1.34262	2.21e-07	2.87e-05	myc transcription factor 7 [Zea mays]	[Transcription factor],[anthocyanin-containing compound biosynthetic process],[transcription factor],[Helix-loop-helix DNA-binding domain]	GO:0005634//nucleus (Cellular Component); transcription factor myc4-like	K13422|MYC2	http://www.genome.jp/dbget-bin/www_bget?ko:K13422
No	Chr16.g42540	857	469	592	143	142	229	1.76992	2.54e-07	3.25e-05	PREDICTED: uncharacterized protein LOC101770610 [Setaria italica]	[HNH endonuclease]	GO:0009269//response to desiccation (Biological Process); GO:0009409//response to cold (Biological Process); GO:0009651//response to salt stress (Biological Process); GO:0090305//nucleic acid phosphodiester bond hydrolysis (Biological Process); GO:0004519//endonuclease activity (Cellular Component); uncharacterized protein loc101770610	-	-
Yes	Chr17.g45861	286	318	270	145	102	133	1.03407	2.55e-07	3.26e-05	PREDICTED: glycine-rich RNA-binding protein 4, mitochondrial [Setaria italica]	[RNA recognition],[RNA recognition motif. (a.k.a. RRM, RBD, or RNP domain)],[Rna-binding protein],[RNA binding protein]	GO:0005739//mitochondrion (Cellular Component); GO:0009536//plastid (Cellular Component); GO:0000166//nucleotide binding (Cellular Component); GO:0003676//nucleic acid binding (Cellular Component); glycine-rich rna-binding protein mitochondrial-like	-	-
No	Chr15.g41283	160	291	170	69	45	76	1.532	2.59e-07	3.3e-05	hypothetical protein SETIT_028703mg [Setaria italica]	[patatin-like phospholipase domain containing 8],[Patatin-like phospholipase],[patatin-like phospholipase family protein, expressed]	GO:0009620//response to fungus (Biological Process); GO:0009695//jasmonic acid biosynthetic process (Biological Process); GO:0016042//lipid catabolic process (Biological Process); GO:0004620//phospholipase activity (Cellular Component); GO:0047714//galactolipase activity (Cellular Component); phospholipase a i	-	-
No	Chr6.g20054	133	47	119	651	295	484	-2.36294	2.64e-07	3.34e-05	PREDICTED: uncharacterized protein LOC105913503 [Setaria italica]	[Helix-loop-helix DNA-binding domain],[Transcription factor],[transcription factor]	GO:0005634//nucleus (Cellular Component); GO:0005488//binding (Cellular Component); transcription factor bhlh92	-	-
No	Chr4.g10856	415	391	460	995	588	940	-1.13841	2.65e-07	3.34e-05	NAC domain-containing protein 74 [Dichanthelium oligosanthes]	[NAC domain-containing protein],[(NAC) domain-containing protein],[No apical meristem (NAM) protein]	-	-	-
No	Chr8.g24881	749	972	1392	3753	1882	2922	-1.60696	2.67e-07	3.36e-05	arogenate dehydratase/prephenate dehydratase 6, chloroplastic [Sorghum bicolor]	[Prephenate dehydratase],[Arogenate dehydratase prephenate dehydratase]	GO:0009094//L-phenylalanine biosynthetic process (Biological Process); GO:0009570//chloroplast stroma (Cellular Component); GO:0004664//prephenate dehydratase activity (Cellular Component); GO:0016597//amino acid binding (Cellular Component); GO:0047769//arogenate dehydratase activity (Cellular Component); arogenate dehydratase prephenate dehydratase chloroplastic-like	K05359|ADT, PDT	http://www.genome.jp/dbget-bin/www_bget?ko:K05359
No	Chr11.g34478	1	0	6	84	23	52	-4.6099	2.76e-07	3.45e-05	Cytochrome P450 94C1 [Dichanthelium oligosanthes]	[Cytochrome p450],[cytochrome P450]	GO:0055114//oxidation-reduction process (Biological Process); GO:0016021//integral component of membrane (Cellular Component); GO:0004497//monooxygenase activity (Cellular Component); GO:0005506//iron ion binding (Cellular Component); GO:0016705//oxidoreductase activity, acting on paired donors, with incorporation or reduction of molecular oxygen (Cellular Component); GO:0020037//heme binding (Ce…	-	-
No	Chr5.g17411	18	47	28	98	78	133	-1.91171	3.22e-07	4e-05	PREDICTED: RNA-binding protein 34 [Oryza sativa Japonica Group]	[RNA recognition motif. (a.k.a. RRM, RBD, or RNP domain)],[RNA recognition],[Rna-binding protein],[RNA binding protein]	GO:0006312//mitotic recombination (Biological Process); GO:0009560//embryo sac egg cell differentiation (Biological Process); GO:0000166//nucleotide binding (Cellular Component); GO:0003676//nucleic acid binding (Cellular Component); rna-binding protein 34	K14837|NOP12	http://www.genome.jp/dbget-bin/www_bget?ko:K14837
No	Chr1.g02118	161	281	718	4420	1119	2851	-2.9667	3.24e-07	4.01e-05	RecName: Full=Protein TIFY 10c	[Divergent CCT motif]	GO:0006950//response to stress (Biological Process); GO:0050794//regulation of cellular process (Biological Process); GO:0097659//nucleic acid-templated transcription (Biological Process); GO:0044424//intracellular part (Cellular Component); protein tify 10b-like	K13464|JAZ	http://www.genome.jp/dbget-bin/www_bget?ko:K13464
No	Chr3.g09262	34	37	42	125	68	118	-1.60782	3.69e-07	4.46e-05	Proline-rich receptor-like protein kinase PERK1 [Dichanthelium oligosanthes]	[receptor-like protein kinase],[Serine Threonine protein kinase],[STYKc]	GO:0006468//protein phosphorylation (Biological Process); GO:0005886//plasma membrane (Cellular Component); GO:0009536//plastid (Cellular Component); GO:0016021//integral component of membrane (Cellular Component); GO:0004674//protein serine/threonine kinase activity (Cellular Component); GO:0005199//structural constituent of cell wall (Cellular Component); GO:0005524//ATP binding (Cellular Compo…	-	-
No	Chr3.g10057	17	19	28	80	59	72	-1.88821	4e-07	4.78e-05	PREDICTED: serine/threonine-protein kinase STY8-like isoform X2 [Setaria italica]	[Integrin-linked protein kinase],[Serine Threonine protein kinase],[Ankyrin repeat],[protein kinase kinase kinase],[serine threonine protein kinase]	GO:0006468//protein phosphorylation (Biological Process); GO:0005739//mitochondrion (Cellular Component); GO:0004672//protein kinase activity (Cellular Component); GO:0005524//ATP binding (Cellular Component); uncharacterized loc100383049 isoform x1	-	-
Yes	Chr17.g45489	211	184	199	76	59	88	1.26118	4.08e-07	4.85e-05	receptor-like kinase CHRK1-like [Oryza sativa Japonica Group]	[Serine Threonine protein kinase],[Testis-specific kinase]	GO:0006468//protein phosphorylation (Biological Process); GO:0006952//defense response (Biological Process); GO:0005886//plasma membrane (Cellular Component); GO:0009506//plasmodesma (Cellular Component); GO:0009536//plastid (Cellular Component); GO:0004674//protein serine/threonine kinase activity (Cellular Component); GO:0043167//ion binding (Cellular Component); GO:0097159//organic cyclic comp…	-	-
No	Chr18.g47552	1016	874	1001	359	381	398	1.16916	4.2e-07	4.96e-05	PREDICTED: cytochrome P450 89A2-like [Setaria italica]	[Cytochrome p450],[Cytochrome P450],[cytochrome P450]	GO:0044550//secondary metabolite biosynthetic process (Biological Process); GO:0055114//oxidation-reduction process (Biological Process); GO:0016021//integral component of membrane (Cellular Component); GO:0005506//iron ion binding (Cellular Component); GO:0016709//oxidoreductase activity, acting on paired donors, with incorporation or reduction of molecular oxygen, NAD(P)H as one donor, and inco…	-	-
No	Chr14.g39774	35	56	58	340	106	177	-2.21372	4.24e-07	4.99e-05	uncharacterized protein LOC100275438 [Zea mays]	[NA]	-	-	-
No	Chr18.g46326	749	742	759	1794	1012	1496	-1.08511	4.28e-07	5.02e-05	cytochrome b561 and DOMON domain-containing protein At4g12980-like [Aegilops tauschii subsp. tauschii]	[Protein of unknown function (DUF568)],[auxin-responsive protein],[membrane]	GO:0016020//membrane (Cellular Component); auxin-induced protein	-	-
No	Chr10.g30547	1230	1150	1372	2820	1777	2473	-1.06534	4.31e-07	5.04e-05	PREDICTED: cytochrome P450 89A2-like [Setaria italica]	[Cytochrome p450],[Cytochrome P450],[cytochrome P450]	GO:0022900//electron transport chain (Biological Process); GO:0044550//secondary metabolite biosynthetic process (Biological Process); GO:0016021//integral component of membrane (Cellular Component); GO:0005506//iron ion binding (Cellular Component); GO:0016709//oxidoreductase activity, acting on paired donors, with incorporation or reduction of molecular oxygen, NAD(P)H as one donor, and incorpo…	K00517|E1.14.-.-	http://www.genome.jp/dbget-bin/www_bget?ko:K00517
No	Chr10.g30879	14	50	53	324	124	180	-2.59797	4.35e-07	5.07e-05	TPR domain protein [Zea mays]	[NA]	GO:0009536//plastid (Cellular Component); tpr domain protein	-	-
No	Chr3.g08241	84	67	73	21	14	14	2.03018	4.53e-07	5.25e-05	PREDICTED: SPX domain-containing protein 6-like [Setaria italica]	[SPX domain],[SPX domain-containing membrane protein],[SPX domain-containing protein],[Vacuolar transporter chaperone]	GO:0016036//cellular response to phosphate starvation (Biological Process); GO:0005783//endoplasmic reticulum (Cellular Component); spx domain-containing protein 6-like	-	-
No	Chr13.g38076	224	368	380	122	47	85	1.78295	4.54e-07	5.25e-05	hypothetical protein BAE44_0004553 [Dichanthelium oligosanthes]	[Peptidase of plants and bacteria]	-	-	-
No	Chr3.g09807	32	47	59	180	86	166	-1.79007	4.69e-07	5.39e-05	phosphatidylinositol:ceramide inositolphosphotransferase [Sorghum bicolor]	[Catalyzes the transfer of the phosphorylinositol group from phosphatidylinositol (PI) to phytoceramide, an essential step in sphingolipid biosynthesis],[sphingomyelin synthase],[Catalyzes the transfer of the phosphorylinositol group from phosphatidylinositol (PI) to phytoceramide, an essential step in sphingolipid biosynthesis. May play an important role in modulating plant programmed cell death…	GO:0006665//sphingolipid metabolic process (Biological Process); GO:0006952//defense response (Biological Process); GO:0005794//Golgi apparatus (Cellular Component); GO:0016021//integral component of membrane (Cellular Component); GO:0016740//transferase activity (Cellular Component); phosphatidylinositol:ceramide inositolphosphotransferase	-	-
No	Chr15.g41393	21	9	29	99	77	97	-2.35242	4.78e-07	5.48e-05	G-type lectin S-receptor-like serine/threonine-protein kinase B120 [Sorghum bicolor]	[serine threonine-protein kinase],[Serine Threonine protein kinase]	GO:0006468//protein phosphorylation (Biological Process); GO:0006952//defense response (Biological Process); GO:0048544//recognition of pollen (Biological Process); GO:0005886//plasma membrane (Cellular Component); GO:0009506//plasmodesma (Cellular Component); GO:0016021//integral component of membrane (Cellular Component); GO:0004674//protein serine/threonine kinase activity (Cellular Component)…	-	-
No	Chr5.g16019	125	120	133	227	234	290	-1.16017	4.8e-07	5.49e-05	Potassium transporter 21 [Dichanthelium oligosanthes]	[K+ potassium transporter],[Transport of potassium into the cell (By similarity)]	GO:0071805//potassium ion transmembrane transport (Biological Process); GO:0016021//integral component of membrane (Cellular Component); GO:0015079//potassium ion transmembrane transporter activity (Cellular Component); potassium transporter	-	-
Yes	Chr12.g35868	91	131	139	43	27	36	1.59817	4.98e-07	5.67e-05	uncharacterized protein LOC8058540 [Sorghum bicolor]	[Major Facilitator Superfamily]	GO:0000398//mRNA splicing, via spliceosome (Biological Process); GO:0055085//transmembrane transport (Biological Process); GO:0016021//integral component of membrane (Cellular Component); GO:0071006//U2-type catalytic step 1 spliceosome (Cellular Component); GO:0071013//catalytic step 2 spliceosome (Cellular Component); GO:0003723//RNA binding (Cellular Component); GO:0005215//transporter activit…	-	-
Yes	Chr13.g37309	374	421	438	213	133	187	1.05014	5e-07	5.67e-05	uncharacterized protein LOC100501865 [Zea mays]	[phosphoribosyl-aminoimidazole carboxylase],[AIR carboxylase],[Phosphoribosylaminoimidazole-succinocarboxamide synthase],[Catalyzes the conversion of N5-carboxyaminoimidazole ribonucleotide (N5-CAIR) to 4-carboxy-5-aminoimidazole ribonucleotide (CAIR) (By similarity)],[phosphoribosylaminoimidazole carboxylase],[phosphoribosylaminoimidazole carboxylase atpase subunit]	GO:0006189//'de novo' IMP biosynthetic process (Biological Process); GO:0046084//adenine biosynthetic process (Biological Process); GO:0009536//plastid (Cellular Component); GO:0004638//phosphoribosylaminoimidazole carboxylase activity (Cellular Component); GO:0004639//phosphoribosylaminoimidazolesuccinocarboxamide synthase activity (Cellular Component); GO:0005524//ATP binding (Cellular Componen…	K11808|ADE2	http://www.genome.jp/dbget-bin/www_bget?ko:K11808
Yes	Chr2.g04209	1762	2238	2296	1085	587	949	1.11162	5.02e-07	5.67e-05	Nudix hydrolase 21, chloroplastic [Dichanthelium oligosanthes]	[NUDIX domain],[nudix (nucleoside diphosphate linked moiety X)-type motif],[Nudix hydrolase]	GO:0005739//mitochondrion (Cellular Component); nudix hydrolase 4	-	-
No	Chr13.g37834	1373	832	1445	3330	2639	3382	-1.50031	5.32e-07	5.97e-05	uncharacterized protein LOC110430019 isoform X1 [Sorghum bicolor]	[alpha/beta hydrolase fold]	GO:0016021//integral component of membrane (Cellular Component); GO:0016787//hydrolase activity (Cellular Component); aminoacrylate hydrolase isoform x1	-	-
No	Chr10.g32037	244	129	206	573	478	567	-1.62911	5.42e-07	6.06e-05	PREDICTED: glycerophosphodiester phosphodiesterase GDPDL4-like [Setaria italica]	[glycerophosphodiester phosphodiesterase],[glycerophosphoryl diester phosphodiesterase],[Glycerophosphoryl diester phosphodiesterase family]	GO:0006629//lipid metabolic process (Biological Process); GO:0008889//glycerophosphodiester phosphodiesterase activity (Cellular Component); glycerophosphoryl diester phosphodiesterase 1	-	-
No	Chr1.g02609	191	291	223	589	353	461	-1.1688	6.12e-07	6.8e-05	PREDICTED: 60S ribosomal protein L11 [Oryza brachyantha]	[ribosomal protein],[ribosomal protein l11],[This is 1 of the proteins that binds and probably mediates the attachment of the 5S RNA into the large ribosomal subunit, where it forms part of the central protuberance. In the 70S ribosome it contacts protein S13 of the 30S subunit (bridge B1b), connecting the 2 subunits]	GO:0000027//ribosomal large subunit assembly (Biological Process); GO:0006260//DNA replication (Biological Process); GO:0006412//translation (Biological Process); GO:0005634//nucleus (Cellular Component); GO:0016021//integral component of membrane (Cellular Component); GO:0022625//cytosolic large ribosomal subunit (Cellular Component); GO:0003735//structural constituent of ribosome (Cellular Comp…	K02868|RP-L11e, RPL11	http://www.genome.jp/dbget-bin/www_bget?ko:K02868
No	Chr3.g08862	144	68	53	3	7	15	3.29003	6.61e-07	7.32e-05	hypothetical protein BAE44_0020297 [Dichanthelium oligosanthes]	[Protein of unknown function (DUF2921)]	GO:0016020//membrane (Cellular Component); uncharacterized protein loc103651357	-	-
No	Chr1.g01568	1747	1135	1490	394	477	524	1.48299	6.71e-07	7.4e-05	PREDICTED: two-component response regulator-like PRR95 isoform X1 [Setaria italica]	[transcription factor],[Transcription factor],[Two-component response regulator-like],[REC]	GO:0000160//phosphorelay signal transduction system (Biological Process); GO:0006351//transcription, DNA-templated (Biological Process); GO:0005622//intracellular (Cellular Component); two-component response regulator-like prr95	K12130|PRR5	http://www.genome.jp/dbget-bin/www_bget?ko:K12130
No	Chr6.g20624	122	163	146	518	206	413	-1.54141	6.74e-07	7.4e-05	PREDICTED: guanine deaminase-like [Setaria italica]	[Cytidine deoxycytidylate deaminase family protein],[deaminase],[cytidine deoxycytidylate deaminase family protein]	GO:0009451//RNA modification (Biological Process); GO:0005829//cytosol (Cellular Component); GO:0008270//zinc ion binding (Cellular Component); GO:0047974//guanosine deaminase activity (Cellular Component); cytidine deaminase	-	-
No	Chr14.g39447	73	67	91	205	136	188	-1.34921	6.79e-07	7.44e-05	uncharacterized protein LOC8061775 [Sorghum bicolor]	[NA]	-	-	-
No	Chr7.g22388	108	110	146	680	220	388	-1.95461	6.86e-07	7.48e-05	lipoxygenase [Saccharum hybrid cultivar R570]	[Plant lipoxygenase may be involved in a number of diverse aspects of plant physiology including growth and development, pest resistance, and senescence or responses to wounding (By similarity)]	GO:0031408//oxylipin biosynthetic process (Biological Process); GO:0055114//oxidation-reduction process (Biological Process); GO:0009536//plastid (Cellular Component); GO:0016165//linoleate 13S-lipoxygenase activity (Cellular Component); GO:0046872//metal ion binding (Cellular Component); lipoxygenase 5	K00454|LOX2S	http://www.genome.jp/dbget-bin/www_bget?ko:K00454
No	Chr17.g44877	160	139	206	821	273	620	-1.87699	7.26e-07	7.9e-05	putative receptor-like protein kinase [Dichanthelium oligosanthes]	[STYKc],[receptor-like protein kinase],[Serine Threonine protein kinase]	GO:0006468//protein phosphorylation (Biological Process); GO:0009536//plastid (Cellular Component); GO:0004672//protein kinase activity (Cellular Component); GO:0005524//ATP binding (Cellular Component); serine threonine-protein kinase at5g01020-like	-	-
No	Chr8.g24328	207	273	293	633	380	526	-1.15674	7.39e-07	8.01e-05	PREDICTED: endoglucanase 12 [Setaria italica]	[Endoglucanase],[endo-glucanase],[Glycosyl hydrolase family 9]	GO:0030245//cellulose catabolic process (Biological Process); GO:0071555//cell wall organization (Biological Process); GO:0016021//integral component of membrane (Cellular Component); GO:0008810//cellulase activity (Cellular Component); GO:0016740//transferase activity (Cellular Component); endoglucanase 12-like	-	-
No	Chr3.g07197	671	414	539	1124	1395	1731	-1.54385	7.71e-07	8.33e-05	DNA-binding with one finger protein 15 [Eleusine coracana]	[dof zinc finger protein],[Zinc finger protein],[zinc finger protein]	GO:0006355//regulation of transcription, DNA-templated (Biological Process); GO:0003677//DNA binding (Cellular Component); cyclic dof factor 2-like	-	-
Yes	Chr10.g32889	107	156	109	37	21	51	1.61934	7.84e-07	8.44e-05	PREDICTED: HVA22-like protein a [Setaria italica]	[TB2/DP1, HVA22 family],[receptor accessory protein]	GO:0016021//integral component of membrane (Cellular Component); hva22-like protein a	K17279|REEP5_6	http://www.genome.jp/dbget-bin/www_bget?ko:K17279
No	Chr3.g07738	139	177	198	61	49	76	1.30505	8.11e-07	8.7e-05	Gibberellin 3-beta-dioxygenase 2-2 [Dichanthelium oligosanthes]	[gibberellin 3-beta-dioxygenase],[oxidoreductase, 2OG-Fe(II) oxygenase family protein],[2OGFe(II) oxygenase],[2OG-Fe(II) oxygenase superfamily]	GO:0009416//response to light stimulus (Biological Process); GO:0009686//gibberellin biosynthetic process (Biological Process); GO:0009740//gibberellic acid mediated signaling pathway (Biological Process); GO:0055114//oxidation-reduction process (Biological Process); GO:0016707//gibberellin 3-beta-dioxygenase activity (Cellular Component); GO:0046872//metal ion binding (Cellular Component); ga 3b…	K04124|E1.14.11.15	http://www.genome.jp/dbget-bin/www_bget?ko:K04124
No	Chr2.g06456	233	237	238	640	334	502	-1.20972	8.36e-07	8.94e-05	probable serine/threonine-protein kinase PBL17 [Sorghum bicolor]	[receptor-like protein kinase],[Serine Threonine protein kinase],[STYKc],[serine threonine-protein kinase]	GO:0001522//pseudouridine synthesis (Biological Process); GO:0006468//protein phosphorylation (Biological Process); GO:0003723//RNA binding (Cellular Component); GO:0004674//protein serine/threonine kinase activity (Cellular Component); GO:0005524//ATP binding (Cellular Component); GO:0009982//pseudouridine synthase activity (Cellular Component); serine threonine-protein kinase at5g01020	-	-
No	Chr9.g25903	16	8	19	92	53	59	-2.39478	8.66e-07	9.23e-05	PREDICTED: uncharacterized protein LOC101757461 [Setaria italica]	[Inherit from euNOG: expressed protein],[expressed protein]	-	-	-
Yes	Chr3.g10382	738	668	743	349	195	340	1.14344	8.94e-07	9.5e-05	hypothetical protein OsI_05248 [Oryza sativa Indica Group]	[calcium-binding protein],[calcium ion binding],[Calcium-binding protein],[Calcium binding protein]	GO:0005509//calcium ion binding (Cellular Component); calcium-binding protein cml19	K13448|CML	http://www.genome.jp/dbget-bin/www_bget?ko:K13448
Yes	Chr5.g14201	175	265	202	92	61	101	1.17033	9.32e-07	9.87e-05	DNA cytosine methyltransferase Zmet 3 [Zea mays]	[DNA cytosine-5,-methyltransferase],[DNA (cytosine-5-)-methyltransferase],[DNA cytosine methyltransferase Zmet3]	-	-	-
No	Chr3.g07421	86	77	79	217	126	193	-1.29596	9.51e-07	0.000100332	PREDICTED: uncharacterized protein LOC101763821, partial [Setaria italica]	[NA]	GO:0016021//integral component of membrane (Cellular Component); uncharacterized protein partial	-	-
No	Chr5.g15778	438	346	413	821	611	840	-1.0747	1e-06	0.000105637	F-box protein At1g78280 [Sorghum bicolor]	[jumonji domain containing 6],[F-box protein],[JmjC domain, hydroxylase],[F-Box protein]	-	-	-
No	Chr1.g00367	478	357	553	1569	761	1290	-1.5097	1.03e-06	0.000107689	PTI1-like tyrosine-protein kinase [Dichanthelium oligosanthes]	[receptor-like protein kinase],[Serine Threonine protein kinase],[STYKc]	GO:0006468//protein phosphorylation (Biological Process); GO:0004672//protein kinase activity (Cellular Component); GO:0005524//ATP binding (Cellular Component); pti1-like tyrosine-protein kinase at3g15890	-	-
No	Chr13.g38095	219	189	227	461	317	436	-1.08749	1.09e-06	0.000114215	PREDICTED: calcium-dependent protein kinase 3-like [Setaria italica]	[calcium-dependent protein kinase]	GO:0009651//response to salt stress (Biological Process); GO:0009738//abscisic acid-activated signaling pathway (Biological Process); GO:0010119//regulation of stomatal movement (Biological Process); GO:0010359//regulation of anion channel activity (Biological Process); GO:0018105//peptidyl-serine phosphorylation (Biological Process); GO:0035556//intracellular signal transduction (Biological Proc…	K13412|CPK	http://www.genome.jp/dbget-bin/www_bget?ko:K13412
Yes	Chr1.g01963	299	278	359	136	103	125	1.20119	1.1e-06	0.000114215	probable plastidic glucose transporter 1 [Sorghum bicolor]	[Transporter],[Sugar (and other) transporter],[transporter],[plastidic glucose transporter],[Plastidic glucose transporter]	GO:0055085//transmembrane transport (Biological Process); GO:0009536//plastid (Cellular Component); GO:0016021//integral component of membrane (Cellular Component); GO:0022891//substrate-specific transmembrane transporter activity (Cellular Component); probable plastidic glucose transporter 1	-	-
Yes	Chr5.g16591	85	135	96	35	27	38	1.4813	1.1e-06	0.000114385	probable histone H2AXa [Zea mays]	[Variant histone H2A which replaces conventional H2A in a subset of nucleosomes. Nucleosomes wrap and compact DNA into chromatin, limiting DNA accessibility to the cellular machineries which require DNA as a template. Histones thereby play a central role in transcription regulation, DNA repair, DNA replication and chromosomal stability. DNA accessibility is regulated via a complex set of post-tra…	GO:0006342//chromatin silencing (Biological Process); GO:0000786//nucleosome (Cellular Component); GO:0000790//nuclear chromatin (Cellular Component); GO:0003677//DNA binding (Cellular Component); GO:0046982//protein heterodimerization activity (Cellular Component); histone h2ax	K11251|H2A	http://www.genome.jp/dbget-bin/www_bget?ko:K11251
No	Chr9.g28566	767	604	781	1508	1102	1534	-1.09299	1.12e-06	0.000115824	hypothetical protein BAE44_0007401 [Dichanthelium oligosanthes]	[PLATZ transcription factor],[zinc-binding protein]	-	-	-
Yes	Chr7.g22564	66	73	62	18	16	20	1.72551	1.19e-06	0.000122269	PREDICTED: cytochrome P450 94B3-like [Setaria italica]	[Cytochrome p450],[cytochrome P450]	-	-	-
No	Chr3.g08968	60	30	37	377	109	170	-2.4834	1.2e-06	0.000123633	PREDICTED: mitogen-activated protein kinase kinase kinase A-like [Setaria italica]	[Protein tyrosine kinase],[mitogen-activated protein kinase kinase kinase]	GO:0006468//protein phosphorylation (Biological Process); GO:0005737//cytoplasm (Cellular Component); GO:0000166//nucleotide binding (Cellular Component); GO:0004702//signal transducer, downstream of receptor, with serine/threonine kinase activity (Cellular Component); mitogen-activated protein kinase kinase kinase a-like	-	-
No	Chr8.g23790	248	164	197	459	389	499	-1.29644	1.25e-06	0.000128535	PREDICTED: uncharacterized protein LOC4336795 [Oryza sativa Japonica Group]	[DUF581 domain containing protein],[DUF581 domain containing protein, expressed],[Protein of unknown function (DUF581)]	-	-	-
No	Chr14.g38592	62	43	36	190	110	131	-1.76606	1.28e-06	0.000130272	hypothetical protein BAE44_0018721 [Dichanthelium oligosanthes]	[NA]	-	-	-
No	Chr8.g24861	359	262	335	755	544	688	-1.20684	1.28e-06	0.000130272	catalytic/ hydrolase [Zea mays]	[alpha/beta hydrolase fold],[hydrolase, alpha beta fold family protein],[Alpha beta hydrolase fold protein]	GO:0016021//integral component of membrane (Cellular Component); GO:0016787//hydrolase activity (Cellular Component); uncharacterized protein loc101762095	-	-
No	Chr15.g40777	3	0	0	23	32	31	-5.01616	1.33e-06	0.000134744	PREDICTED: putative inactive cadmium/zinc-transporting ATPase HMA3 [Setaria italica]	[E1-E2 ATPase],[p-type ATPase],[Copper-transporting ATPase]	GO:0006812//cation transport (Biological Process); GO:0016021//integral component of membrane (Cellular Component); GO:0044464//cell part (Cellular Component); GO:0016787//hydrolase activity (Cellular Component); GO:0046915//transition metal ion transmembrane transporter activity (Cellular Component); GO:0072509//divalent inorganic cation transmembrane transporter activity (Cellular Component); h…	K01534|zntA	http://www.genome.jp/dbget-bin/www_bget?ko:K01534
No	Chr10.g32625	457	908	896	2063	1301	1842	-1.37892	1.35e-06	0.000136801	Abscisic acid 8'-hydroxylase 1 [Dichanthelium oligosanthes]	[Cytochrome p450],[Abscisic acid 8'-hydroxylase],[apocarotenoid catabolic process]	GO:0007275//multicellular organism development (Biological Process); GO:0010268//brassinosteroid homeostasis (Biological Process); GO:0016125//sterol metabolic process (Biological Process); GO:0016132//brassinosteroid biosynthetic process (Biological Process); GO:0046345//abscisic acid catabolic process (Biological Process); GO:0055114//oxidation-reduction process (Biological Process); GO:0005789…	K09843|E1.14.13.93	http://www.genome.jp/dbget-bin/www_bget?ko:K09843
No	Chr17.g44596	13	18	19	54	42	65	-1.8501	1.36e-06	0.000137073	hypothetical protein CISIN_1g003653mg [Citrus sinensis]	[Isoamylase],[isoamylase],[Glycogen debranching enzyme]	GO:0005977//glycogen metabolic process (Biological Process); GO:0010021//amylopectin biosynthetic process (Biological Process); GO:0010368//chloroplast isoamylase complex (Cellular Component); GO:0004556//alpha-amylase activity (Cellular Component); GO:0019156//isoamylase activity (Cellular Component); isoamylase type debranching partial	K02438|treX, glgX	http://www.genome.jp/dbget-bin/www_bget?ko:K02438
No	Chr3.g08514	121	51	140	516	267	450	-2.09295	1.39e-06	0.000138943	hypothetical protein BAE44_0014474 [Dichanthelium oligosanthes]	[Transmembrane amino acid transporter protein],[amino acid],[amino acid transport]	GO:0003333//amino acid transmembrane transport (Biological Process); GO:0016021//integral component of membrane (Cellular Component); GO:0005275//amine transmembrane transporter activity (Cellular Component); GO:0015171//amino acid transmembrane transporter activity (Cellular Component); vacuolar amino acid transporter 1-like	K15015|SLC32A, VGAT	http://www.genome.jp/dbget-bin/www_bget?ko:K15015
No	Chr6.g20653	392	534	702	2164	856	1621	-1.6491	1.42e-06	0.000141392	PREDICTED: bifunctional epoxide hydrolase 2-like [Setaria italica]	[alpha/beta hydrolase fold],[epoxide hydrolase],[Hydrolase]	GO:0016787//hydrolase activity (Cellular Component); bifunctional epoxide hydrolase 2-like	-	-
No	Chr6.g17969	47	28	60	247	101	176	-2.07553	1.48e-06	0.00014693	jasmonate ZIM domain protein, partial [Eleusine coracana subsp. coracana]	[Divergent CCT motif],[jasmonate ZIM domain-containing protein]	GO:0006950//response to stress (Biological Process); GO:0048583//regulation of response to stimulus (Biological Process); GO:1903506//regulation of nucleic acid-templated transcription (Biological Process); tpa: tify domain cct motif transcription factor family protein	K13464|JAZ	http://www.genome.jp/dbget-bin/www_bget?ko:K13464
No	Chr5.g17070	0	0	0	25	11	16	-6.71119	1.53e-06	0.000151536	indole-3-glycerol phosphate lyase, chloroplastic [Sorghum bicolor]	[Indole-3-glycerol phosphate lyase],[tryptophan synthase],[The alpha subunit is responsible for the aldol cleavage of indoleglycerol phosphate to indole and glyceraldehyde 3- phosphate (By similarity)]	GO:0000162//tryptophan biosynthetic process (Biological Process); GO:0009507//chloroplast (Cellular Component); GO:0004834//tryptophan synthase activity (Cellular Component); GO:0030170//pyridoxal phosphate binding (Cellular Component); GO:0033984//indole-3-glycerol-phosphate lyase activity (Cellular Component); indole synthase	K13222|BX1, IGL	http://www.genome.jp/dbget-bin/www_bget?ko:K13222
No	Chr16.g43835	519	415	731	2103	942	1692	-1.63157	1.62e-06	0.000159864	PREDICTED: protein TIFY 10B-like [Setaria italica]	[TIFY 10A-like],[jasmonate ZIM domain-containing protein],[K13464 jasmonate ZIM domain-containing protein]	GO:0006351//transcription, DNA-templated (Biological Process); GO:0009611//response to wounding (Biological Process); GO:0031347//regulation of defense response (Biological Process); GO:1903507//negative regulation of nucleic acid-templated transcription (Biological Process); GO:2000022//regulation of jasmonic acid mediated signaling pathway (Biological Process); GO:0005634//nucleus (Cellular Com…	K13464|JAZ	http://www.genome.jp/dbget-bin/www_bget?ko:K13464
No	Chr1.g03334	282	472	388	698	745	749	-1.14625	1.63e-06	0.000160541	GDSL esterase/lipase At5g55050 isoform X1 [Sorghum bicolor]	[GDSL-like Lipase/Acylhydrolase]	-	-	-
No	Chr6.g19094	101	268	224	55	37	54	1.83513	1.74e-06	0.000170611	hypothetical protein SETIT_034727mg [Setaria italica]	[glucose-6-phosphate 1-dehydrogenase],[Glucose-6-phosphate 1-dehydrogenase]	GO:0006006//glucose metabolic process (Biological Process); GO:0006098//pentose-phosphate shunt (Biological Process); GO:0055114//oxidation-reduction process (Biological Process); GO:0005739//mitochondrion (Cellular Component); GO:0004345//glucose-6-phosphate dehydrogenase activity (Cellular Component); GO:0050661//NADP binding (Cellular Component); glucose-6-phosphate 1- chloroplastic-like	K00036|G6PD, zwf	http://www.genome.jp/dbget-bin/www_bget?ko:K00036
No	Chr17.g44850	112	116	103	219	173	207	-1.02737	1.79e-06	0.00017528	cytochrome P450 76M5-like [Aegilops tauschii subsp. tauschii]	[Cytochrome p450],[Cytochrome P450]	GO:0022900//electron transport chain (Biological Process); GO:0051502//diterpene phytoalexin biosynthetic process (Biological Process); GO:0016020//membrane (Cellular Component); GO:0005506//iron ion binding (Cellular Component); GO:0016709//oxidoreductase activity, acting on paired donors, with incorporation or reduction of molecular oxygen, NAD(P)H as one donor, and incorporation of one atom of…	-	-
Yes	Chr19.g48525	60	45	66	12	5	14	2.33942	1.87e-06	0.000182349	hypothetical protein SETIT_017797mg [Setaria italica]	[Protein of unknown function, DUF573]	-	-	-
Yes	Chr4.g11456	1000	1334	1185	589	251	412	1.33805	1.92e-06	0.000186177	protein ANTAGONIST OF LIKE HETEROCHROMATIN PROTEIN 1 [Sorghum bicolor]	[transposon protein],[Inherit from KOG: transposon protein]	-	-	-
No	Chr5.g16721	114	52	151	594	265	452	-2.15753	1.94e-06	0.000186502	PREDICTED: uncharacterized protein LOC105913503 [Setaria italica]	[Helix-loop-helix DNA-binding domain],[Transcription factor],[transcription factor]	GO:0005634//nucleus (Cellular Component); GO:0046983//protein dimerization activity (Cellular Component); transcription factor bhlh92	-	-
No	Chr3.g08966	76	48	54	227	116	174	-1.67364	1.94e-06	0.000186502	hypothetical protein SETIT_004003mg, partial [Setaria italica]	[STYKc],[mitogen-activated protein kinase kinase kinase],[Mitogen-activated protein kinase kinase kinase]	GO:0006468//protein phosphorylation (Biological Process); GO:0005739//mitochondrion (Cellular Component); GO:0016021//integral component of membrane (Cellular Component); GO:0004702//signal transducer, downstream of receptor, with serine/threonine kinase activity (Cellular Component); GO:0005524//ATP binding (Cellular Component); mitogen-activated protein kinase kinase kinase a-like	-	-
No	Chr2.g04605	56	85	69	11	0	12	3.08223	2e-06	0.00019146	ABC transporter G family member 40 [Zea mays]	[(ABC) transporter],[Plant PDR ABC transporter associated]	GO:0016020//membrane (Cellular Component); GO:0016887//ATPase activity (Cellular Component); pleiotropic drug resistance protein 1	-	-
No	Chr4.g13867	205	196	238	653	288	613	-1.40702	2.01e-06	0.000192275	PREDICTED: calmodulin-binding transcription activator 4-like [Setaria italica]	[calmodulin-binding transcription activator],[Transcription activator],[CG-1 domain]	GO:0045944//positive regulation of transcription from RNA polymerase II promoter (Biological Process); GO:0005634//nucleus (Cellular Component); GO:0001077//transcriptional activator activity, RNA polymerase II core promoter proximal region sequence-specific binding (Cellular Component); GO:0043565//sequence-specific DNA binding (Cellular Component); calmodulin-binding transcription activator 4-l…	-	-
No	Chr6.g20787	0	0	0	14	21	14	-6.69087	2.06e-06	0.000195958	glutathione S-transferase T3-like [Zea mays]	-	-	-	-
No	Chr18.g46378	222	186	202	380	299	428	-1.01242	2.1e-06	0.000199304	hypothetical protein SETIT_013575mg [Setaria italica]	[serine threonineprotein phosphatase],[serine threonine-protein phosphatase]	GO:0006470//protein dephosphorylation (Biological Process); GO:0009536//plastid (Cellular Component); GO:0016021//integral component of membrane (Cellular Component); GO:0004721//phosphoprotein phosphatase activity (Cellular Component); serine threonine-protein phosphatase 7	K04460|PPP5C	http://www.genome.jp/dbget-bin/www_bget?ko:K04460
No	Chr1.g02737	2302	1822	2601	1048	548	805	1.34822	2.12e-06	0.000200071	F-box/kelch-repeat protein At1g80440-like [Aegilops tauschii subsp. tauschii]	[F-box Kelch-repeat protein],[Kelch motif],[Kelch repeat-containing F-box family protein],[F-box kelch-repeat protein]	-	-	-
No	Chr19.g48538	168	164	136	55	55	64	1.2545	2.15e-06	0.00020176	PREDICTED: ER membrane protein complex subunit 10 [Brachypodium distachyon]	[ER membrane protein complex subunit 10],[UPF0510 protein INM02-like],[Inherit from lilNOG: expressed protein],[expressed protein]	GO:0005774//vacuolar membrane (Cellular Component); GO:0005783//endoplasmic reticulum (Cellular Component); er membrane protein complex subunit 10	-	-
No	Chr12.g34820	202	287	275	715	349	572	-1.25363	2.15e-06	0.00020176	hypothetical protein BAE44_0024640 [Dichanthelium oligosanthes]	[Core-2/I-Branching enzyme]	GO:0016020//membrane (Cellular Component); uncharacterized protein loc102704661	-	-
No	Chr13.g36943	87	61	60	219	136	172	-1.49278	2.2e-06	0.000205198	PREDICTED: caffeoylshikimate esterase-like isoform X1 [Setaria italica]	[alpha beta hydrolase fold],[Esterase lipase thioesterase family protein],[Putative lysophospholipase],[Monoglyceride lipase]	GO:0006629//lipid metabolic process (Biological Process); GO:0016020//membrane (Cellular Component); GO:0016298//lipase activity (Cellular Component); caffeoylshikimate esterase-like	-	-
No	Chr6.g19454	5815	3926	4524	1743	1545	2278	1.21588	2.37e-06	0.000220185	BTB/POZ domain-containing protein NPY4 [Sorghum bicolor]	[BTB POZ domain-containing protein],[NPH3 family],[BTB (POZ) domain-containing protein],[- Bric-a-Brac, Tramtrack, Broad Complex BTB domain with non-phototropic hypocotyl 3 NPH3 domain, expressed]	GO:0009958//positive gravitropism (Biological Process); btb poz domain-containing protein npy4-like	-	-
No	Chr17.g44747	107	140	152	276	205	260	-1.06443	2.37e-06	0.000220185	uncharacterized protein LOC100191301 [Zea mays]	[Pfam:NPD],[2-Nitropropane dioxygenase],[2-nitropropane dioxygenase]	GO:0046482//para-aminobenzoic acid metabolic process (Biological Process); GO:0055114//oxidation-reduction process (Biological Process); GO:0005829//cytosol (Cellular Component); GO:0018580//nitronate monooxygenase activity (Cellular Component); GO:0051213//dioxygenase activity (Cellular Component); nitronate monooxygenase	-	-
No	Chr9.g25430	36	41	30	80	93	96	-1.52085	2.47e-06	0.000228326	hypothetical protein BAE44_0018423 [Dichanthelium oligosanthes]	[Ribosomal protein S5, C-terminal domain],[Ribosomal protein S5],[Located at the back of the 30S subunit body where it stabilizes the conformation of the head with respect to the body (By similarity)]	GO:0006412//translation (Biological Process); GO:0009220//pyrimidine ribonucleotide biosynthetic process (Biological Process); GO:0005763//mitochondrial small ribosomal subunit (Cellular Component); GO:0005768//endosome (Cellular Component); GO:0005802//trans-Golgi network (Cellular Component); GO:0009536//plastid (Cellular Component); GO:0022627//cytosolic small ribosomal subunit (Cellular Compo…	K02988|RP-S5, MRPS5, rpsE	http://www.genome.jp/dbget-bin/www_bget?ko:K02988
No	Chr10.g31503	330	223	267	602	492	625	-1.21936	2.52e-06	0.000231326	uncharacterized protein LOC8067136 [Sorghum bicolor]	[Protein of unknown function, DUF547],[Domain found in Dishevelled, Egl-10, and Pleckstrin (DEP)],[glutaredoxin domain containing protein],[DEP],[Ternary complex factor MIP1]	GO:0035556//intracellular signal transduction (Biological Process); GO:0045454//cell redox homeostasis (Biological Process); GO:0055114//oxidation-reduction process (Biological Process); GO:0005622//intracellular (Cellular Component); GO:0009055//electron carrier activity (Cellular Component); GO:0015035//protein disulfide oxidoreductase activity (Cellular Component); uncharacterized protein loc1…	-	-
No	Chr10.g29523	315	273	256	107	107	125	1.14721	2.54e-06	0.000232807	PREDICTED: probable acyl-activating enzyme 1, peroxisomal [Setaria italica]	[AMP-binding enzyme],[4-coumarate-coA ligase],[Amp-dependent synthetase and ligase]	GO:0008152//metabolic process (Biological Process); GO:0003824//catalytic activity (Cellular Component); probable acyl-activating enzyme peroxisomal	-	-
No	Chr8.g24617	46	31	101	720	141	342	-2.85168	2.58e-06	0.000234691	PREDICTED: uncharacterized protein LOC101757629 [Setaria italica]	[NA]	-	-	-
No	Chr1.g01626	126	202	213	769	293	490	-1.67257	2.59e-06	0.000235324	sbCBF6 [Zea mays]	[Transcriptional activator that binds specifically to the DNA sequence 5'- AG CCGAC-3'. Binding to the C-repeat DRE element mediates high salinity- and dehydration-inducible transcription. Confers resistance to high salt, cold and drought stress (By similarity)]	-	-	-
No	Chr18.g46768	28	23	11	0	0	0	6.63929	2.61e-06	0.000236188	hypothetical protein SETIT_015357mg [Setaria italica]	[NA]	-	-	-
No	Chr8.g24112	69	72	72	17	19	24	1.65894	2.75e-06	0.000248051	hypothetical protein SORBI_3006G158600 [Sorghum bicolor]	[Dehydrogenase],[KR domain],[Dehydrogenase reductase]	-	-	-
No	Chr7.g21549	139	193	296	69	44	59	1.70665	2.78e-06	0.000249345	protein DMR6-LIKE OXYGENASE 1 [Sorghum bicolor]	[2OG-Fe(II) oxygenase superfamily],[2-oxoacid-dependent dioxygenase],[oxidoreductase, 2OG-Fe(II) oxygenase family protein],[2OGFe(II) oxygenase]	GO:0055114//oxidation-reduction process (Biological Process); GO:0046872//metal ion binding (Cellular Component); GO:0051213//dioxygenase activity (Cellular Component); flavonol synthase flavanone 3-hydroxylase-like	-	-
No	Chr11.g33590	151	146	148	267	249	276	-1.00726	2.78e-06	0.000249345	Methylcrotonoyl-CoA carboxylase subunit alpha [Zea mays]	[Biotin_carb_C],[methylcrotonoyl-CoA carboxylase subunit alpha],[carboxylase]	GO:0006552//leucine catabolic process (Biological Process); GO:0036265//RNA (guanine-N7)-methylation (Biological Process); GO:0005759//mitochondrial matrix (Cellular Component); GO:0022626//cytosolic ribosome (Cellular Component); GO:0004075//biotin carboxylase activity (Cellular Component); GO:0004485//methylcrotonoyl-CoA carboxylase activity (Cellular Component); GO:0005524//ATP binding (Cellul…	K01968|E6.4.1.4A	http://www.genome.jp/dbget-bin/www_bget?ko:K01968
No	Chr7.g21531	616	385	566	1495	913	1305	-1.37893	2.79e-06	0.000249596	PREDICTED: calcium-dependent protein kinase 26-like [Setaria italica]	[calcium-dependent protein kinase],[Lipopolysaccharide kinase (Kdo/WaaP) family]	GO:0009738//abscisic acid-activated signaling pathway (Biological Process); GO:0018105//peptidyl-serine phosphorylation (Biological Process); GO:0035556//intracellular signal transduction (Biological Process); GO:0046777//protein autophosphorylation (Biological Process); GO:0005634//nucleus (Cellular Component); GO:0005737//cytoplasm (Cellular Component); GO:0005886//plasma membrane (Cellular Com…	K13412|CPK	http://www.genome.jp/dbget-bin/www_bget?ko:K13412
Yes	Chr5.g15350	238	259	209	117	71	113	1.07305	2.83e-06	0.000251793	PREDICTED: pathogenesis-related protein 1-like [Setaria italica]	[Pathogenesis-related protein]	GO:0006952//defense response (Biological Process); GO:0009607//response to biotic stimulus (Biological Process); GO:0009738//abscisic acid-activated signaling pathway (Biological Process); GO:0043086//negative regulation of catalytic activity (Biological Process); GO:0080163//regulation of protein serine/threonine phosphatase activity (Biological Process); GO:0005634//nucleus (Cellular Component)…	-	-
Yes	Chr6.g19425	105	96	125	35	30	23	1.70877	2.83e-06	0.000251793	PREDICTED: cytochrome P450 85A1 [Setaria italica]	[cytochrome P450],[Cytochrome p450],[Cytochrome P450]	GO:0001578//microtubule bundle formation (Biological Process); GO:0009647//skotomorphogenesis (Biological Process); GO:0010268//brassinosteroid homeostasis (Biological Process); GO:0016125//sterol metabolic process (Biological Process); GO:0016132//brassinosteroid biosynthetic process (Biological Process); GO:0022900//electron transport chain (Biological Process); GO:0016021//integral component o…	K12640|CYP85A2, BR6OX2	http://www.genome.jp/dbget-bin/www_bget?ko:K12640
No	Chr11.g33632	196	133	108	323	383	427	-1.54423	2.91e-06	0.000256782	PREDICTED: probable ureidoglycolate hydrolase [Setaria italica]	[Peptidase family M20/M25/M40],[Beta-alanine synthase],[succinyl-diaminopimelate desuccinylase activity],[Peptidase family M28]	GO:0000256//allantoin catabolic process (Biological Process); GO:0006145//purine nucleobase catabolic process (Biological Process); GO:0010136//ureide catabolic process (Biological Process); GO:0005783//endoplasmic reticulum (Cellular Component); GO:0004848//ureidoglycolate hydrolase activity (Cellular Component); GO:0046872//metal ion binding (Cellular Component); probable ureidoglycolate hydrol…	-	-
No	Chr6.g19850	281	294	383	925	447	789	-1.31073	2.91e-06	0.000256782	PREDICTED: uncharacterized protein LOC101771722 [Setaria italica]	[EamA-like transporter family],[membrane]	GO:0009536//plastid (Cellular Component); GO:0016021//integral component of membrane (Cellular Component); integral membrane protein	-	-
No	Chr7.g22087	125	130	212	383	285	414	-1.36388	2.91e-06	0.000256782	PREDICTED: transcription factor bHLH113 [Oryza sativa Japonica Group]	[ethylene-responsive protein],[ethylene-responsive protein related],[Ethylene-responsive protein],[HLH]	GO:0045944//positive regulation of transcription from RNA polymerase II promoter (Biological Process); GO:0005634//nucleus (Cellular Component); GO:0001046//core promoter sequence-specific DNA binding (Cellular Component); GO:0001228//transcriptional activator activity, RNA polymerase II transcription regulatory region sequence-specific binding (Cellular Component); GO:0046983//protein dimerizati…	-	-
No	Chr19.g48313	1135	635	1010	2607	1785	2485	-1.44007	2.95e-06	0.000258671	PREDICTED: respiratory burst oxidase homolog protein B [Setaria italica]	[NADPH Oxidase],[respiratory burst oxidase],[NADPH- oxidase],[Respiratory burst NADPH oxidase]	GO:0055114//oxidation-reduction process (Biological Process); GO:0098869//cellular oxidant detoxification (Biological Process); GO:0016021//integral component of membrane (Cellular Component); GO:0004601//peroxidase activity (Cellular Component); GO:0005509//calcium ion binding (Cellular Component); GO:0050664//oxidoreductase activity, acting on NAD(P)H, oxygen as acceptor (Cellular Component); r…	K13447|RBOH	http://www.genome.jp/dbget-bin/www_bget?ko:K13447
No	Chr16.g43917	42	105	57	16	6	12	2.40323	2.98e-06	0.000260608	uncharacterized protein LOC8063496 [Sorghum bicolor]	[ubiquitin-dependent protein catabolic process],[Skp1 family, tetramerisation domain],[Skp1],[S-phase kinase--associated protein]	-	-	-
No	Chr13.g36188	14	21	19	0	0	0	6.42553	2.99e-06	0.000261008	putative polyprotein [Sorghum propinquum]	[Retrotransposon protein]	GO:0015074//DNA integration (Biological Process); GO:0003676//nucleic acid binding (Cellular Component); retrotransposon ty1-copia subclass	-	-
No	Chr3.g09868	141	230	185	418	291	340	-1.1015	3.17e-06	0.000275292	cytochrome P450 94C1 [Sorghum bicolor]	[Cytochrome p450],[Cytochrome P450],[cytochrome P450]	GO:0000398//mRNA splicing, via spliceosome (Biological Process); GO:0006355//regulation of transcription, DNA-templated (Biological Process); GO:0022900//electron transport chain (Biological Process); GO:0005681//spliceosomal complex (Cellular Component); GO:0016021//integral component of membrane (Cellular Component); GO:0003677//DNA binding (Cellular Component); GO:0004497//monooxygenase activi…	-	-
No	Chr4.g14065	14	8	19	53	47	62	-2.13403	3.23e-06	0.000278679	hypothetical protein BAE44_0014517 [Dichanthelium oligosanthes]	[NA]	GO:0016021//integral component of membrane (Cellular Component); bile salt-activated lipase-like	-	-
No	Chr9.g25511	133	296	182	459	368	480	-1.29401	3.29e-06	0.000283175	PREDICTED: pentatricopeptide repeat-containing protein At2g17033 [Setaria italica]	[Pentatricopeptide repeat-containing protein],[PPR repeat]	GO:0009536//plastid (Cellular Component); pentatricopeptide repeat-containing protein at2g17033	-	-
Yes	Chr5.g16110	7933	6000	6998	3049	2550	3672	1.02827	3.44e-06	0.000295193	BTB/POZ domain-containing protein NPY4 [Sorghum bicolor]	[BTB POZ domain-containing protein],[NPH3 family],[BTB (POZ) domain-containing protein],[- Bric-a-Brac, Tramtrack, Broad Complex BTB domain with non-phototropic hypocotyl 3 NPH3 domain, expressed]	GO:0009958//positive gravitropism (Biological Process); btb poz domain-containing protein npy4-like	-	-
Yes	Chr4.g12853	587	1090	758	348	263	409	1.07647	3.89e-06	0.000331651	PREDICTED: elongation factor 2 [Setaria italica]	[Elongation factor],[Catalyzes the GTP-dependent ribosomal translocation step during translation elongation. During this step, the ribosome changes from the pre-translocational (PRE) to the post- translocational (POST) state as the newly formed A-site-bound peptidyl-tRNA and P-site-bound deacylated tRNA move to the P and E sites, respectively. Catalyzes the coordinated movement of the two tRNA mo…	GO:0006414//translational elongation (Biological Process); GO:0005622//intracellular (Cellular Component); GO:0003746//translation elongation factor activity (Cellular Component); GO:0003924//GTPase activity (Cellular Component); GO:0005525//GTP binding (Cellular Component); elongation factor 2	K03234|EEF2	http://www.genome.jp/dbget-bin/www_bget?ko:K03234
Yes	Chr2.g06799	1622	897	1254	433	377	453	1.43205	3.91e-06	0.000331892	PREDICTED: uncharacterized protein LOC101785788 [Setaria italica]	[Myb-like DNA-binding domain],[Transcription factor]	GO:0006351//transcription, DNA-templated (Biological Process); myb transcription factor	-	-
No	Chr8.g24656	179	260	304	1231	365	817	-1.83087	3.91e-06	0.000331892	putative lipoxygenase 5 [Sorghum bicolor]	[Plant lipoxygenase may be involved in a number of diverse aspects of plant physiology including growth and development, pest resistance, and senescence or responses to wounding (By similarity)]	GO:0031408//oxylipin biosynthetic process (Biological Process); GO:0055114//oxidation-reduction process (Biological Process); GO:0009536//plastid (Cellular Component); GO:0016165//linoleate 13S-lipoxygenase activity (Cellular Component); GO:0046872//metal ion binding (Cellular Component); lipoxygenase 5	K00454|LOX2S	http://www.genome.jp/dbget-bin/www_bget?ko:K00454
Yes	Chr10.g31645	578	655	739	329	183	337	1.07354	3.96e-06	0.000334455	uncharacterized protein LOC100282098 [Zea mays]	[Ergosterol biosynthesis ERG4/ERG24 family],[7-dehydrocholesterol],[)-reductase]	GO:0006084//acetyl-CoA metabolic process (Biological Process); GO:0016126//sterol biosynthetic process (Biological Process); GO:0016132//brassinosteroid biosynthetic process (Biological Process); GO:0055114//oxidation-reduction process (Biological Process); GO:0005794//Golgi apparatus (Cellular Component); GO:0005886//plasma membrane (Cellular Component); GO:0030176//integral component of endopla…	K00213|DHCR7	http://www.genome.jp/dbget-bin/www_bget?ko:K00213
No	Chr15.g40941	2	1	0	30	14	28	-4.72325	3.97e-06	0.000334455	hypothetical protein OsI_29524 [Oryza sativa Indica Group]	[UDP-Glycosyltransferase],[Transferase]	GO:0009813//flavonoid biosynthetic process (Biological Process); GO:0052696//flavonoid glucuronidation (Biological Process); GO:0043231//intracellular membrane-bounded organelle (Cellular Component); GO:0080043//quercetin 3-O-glucosyltransferase activity (Cellular Component); GO:0080044//quercetin 7-O-glucosyltransferase activity (Cellular Component); cyanidin 3-o-rutinoside 5-o-glucosyltransfera…	-	-
No	Chr6.g18126	36	68	84	286	119	207	-1.85496	3.97e-06	0.000334455	PREDICTED: calcium-transporting ATPase 1, plasma membrane-type [Setaria italica]	[Calcium-transporting ATPase],[calcium-transporting ATPase 2, plasma],[ATPase, Ca transporting, plasma membrane],[calcium-transporting ATPase]	GO:0070588//calcium ion transmembrane transport (Biological Process); GO:0005887//integral component of plasma membrane (Cellular Component); GO:0043231//intracellular membrane-bounded organelle (Cellular Component); GO:0005388//calcium-transporting ATPase activity (Cellular Component); GO:0005516//calmodulin binding (Cellular Component); GO:0005524//ATP binding (Cellular Component); GO:0046872//…	K01537|E3.6.3.8	http://www.genome.jp/dbget-bin/www_bget?ko:K01537
No	Chr16.g44144	127	231	190	62	41	82	1.40471	4.03e-06	0.000337547	probable GTP-binding protein OBGC1, chloroplastic [Sorghum bicolor]	[GTP-binding protein],[An essential GTPase which binds GTP, GDP and possibly (p)ppGpp with moderate affinity, with high nucleotide exchange rates and a fairly low GTP hydrolysis rate (By similarity). It may play a role in control of the cell cycle, stress response, ribosome biogenesis and in those bacteria that undergo differentiation, in morphogenesis control],[Domain of unknown function (DUF196…	GO:0006364//rRNA processing (Biological Process); GO:0009658//chloroplast organization (Biological Process); GO:0009793//embryo development ending in seed dormancy (Biological Process); GO:0010027//thylakoid membrane organization (Biological Process); GO:0009570//chloroplast stroma (Cellular Component); GO:0009706//chloroplast inner membrane (Cellular Component); GO:0000287//magnesium ion binding…	-	-
No	Chr1.g01378	284	663	546	193	98	148	1.58778	4.03e-06	0.000337547	predicted protein [Hordeum vulgare subsp. vulgare]	[Rna-binding protein],[RNA-binding protein],[RNA recognition motif. (a.k.a. RRM, RBD, or RNP domain)]	GO:0009536//plastid (Cellular Component); GO:0019013//viral nucleocapsid (Cellular Component); GO:0030529//intracellular ribonucleoprotein complex (Cellular Component); GO:0000166//nucleotide binding (Cellular Component); GO:0003676//nucleic acid binding (Cellular Component); 28 kda chloroplastic-like	-	-
No	Chr20.g50213	0	1	5	34	21	29	-3.96525	4.14e-06	0.000345004	PREDICTED: uncharacterized protein LOC101779099 [Setaria italica]	[NA]	-	-	-
No	Chr3.g08829	1181	871	1158	2527	1615	2310	-1.14816	4.17e-06	0.000346385	fiber protein Fb2 [Zea mays]	[Pfam:Di19]	-	-	-
No	Chr8.g23689	11	2	33	175	84	183	-3.35332	4.58e-06	0.000378339	PREDICTED: xyloglucan endotransglucosylase/hydrolase protein 24 [Oryza sativa Japonica Group]	[Xyloglucan endo-transglycosylase (XET) C-terminus],[Xyloglucan endotransglucosylase hydrolase protein],[hydrolase family 16]	GO:0010411//xyloglucan metabolic process (Biological Process); GO:0042546//cell wall biogenesis (Biological Process); GO:0071555//cell wall organization (Biological Process); GO:0005618//cell wall (Cellular Component); GO:0048046//apoplast (Cellular Component); GO:0004553//hydrolase activity, hydrolyzing O-glycosyl compounds (Cellular Component); GO:0016762//xyloglucan:xyloglucosyl transferase ac…	-	-
No	Chr3.g10139	801	459	550	1543	1125	1585	-1.36866	4.6e-06	0.000378339	PREDICTED: E3 ubiquitin-protein ligase RGLG2 [Setaria italica]	[Copine],[copine family],[E3 ubiquitin-protein ligase]	GO:0008270//zinc ion binding (Cellular Component); GO:0016874//ligase activity (Cellular Component); e3 ubiquitin-protein ligase rglg2-like	K16280|RGLG	http://www.genome.jp/dbget-bin/www_bget?ko:K16280
No	Chr2.g06516	249	208	209	501	309	459	-1.077	4.66e-06	0.000381743	unknown [Zea mays]	[LRR receptor-like serine threonine-protein kinase],[receptor-like protein kinase],[Serine Threonine protein kinase],[STYKc],[receptor-like serine threonine-protein kinase]	GO:0006468//protein phosphorylation (Biological Process); GO:0005739//mitochondrion (Cellular Component); GO:0005886//plasma membrane (Cellular Component); GO:0004674//protein serine/threonine kinase activity (Cellular Component); GO:0005524//ATP binding (Cellular Component); serine threonine-protein kinase isoform x1	-	-
No	Chr3.g07238	714	810	804	2186	1133	1412	-1.18515	4.83e-06	0.000393296	hypothetical protein [Zoysia matrella]	[Late embryogenesis abundant protein]	-	-	-
No	Chr4.g12728	105	94	105	35	22	43	1.46275	5.21e-06	0.000421067	PREDICTED: alliin lyase-like [Setaria italica]	[tryptophan aminotransferase-related protein 4-like],[Alliinase EGF-like domain]	GO:0016020//membrane (Cellular Component); GO:0016829//lyase activity (Cellular Component); alliin lyase-like	-	-
No	Chr10.g32509	150	194	168	370	208	358	-1.02428	5.36e-06	0.000430564	PREDICTED: scarecrow-like protein 8 [Setaria italica]	[Scarecrow-like protein],[Scarecrow-like protein 8],[GRAS domain family]	GO:0006355//regulation of transcription, DNA-templated (Biological Process); GO:0005634//nucleus (Cellular Component); GO:0003700//transcription factor activity, sequence-specific DNA binding (Cellular Component); GO:0043565//sequence-specific DNA binding (Cellular Component); scarecrow-like protein 8	-	-
No	Chr9.g25516	108	83	73	176	165	234	-1.27826	5.57e-06	0.000446313	uncharacterized protein LOC109756091 [Aegilops tauschii subsp. tauschii]	-	-	-	-
No	Chr6.g20604	487	384	400	731	693	887	-1.0223	5.75e-06	0.000459603	hypothetical protein SETIT_039151mg [Setaria italica]	[NA]	-	-	-
No	Chr16.g43988	4	6	3	74	15	34	-3.38288	6.05e-06	0.000481313	cytochrome P450 709B2 [Sorghum bicolor]	[Cytochrome p450],[cytochrome P450]	GO:0055114//oxidation-reduction process (Biological Process); GO:0016021//integral component of membrane (Cellular Component); GO:0004497//monooxygenase activity (Cellular Component); GO:0005506//iron ion binding (Cellular Component); GO:0016705//oxidoreductase activity, acting on paired donors, with incorporation or reduction of molecular oxygen (Cellular Component); GO:0020037//heme binding (Ce…	-	-
No	Chr3.g08416	127	349	200	74	42	61	1.73814	6.07e-06	0.000481906	psbP domain-containing protein 5, chloroplastic isoform X1 [Sorghum bicolor]	[psbP domain-containing protein 5],[PsbP]	GO:0015979//photosynthesis (Biological Process); GO:0009535//chloroplast thylakoid membrane (Cellular Component); GO:0009654//photosystem II oxygen evolving complex (Cellular Component); GO:0019898//extrinsic component of membrane (Cellular Component); GO:0031977//thylakoid lumen (Cellular Component); GO:0005509//calcium ion binding (Cellular Component); psbp domain-containing protein chloroplast…	-	-
No	Chr17.g44531	25	27	22	0	1	0	5.92666	6.21e-06	0.000491625	PREDICTED: uncharacterized protein LOC107276675 [Oryza sativa Japonica Group]	[Protein of unknown function (DUF1668)]	-	-	-
No	Chr6.g20266	16	9	18	63	44	52	-2.04048	6.38e-06	0.000503335	PREDICTED: uncharacterized protein LOC101766205 [Setaria italica]	[NA]	GO:0005739//mitochondrion (Cellular Component); GO:0016020//membrane (Cellular Component); uncharacterized protein loc100276571	-	-
Yes	Chr16.g42567	439	254	329	117	94	131	1.44029	6.44e-06	0.000506717	hypothetical protein BAE44_0002097 [Dichanthelium oligosanthes]	[transposon protein],[Plant transposon protein]	-	-	-
No	Chr15.g41301	16	28	38	0	0	1	6.07003	6.46e-06	0.00050682	WAT1-related protein [Dichanthelium oligosanthes]	[EamA-like transporter family]	GO:0055085//transmembrane transport (Biological Process); GO:0005886//plasma membrane (Cellular Component); GO:0016021//integral component of membrane (Cellular Component); GO:0022857//transmembrane transporter activity (Cellular Component); wat1-related protein at5g64700-like	-	-
Yes	Chr3.g10322	219	188	192	83	40	89	1.37029	6.47e-06	0.00050682	S-formylglutathione hydrolase [Dichanthelium oligosanthes]	[Esterase D],[Putative esterase],[s-formylglutathione],[esterase]	GO:0046294//formaldehyde catabolic process (Biological Process); GO:0009536//plastid (Cellular Component); GO:0018738//S-formylglutathione hydrolase activity (Cellular Component); GO:0052689//carboxylic ester hydrolase activity (Cellular Component); s-formylglutathione hydrolase	K01070|frmB, ESD, fghA	http://www.genome.jp/dbget-bin/www_bget?ko:K01070
Yes	Chr10.g32244	49	35	84	11	5	9	2.61836	6.66e-06	0.000518235	Gibberellin 2-beta-dioxygenase 8 [Dichanthelium oligosanthes]	[Gibberellin 2-beta-dioxygenase],[2OG-Fe(II) oxygenase superfamily],[oxidoreductase, 2OG-Fe(II) oxygenase family protein],[2OGFe(II) oxygenase]	GO:0051213//dioxygenase activity (Cellular Component); gibberellin 2-beta-dioxygenase 8-like	-	-
No	Chr6.g17872	99	58	89	14	19	22	2.00656	6.75e-06	0.000523345	hypothetical protein SETIT_040163mg [Setaria italica]	[Type III restriction enzyme, res subunit],[helicase],[dna repair and recombination protein]	GO:0006355//regulation of transcription, DNA-templated (Biological Process); GO:0005634//nucleus (Cellular Component); GO:0009536//plastid (Cellular Component); GO:0003677//DNA binding (Cellular Component); GO:0003700//transcription factor activity, sequence-specific DNA binding (Cellular Component); GO:0005524//ATP binding (Cellular Component); GO:0008026//ATP-dependent helicase activity (Cellul…	K10875|RAD54L, RAD54	http://www.genome.jp/dbget-bin/www_bget?ko:K10875
Yes	Chr18.g46618	245	196	191	54	67	94	1.39803	6.78e-06	0.000524548	hypothetical protein SORBI_3007G151700 [Sorghum bicolor]	[Family of unknown function (DUF716) ]	GO:0016020//membrane (Cellular Component); transmembrane protein 45a	-	-
No	Chr14.g38703	69	125	81	195	144	204	-1.16279	6.92e-06	0.000534454	PREDICTED: uncharacterized protein LOC101781173 [Setaria italica]	[Uncharacterized conserved protein (DUF2358)],[expressed protein]	-	-	-
No	Chr9.g28534	88	36	56	148	284	275	-2.14402	7.06e-06	0.000543449	Protein LHY, partial [Dichanthelium oligosanthes]	[Myb-like DNA-binding domain],[Myb transcription factor]	-	-	-
No	Chr2.g03559	68	78	62	173	106	142	-1.18318	7.14e-06	0.000547415	putative transferase [Dichanthelium oligosanthes]	[Glycine cleavage T-protein C-terminal barrel domain],[IBA57, iron-sulfur cluster assembly homolog (S. cerevisiae)],[Aminomethyltransferase folate-binding domain],[Folate-binding protein involved in regulating the level of ATP-DnaA and in the modification of some tRNAs. It is probably a key factor in regulatory networks that act via tRNA modification, such as initiation of chromosomal replication…	GO:0016226//iron-sulfur cluster assembly (Biological Process); GO:0019243//methylglyoxal catabolic process to D-lactate via S-lactoyl-glutathione (Biological Process); GO:0032259//methylation (Biological Process); GO:0005759//mitochondrial matrix (Cellular Component); GO:0008168//methyltransferase activity (Cellular Component); transferase mitochondrial	K06980|K06980	http://www.genome.jp/dbget-bin/www_bget?ko:K06980
No	Chr5.g15353	73	92	103	35	17	27	1.60523	7.15e-06	0.000547415	PREDICTED: probable pectinesterase/pectinesterase inhibitor 21 [Setaria italica]	[pectinesterase]	GO:0042545//cell wall modification (Biological Process); GO:0043086//negative regulation of catalytic activity (Biological Process); GO:0045490//pectin catabolic process (Biological Process); GO:0005576//extracellular region (Cellular Component); GO:0005618//cell wall (Cellular Component); GO:0016021//integral component of membrane (Cellular Component); GO:0030599//pectinesterase activity (Cellul…	K01051|E3.1.1.11	http://www.genome.jp/dbget-bin/www_bget?ko:K01051
Yes	Chr6.g18680	176	250	160	73	71	90	1.13963	7.18e-06	0.000547473	PR10 [Saccharum arundinaceum]	[Pathogenesis-related protein]	GO:0006952//defense response (Biological Process); GO:0009607//response to biotic stimulus (Biological Process); GO:0009738//abscisic acid-activated signaling pathway (Biological Process); GO:0043086//negative regulation of catalytic activity (Biological Process); GO:0080163//regulation of protein serine/threonine phosphatase activity (Biological Process); GO:0005634//nucleus (Cellular Component)…	-	-
No	Chr1.g01630	16	30	26	154	47	87	-2.15245	7.68e-06	0.000583083	PREDICTED: dehydration-responsive element-binding protein 1H-like [Setaria italica]	[dehydration-responsive element-binding protein]	GO:0006351//transcription, DNA-templated (Biological Process); GO:0043231//intracellular membrane-bounded organelle (Cellular Component); dehydration responsive element binding protein 1a	-	-
No	Chr19.g48950	4	9	7	54	17	50	-2.73312	7.72e-06	0.000584962	PREDICTED: uncharacterized protein LOC101779099 [Setaria italica]	[NA]	-	-	-
Yes	Chr20.g50093	361	319	315	147	137	158	1.0019	7.93e-06	0.000595914	ABC transporter G family member 25 [Sorghum bicolor]	[ABC-2 type transporter],[ABC transporter G family member],[(ABC) transporter]	GO:0009737//response to abscisic acid (Biological Process); GO:0055085//transmembrane transport (Biological Process); GO:0080168//abscisic acid transport (Biological Process); GO:0005886//plasma membrane (Cellular Component); GO:0016021//integral component of membrane (Cellular Component); GO:0005524//ATP binding (Cellular Component); GO:0042626//ATPase activity, coupled to transmembrane movement…	-	-
No	Chr17.g45327	149	186	132	248	339	371	-1.23333	8.01e-06	0.000601055	PREDICTED: probable alpha,alpha-trehalose-phosphate synthase [UDP-forming] 9 [Setaria italica]	[alpha,alpha-trehalose-phosphate synthase UDP-forming],[Alpha,alpha-trehalose-phosphate synthase UDP-forming],[synthase],[Glycosyltransferase family 20],[trehalose biosynthetic process]	GO:0005992//trehalose biosynthetic process (Biological Process); GO:0003824//catalytic activity (Cellular Component); probable -trehalose-phosphate synthase	K16055|TPS	http://www.genome.jp/dbget-bin/www_bget?ko:K16055
No	Chr2.g06796	13	19	15	0	0	0	6.22384	8.59e-06	0.000638449	hypothetical protein BAE44_0003356 [Dichanthelium oligosanthes]	[NA]	-	-	-
No	Chr1.g03076	780	454	610	1525	1090	1517	-1.30061	8.76e-06	0.000649392	unknown [Zea mays]	[LRR receptor-like serine threonine-protein kinase],[receptor-like protein kinase],[Serine Threonine protein kinase],[STYKc],[receptor-like serine threonine-protein kinase]	GO:0006468//protein phosphorylation (Biological Process); GO:0005739//mitochondrion (Cellular Component); GO:0005886//plasma membrane (Cellular Component); GO:0004674//protein serine/threonine kinase activity (Cellular Component); GO:0005524//ATP binding (Cellular Component); serine threonine-protein kinase isoform x1	-	-
No	Chr4.g10936	330	264	718	2587	877	1764	-2.10437	9.01e-06	0.000666032	Putative alcohol dehydrogenase superfamily protein [Zea mays]	[Zinc-binding dehydrogenase],[NADP-dependent alkenal double bond reductase],[alcohol dehydrogenase],[reductase]	GO:0055114//oxidation-reduction process (Biological Process); GO:0008270//zinc ion binding (Cellular Component); GO:0016491//oxidoreductase activity (Cellular Component); 2-alkenal reductase (nadp(+)-dependent)-like	K07119|K07119	http://www.genome.jp/dbget-bin/www_bget?ko:K07119
No	Chr13.g37399	236	203	294	528	373	518	-1.10277	9.63e-06	0.000707369	hypothetical protein BAE44_0018098 [Dichanthelium oligosanthes]	[Plant protein 1589 of unknown function (A_thal_3526)],[plant-specific domain TIGR01589 family protein, expressed]	-	-	-
No	Chr3.g07162	160	192	241	524	277	440	-1.21433	1e-05	0.000732277	Cationic peroxidase 2, partial [Dichanthelium oligosanthes]	[peroxidase],[Peroxidase]	GO:0006979//response to oxidative stress (Biological Process); GO:0009664//plant-type cell wall organization (Biological Process); GO:0042744//hydrogen peroxide catabolic process (Biological Process); GO:0055114//oxidation-reduction process (Biological Process); GO:0098869//cellular oxidant detoxification (Biological Process); GO:0005576//extracellular region (Cellular Component); GO:0009505//pla…	K00430|E1.11.1.7	http://www.genome.jp/dbget-bin/www_bget?ko:K00430
No	Chr15.g41346	131	93	202	531	293	395	-1.6544	1e-05	0.000732277	PREDICTED: cysteine-rich receptor-like protein kinase 19 [Setaria italica]	[- DUF26 kinases have homology to DUF26 containing loci, expressed],[Serine Threonine protein kinase],[LIM domain kinase]	GO:0006468//protein phosphorylation (Biological Process); GO:0016021//integral component of membrane (Cellular Component); GO:0004674//protein serine/threonine kinase activity (Cellular Component); GO:0005524//ATP binding (Cellular Component); receptor-like protein kinase at4g00960	-	-
No	Chr5.g16823	79	72	71	237	112	173	-1.37883	1.01e-05	0.000732567	putative WRKY transcription factor 57 [Dichanthelium oligosanthes]	[WRKY]	GO:0006355//regulation of transcription, DNA-templated (Biological Process); GO:0003700//transcription factor activity, sequence-specific DNA binding (Cellular Component); GO:0043565//sequence-specific DNA binding (Cellular Component); probable wrky transcription factor 57	-	-
Yes	Chr7.g22999	103	138	107	41	26	57	1.33655	1.03e-05	0.000748875	hypothetical protein [Paspalum vaginatum]	[cysteine synthase],[cysteine biosynthetic process from serine]	GO:0006096//glycolytic process (Biological Process); GO:0006535//cysteine biosynthetic process from serine (Biological Process); GO:0006833//water transport (Biological Process); GO:0006955//immune response (Biological Process); GO:0006972//hyperosmotic response (Biological Process); GO:0007030//Golgi organization (Biological Process); GO:0009266//response to temperature stimulus (Biological Proc…	K13034|ATCYSC1	http://www.genome.jp/dbget-bin/www_bget?ko:K13034
No	Chr4.g13212	53	20	39	4	4	2	3.32926	1.05e-05	0.000756964	octopine synthase binding factor4 [Zea mays]	[Transcription factor],[transcription factor]	GO:0006355//regulation of transcription, DNA-templated (Biological Process); GO:0009738//abscisic acid-activated signaling pathway (Biological Process); GO:0018105//peptidyl-serine phosphorylation (Biological Process); GO:0035556//intracellular signal transduction (Biological Process); GO:0046777//protein autophosphorylation (Biological Process); GO:0005634//nucleus (Cellular Component); GO:00057…	K14431|TGA	http://www.genome.jp/dbget-bin/www_bget?ko:K14431
No	Chr2.g05382	55	70	67	219	113	132	-1.44256	1.05e-05	0.000758448	uncharacterized protein LOC8056227 [Sorghum bicolor]	[alpha beta hydrolase fold],[hydrolase, alpha beta fold family protein],[Putative lysophospholipase],[Monoglyceride lipase]	GO:0006629//lipid metabolic process (Biological Process); GO:0009536//plastid (Cellular Component); GO:0016021//integral component of membrane (Cellular Component); GO:0016298//lipase activity (Cellular Component); monoglyceride lipase	-	-
No	Chr6.g18197	729	564	708	1198	1132	1307	-1.02586	1.07e-05	0.000770039	ninja-family protein 1 isoform X1 [Zea mays]	[Protein of unknown function (DUF1675)],[ninja-family protein]	-	-	-
No	Chr2.g06288	207	114	169	38	45	54	1.68772	1.07e-05	0.000770533	hypothetical protein BAE44_0022797 [Dichanthelium oligosanthes]	[F-box domain],[F-box associated domain]	-	-	-
No	Chr9.g25427	0	0	0	11	11	16	-6.26954	1.1e-05	0.000783554	uncharacterized protein At5g39865 [Zea mays]	[Glutaredoxin]	-	-	-
No	Chr13.g36420	171	53	243	903	463	782	-2.30279	1.1e-05	0.000785544	Salicylate carboxymethyltransferase [Dichanthelium oligosanthes]	[SAM dependent carboxyl methyltransferase]	GO:0016740//transferase activity (Cellular Component); salicylate o-methyltransferase	-	-
Yes	Chr1.g01964	42	81	76	14	11	22	1.91662	1.16e-05	0.000821097	PREDICTED: type IV inositol polyphosphate 5-phosphatase 9-like isoform X5 [Setaria italica]	[IPPc],[inositol]	GO:0046856//phosphatidylinositol dephosphorylation (Biological Process); GO:0016787//hydrolase activity (Cellular Component); type iv inositol polyphosphate 5-phosphatase 9-like	-	-
No	Chr3.g08620	92	73	91	235	119	245	-1.35125	1.22e-05	0.000855489	ATP binding protein [Saccharum hybrid cultivar R570]	[receptor-like protein kinase],[Serine Threonine protein kinase],[STYKc]	GO:0006468//protein phosphorylation (Biological Process); GO:0006508//proteolysis (Biological Process); GO:0006629//lipid metabolic process (Biological Process); GO:0030163//protein catabolic process (Biological Process); GO:0016021//integral component of membrane (Cellular Component); GO:0004190//aspartic-type endopeptidase activity (Cellular Component); GO:0004674//protein serine/threonine kina…	-	-
No	Chr17.g44667	2	0	5	45	19	25	-3.79936	1.23e-05	0.00085817	Wall-associated receptor kinase 3 [Triticum urartu]	[STYKc]	GO:0006468//protein phosphorylation (Biological Process); GO:0016021//integral component of membrane (Cellular Component); GO:0004674//protein serine/threonine kinase activity (Cellular Component); GO:0005509//calcium ion binding (Cellular Component); GO:0005524//ATP binding (Cellular Component); GO:0030247//polysaccharide binding (Cellular Component); wall-associated receptor kinase 3	-	-
No	Chr18.g46225	202	312	339	131	59	89	1.45217	1.24e-05	0.000863391	peptidyl-prolyl cis-trans isomerase FKBP16-3, chloroplastic [Sorghum bicolor]	[Peptidyl-prolyl cis-trans isomerase],[peptidylprolyl cistrans isomerase]	GO:0000413//protein peptidyl-prolyl isomerization (Biological Process); GO:0061077//chaperone-mediated protein folding (Biological Process); GO:0005789//endoplasmic reticulum membrane (Cellular Component); GO:0009536//plastid (Cellular Component); GO:0016021//integral component of membrane (Cellular Component); GO:0003755//peptidyl-prolyl cis-trans isomerase activity (Cellular Component); GO:0005…	K01802|E5.2.1.8	http://www.genome.jp/dbget-bin/www_bget?ko:K01802
No	Chr2.g05078	42	87	89	475	133	225	-2.0884	1.24e-05	0.000865578	PREDICTED: dehydration-responsive element-binding protein 1A-like [Setaria italica]	[Transcriptional activator that binds specifically to the DNA sequence 5'- AG CCGAC-3'. Binding to the C-repeat DRE element mediates high salinity- and dehydration-inducible transcription. Confers resistance to high salt, cold and drought stress (By similarity)]	GO:0043231//intracellular membrane-bounded organelle (Cellular Component); dehydration-responsive element-binding protein 1a-like	-	-
Yes	Chr16.g42568	167	135	160	58	17	50	1.77447	1.28e-05	0.000890573	PREDICTED: uncharacterized protein LOC101780596 [Setaria italica]	[NA]	-	-	-
No	Chr19.g48672	5	7	4	26	21	35	-2.52149	1.36e-05	0.000938909	F-box protein CPR30-like [Sorghum bicolor]	-	GO:0044267//cellular protein metabolic process (Biological Process); GO:0003824//catalytic activity (Cellular Component); f-box lrr-repeat protein at2g43260-like	-	-
No	Chr12.g34936	0	0	0	10	9	21	-6.31339	1.38e-05	0.000949489	hypothetical protein F775_17525 [Aegilops tauschii]	[NA]	-	-	-
No	Chr17.g45328	1	0	4	33	16	24	-4.00397	1.38e-05	0.000949489	predicted protein [Hordeum vulgare subsp. vulgare]	[U-box domain-containing protein],[Armadillo/beta-catenin-like repeat],[Zinc-finger of the MIZ type in Nse subunit],[Ubox domain-containing protein]	-	-	-
No	Chr7.g21456	44	66	28	7	7	10	2.33796	1.4e-05	0.000957615	hypothetical protein Sh236J21_g0060 [Saccharum hybrid cultivar R570]	[Inherit from KOG: tRNA-splicing endonuclease positive],[UvrD/REP helicase N-terminal domain],[tRNA-splicing endonuclease positive],[Helicase]	GO:0005524//ATP binding (Cellular Component); lupus brain antigen 1-like protein	-	-
No	Chr4.g12596	252	228	322	698	432	517	-1.19503	1.42e-05	0.000970623	AP2/ERF and B3 domain-containing protein Os01g0693400-like isoform X2 [Zea mays]	[AP2 ERF and B3 domain-containing],[B3]	GO:0006355//regulation of transcription, DNA-templated (Biological Process); GO:0005634//nucleus (Cellular Component); GO:0003677//DNA binding (Cellular Component); GO:0003700//transcription factor activity, sequence-specific DNA binding (Cellular Component); ap2 erf and b3 domain-containing protein os01g0693400-like	K09287|RAV	http://www.genome.jp/dbget-bin/www_bget?ko:K09287
No	Chr4.g12104	40	24	79	385	95	261	-2.46287	1.45e-05	0.000985871	hypothetical protein BAE44_0014474 [Dichanthelium oligosanthes]	[Transmembrane amino acid transporter protein],[amino acid],[amino acid transport]	GO:0003333//amino acid transmembrane transport (Biological Process); GO:0016021//integral component of membrane (Cellular Component); GO:0005275//amine transmembrane transporter activity (Cellular Component); GO:0015171//amino acid transmembrane transporter activity (Cellular Component); vacuolar amino acid transporter 1-like	K15015|SLC32A, VGAT	http://www.genome.jp/dbget-bin/www_bget?ko:K15015
Yes	Chr19.g48755	199	133	199	62	54	64	1.40734	1.45e-05	0.000987407	Pentatricopeptide repeat-containing protein [Dichanthelium oligosanthes]	[PPR repeat],[Pentatricopeptide repeat-containing protein]	GO:0005739//mitochondrion (Cellular Component); GO:0009536//plastid (Cellular Component); GO:0016021//integral component of membrane (Cellular Component); pentatricopeptide repeat-containing protein at4g18520	-	-
Yes	Chr15.g41069	663	425	601	139	197	212	1.45607	1.48e-05	0.0010005	protein argonaute 18 [Zea mays]	[Domain of unknown function (DUF1785)],[Eukaryotic translation initiation factor 2C],[eukaryotic translation initiation factor 2c]	GO:0003676//nucleic acid binding (Cellular Component); protein argonaute 18-like isoform x1	K11593|ELF2C	http://www.genome.jp/dbget-bin/www_bget?ko:K11593
No	Chr4.g10900	94	94	99	177	129	227	-1.04006	1.49e-05	0.00100621	uncharacterized protein LOC100383317 [Zea mays]	[lipase class 3 family protein],[Lipase (class 3)],[lipase class 3 family]	GO:0016020//membrane (Cellular Component); triacylglycerol lipase	-	-
No	Chr15.g41755	754	573	1204	3060	1503	2351	-1.57807	1.49e-05	0.00100866	PREDICTED: protein TIFY 10B-like [Setaria italica]	[TIFY 10A-like],[jasmonate ZIM domain-containing protein],[K13464 jasmonate ZIM domain-containing protein]	GO:0006351//transcription, DNA-templated (Biological Process); GO:0009611//response to wounding (Biological Process); GO:0031347//regulation of defense response (Biological Process); GO:1903507//negative regulation of nucleic acid-templated transcription (Biological Process); GO:2000022//regulation of jasmonic acid mediated signaling pathway (Biological Process); GO:0005634//nucleus (Cellular Com…	K13464|JAZ	http://www.genome.jp/dbget-bin/www_bget?ko:K13464
No	Chr17.g44729	74	67	189	588	246	438	-2.06793	1.5e-05	0.00100894	transcription factor BIM1 [Sorghum bicolor]	[transcription factor],[Helix-loop-helix DNA-binding domain],[Transcription factor]	GO:0005634//nucleus (Cellular Component); bhlh protein family-like	-	-
No	Chr10.g29861	224	144	179	362	361	432	-1.23563	1.57e-05	0.00104868	uncharacterized protein LOC8077649 isoform X1 [Sorghum bicolor]	[Putative cyclase],[Cyclase family]	GO:0019441//tryptophan catabolic process to kynurenine (Biological Process); GO:0004061//arylformamidase activity (Cellular Component); kynurenine formamidase-like isoform x2	-	-
No	Chr1.g01584	1160	620	918	217	286	335	1.5322	1.59e-05	0.0010592	cytochrome P450 71A1 [Sorghum bicolor]	[Cytochrome p450],[Cytochrome P450]	GO:0008152//metabolic process (Biological Process); GO:0016491//oxidoreductase activity (Cellular Component); GO:0043167//ion binding (Cellular Component); GO:0097159//organic cyclic compound binding (Cellular Component); GO:1901363//heterocyclic compound binding (Cellular Component); cytochrome p450 71a1-like	-	-
Yes	Chr3.g09624	145	169	148	73	42	79	1.10021	1.67e-05	0.00110845	PREDICTED: small nuclear ribonucleoprotein Sm D2-like [Setaria italica]	[Small nuclear ribonucleoprotein],[small nuclear ribonucleoprotein]	GO:0000387//spliceosomal snRNP assembly (Biological Process); GO:0042254//ribosome biogenesis (Biological Process); GO:0005682//U5 snRNP (Cellular Component); GO:0005685//U1 snRNP (Cellular Component); GO:0005686//U2 snRNP (Cellular Component); GO:0019013//viral nucleocapsid (Cellular Component); GO:0046540//U4/U6 x U5 tri-snRNP complex (Cellular Component); GO:0071011//precatalytic spliceosome (…	K11096|SNRPD2, SMD2	http://www.genome.jp/dbget-bin/www_bget?ko:K11096
Yes	Chr10.g31315	122	109	101	45	32	48	1.25479	1.72e-05	0.00113776	pentatricopeptide repeat-containing protein At1g10270 [Sorghum bicolor]	[Pentatricopeptide repeat-containing protein],[PPR repeat]	GO:0006486//protein glycosylation (Biological Process); GO:0005739//mitochondrion (Cellular Component); GO:0005783//endoplasmic reticulum (Cellular Component); GO:0016021//integral component of membrane (Cellular Component); GO:0004579//dolichyl-diphosphooligosaccharide-protein glycotransferase activity (Cellular Component); GO:0047262//polygalacturonate 4-alpha-galacturonosyltransferase activity…	-	-
No	Chr4.g12652	292	361	551	1871	655	1057	-1.71196	1.76e-05	0.00116261	bHLH transcription factor, partial [Zea mays]	[Transcription factor],[transcription factor],[Helix-loop-helix DNA-binding domain]	-	-	-
No	Chr15.g41495	172	136	158	68	47	65	1.22168	1.78e-05	0.00117184	hypothetical protein OsI_26538 [Oryza sativa Indica Group]	-	GO:0006468//protein phosphorylation (Biological Process); GO:0009536//plastid (Cellular Component); GO:0016021//integral component of membrane (Cellular Component); GO:0004674//protein serine/threonine kinase activity (Cellular Component); GO:0005524//ATP binding (Cellular Component); GO:0030246//carbohydrate binding (Cellular Component); l-type lectin-domain containing receptor kinase -like	-	-
No	Chr9.g27340	13	14	21	109	38	54	-2.21142	1.88e-05	0.0012372	PREDICTED: short-chain type dehydrogenase/reductase-like [Setaria italica]	[KR domain],[Dehydrogenase reductase],[reductase]	-	K00059|fabG	http://www.genome.jp/dbget-bin/www_bget?ko:K00059
No	Chr6.g20664	65	124	98	32	22	37	1.48333	1.93e-05	0.00126439	PREDICTED: glycine-rich RNA-binding protein RZ1A-like [Brachypodium distachyon]	[Zinc knuckle],[Rna-binding protein],[RNA binding protein],[RNA recognition motif. (a.k.a. RRM, RBD, or RNP domain)]	GO:0044424//intracellular part (Cellular Component); GO:0097159//organic cyclic compound binding (Cellular Component); GO:1901363//heterocyclic compound binding (Cellular Component); glycine-rich rna-binding protein rz1a-like	K12885|RBMX, HNRNPG	http://www.genome.jp/dbget-bin/www_bget?ko:K12885
Yes	Chr4.g11230	568	801	559	351	182	316	1.02416	1.95e-05	0.00127023	PREDICTED: gamma-glutamyltranspeptidase 3 [Setaria italica]	[Gamma-glutamyltranspeptidase],[Gamma-glutamyltransferase],[gamma-glutamyltranspeptidase],[gamma-glutamyltransferase activity]	GO:0006749//glutathione metabolic process (Biological Process); GO:0016021//integral component of membrane (Cellular Component); GO:0003840//obsolete gamma-glutamyltransferase activity (Cellular Component); gamma-glutamyltranspeptidase 3	K00681|ggt	http://www.genome.jp/dbget-bin/www_bget?ko:K00681
No	Chr3.g07768	137	108	151	29	40	53	1.5404	1.95e-05	0.00127023	hypothetical protein OsI_00663 [Oryza sativa Indica Group]	[gigantea],[Gigantea-like protein]	GO:0006355//regulation of transcription, DNA-templated (Biological Process); GO:0009409//response to cold (Biological Process); GO:0009637//response to blue light (Biological Process); GO:0009908//flower development (Biological Process); GO:0010218//response to far red light (Biological Process); GO:0010378//temperature compensation of the circadian clock (Biological Process); GO:0030154//cell di…	K12124|GI	http://www.genome.jp/dbget-bin/www_bget?ko:K12124
No	Chr18.g46485	456	443	839	2110	967	1580	-1.55453	1.95e-05	0.00127023	PREDICTED: transcription factor BIM1-like [Setaria italica]	[transcription factor],[Helix-loop-helix DNA-binding domain],[Transcription factor]	-	-	-
No	Chr10.g30096	1060	491	1039	2991	1836	2369	-1.60289	2e-05	0.00130038	unknown [Zea mays]	[HSF-type DNA-binding],[heat stress transcription factor],[Transcription factor],[transcription factor]	GO:0006351//transcription, DNA-templated (Biological Process); GO:0003677//DNA binding (Cellular Component); heat shock factor protein 1	K09419|HSFF	http://www.genome.jp/dbget-bin/www_bget?ko:K09419
No	Chr18.g46359	9	5	12	38	28	44	-2.22281	2.09e-05	0.00134997	isoamylase 1, chloroplastic [Sorghum bicolor]	[Isoamylase],[isoamylase],[Glycogen debranching enzyme]	GO:0005977//glycogen metabolic process (Biological Process); GO:0010021//amylopectin biosynthetic process (Biological Process); GO:0010368//chloroplast isoamylase complex (Cellular Component); GO:0019156//isoamylase activity (Cellular Component); isoamylase	K02438|treX, glgX	http://www.genome.jp/dbget-bin/www_bget?ko:K02438
No	Chr2.g04847	112	87	130	325	185	237	-1.33088	2.11e-05	0.00135837	phytoene synthase 2, chloroplastic isoform X1 [Sorghum bicolor]	[Phytoene synthase],[Farnesyl-diphosphate farnesyltransferase],[phytoene synthase]	GO:0009058//biosynthetic process (Biological Process); GO:0009507//chloroplast (Cellular Component); GO:0016021//integral component of membrane (Cellular Component); GO:0016765//transferase activity, transferring alkyl or aryl (other than methyl) groups (Cellular Component); phytoene synthase 1	K02291|crtB	http://www.genome.jp/dbget-bin/www_bget?ko:K02291
No	Chr8.g24364	42	53	60	114	84	115	-1.17988	2.11e-05	0.00135837	PREDICTED: transcription factor bHLH113 [Oryza sativa Japonica Group]	[ethylene-responsive protein],[ethylene-responsive protein related],[Ethylene-responsive protein],[HLH]	GO:0045944//positive regulation of transcription from RNA polymerase II promoter (Biological Process); GO:0005634//nucleus (Cellular Component); GO:0001046//core promoter sequence-specific DNA binding (Cellular Component); GO:0001228//transcriptional activator activity, RNA polymerase II transcription regulatory region sequence-specific binding (Cellular Component); GO:0046983//protein dimerizati…	-	-
No	Chr14.g39702	522	341	450	1013	681	957	-1.15314	2.19e-05	0.00140555	PREDICTED: jacalin-related lectin 3-like [Setaria italica]	[Jacalin],[jacalin lectin family protein],[Jacalin lectin family protein]	GO:0006508//proteolysis (Biological Process); GO:0008234//cysteine-type peptidase activity (Cellular Component); jacalin-related lectin 3-like	-	-
Yes	Chr16.g43957	36	29	55	7	6	7	2.42995	2.21e-05	0.0014134	PREDICTED: E3 ubiquitin-protein ligase CIP8 [Setaria italica]	[finger protein],[zinc ion binding],[Zinc finger, C3HC4 type (RING finger)]	GO:0000209//protein polyubiquitination (Biological Process); GO:0042787//protein ubiquitination involved in ubiquitin-dependent protein catabolic process (Biological Process); GO:0043161//proteasome-mediated ubiquitin-dependent protein catabolic process (Biological Process); GO:0008270//zinc ion binding (Cellular Component); GO:0016874//ligase activity (Cellular Component); GO:0061630//ubiquitin …	-	-
No	Chr7.g22368	262	300	416	1015	452	777	-1.33706	2.38e-05	0.00151249	PREDICTED: probable protein phosphatase 2C 40 [Setaria italica]	[PP2C_SIG],[Phosphatase],[PHOsphatase]	GO:0006470//protein dephosphorylation (Biological Process); GO:0009536//plastid (Cellular Component); GO:0004722//protein serine/threonine phosphatase activity (Cellular Component); GO:0046872//metal ion binding (Cellular Component); catalytic protein phosphatase type 2c	-	-
No	Chr15.g42114	28	212	90	653	274	636	-2.43829	2.4e-05	0.0015221	PREDICTED: uncharacterized protein LOC101773443 [Setaria italica]	-	-	-	-
No	Chr17.g45557	274	335	282	162	80	100	1.21462	2.43e-05	0.00153382	PREDICTED: ethylene-responsive transcription factor 11-like [Setaria italica]	[AP2]	GO:0001944//vasculature development (Biological Process); GO:0006355//regulation of transcription, DNA-templated (Biological Process); GO:0009873//ethylene-activated signaling pathway (Biological Process); GO:0051301//cell division (Biological Process); GO:0005634//nucleus (Cellular Component); GO:0003677//DNA binding (Cellular Component); GO:0003700//transcription factor activity, sequence-speci…	-	-
No	Chr5.g15245	66	81	69	147	102	138	-1.00972	2.53e-05	0.00159345	PREDICTED: uncharacterized protein LOC102710481 isoform X2 [Oryza brachyantha]	[NA]	-	-	-
No	Chr5.g14574	1167	662	923	2299	1598	2127	-1.26768	2.54e-05	0.00159345	uncharacterized protein LOC100274922 [Zea mays]	[Cleavage site for pathogenic type III effector avirulence factor Avr],[expressed protein]	-	-	-
Yes	Chr13.g36572	194	145	195	74	57	75	1.22329	2.74e-05	0.0017149	putative WRKY transcription factor 50 [Dichanthelium oligosanthes]	[WRKY transcription factor]	GO:0003677//DNA binding (Cellular Component); wrky dna-binding domain superfamily protein	-	-
Yes	Chr7.g22198	165	348	221	80	73	113	1.27735	2.88e-05	0.0017935	PREDICTED: 60S ribosomal protein L6-3-like [Setaria italica]	[60S ribosomal protein L6],[60S ribosomal protein],[(ribosomal) protein]	GO:0000027//ribosomal large subunit assembly (Biological Process); GO:0002181//cytoplasmic translation (Biological Process); GO:0022625//cytosolic large ribosomal subunit (Cellular Component); GO:0003735//structural constituent of ribosome (Cellular Component); 60s ribosomal protein l6	K02934|RP-L6e, RPL6	http://www.genome.jp/dbget-bin/www_bget?ko:K02934
No	Chr3.g08814	71	178	180	588	272	366	-1.69196	2.89e-05	0.00179499	PREDICTED: monothiol glutaredoxin-S9-like [Setaria italica]	[Glutaredoxin],[GLutaRedoXin]	GO:0044699//single-organism process (Biological Process); GO:0044424//intracellular part (Cellular Component); GO:0051536//iron-sulfur cluster binding (Cellular Component); monothiol glutaredoxin-s5	-	-
Yes	Chr14.g38879	146	127	153	45	51	65	1.24093	2.95e-05	0.00182709	hypothetical protein BAE44_0007642 [Dichanthelium oligosanthes]	[AP2]	-	-	-
Yes	Chr20.g49399	805	539	696	242	260	304	1.18024	3.04e-05	0.00187728	brassinosteroid insensitive1-associated receptor kinase 1 [Saccharum hybrid cultivar Yacheng05-179]	[BRASSINOSTEROID INSENSITIVE 1-associated receptor kinase 1],[Serine Threonine protein kinase],[lectin-like protein kinase]	GO:0006468//protein phosphorylation (Biological Process); GO:0016021//integral component of membrane (Cellular Component); GO:0004674//protein serine/threonine kinase activity (Cellular Component); GO:0005524//ATP binding (Cellular Component); probable lrr receptor-like serine threonine-protein kinase at5g10290	-	-
No	Chr9.g25826	1413	1293	1903	4516	2214	3190	-1.24739	3.12e-05	0.00192714	PREDICTED: LOW QUALITY PROTEIN: probable WRKY transcription factor 60 [Oryza brachyantha]	[transcription factor],[Transcription factor],[WRKY transcription factor]	GO:0006952//defense response (Biological Process); GO:0009685//gibberellin metabolic process (Biological Process); GO:0005634//nucleus (Cellular Component); GO:0003677//DNA binding (Cellular Component); GO:0003700//transcription factor activity, sequence-specific DNA binding (Cellular Component); wrky transcription factor	-	-
No	Chr8.g24974	76	83	56	27	16	24	1.51894	3.18e-05	0.00195837	hypothetical protein SORBI_3006G045500 [Sorghum bicolor]	[MYND finger],[F-box protein],[F-Box protein]	-	-	-
No	Chr6.g18077	29	30	47	125	67	91	-1.56959	3.3e-05	0.0020258	PREDICTED: uncharacterized protein LOC102714179 isoform X2 [Oryza brachyantha]	[NA]	-	-	-
No	Chr10.g31576	391	293	412	782	543	727	-1.05197	3.38e-05	0.00206586	uncharacterized LOC100217287 isoform X1 [Zea mays]	[SNAP25 homologous protein],[SNARE domain],[Synaptosomal-associated protein]	GO:0005886//plasma membrane (Cellular Component); snap25 homologous protein snap33-like	K08509|SNAP29	http://www.genome.jp/dbget-bin/www_bget?ko:K08509
No	Chr4.g12445	268	101	141	462	538	566	-1.76839	3.45e-05	0.00210381	PREDICTED: ras-related protein RABA1f [Setaria italica]	[GTP-binding Protein],[ras-related protein],[RAB]	GO:0000160//phosphorelay signal transduction system (Biological Process); GO:0006355//regulation of transcription, DNA-templated (Biological Process); GO:0006886//intracellular protein transport (Biological Process); GO:0007264//small GTPase mediated signal transduction (Biological Process); GO:0005829//cytosol (Cellular Component); GO:0005886//plasma membrane (Cellular Component); GO:0003677//DN…	K07976|RAB	http://www.genome.jp/dbget-bin/www_bget?ko:K07976
Yes	Chr9.g26676	254	236	234	88	97	131	1.03234	3.49e-05	0.00212266	PREDICTED: U-box domain-containing protein 33-like isoform X1 [Setaria italica]	[Ubox domain-containing protein],[Ubox],[Inherit from strNOG: Ubox]	-	-	-
No	Chr11.g34190	18	14	9	0	0	0	6.04638	3.55e-05	0.00215859	uncharacterized protein LOC103641049 [Zea mays]	-	-	-	-
No	Chr10.g29835	756	365	780	2489	1214	1724	-1.63387	3.57e-05	0.00216714	PREDICTED: LOW QUALITY PROTEIN: probable WRKY transcription factor 60 [Oryza brachyantha]	[transcription factor],[Transcription factor],[WRKY transcription factor]	GO:0006952//defense response (Biological Process); GO:0009685//gibberellin metabolic process (Biological Process); GO:0005634//nucleus (Cellular Component); GO:0003677//DNA binding (Cellular Component); GO:0003700//transcription factor activity, sequence-specific DNA binding (Cellular Component); probable wrky transcription factor 40	-	-
Yes	Chr4.g10534	105	57	70	12	20	20	1.99376	3.59e-05	0.00217008	PREDICTED: probable 2-carboxy-D-arabinitol-1-phosphatase [Oryza brachyantha]	[PGAM],[phosphoglycerate mutase],[Phosphoglycerate mutase]	GO:0005829//cytosol (Cellular Component); GO:0009536//plastid (Cellular Component); GO:0016791//phosphatase activity (Cellular Component); probable 2-carboxy-d-arabinitol-1-phosphatase	K15637|PGAM5	http://www.genome.jp/dbget-bin/www_bget?ko:K15637
No	Chr14.g38285	1	8	2	36	18	29	-3.10885	3.63e-05	0.00219028	hypothetical protein OsJ_24521 [Oryza sativa Japonica Group]	[alpha beta hydrolase fold-3 domain protein],[Carboxylesterase],[Carboxylesterase family]	GO:0008152//metabolic process (Biological Process); GO:0016787//hydrolase activity (Cellular Component); probable carboxylesterase 5	-	-
No	Chr1.g03111	4	7	5	40	17	27	-2.55418	3.78e-05	0.00227628	unknown protein [Oryza sativa Japonica Group]	[Wound-induced protein]	-	-	-
No	Chr1.g03192	374	215	330	789	549	684	-1.2798	3.82e-05	0.00229288	PREDICTED: xyloglucan endotransglucosylase/hydrolase protein 24 [Oryza sativa Japonica Group]	[Xyloglucan endotransglucosylase hydrolase protein],[Xyloglucan endo-transglycosylase (XET) C-terminus],[hydrolase family 16]	GO:0010411//xyloglucan metabolic process (Biological Process); GO:0042546//cell wall biogenesis (Biological Process); GO:0071555//cell wall organization (Biological Process); GO:0005618//cell wall (Cellular Component); GO:0048046//apoplast (Cellular Component); GO:0004553//hydrolase activity, hydrolyzing O-glycosyl compounds (Cellular Component); GO:0016762//xyloglucan:xyloglucosyl transferase ac…	-	-
No	Chr16.g42472	11	15	12	0	0	0	5.91944	4.08e-05	0.00243806	PREDICTED: probable GTP-binding protein OBGM, mitochondrial isoform X1 [Nelumbo nucifera]	[GTP1/OBG],[GTP-binding protein],[An essential GTPase which binds GTP, GDP and possibly (p)ppGpp with moderate affinity, with high nucleotide exchange rates and a fairly low GTP hydrolysis rate (By similarity). It may play a role in control of the cell cycle, stress response, ribosome biogenesis and in those bacteria that undergo differentiation, in morphogenesis control]	GO:0005739//mitochondrion (Cellular Component); GO:0009536//plastid (Cellular Component); GO:0000287//magnesium ion binding (Cellular Component); GO:0003924//GTPase activity (Cellular Component); GO:0005525//GTP binding (Cellular Component); probable gtp-binding protein mitochondrial	-	-
No	Chr10.g29890	28	26	32	80	51	72	-1.39495	4.15e-05	0.00246357	PREDICTED: E3 ubiquitin-protein ligase CIP8-like [Setaria italica]	[Zinc finger, C3HC4 type (RING finger)],[finger protein],[zinc ion binding]	GO:0000209//protein polyubiquitination (Biological Process); GO:0042787//protein ubiquitination involved in ubiquitin-dependent protein catabolic process (Biological Process); GO:0043161//proteasome-mediated ubiquitin-dependent protein catabolic process (Biological Process); GO:0046872//metal ion binding (Cellular Component); GO:0061630//ubiquitin protein ligase activity (Cellular Component); zin…	-	-
No	Chr1.g01981	63	60	45	7	15	16	1.96163	4.31e-05	0.00254105	probable cinnamyl alcohol dehydrogenase 8C [Aegilops tauschii subsp. tauschii]	[Cinnamyl alcohol],[Involved in lignin biosynthesis. Catalyzes the final step specific for the production of lignin monomers, like coniferyl alcohol, sinapyl alcohol and 4-coumaryl alcohol (By similarity)],[cinnamyl alcohol],[alcohol dehydrogenase]	GO:0009699//phenylpropanoid biosynthetic process (Biological Process); GO:0055114//oxidation-reduction process (Biological Process); GO:0009536//plastid (Cellular Component); GO:0008270//zinc ion binding (Cellular Component); GO:0016616//oxidoreductase activity, acting on the CH-OH group of donors, NAD or NADP as acceptor (Cellular Component); probable cinnamyl alcohol dehydrogenase 8d	K00083|E1.1.1.195	http://www.genome.jp/dbget-bin/www_bget?ko:K00083
No	Chr5.g16531	66	63	99	223	118	185	-1.34813	4.38e-05	0.00257547	ACD11-like protein [Dichanthelium oligosanthes]	[glycolipid transfer protein domain-containing protein 1-like],[glycolipid transfer protein domain containing],[Glycolipid transfer protein (GLTP)]	GO:0046836//glycolipid transport (Biological Process); GO:0005634//nucleus (Cellular Component); GO:0005737//cytoplasm (Cellular Component); GO:0017089//glycolipid transporter activity (Cellular Component); GO:0051861//glycolipid binding (Cellular Component); acd11 homolog protein	-	-
No	Chr1.g00800	148	191	206	408	229	348	-1.01074	4.39e-05	0.0025757	putative ABA-induced protein [Cynodon dactylon]	[oxidoreductase activity],[Caleosin related protein]	GO:0016021//integral component of membrane (Cellular Component); GO:0005509//calcium ion binding (Cellular Component); aba-induced protein	-	-
No	Chr7.g21477	3	7	7	20	32	34	-2.54076	4.41e-05	0.00258574	PREDICTED: E3 ubiquitin-protein ligase RNF14-like [Oryza brachyantha]	[RWD],[E3 ubiquitin-protein ligase],[Ring finger protein]	GO:0000209//protein polyubiquitination (Biological Process); GO:0032436//positive regulation of proteasomal ubiquitin-dependent protein catabolic process (Biological Process); GO:0042787//protein ubiquitination involved in ubiquitin-dependent protein catabolic process (Biological Process); GO:0000151//ubiquitin ligase complex (Cellular Component); GO:0009536//plastid (Cellular Component); GO:0008…	K11971|RNF14, ARA54	http://www.genome.jp/dbget-bin/www_bget?ko:K11971
No	Chr19.g48005	0	0	0	21	4	15	-6.28982	4.46e-05	0.00260385	PREDICTED: E3 ubiquitin-protein ligase RNF14-like [Oryza brachyantha]	[RWD],[E3 ubiquitin-protein ligase],[Ring finger protein]	GO:0000209//protein polyubiquitination (Biological Process); GO:0032436//positive regulation of proteasomal ubiquitin-dependent protein catabolic process (Biological Process); GO:0042787//protein ubiquitination involved in ubiquitin-dependent protein catabolic process (Biological Process); GO:0000151//ubiquitin ligase complex (Cellular Component); GO:0009536//plastid (Cellular Component); GO:0008…	K11971|RNF14, ARA54	http://www.genome.jp/dbget-bin/www_bget?ko:K11971
Yes	Chr3.g07914	1415	764	1460	385	412	412	1.42902	4.59e-05	0.00266996	Calvin cycle protein CP12-1, chloroplastic [Dichanthelium oligosanthes]	[Calvin cycle protein],[CP12]	GO:0009536//plastid (Cellular Component); calvin cycle protein cp12- chloroplastic-like	-	-
No	Chr10.g32531	324	251	342	622	445	586	-1.00039	4.6e-05	0.00266996	PREDICTED: calcium-dependent protein kinase 26-like [Setaria italica]	[calcium-dependent protein kinase],[Pfam:efhand]	GO:0009738//abscisic acid-activated signaling pathway (Biological Process); GO:0018105//peptidyl-serine phosphorylation (Biological Process); GO:0035556//intracellular signal transduction (Biological Process); GO:0046777//protein autophosphorylation (Biological Process); GO:0005634//nucleus (Cellular Component); GO:0005739//mitochondrion (Cellular Component); GO:0005886//plasma membrane (Cellular…	K13412|CPK	http://www.genome.jp/dbget-bin/www_bget?ko:K13412
Yes	Chr8.g24420	358	195	290	85	94	97	1.45144	4.61e-05	0.00267229	PREDICTED: uncharacterized protein LOC101766165 isoform X1 [Setaria italica]	[NA]	GO:0016021//integral component of membrane (Cellular Component); uncharacterized protein tcm_016972	-	-
No	Chr4.g12550	139	148	261	664	280	503	-1.53158	4.62e-05	0.00267266	PREDICTED: protein DETOXIFICATION 14-like [Setaria italica]	[Mate efflux family protein],[MatE]	GO:0006855//drug transmembrane transport (Biological Process); GO:0016021//integral component of membrane (Cellular Component); GO:0015238//drug transmembrane transporter activity (Cellular Component); GO:0015297//antiporter activity (Cellular Component); protein detoxification 14-like	K03327|TC.MATE, SLC47A, norM, mdtK, dinF	http://www.genome.jp/dbget-bin/www_bget?ko:K03327
No	Chr2.g05038	29	15	26	60	69	77	-1.71872	4.74e-05	0.0027377	PREDICTED: disease resistance protein RPM1-like [Brachypodium distachyon]	[NB-ARC domain],[leucine Rich Repeat],[resistance protein]	-	-	-
No	Chr17.g45018	16	40	33	4	2	5	2.84391	4.76e-05	0.00274232	PREDICTED: cinnamoyl-CoA reductase 1-like [Setaria italica]	[Polysaccharide biosynthesis protein],[reductase],[Nad-dependent epimerase dehydratase]	-	K09753|CCR	http://www.genome.jp/dbget-bin/www_bget?ko:K09753
Yes	Chr9.g27783	1450	889	1176	518	413	456	1.18763	4.89e-05	0.00280069	hypothetical protein BAE44_0011573 [Dichanthelium oligosanthes]	[NA]	-	-	-
No	Chr14.g39045	15	77	44	222	96	192	-2.09105	4.89e-05	0.00280069	PREDICTED: lichenase-2-like [Setaria italica]	[Glycosyl hydrolases family 17]	GO:0005975//carbohydrate metabolic process (Biological Process); GO:0046658//anchored component of plasma membrane (Cellular Component); GO:0030247//polysaccharide binding (Cellular Component); GO:0042972//licheninase activity (Cellular Component); lichenase-2 precursor	-	-
No	Chr2.g05420	83	78	100	274	122	199	-1.32818	5.05e-05	0.00287857	hypothetical protein DCAR_007315 [Daucus carota subsp. sativus]	[receptor-like protein kinase],[Serine Threonine protein kinase],[Cysteine-rich receptor-like protein kinase],[STYKc]	GO:0006468//protein phosphorylation (Biological Process); GO:0006952//defense response (Biological Process); GO:0005886//plasma membrane (Cellular Component); GO:0009506//plasmodesma (Cellular Component); GO:0004674//protein serine/threonine kinase activity (Cellular Component); GO:0005524//ATP binding (Cellular Component); tpa: protein kinase superfamily protein	-	-
No	Chr5.g17449	76	34	68	9	12	14	2.20169	5.11e-05	0.00290113	transferase [Zea mays]	[Transferase family]	-	-	-
Yes	Chr9.g28634	13449	7976	9041	2930	3795	4178	1.31818	5.11e-05	0.00290113	zeaxanthin 7,8(7',8')-cleavage dioxygenase, chromoplastic [Zea mays]	[Retinal pigment epithelial membrane protein],[dioxygenase],[carotenoid cleavage dioxygenase 4]	GO:0055114//oxidation-reduction process (Biological Process); GO:0010287//plastoglobule (Cellular Component); GO:0003834//beta-carotene 15,15'-monooxygenase activity (Cellular Component); zeaxanthin (7 )-cleavage chromoplastic	K09840|NCED	http://www.genome.jp/dbget-bin/www_bget?ko:K09840
No	Chr10.g29735	24	32	35	116	51	78	-1.58357	5.11e-05	0.00290113	uncharacterized protein LOC109757550 [Aegilops tauschii subsp. tauschii]	[NA]	-	-	-
Yes	Chr3.g08238	116	142	121	46	53	57	1.09572	5.37e-05	0.00301907	hypothetical protein BAE44_0011669 [Dichanthelium oligosanthes]	[bZIP transcription factor]	-	-	-
No	Chr17.g44849	25	13	25	80	43	74	-1.77152	5.45e-05	0.00306156	predicted protein [Hordeum vulgare subsp. vulgare]	[Cytochrome p450],[Cytochrome P450]	GO:0022900//electron transport chain (Biological Process); GO:0044550//secondary metabolite biosynthetic process (Biological Process); GO:0016021//integral component of membrane (Cellular Component); GO:0005506//iron ion binding (Cellular Component); GO:0016709//oxidoreductase activity, acting on paired donors, with incorporation or reduction of molecular oxygen, NAD(P)H as one donor, and incorpo…	-	-
No	Chr2.g06156	392	262	338	158	100	114	1.26455	5.5e-05	0.00307851	PREDICTED: multiprotein-bridging factor 1c [Setaria italica]	[Multiprotein bridging factor 1],[factor 1],[Factor 1]	GO:0006457//protein folding (Biological Process); GO:0009644//response to high light intensity (Biological Process); GO:0034976//response to endoplasmic reticulum stress (Biological Process); GO:0042542//response to hydrogen peroxide (Biological Process); GO:0045893//positive regulation of transcription, DNA-templated (Biological Process); GO:0005730//nucleolus (Cellular Component); GO:0003700//t…	K03627|MBF1	http://www.genome.jp/dbget-bin/www_bget?ko:K03627
No	Chr13.g36848	364	827	807	283	166	245	1.34925	5.64e-05	0.00314118	PREDICTED: probable WRKY transcription factor 70 [Setaria italica]	[Transcription factor],[WRKY],[WRKY transcription factor]	-	-	-
No	Chr2.g06037	13	3	10	33	46	49	-2.45491	5.92e-05	0.00326444	PREDICTED: uncharacterized protein LOC101756897 [Setaria italica]	[Family of unknown function (DUF500)],[SH3 domain containing, Ysc84-like 1 (S. cerevisiae)]	GO:1900027//regulation of ruffle assembly (Biological Process); GO:0032587//ruffle membrane (Cellular Component); GO:0035091//phosphatidylinositol binding (Cellular Component); GO:0046872//metal ion binding (Cellular Component); fyve zinc finger containing actin-binding-domain protein family	-	-
No	Chr9.g25900	39	63	36	11	10	13	1.8349	5.95e-05	0.00327339	pentatricopeptide repeat (PPR) superfamily protein [Zea mays]	[PPR repeat],[Pentatricopeptide repeat-containing protein]	GO:0006468//protein phosphorylation (Biological Process); GO:0005739//mitochondrion (Cellular Component); GO:0016021//integral component of membrane (Cellular Component); GO:0004674//protein serine/threonine kinase activity (Cellular Component); GO:0005524//ATP binding (Cellular Component); GO:0008270//zinc ion binding (Cellular Component); pentatricopeptide repeat superfamily protein	-	-
No	Chr10.g31972	662	442	557	1048	885	1128	-1.03232	6.09e-05	0.00334361	probable bifunctional riboflavin biosynthesis protein RIBA 2, chloroplastic [Sorghum bicolor]	[3,4-dihydroxy-2-butanone-4-phosphate synthase activity],[Catalyzes the conversion of D-ribulose 5-phosphate to formate and 3,4-dihydroxy-2-butanone 4-phosphate (By similarity)],[3,4-dihydroxy-2-butanone 4-phosphate synthase],[riboflavin biosynthesis protein],[riboflavin biosynthesis protein ribBA],[gtp cyclohydrolase ii]	GO:0009231//riboflavin biosynthetic process (Biological Process); GO:0009507//chloroplast (Cellular Component); GO:0003935//GTP cyclohydrolase II activity (Cellular Component); GO:0005525//GTP binding (Cellular Component); GO:0008686//3,4-dihydroxy-2-butanone-4-phosphate synthase activity (Cellular Component); GO:0046872//metal ion binding (Cellular Component); probable bifunctional riboflavin bi…	K14652|ribBA	http://www.genome.jp/dbget-bin/www_bget?ko:K14652
No	Chr1.g02090	14	27	29	3	0	2	3.65699	6.16e-05	0.00337497	PREDICTED: beta-1,3-galactosyltransferase 6-like [Setaria italica]	[Galactosyltransferase],[UDP-GlcNAc beta-Gal beta-1,3-N-acetylglucosaminyltransferase]	GO:0006486//protein glycosylation (Biological Process); GO:0000139//Golgi membrane (Cellular Component); GO:0016021//integral component of membrane (Cellular Component); GO:0008378//galactosyltransferase activity (Cellular Component); beta- -galactosyltransferase 6-like	-	-
No	Chr18.g46532	525	333	280	815	697	917	-1.24295	6.29e-05	0.00342864	protein DETOXIFICATION 27-like [Sorghum bicolor]	[Mate efflux family protein],[MatE]	GO:0006855//drug transmembrane transport (Biological Process); GO:0016021//integral component of membrane (Cellular Component); GO:0015238//drug transmembrane transporter activity (Cellular Component); GO:0015297//antiporter activity (Cellular Component); mate efflux family protein	K03327|TC.MATE, SLC47A, norM, mdtK, dinF	http://www.genome.jp/dbget-bin/www_bget?ko:K03327
Yes	Chr1.g02176	188	145	139	68	55	63	1.1815	6.43e-05	0.00349533	PREDICTED: 1-aminocyclopropane-1-carboxylate oxidase 1-like [Setaria italica]	[1-aminocyclopropane-1-carboxylate oxidase],[oxidoreductase, 2OG-Fe(II) oxygenase family protein],[2OGFe(II) oxygenase]	GO:0009693//ethylene biosynthetic process (Biological Process); GO:0009835//fruit ripening (Biological Process); GO:0055114//oxidation-reduction process (Biological Process); GO:0009815//1-aminocyclopropane-1-carboxylate oxidase activity (Cellular Component); GO:0031418//L-ascorbic acid binding (Cellular Component); GO:0046872//metal ion binding (Cellular Component); GO:0051213//dioxygenase activ…	K05933|E1.14.17.4	http://www.genome.jp/dbget-bin/www_bget?ko:K05933
No	Chr3.g08969	7	7	5	57	12	45	-2.6963	6.46e-05	0.00350212	NPKL3 [Oryza sativa Indica Group]	[STYKc],[mitogen-activated protein kinase kinase kinase]	GO:0006468//protein phosphorylation (Biological Process); GO:0005739//mitochondrion (Cellular Component); GO:0000166//nucleotide binding (Cellular Component); GO:0004702//signal transducer, downstream of receptor, with serine/threonine kinase activity (Cellular Component); partial	-	-
No	Chr9.g29026	4	4	2	38	10	29	-3.07023	6.46e-05	0.00350212	ethylene-responsive transcription factor ERF109-like [Aegilops tauschii subsp. tauschii]	[AP2]	GO:0006355//regulation of transcription, DNA-templated (Biological Process); GO:0005634//nucleus (Cellular Component); GO:0003677//DNA binding (Cellular Component); GO:0003700//transcription factor activity, sequence-specific DNA binding (Cellular Component); ethylene-responsive element binding protein 2	-	-
No	Chr7.g21650	579	384	414	173	170	216	1.14718	6.48e-05	0.00350413	PREDICTED: phytoene dehydrogenase-like [Setaria italica]	[Flavin containing amine oxidoreductase],[Desaturase]	GO:0055114//oxidation-reduction process (Biological Process); GO:0009536//plastid (Cellular Component); GO:0016491//oxidoreductase activity (Cellular Component); phytoene dehydrogenase	-	-
No	Chr5.g14937	32	67	32	91	139	118	-1.64644	6.52e-05	0.0035196	calcium uniporter protein 2, mitochondrial [Zea mays]	[Coiled-coil domain containing 109B],[Protein of unknown function, DUF607]	GO:0005739//mitochondrion (Cellular Component); calcium uniporter protein mitochondrial-like	-	-
No	Chr5.g16468	186	245	327	786	367	537	-1.30888	6.55e-05	0.00352971	PREDICTED: uncharacterized protein LOC101752970 isoform X2 [Setaria italica]	[Inherit from KOG: Haloacid dehalogenase-like hydrolase family protein],[Haloacid dehalogenase-like hydrolase family protein],[Hydrolase]	GO:0008152//metabolic process (Biological Process); GO:0016787//hydrolase activity (Cellular Component); uncharacterized protein loc101752970 isoform x2	K07025|K07025	http://www.genome.jp/dbget-bin/www_bget?ko:K07025
No	Chr3.g10433	240	101	150	422	414	457	-1.54389	6.57e-05	0.00353098	abscisic stress-ripening protein 1-like [Aegilops tauschii subsp. tauschii]	[ABA/WDS induced protein],[abscisic stress-ripening protein],[abscisic stress-ripening]	-	-	-
No	Chr12.g35614	2	7	6	29	19	27	-2.49965	6.61e-05	0.00354862	LOW QUALITY PROTEIN: hypothetical protein SORBI_3001G141900 [Sorghum bicolor]	[S_TKc],[Cyclin-dependent kinase],[Cyclin-Dependent Kinase]	-	K08818|CDC2L	http://www.genome.jp/dbget-bin/www_bget?ko:K08818
No	Chr20.g49735	81	66	74	31	16	18	1.60932	6.69e-05	0.00357273	FHA domain-containing protein FHA2 [Sorghum bicolor]	[FHA domain containing protein],[forkhead box]	-	-	-
No	Chr2.g06149	2	2	2	29	14	14	-3.4188	6.75e-05	0.00359711	UDP-glycosyltransferase 90A2 [Dichanthelium oligosanthes]	[UDP-glucoronosyl and UDP-glucosyl transferase],[UDP-Glycosyltransferase],[Transferase]	GO:0009813//flavonoid biosynthetic process (Biological Process); GO:0052696//flavonoid glucuronidation (Biological Process); GO:0043231//intracellular membrane-bounded organelle (Cellular Component); GO:0080043//quercetin 3-O-glucosyltransferase activity (Cellular Component); GO:0080044//quercetin 7-O-glucosyltransferase activity (Cellular Component); udp-glycosyltransferase 90a2-like	-	-
No	Chr9.g28379	125	147	159	400	169	337	-1.20841	6.82e-05	0.00363046	PREDICTED: uncharacterized protein LOC101778566 [Setaria italica]	[Uncharacterised protein family UPF0565],[chromosome 2 open reading frame 69]	GO:0005739//mitochondrion (Cellular Component); uncharacterized protein loc101778566	-	-
No	Chr14.g39142	78	123	109	248	144	192	-1.08624	6.99e-05	0.00370686	PREDICTED: probable E3 ubiquitin-protein ligase LUL3, partial [Oryza brachyantha]	[RING finger],[RING],[RING finger protein]	GO:0008270//zinc ion binding (Cellular Component); probable e3 ubiquitin-protein ligase lul4	-	-
No	Chr1.g03341	173	112	136	45	49	51	1.37384	7.21e-05	0.00381742	PREDICTED: NAC domain-containing protein 67-like [Setaria italica]	[No apical meristem (NAM) protein],[(No apical meristem) protein],[no apical meristem protein]	GO:0006351//transcription, DNA-templated (Biological Process); transcription factor jungbrunnen 1-like	-	-
Yes	Chr1.g01311	217	173	181	90	70	87	1.05088	7.44e-05	0.00392618	PREDICTED: phosphoglucosamine mutase [Setaria italica]	[Catalyzes the conversion of glucosamine-6-phosphate to glucosamine-1-phosphate (By similarity)],[Phosphoglucomutase/phosphomannomutase, alpha/beta/alpha domain III],[phosphoglucomutase],[phosphoglucosamine mutase family protein]	GO:0005829//cytosol (Cellular Component); GO:0009507//chloroplast (Cellular Component); GO:0004615//phosphomannomutase activity (Cellular Component); phosphomannomutase phosphoglucomutase	-	-
No	Chr1.g02817	177	186	285	99	62	69	1.3311	7.52e-05	0.00395415	PREDICTED: uncharacterized protein LOC101776480 [Setaria italica]	[Putative glycosyl hydrolase of unknown function (DUF1680)],[Secreted protein],[DUF1680 domain containing protein]	GO:0046373//L-arabinose metabolic process (Biological Process); GO:0046556//alpha-L-arabinofuranosidase activity (Cellular Component); uncharacterized protein loc101776480	K09955|K09955	http://www.genome.jp/dbget-bin/www_bget?ko:K09955
No	Chr4.g11377	814	747	810	2002	1098	1301	-1.0499	7.58e-05	0.00397844	hypothetical protein ZEAMMB73_Zm00001d039648 [Zea mays]	[NA]	GO:0009536//plastid (Cellular Component); uncharacterized protein loc100277712	-	-
No	Chr4.g12064	3141	2051	2869	5360	4064	5572	-1.03725	7.68e-05	0.00402477	unknown [Zea mays]	[Cytokinin riboside 5'-monophosphate phosphoribohydrolase],[decarboxylase],[Possible lysine decarboxylase]	GO:0009691//cytokinin biosynthetic process (Biological Process); GO:0010076//maintenance of floral meristem identity (Biological Process); GO:0010077//maintenance of inflorescence meristem identity (Biological Process); GO:0010083//regulation of vegetative meristem growth (Biological Process); GO:0048832//specification of plant organ number (Biological Process); GO:0005634//nucleus (Cellular Comp…	K06966|K06966	http://www.genome.jp/dbget-bin/www_bget?ko:K06966
No	Chr17.g44655	59	150	93	37	16	27	1.73408	7.77e-05	0.00406654	PREDICTED: tonoplast dicarboxylate transporter [Oryza sativa Japonica Group]	[Transporter],[Sodium:sulfate symporter transmembrane region],[tonoplast dicarboxylate],[Solute carrier family 13]	GO:0006814//sodium ion transport (Biological Process); GO:0051453//regulation of intracellular pH (Biological Process); GO:0071423//malate transmembrane transport (Biological Process); GO:0005773//vacuole (Cellular Component); GO:0016021//integral component of membrane (Cellular Component); GO:0005509//calcium ion binding (Cellular Component); GO:0015140//malate transmembrane transporter activity…	K14445|SLC13A2_3_5	http://www.genome.jp/dbget-bin/www_bget?ko:K14445
No	Chr14.g38520	22	6	41	160	79	110	-2.45365	7.96e-05	0.00415015	PREDICTED: protein REVEILLE 8 [Oryza sativa Japonica Group]	[Myb-like DNA-binding domain],[Transcription factor]	-	-	-
Yes	Chr3.g06899	177	151	170	65	61	89	1.0578	7.97e-05	0.00415015	Protein DEFECTIVE IN MERISTEM SILENCING 3 [Dichanthelium oligosanthes]	[NA]	GO:0006259//DNA metabolic process (Biological Process); GO:0006325//chromatin organization (Biological Process); GO:0016458//gene silencing (Biological Process); GO:0043412//macromolecule modification (Biological Process); GO:0050794//regulation of cellular process (Biological Process); protein defective in meristem silencing 3 isoform x1	-	-
No	Chr6.g18685	130	179	174	82	33	62	1.29802	8.1e-05	0.00419922	uncharacterized protein LOC109778192 [Aegilops tauschii subsp. tauschii]	[chaperone protein],[DnaJ domain],[DNAj (Hsp40) homolog, subfamily B, member],[ATP binding to DnaK triggers the release of the substrate protein, thus completing the reaction cycle. Several rounds of ATP-dependent interactions between DnaJ, DnaK and GrpE are required for fully efficient folding. Also involved, together with DnaK and GrpE, in the DNA replication of plasmids through activation of i…	-	-	-
No	Chr9.g26302	54	99	60	28	14	18	1.64304	8.11e-05	0.00419922	PREDICTED: nicotianamine aminotransferase A-like [Setaria italica]	[aminotransferase],[Nicotianamine aminotransferase],[tyrosine aminotransferase],[Aminotransferase]	GO:0006520//cellular amino acid metabolic process (Biological Process); GO:0006826//iron ion transport (Biological Process); GO:0009058//biosynthetic process (Biological Process); GO:0009536//plastid (Cellular Component); GO:0030170//pyridoxal phosphate binding (Cellular Component); GO:0033855//nicotianamine aminotransferase activity (Cellular Component); nicotianamine aminotransferase a	K00815|TAT	http://www.genome.jp/dbget-bin/www_bget?ko:K00815
No	Chr3.g08606	335	220	373	942	448	755	-1.33128	8.15e-05	0.00420215	cytochrome P450 72A14 [Sorghum bicolor]	[Cytochrome p450],[Cytochrome P450]	GO:0055114//oxidation-reduction process (Biological Process); GO:0016021//integral component of membrane (Cellular Component); GO:0004497//monooxygenase activity (Cellular Component); GO:0005506//iron ion binding (Cellular Component); GO:0016705//oxidoreductase activity, acting on paired donors, with incorporation or reduction of molecular oxygen (Cellular Component); GO:0020037//heme binding (Ce…	-	-
No	Chr4.g11660	87	83	60	152	117	153	-1.04161	8.15e-05	0.00420215	unknown [Zea mays]	[Solute carrier family 25 member],[Mitochondrial carrier protein]	GO:0006412//translation (Biological Process); GO:0055085//transmembrane transport (Biological Process); GO:0016021//integral component of membrane (Cellular Component); GO:0003735//structural constituent of ribosome (Cellular Component); solute carrier family 25 member 44-like	K15121|SLC25A44	http://www.genome.jp/dbget-bin/www_bget?ko:K15121
Yes	Chr16.g42566	80	58	91	26	21	22	1.5715	8.27e-05	0.00425132	unknown [Zea mays]	[Solute carrier family 25 member],[Mitochondrial carrier protein]	GO:0006412//translation (Biological Process); GO:0055085//transmembrane transport (Biological Process); GO:0016021//integral component of membrane (Cellular Component); GO:0003735//structural constituent of ribosome (Cellular Component); solute carrier family 25 member 44-like	K15121|SLC25A44	http://www.genome.jp/dbget-bin/www_bget?ko:K15121
Yes	Chr17.g44454	69	95	96	38	17	34	1.39491	8.33e-05	0.00425941	60S ribosomal protein L7-2 [Dichanthelium oligosanthes]	[Ribosomal protein],[60S ribosomal protein],[Ribosomal L30 N-terminal domain],[60s ribosomal protein],[ribosomal large subunit biogenesis]	GO:0000463//maturation of LSU-rRNA from tricistronic rRNA transcript (SSU-rRNA, 5.8S rRNA, LSU-rRNA) (Biological Process); GO:0002181//cytoplasmic translation (Biological Process); GO:0005730//nucleolus (Cellular Component); GO:0022625//cytosolic large ribosomal subunit (Cellular Component); GO:0003735//structural constituent of ribosome (Cellular Component); GO:0003723//RNA binding (Cellular Com…	K02937|RP-L7e, RPL7	http://www.genome.jp/dbget-bin/www_bget?ko:K02937
No	Chr7.g21504	110	126	126	172	211	267	-1.0215	8.37e-05	0.00427391	PREDICTED: putative ABC transporter C family member 15 [Setaria italica]	[ABC transporter transmembrane region],[ATP-binding cassette, sub-family C (CFTR MRP), member],[(ABC) transporter],[ABC transporter C family member]	GO:0055085//transmembrane transport (Biological Process); GO:0016021//integral component of membrane (Cellular Component); GO:0005524//ATP binding (Cellular Component); GO:0042626//ATPase activity, coupled to transmembrane movement of substances (Cellular Component); abc transporter c family member 15	-	-
No	Chr8.g24439	30	27	29	66	54	68	-1.29367	8.41e-05	0.00428377	cytochrome P450 71A9-like [Aegilops tauschii subsp. tauschii]	[Cytochrome p450],[cytochrome P450],[Cytochrome P450]	GO:0044550//secondary metabolite biosynthetic process (Biological Process); GO:0016020//membrane (Cellular Component); GO:0016709//oxidoreductase activity, acting on paired donors, with incorporation or reduction of molecular oxygen, NAD(P)H as one donor, and incorporation of one atom of oxygen (Cellular Component); GO:0046872//metal ion binding (Cellular Component); cytochrome p450 71a9	-	-
No	Chr10.g31210	859	344	578	1200	1831	2089	-1.67357	8.42e-05	0.00428377	shewanella-like protein phosphatase 1 [Sorghum bicolor]	[Calcineurin-like phosphoesterase],[NA]	GO:0009536//plastid (Cellular Component); GO:0016787//hydrolase activity (Cellular Component); uncharacterized protein at1g18480	-	-
No	Chr18.g46590	80	106	115	222	129	201	-1.0322	8.53e-05	0.00433199	PREDICTED: alpha carbonic anhydrase 7-like [Oryza brachyantha]	[Bifunctional monodehydroascorbate reductase and carbonic anhydrase],[bifunctional monodehydroascorbate reductase and carbonic anhydrase],[bifunctional monodehydroascorbate reductase and carbonic],[Carbonic anhydrase],[Eukaryotic-type carbonic anhydrase]	GO:0006730//one-carbon metabolic process (Biological Process); GO:0004089//carbonate dehydratase activity (Cellular Component); GO:0008270//zinc ion binding (Cellular Component); alpha carbonic anhydrase 7-like	K01674|cah	http://www.genome.jp/dbget-bin/www_bget?ko:K01674
No	Chr15.g40587	252	119	141	45	43	63	1.62976	8.71e-05	0.00439649	Low molecular mass early light-inducible protein HV60, chloroplastic [Dichanthelium oligosanthes]	[early light-inducible protein],[early light-induced protein]	-	-	-
Yes	Chr18.g46166	58	77	64	25	14	29	1.39359	8.79e-05	0.00443217	PREDICTED: NEP1-interacting protein-like 1 [Setaria italica]	[finger protein],[zinc ion binding],[Zinc finger, C3HC4 type (RING finger)]	GO:0009536//plastid (Cellular Component); GO:0016020//membrane (Cellular Component); GO:0046872//metal ion binding (Cellular Component); nep1-interacting 1	-	-
No	Chr10.g31093	95	121	104	51	39	45	1.06812	8.84e-05	0.00444196	hypothetical protein OsI_33113 [Oryza sativa Indica Group]	[HNHc],[HNH endonuclease domain-containing protein],[HNH endonuclease]	GO:0090305//nucleic acid phosphodiester bond hydrolysis (Biological Process); GO:0003676//nucleic acid binding (Cellular Component); GO:0004519//endonuclease activity (Cellular Component); uncharacterized protein loc101757026	-	-
No	Chr15.g41559	386	225	352	134	81	141	1.31338	8.88e-05	0.00444625	hypothetical protein OsI_33113 [Oryza sativa Indica Group]	[HNHc],[HNH endonuclease domain-containing protein],[HNH endonuclease]	GO:0090305//nucleic acid phosphodiester bond hydrolysis (Biological Process); GO:0003676//nucleic acid binding (Cellular Component); GO:0004519//endonuclease activity (Cellular Component); uncharacterized protein loc101757026	-	-
No	Chr3.g07554	57	20	60	306	78	220	-2.21717	8.9e-05	0.00445127	uncharacterized protein LOC100280003 precursor [Zea mays]	[Pfam:LACT],[Acyl-transferase],[Acyltransferase]	GO:0016746//transferase activity, transferring acyl groups (Cellular Component); lecithin-cholesterol acyltransferase-like 1	K06129|LYPLA3	http://www.genome.jp/dbget-bin/www_bget?ko:K06129
No	Chr6.g19805	401	425	632	1306	651	1040	-1.18043	9.33e-05	0.00464565	PREDICTED: uncharacterized protein LOC101752970 isoform X2 [Setaria italica]	[Inherit from KOG: Haloacid dehalogenase-like hydrolase family protein],[Haloacid dehalogenase-like hydrolase family protein],[Hydrolase]	GO:0008152//metabolic process (Biological Process); GO:0016787//hydrolase activity (Cellular Component); uncharacterized protein	K07025|K07025	http://www.genome.jp/dbget-bin/www_bget?ko:K07025
Yes	Chr2.g05857	52	109	106	33	18	16	1.801	9.36e-05	0.00465011	PREDICTED: uncharacterized protein LOC101782895 [Setaria italica]	[Inherit from NOG: expressed protein],[expressed protein]	-	-	-
No	Chr20.g49384	53	253	174	35	19	45	2.09997	9.79e-05	0.00481864	PREDICTED: serine--tRNA ligase, chloroplastic/mitochondrial [Setaria italica]	[Catalyzes the attachment of serine to tRNA(Ser). Is also able to aminoacylate tRNA(Sec) with serine, to form the misacylated tRNA L-seryl-tRNA(Sec), which will be further converted into selenocysteinyl-tRNA(Sec) (By similarity)],[seryl-tRNA synthetase],[seryl-trna synthetase],[Seryl-tRNA synthetase N-terminal domain]	GO:0006434//seryl-tRNA aminoacylation (Biological Process); GO:0048481//plant ovule development (Biological Process); GO:0005739//mitochondrion (Cellular Component); GO:0009507//chloroplast (Cellular Component); GO:0004828//serine-tRNA ligase activity (Cellular Component); GO:0005524//ATP binding (Cellular Component); serine--trna chloroplastic mitochondrial	K01875|SARS, serS	http://www.genome.jp/dbget-bin/www_bget?ko:K01875
No	Chr5.g16364	16	70	52	9	4	6	2.66415	9.82e-05	0.00482532	PREDICTED: phosphomethylpyrimidine synthase, chloroplastic [Setaria italica]	[ThiC family],[Thiamine biosynthesis protein ThiC],[thiamine diphosphate biosynthetic process]	GO:0009228//thiamine biosynthetic process (Biological Process); GO:0009570//chloroplast stroma (Cellular Component); GO:0051536//iron-sulfur cluster binding (Cellular Component); GO:0080041//ADP-ribose pyrophosphohydrolase activity (Cellular Component); phosphomethylpyrimidine chloroplastic	K03147|thiC	http://www.genome.jp/dbget-bin/www_bget?ko:K03147
No	Chr3.g07292	511	816	1095	2856	1087	2080	-1.45465	0.00010037	0.00492575	Putative alcohol dehydrogenase superfamily protein [Zea mays]	[Zinc-binding dehydrogenase],[NADP-dependent alkenal double bond reductase],[alcohol dehydrogenase],[reductase]	GO:0006535//cysteine biosynthetic process from serine (Biological Process); GO:0055114//oxidation-reduction process (Biological Process); GO:0009536//plastid (Cellular Component); GO:0016020//membrane (Cellular Component); GO:0004124//cysteine synthase activity (Cellular Component); GO:0008270//zinc ion binding (Cellular Component); GO:0016491//oxidoreductase activity (Cellular Component); GO:001…	K01738|cysK	http://www.genome.jp/dbget-bin/www_bget?ko:K01738
Yes	Chr5.g15351	104	85	67	30	27	29	1.40467	0.000101735	0.00498502	PREDICTED: pathogenesis-related protein 1-like [Brachypodium distachyon]	[Pathogenesis-related protein]	GO:0006952//defense response (Biological Process); GO:0009607//response to biotic stimulus (Biological Process); GO:0009738//abscisic acid-activated signaling pathway (Biological Process); GO:0043086//negative regulation of catalytic activity (Biological Process); GO:0080163//regulation of protein serine/threonine phosphatase activity (Biological Process); GO:0005634//nucleus (Cellular Component)…	-	-
No	Chr20.g49904	303	182	397	703	561	761	-1.33783	0.000103301	0.00505394	PREDICTED: aspartic proteinase nepenthesin-1-like [Setaria italica]	[Eukaryotic aspartyl protease],[aspartic]	GO:0016787//hydrolase activity (Cellular Component); aspartic proteinase nepenthesin-1-like	-	-
No	Chr9.g25864	1630	935	1054	3067	2095	2472	-1.22214	0.000104284	0.00508631	limonoid UDP-glucosyltransferase isoform X1 [Zea mays]	[UDP-glucoronosyl and UDP-glucosyl transferase],[cinnamate beta-D-glucosyltransferase-like],[UDP-Glycosyltransferase],[Transferase]	GO:0009813//flavonoid biosynthetic process (Biological Process); GO:0052696//flavonoid glucuronidation (Biological Process); GO:0043231//intracellular membrane-bounded organelle (Cellular Component); GO:0080043//quercetin 3-O-glucosyltransferase activity (Cellular Component); GO:0080044//quercetin 7-O-glucosyltransferase activity (Cellular Component); limonoid udp-glucosyltransferase	-	-
Yes	Chr20.g49774	91	163	16	9	12	4	3.15099	0.000108583	0.00527969	hypothetical protein F775_23231 [Aegilops tauschii]	[NA]	-	-	-
No	Chr1.g01631	4	0	4	35	11	34	-3.40204	0.000112267	0.00542547	PREDICTED: dehydration-responsive element-binding protein 1B [Oryza sativa Japonica Group]	[Transcriptional activator that binds specifically to the DNA sequence 5'- AG CCGAC-3'. Binding to the C-repeat DRE element mediates high salinity- and dehydration-inducible transcription. Confers resistance to high salt, cold and drought stress (By similarity)]	-	-	-
Yes	Chr4.g12413	39	36	46	13	8	8	1.89675	0.000116872	0.00561376	Phosphoglycerate mutase family protein [Zea mays]	[Pfam:PGAM],[phosphoglycerate]	GO:0016311//dephosphorylation (Biological Process); GO:0005829//cytosol (Cellular Component); GO:0009536//plastid (Cellular Component); GO:0016791//phosphatase activity (Cellular Component); phosphoglycerate mutase family protein	-	-
No	Chr4.g11028	0	0	0	6	15	9	-6.00261	0.000118066	0.00565397	-	[transposon protein],[Inherit from KOG: transposon protein],[Inherit from KOG: Dehydrogenase],[Dehydrogenase]	-	-	-
No	Chr13.g36605	30	38	61	102	90	106	-1.38022	0.00012232	0.00583118	PREDICTED: zinc transporter 7 [Setaria italica]	[zinc transporter],[transporter]	GO:0006829//zinc II ion transport (Biological Process); GO:0055085//transmembrane transport (Biological Process); GO:0016020//membrane (Cellular Component); GO:0046873//metal ion transmembrane transporter activity (Cellular Component); zinc transporter 7-like	K14709|SLC39A1_2_3, ZIP1_2_3	http://www.genome.jp/dbget-bin/www_bget?ko:K14709
No	Chr5.g15092	2761	1859	2168	3711	3843	4779	-1.01751	0.000122619	0.00583665	phosphoenolpyruvate carboxykinase (ATP) [Sorghum bicolor]	[phosphoenolpyruvate carboxykinase],[Phosphoenolpyruvate Carboxylase]	GO:0006094//gluconeogenesis (Biological Process); GO:0016310//phosphorylation (Biological Process); GO:0005829//cytosol (Cellular Component); GO:0004612//phosphoenolpyruvate carboxykinase (ATP) activity (Cellular Component); GO:0005524//ATP binding (Cellular Component); GO:0016301//kinase activity (Cellular Component); phosphoenolpyruvate carboxykinase	K01610|E4.1.1.49, pckA	http://www.genome.jp/dbget-bin/www_bget?ko:K01610
No	Chr2.g06400	8	4	11	76	20	34	-2.6162	0.000123665	0.00587763	Heptahelical transmembrane protein 2 [Dichanthelium oligosanthes]	[Receptor],[Progestin and adipoQ receptor family member],[Channel protein (Hemolysin III family],[Haemolysin-III related]	GO:0009725//response to hormone (Biological Process); GO:0016021//integral component of membrane (Cellular Component); heptahelical transmembrane protein adipor2-like	K07297|ADIPOR	http://www.genome.jp/dbget-bin/www_bget?ko:K07297
No	Chr19.g49109	26	25	39	7	4	5	2.3356	0.000125101	0.00591035	PREDICTED: vacuolar protein sorting-associated protein 32 homolog 2-like [Setaria italica]	[Snf7],[Charged multivesicular body protein]	GO:0007034//vacuolar transport (Biological Process); GO:0005622//intracellular (Cellular Component); vacuolar protein sorting-associated protein 32 homolog 2-like	K12194|CHMP4, SNF7, VPS32	http://www.genome.jp/dbget-bin/www_bget?ko:K12194
No	Chr15.g40893	111	123	162	55	33	66	1.22189	0.000127265	0.00600362	non-specific lipid-transfer protein [Saccharum hybrid cultivar FN02-3924]	[Protease inhibitor/seed storage/LTP family]	-	-	-
No	Chr6.g20045	181	107	163	300	289	338	-1.19386	0.000127896	0.00602445	hypothetical protein BAE44_0009220 [Dichanthelium oligosanthes]	[Uncharacterized protein family, UPF0114]	GO:0016020//membrane (Cellular Component); uncharacterized protein loc101311938	-	-
No	Chr2.g04273	27	17	29	1	2	5	3.06225	0.000129541	0.00609287	RING-H2 finger protein ATL52 [Triticum urartu]	[finger protein],[RING],[zinc ion binding]	GO:0016567//protein ubiquitination (Biological Process); GO:0043161//proteasome-mediated ubiquitin-dependent protein catabolic process (Biological Process); GO:0016021//integral component of membrane (Cellular Component); GO:0008270//zinc ion binding (Cellular Component); GO:0061630//ubiquitin protein ligase activity (Cellular Component); ring-h2 finger protein atl52	-	-
No	Chr9.g28370	97	149	120	378	132	349	-1.36437	0.000130123	0.00611115	PREDICTED: GTP-binding protein YPTM2 isoform X1 [Oryza sativa Japonica Group]	[gtp-binding protein],[member RAS oncogene family],[GTP-binding protein]	GO:0000160//phosphorelay signal transduction system (Biological Process); GO:0006355//regulation of transcription, DNA-templated (Biological Process); GO:0007264//small GTPase mediated signal transduction (Biological Process); GO:0015031//protein transport (Biological Process); GO:0005622//intracellular (Cellular Component); GO:0005886//plasma membrane (Cellular Component); GO:0003677//DNA bindin…	K07874|RAB1A	http://www.genome.jp/dbget-bin/www_bget?ko:K07874
Yes	Chr6.g18681	21	41	28	4	1	8	2.64922	0.000131255	0.00612048	PREDICTED: pathogenesis-related protein 1-like [Setaria italica]	[Pathogenesis-related protein]	GO:0006952//defense response (Biological Process); GO:0009607//response to biotic stimulus (Biological Process); GO:0009738//abscisic acid-activated signaling pathway (Biological Process); GO:0043086//negative regulation of catalytic activity (Biological Process); GO:0080163//regulation of protein serine/threonine phosphatase activity (Biological Process); GO:0005634//nucleus (Cellular Component)…	-	-
No	Chr8.g23874	328	254	253	426	517	584	-1.04322	0.000131916	0.00613169	PREDICTED: F-box protein PP2-A13 [Oryza sativa Japonica Group]	[F-box protein],[F-Box protein],[Inherit from strNOG: F-box protein]	-	-	-
No	Chr20.g49435	167	119	129	242	277	282	-1.1236	0.000132197	0.00613575	PREDICTED: mannose-6-phosphate isomerase 1-like [Setaria italica]	[mannose-6-phosphate isomerase]	GO:0005975//carbohydrate metabolic process (Biological Process); GO:0009298//GDP-mannose biosynthetic process (Biological Process); GO:0004476//mannose-6-phosphate isomerase activity (Cellular Component); GO:0008270//zinc ion binding (Cellular Component); mannose-6-phosphate isomerase	K01809|E5.3.1.8, manA	http://www.genome.jp/dbget-bin/www_bget?ko:K01809
Yes	Chr7.g21447	65	73	69	18	19	34	1.38729	0.000134812	0.00624792	alternative oxidase 1 [Zea mays]	[Ubiquinol oxidase],[alternative oxidase]	GO:0055114//oxidation-reduction process (Biological Process); GO:0005739//mitochondrion (Cellular Component); GO:0016021//integral component of membrane (Cellular Component); GO:0070469//respiratory chain (Cellular Component); GO:0009916//alternative oxidase activity (Cellular Component); GO:0046872//metal ion binding (Cellular Component); ubiquinol oxidase mitochondrial-like	K17893|AOX1, AOX2	http://www.genome.jp/dbget-bin/www_bget?ko:K17893
Yes	Chr3.g09705	115	79	96	39	26	39	1.33702	0.000135377	0.00626496	pentatricopeptide repeat-containing protein At5g39980, chloroplastic [Sorghum bicolor]	[PPR repeat],[Pentatricopeptide repeat-containing protein]	GO:0009536//plastid (Cellular Component); pentatricopeptide repeat-containing protein chloroplastic	-	-
No	Chr1.g00774	137	174	505	1579	510	1084	-2.07393	0.000135759	0.00627348	PREDICTED: anthranilate O-methyltransferase 2-like [Setaria italica]	[benzothiadiazole-induced S-adenosyl-L-methionine salicylic acid carboxyl methyltransferase 1],[carboxyl methyltransferase]	GO:0006952//defense response (Biological Process); GO:0032259//methylation (Biological Process); GO:0008168//methyltransferase activity (Cellular Component); benzoate carboxyl methyltransferase	-	-
No	Chr13.g36463	23	19	29	3	1	5	2.85672	0.000139051	0.00638829	PREDICTED: uncharacterized protein LOC101758040 [Setaria italica]	[4Fe-4S Ferredoxin iron-sulfur binding domain protein],[Iron-Sulfur binding protein C terminal]	GO:0046872//metal ion binding (Cellular Component); GO:0051539//4 iron, 4 sulfur cluster binding (Cellular Component); 4fe-4s iron-sulfur binding protein	-	-
No	Chr20.g49374	14	38	38	105	59	84	-1.6392	0.00013936	0.00639321	hypothetical protein SETIT_027185mg [Setaria italica]	[Cyclin-dependent kinase inhibitor]	-	-	-
No	Chr5.g15767	0	2	3	15	23	15	-3.6386	0.00014355	0.00657589	PREDICTED: serine/arginine-rich splicing factor SC35 isoform X2 [Oryza sativa Japonica Group]	[serine arginine-rich splicing factor],[splicing factor]	GO:0005739//mitochondrion (Cellular Component); GO:0005829//cytosol (Cellular Component); GO:0016021//integral component of membrane (Cellular Component); GO:0016607//nuclear speck (Cellular Component); GO:0000166//nucleotide binding (Cellular Component); GO:0003723//RNA binding (Cellular Component); serine arginine-rich splicing factor sc35-like	K12891|SFRS2	http://www.genome.jp/dbget-bin/www_bget?ko:K12891
Yes	Chr8.g23134	217	389	344	156	101	165	1.00196	0.000144061	0.00658708	uncharacterized protein LOC100277249 isoform X1 [Zea mays]	[Protein of unknown function (DUF3727) ]	GO:0009536//plastid (Cellular Component); uncharacterized protein loc100277249 isoform x1	-	-
No	Chr14.g39268	610	458	510	1503	672	1066	-1.17031	0.000146754	0.00667434	NAC domain-containing protein 48-like [Aegilops tauschii subsp. tauschii]	[No apical meristem (NAM) protein],[(NAC) domain-containing protein],[Nac domain-containing protein]	GO:0006351//transcription, DNA-templated (Biological Process); nac domain-containing protein 48	-	-
No	Chr1.g01561	107	166	159	382	171	312	-1.15305	0.000150113	0.00677843	probable serine/threonine-protein kinase PBL19 [Sorghum bicolor]	[STYKc],[receptor-like protein kinase],[Serine Threonine protein kinase]	GO:0006468//protein phosphorylation (Biological Process); GO:0009536//plastid (Cellular Component); GO:0004674//protein serine/threonine kinase activity (Cellular Component); GO:0005524//ATP binding (Cellular Component); probable receptor-like protein kinase at5g47070	-	-
No	Chr4.g13237	46	89	87	270	100	192	-1.49201	0.000152597	0.00686125	non-specific lipid transfer protein GPI-anchored 2 [Sorghum bicolor]	[Protease inhibitor/seed storage/LTP family],[lipid-transfer protein-like protein]	GO:0016021//integral component of membrane (Cellular Component); non-specific lipid transfer protein gpi-anchored 2-like	-	-
No	Chr5.g14514	2216	1341	2366	3632	3956	4589	-1.19533	0.000154063	0.00690754	Sulfate transporter 3.1 [Dichanthelium oligosanthes]	[sulfate transporter],[STAS domain],[solute carrier family 26]	GO:1902358//sulfate transmembrane transport (Biological Process); GO:0005887//integral component of plasma membrane (Cellular Component); GO:0009507//chloroplast (Cellular Component); GO:0008271//secondary active sulfate transmembrane transporter activity (Cellular Component); sulfate transporter -like	K17471|SULTR3	http://www.genome.jp/dbget-bin/www_bget?ko:K17471
Yes	Chr5.g16080	352	275	313	102	97	188	1.14851	0.0001558	0.00696569	PREDICTED: cytochrome P450 85A1 [Setaria italica]	[cytochrome P450],[Cytochrome p450],[Cytochrome P450]	GO:0001578//microtubule bundle formation (Biological Process); GO:0009647//skotomorphogenesis (Biological Process); GO:0010268//brassinosteroid homeostasis (Biological Process); GO:0016125//sterol metabolic process (Biological Process); GO:0016132//brassinosteroid biosynthetic process (Biological Process); GO:0022900//electron transport chain (Biological Process); GO:0016021//integral component o…	K12640|CYP85A2, BR6OX2	http://www.genome.jp/dbget-bin/www_bget?ko:K12640
Yes	Chr2.g06783	110	95	82	15	28	41	1.61081	0.000157281	0.0070038	PREDICTED: NAC domain-containing protein 67-like [Setaria italica]	[No apical meristem (NAM) protein],[(No apical meristem) protein],[no apical meristem protein]	GO:0006351//transcription, DNA-templated (Biological Process); transcription factor jungbrunnen 1-like	-	-
No	Chr2.g04242	69	83	155	442	177	252	-1.64766	0.000160776	0.00713775	PREDICTED: zinc finger protein CONSTANS-LIKE 16-like [Setaria italica]	[transcription factor],[B-box zinc finger],[Transcription factor],[Zinc finger protein CONSTANS-LIKE],[Zinc finger protein]	-	-	-
No	Chr8.g24016	38	64	48	16	14	10	1.70302	0.000163821	0.00726273	PREDICTED: uncharacterized protein At3g06530 isoform X2 [Setaria italica]	[U3 small nucleolar RNA-associated protein 10],[U3 small nucleolar RNA-associated protein 10 ]	-	K14550|UTP10, HEATR1	http://www.genome.jp/dbget-bin/www_bget?ko:K14550
No	Chr10.g32397	6	45	19	160	51	110	-2.38786	0.000167429	0.00740195	HvCBF7 [Hordeum vulgare subsp. vulgare]	[Transcription factor],[transcription factor],[AP2]	GO:0006355//regulation of transcription, DNA-templated (Biological Process); GO:0005634//nucleus (Cellular Component); GO:0009536//plastid (Cellular Component); GO:0003677//DNA binding (Cellular Component); GO:0003700//transcription factor activity, sequence-specific DNA binding (Cellular Component); ethylene-responsive transcription factor erf039-like	-	-
No	Chr8.g25408	20	134	43	13	3	3	3.14353	0.000168366	0.007433	HvCBF7 [Hordeum vulgare subsp. vulgare]	[Transcription factor],[transcription factor],[AP2]	GO:0006355//regulation of transcription, DNA-templated (Biological Process); GO:0005634//nucleus (Cellular Component); GO:0009536//plastid (Cellular Component); GO:0003677//DNA binding (Cellular Component); GO:0003700//transcription factor activity, sequence-specific DNA binding (Cellular Component); ethylene-responsive transcription factor erf039-like	-	-
No	Chr15.g41364	445	611	691	1585	672	1233	-1.14155	0.000169534	0.00747415	PREDICTED: chitin-inducible gibberellin-responsive protein 1 [Setaria italica]	[GRAS domain family],[chitin-inducible gibberellin-responsive protein],[Chitin-inducible gibberellin-responsive protein]	GO:0006355//regulation of transcription, DNA-templated (Biological Process); GO:0005634//nucleus (Cellular Component); GO:0003700//transcription factor activity, sequence-specific DNA binding (Cellular Component); GO:0043565//sequence-specific DNA binding (Cellular Component); chitin-inducible gibberellin-responsive protein 1-like	-	-
No	Chr19.g48346	1	1	0	38	7	13	-4.99859	0.000170256	0.00749551	serine decarboxylase 1 [Aegilops tauschii subsp. tauschii]	[Pyridoxal-dependent decarboxylase conserved domain],[decarboxylase],[histidine]	GO:0006580//ethanolamine metabolic process (Biological Process); GO:0019752//carboxylic acid metabolic process (Biological Process); GO:0005829//cytosol (Cellular Component); GO:0005886//plasma membrane (Cellular Component); GO:0004398//histidine decarboxylase activity (Cellular Component); GO:0030170//pyridoxal phosphate binding (Cellular Component); serine decarboxylase	K01590|hdc, HDC	http://www.genome.jp/dbget-bin/www_bget?ko:K01590
No	Chr16.g42958	77	60	69	17	23	26	1.47526	0.000171879	0.00755645	PREDICTED: adenylate kinase isoenzyme 6 homolog [Setaria italica]	[adenylate kinase activity],[Adenylate kinase isoenzyme],[adenylate kinase],[Adenylate kinase]	GO:0046939//nucleotide phosphorylation (Biological Process); GO:0080186//developmental vegetative growth (Biological Process); GO:0005634//nucleus (Cellular Component); GO:0005739//mitochondrion (Cellular Component); GO:0004017//adenylate kinase activity (Cellular Component); GO:0005524//ATP binding (Cellular Component); GO:0016887//ATPase activity (Cellular Component); adenylate kinase isoenzyme…	K14535|TAF9, FAP7	http://www.genome.jp/dbget-bin/www_bget?ko:K14535
No	Chr14.g39451	1623	1043	1265	2246	2217	2699	-1.02024	0.000178229	0.00778158	PREDICTED: phosphatidate phosphatase PAH1 [Setaria italica]	[Lipin family],[phosphatidylinositol transfer protein],[lipin, N-terminal conserved region],[phosphatidate phosphatase]	GO:0006886//intracellular protein transport (Biological Process); GO:0008654//phospholipid biosynthetic process (Biological Process); GO:0016036//cellular response to phosphate starvation (Biological Process); GO:0016311//dephosphorylation (Biological Process); GO:0019375//galactolipid biosynthetic process (Biological Process); GO:0000139//Golgi membrane (Cellular Component); GO:0032586//protein …	K15728|LPIN	http://www.genome.jp/dbget-bin/www_bget?ko:K15728
No	Chr2.g05887	213	270	394	887	395	647	-1.28037	0.000179196	0.00781305	transcription factor bHLH49-like [Sorghum bicolor]	[Helix-loop-helix DNA-binding domain]	GO:0005634//nucleus (Cellular Component); tpa: hlh dna-binding domain superfamily protein	-	-
Yes	Chr4.g12389	560	391	430	207	190	217	1.00891	0.000181129	0.00788645	PREDICTED: probable plastid-lipid-associated protein 14, chloroplastic [Setaria italica]	[STYKc],[Cyclin-Dependent Kinase]	GO:0006468//protein phosphorylation (Biological Process); GO:0009536//plastid (Cellular Component); GO:0004672//protein kinase activity (Cellular Component); GO:0005524//ATP binding (Cellular Component); probable plastid-lipid-associated protein chloroplastic	-	-
No	Chr3.g08901	0	0	0	12	4	13	-5.83139	0.000183211	NA	uncharacterized protein LOC100274946 [Zea mays]	[NA]	-	-	-
No	Chr2.g05436	92	188	123	247	211	252	-1.01527	0.000188953	0.00819331	hypothetical protein SETIT_030336mg [Setaria italica]	[CAAX amino terminal protease family protein],[CAAX protease self-immunity],[caax amino terminal protease family protein]	GO:0006508//proteolysis (Biological Process); GO:0009536//plastid (Cellular Component); GO:0016021//integral component of membrane (Cellular Component); GO:0008233//peptidase activity (Cellular Component); uncharacterized protein loc101774793 isoform x1	K07052|K07052	http://www.genome.jp/dbget-bin/www_bget?ko:K07052
No	Chr3.g07775	118	198	180	452	196	357	-1.17287	0.000190425	0.00823457	PREDICTED: type IV inositol polyphosphate 5-phosphatase 3-like [Setaria italica]	[IPPc],[inositol],[type I inositol-1,4,5-trisphosphate 5-phosphatase]	-	-	-
No	Chr6.g18501	118	246	165	474	234	356	-1.18514	0.000192605	0.00830038	PREDICTED: uncharacterized protein LOC101767048 [Setaria italica]	[Protein of unknown function, DUF604],[Core 1 synthase, glycoprotein-N-acetylgalactosamine 3-beta-galactosyltransferase, 1]	GO:0016021//integral component of membrane (Cellular Component); tpa: duf604-domain containing glycosyltransferase-related family protein	-	-
No	Chr6.g17909	339	147	277	727	510	610	-1.41032	0.000192678	0.00830038	uncharacterized protein LOC100274922 [Zea mays]	[Cleavage site for pathogenic type III effector avirulence factor Avr],[expressed protein]	-	-	-
No	Chr16.g43656	256	167	184	440	280	442	-1.07096	0.000194707	0.00836261	uncharacterized protein LOC100274922 [Zea mays]	[Cleavage site for pathogenic type III effector avirulence factor Avr],[expressed protein]	-	-	-
Yes	Chr1.g03287	94	175	93	31	41	50	1.36587	0.000197406	0.00845559	PREDICTED: alpha-amylase type A isozyme [Setaria italica]	[alpha-amylase],[Solute carrier family 3 (Cystine, dibasic and neutral amino acid transporters, activator of cystine, dibasic and neutral amino acid transport), member 1],[alpha amylase, catalytic]	GO:0005975//carbohydrate metabolic process (Biological Process); GO:0005615//extracellular space (Cellular Component); GO:0004556//alpha-amylase activity (Cellular Component); GO:0005509//calcium ion binding (Cellular Component); alpha partial	K01176|E3.2.1.1, amyA, malS	http://www.genome.jp/dbget-bin/www_bget?ko:K01176
No	Chr4.g11896	9	20	4	40	34	49	-2.0952	0.000197964	0.00846803	PREDICTED: peroxidase 72-like [Setaria italica]	[peroxidase],[Peroxidase]	GO:0006979//response to oxidative stress (Biological Process); GO:0042744//hydrogen peroxide catabolic process (Biological Process); GO:0055114//oxidation-reduction process (Biological Process); GO:0098869//cellular oxidant detoxification (Biological Process); GO:0005576//extracellular region (Cellular Component); GO:0004601//peroxidase activity (Cellular Component); GO:0020037//heme binding (Cel…	K00430|E1.11.1.7	http://www.genome.jp/dbget-bin/www_bget?ko:K00430
Yes	Chr2.g06439	192	111	143	65	36	56	1.37616	0.00020266	0.0086457	B-box zinc finger protein 32 [Zea mays]	[BBOX],[B-box zinc finger family protein],[zinc finger]	-	-	-
No	Chr5.g15373	101	163	125	51	50	67	1.02872	0.000203038	0.0086457	acetate/butyrate--CoA ligase AAE7, peroxisomal-like [Aegilops tauschii subsp. tauschii]	[AMP-binding enzyme],[4-coumarate-coA ligase],[Amp-dependent synthetase and ligase]	GO:0008152//metabolic process (Biological Process); GO:0005739//mitochondrion (Cellular Component); GO:0016874//ligase activity (Cellular Component); acetate butyrate-- ligase peroxisomal	-	-
No	Chr4.g13526	22	24	18	57	42	49	-1.38392	0.000203125	0.0086457	NAC domain-containing protein 90 [Dichanthelium oligosanthes]	[No apical meristem (NAM) protein],[NAC domain-containing protein]	GO:0006355//regulation of transcription, DNA-templated (Biological Process); GO:0005634//nucleus (Cellular Component); GO:0003677//DNA binding (Cellular Component); nac domain-containing protein 90-like	-	-
No	Chr8.g25079	117	195	73	453	177	348	-1.50817	0.00020411	0.00867234	probable aldo-keto reductase 2 [Sorghum bicolor]	[Auxin-induced protein],[oxidoreductase activity],[auxin-induced protein],[Aldo keto reductase],[Potassium voltage-gated channel, shaker-related subfamily, beta member]	GO:0055114//oxidation-reduction process (Biological Process); GO:0016491//oxidoreductase activity (Cellular Component); probable aldo-keto reductase 2	-	-
No	Chr9.g25717	11	13	30	58	43	71	-1.81653	0.000207733	0.00877916	hypothetical protein [Zea mays]	[NA]	-	-	-
No	Chr13.g36486	15	20	11	80	24	55	-1.93112	0.000208523	0.00880077	PREDICTED: protein REVEILLE 8 [Oryza sativa Japonica Group]	[Myb-like DNA-binding domain],[Transcription factor]	GO:0000166//nucleotide binding (Cellular Component); GO:0003676//nucleic acid binding (Cellular Component); GO:0008270//zinc ion binding (Cellular Component); serine arginine-rich splicing factor rs2z33-like	-	-
Yes	Chr9.g28232	3167	2147	2618	913	1153	1269	1.08191	0.000209327	0.00882294	PREDICTED: phosphoenolpyruvate carboxylase kinase 2-like [Setaria italica]	[Phosphoenolpyruvate carboxylase kinase],[phosphoenolpyruvate carboxylase kinase],[calcium-dependent protein kinase]	GO:0009738//abscisic acid-activated signaling pathway (Biological Process); GO:0018105//peptidyl-serine phosphorylation (Biological Process); GO:0035556//intracellular signal transduction (Biological Process); GO:0046777//protein autophosphorylation (Biological Process); GO:0005634//nucleus (Cellular Component); GO:0005737//cytoplasm (Cellular Component); GO:0005886//plasma membrane (Cellular Com…	-	-
No	Chr10.g32726	69	134	85	38	20	42	1.35939	0.000209726	0.00882802	Aspartyl protease family protein [Dichanthelium oligosanthes]	[Eukaryotic aspartyl protease],[aspartic]	GO:0006508//proteolysis (Biological Process); GO:0030163//protein catabolic process (Biological Process); GO:0004190//aspartic-type endopeptidase activity (Cellular Component); aspartic proteinase nepenthesin-2	-	-
No	Chr8.g23507	35	49	43	95	66	81	-1.1058	0.000211515	0.0088797	PREDICTED: organic cation/carnitine transporter 4 [Setaria italica]	[solute carrier family 22],[Sugar (and other) transporter],[organic cation]	GO:0055085//transmembrane transport (Biological Process); GO:0009535//chloroplast thylakoid membrane (Cellular Component); GO:0009705//plant-type vacuole membrane (Cellular Component); GO:0016021//integral component of membrane (Cellular Component); GO:0022891//substrate-specific transmembrane transporter activity (Cellular Component); organic cation carnitine transporter 4	K08202|SLC22A4_5, OCTN	http://www.genome.jp/dbget-bin/www_bget?ko:K08202
No	Chr4.g12095	2158	1396	2358	3917	3118	4115	-1.05873	0.000212214	0.00889723	PREDICTED: probable esterase KAI2 [Setaria italica]	[alpha/beta hydrolase fold],[Alpha beta hydrolase fold protein],[Hydrolase, alpha beta fold family]	GO:0016787//hydrolase activity (Cellular Component); probable strigolactone esterase d14 homolog	-	-
Yes	Chr8.g24088	147	134	151	61	63	59	1.05976	0.000212939	0.00891313	PREDICTED: auxin-responsive protein SAUR36-like [Setaria italica]	[auxin-responsive family],[auxiN-responsive],[auxin-responsive],[Auxin responsive protein]	GO:0009733//response to auxin (Biological Process); GO:0005739//mitochondrion (Cellular Component); GO:0009536//plastid (Cellular Component); saur11 - auxin-responsive saur family member	K14488|SAUR	http://www.genome.jp/dbget-bin/www_bget?ko:K14488
No	Chr4.g13425	948	551	679	1228	1411	1764	-1.16759	0.000213156	0.00891313	Mannose-1-phosphate guanylyltransferase 1 [Zea mays]	[mannose-1-phosphate guanylyltransferase],[mannose-1-phosphate guanyltransferase],[mannose-1-phosphate guanylyltransferase activity],[nucleotidyl transferase]	GO:0009298//GDP-mannose biosynthetic process (Biological Process); GO:0005739//mitochondrion (Cellular Component); GO:0004475//mannose-1-phosphate guanylyltransferase activity (Cellular Component); GO:0005525//GTP binding (Cellular Component); probable mannose-1-phosphate guanylyltransferase 3	K00966|GMPP	http://www.genome.jp/dbget-bin/www_bget?ko:K00966
No	Chr19.g49206	13	13	6	0	0	0	5.67652	0.000214983	NA	hypothetical protein F775_10882 [Aegilops tauschii]	[glucuronokinase activity],[GHMP kinases N terminal domain],[Ghmp kinase],[GHMP kinases C terminal ]	GO:0016310//phosphorylation (Biological Process); GO:0005737//cytoplasm (Cellular Component); GO:0005524//ATP binding (Cellular Component); GO:0016301//kinase activity (Cellular Component); GO:0016773//phosphotransferase activity, alcohol group as acceptor (Cellular Component); glucuronokinase 1-like	K16190|GLCAK	http://www.genome.jp/dbget-bin/www_bget?ko:K16190
Yes	Chr5.g15882	67	90	90	37	22	38	1.18955	0.000216129	0.00901363	PREDICTED: ras GTPase-activating protein-binding protein 1-like [Setaria italica]	[Nuclear transport factor 2 (NTF2) domain],[GTPase activating protein (SH3 domain) binding protein],[protein)-like],[nuclear transport factor 2 (NTF2) family protein RNA recognition motif (RRM)-containing protein]	-	-	-
Yes	Chr1.g00070	565	412	544	267	194	217	1.00858	0.000218108	0.00904833	uncharacterized protein LOC100282116 [Zea mays]	[Haloacid dehalogenase-like hydrolase family protein],[haloacid dehalogenase-like hydrolase],[Halo-acid dehalogenase-like hydrolase],[HAD-superfamily hydrolase subfamily IA variant 3]	GO:0016311//dephosphorylation (Biological Process); GO:0005829//cytosol (Cellular Component); GO:0005886//plasma membrane (Cellular Component); GO:0016021//integral component of membrane (Cellular Component); GO:0050308//sugar-phosphatase activity (Cellular Component); haloacid dehalogenase-like hydrolase domain-containing protein sgpp	-	-
No	Chr17.g44664	19	22	33	96	46	60	-1.60463	0.000218172	0.00904833	hypothetical protein SHCRBa_203_M05_R_250 [Saccharum hybrid cultivar R570]	[EF hand family protein],[EFh]	GO:0016226//iron-sulfur cluster assembly (Biological Process); GO:0043066//negative regulation of apoptotic process (Biological Process); GO:0005758//mitochondrial intermembrane space (Cellular Component); GO:0005509//calcium ion binding (Cellular Component); GO:0009055//electron carrier activity (Cellular Component); GO:0051537//2 iron, 2 sulfur cluster binding (Cellular Component); uncharacteri…	-	-
No	Chr6.g18688	24	54	54	140	76	102	-1.44497	0.000218733	0.00904833	COBRA-like protein 7 [Sorghum bicolor]	[cobra-like protein],[COBRA-like protein],[COBRA-like protein 7]	GO:0010215//cellulose microfibril organization (Biological Process); GO:0016049//cell growth (Biological Process); GO:0016021//integral component of membrane (Cellular Component); GO:0031225//anchored component of membrane (Cellular Component); cobra-like protein 7	-	-
No	Chr1.g02091	1	41	19	0	0	0	6.53305	0.000218834	0.00904833	PREDICTED: beta-1,3-galactosyltransferase pvg3-like [Setaria italica]	[Galactosyltransferase],[UDP-GlcNAc beta-Gal beta-1,3-N-acetylglucosaminyltransferase]	GO:0006486//protein glycosylation (Biological Process); GO:0000139//Golgi membrane (Cellular Component); GO:0016021//integral component of membrane (Cellular Component); GO:0008378//galactosyltransferase activity (Cellular Component); beta- -galactosyltransferase pvg3-like	-	-
No	Chr19.g49205	19	23	14	3	0	1	3.65298	0.000219248	0.00904833	PREDICTED: exocyst complex component EXO70B1-like [Setaria italica]	[exocyst complex],[exo70 exocyst complex subunit family protein],[Exo70 exocyst complex subunit family protein]	-	-	-
No	Chr6.g20452	7	11	10	45	20	32	-1.95165	0.000221088	0.00911241	PREDICTED: probable beta-1,3-galactosyltransferase 19 [Setaria italica]	[UDP-GlcNAc beta-Gal beta-1,3-N-acetylglucosaminyltransferase],[Galactoside-binding lectin],[Gal-bind_lectin]	GO:0006486//protein glycosylation (Biological Process); GO:0000139//Golgi membrane (Cellular Component); GO:0016021//integral component of membrane (Cellular Component); GO:0008378//galactosyltransferase activity (Cellular Component); GO:0030246//carbohydrate binding (Cellular Component); probable beta- -galactosyltransferase 19	-	-
No	Chr19.g48291	102	237	168	64	55	70	1.22645	0.000221695	0.00912554	uncharacterized protein LOC100304356 [Zea mays]	[NA]	GO:0055114//oxidation-reduction process (Biological Process); GO:0009536//plastid (Cellular Component); GO:0010181//FMN binding (Cellular Component); GO:0016491//oxidoreductase activity (Cellular Component); uncharacterized protein at3g49140-like	-	-
No	Chr15.g41342	55	72	41	115	139	105	-1.31528	0.000224267	0.0092194	PREDICTED: glucan endo-1,3-beta-D-glucosidase-like [Setaria italica]	[glucan endo-1-3-beta-glucosidase],[glucan endo-1,3-beta-glucosidase]	GO:0044238//primary metabolic process (Biological Process); GO:0071704//organic substance metabolic process (Biological Process); GO:0046658//anchored component of plasma membrane (Cellular Component); GO:0004553//hydrolase activity, hydrolyzing O-glycosyl compounds (Cellular Component); GO:0030247//polysaccharide binding (Cellular Component); tpa: o-glycosyl hydrolase family 17 protein	-	-
No	Chr3.g09376	3752	2244	2987	5816	4588	6264	-1.03172	0.000228106	0.00935856	Regulatory protein NPR1 [Zea mays]	[NPR1/NIM1 like defence protein C terminal],[Ankyrin Repeat],[Regulatory protein],[Regulatory protein NPR1]	-	K14508|NPR1	http://www.genome.jp/dbget-bin/www_bget?ko:K14508
No	Chr1.g03195	9	8	2	44	19	29	-2.42981	0.000228243	0.00935856	PREDICTED: xyloglucan endotransglucosylase/hydrolase protein 22 [Oryza sativa Japonica Group]	[Xyloglucan endotransglucosylase hydrolase protein],[xyloglucan],[Xyloglucan],[hydrolase family 16]	GO:0010411//xyloglucan metabolic process (Biological Process); GO:0042546//cell wall biogenesis (Biological Process); GO:0071555//cell wall organization (Biological Process); GO:0005618//cell wall (Cellular Component); GO:0048046//apoplast (Cellular Component); GO:0004553//hydrolase activity, hydrolyzing O-glycosyl compounds (Cellular Component); GO:0016762//xyloglucan:xyloglucosyl transferase ac…	K08235|E2.4.1.207	http://www.genome.jp/dbget-bin/www_bget?ko:K08235
No	Chr4.g12800	17	32	26	62	43	63	-1.33734	0.000239692	0.00974547	protein STICHEL-like 3 isoform X1 [Sorghum bicolor]	[DNA-directed DNA polymerase activity],[DNA polymerase III subunits gamma and tau domain III],[dna polymerase iii subunits gamma and tau],[ATP binding DNA binding DNA-directed DNA polymerase]	GO:0006261//DNA-dependent DNA replication (Biological Process); GO:0071897//DNA biosynthetic process (Biological Process); GO:0005663//DNA replication factor C complex (Cellular Component); GO:0009360//DNA polymerase III complex (Cellular Component); GO:0009536//plastid (Cellular Component); GO:0003689//DNA clamp loader activity (Cellular Component); GO:0003887//DNA-directed DNA polymerase activi…	-	-
No	Chr3.g09455	5	5	5	18	20	26	-2.26479	0.000239835	0.00974547	cyclic nucleotide-gated ion channel 4 [Sorghum bicolor]	[cyclic nucleotide-gated ion channel],[Potassium voltage-gated channel, subfamily H (Eag-related), member]	GO:0042391//regulation of membrane potential (Biological Process); GO:0044763//single-organism cellular process (Biological Process); GO:0098655//cation transmembrane transport (Biological Process); GO:0005887//integral component of plasma membrane (Cellular Component); GO:0009536//plastid (Cellular Component); GO:0005249//voltage-gated potassium channel activity (Cellular Component); cyclic nucl…	-	-
No	Chr20.g49632	12	11	23	64	27	64	-1.87221	0.000249828	0.0101256	PREDICTED: serine decarboxylase 1 [Oryza brachyantha]	[Pyridoxal-dependent decarboxylase conserved domain],[decarboxylase],[histidine]	GO:0006580//ethanolamine metabolic process (Biological Process); GO:0019752//carboxylic acid metabolic process (Biological Process); GO:0005829//cytosol (Cellular Component); GO:0005886//plasma membrane (Cellular Component); GO:0016831//carboxy-lyase activity (Cellular Component); GO:0030170//pyridoxal phosphate binding (Cellular Component); serine decarboxylase 1	K01590|hdc, HDC	http://www.genome.jp/dbget-bin/www_bget?ko:K01590
No	Chr2.g05388	103	231	121	322	248	291	-1.1257	0.000262995	0.0105923	Vacuolar iron transporter 1.2 [Dichanthelium oligosanthes]	[VIT family],[vacuolar iron transporter],[integral membrane protein]	GO:0006880//intracellular sequestering of iron ion (Biological Process); GO:0030026//cellular manganese ion homeostasis (Biological Process); GO:0071281//cellular response to iron ion (Biological Process); GO:0071421//manganese ion transmembrane transport (Biological Process); GO:0005774//vacuolar membrane (Cellular Component); GO:0016021//integral component of membrane (Cellular Component); GO:0…	-	-
Yes	Chr5.g15349	131	185	155	75	66	53	1.07866	0.000272963	0.0109093	PR10 [Saccharum arundinaceum]	[Pathogenesis-related protein]	GO:0006952//defense response (Biological Process); GO:0009607//response to biotic stimulus (Biological Process); GO:0009738//abscisic acid-activated signaling pathway (Biological Process); GO:0043086//negative regulation of catalytic activity (Biological Process); GO:0080163//regulation of protein serine/threonine phosphatase activity (Biological Process); GO:0005634//nucleus (Cellular Component)…	-	-
No	Chr11.g34364	23	59	26	9	5	3	2.44575	0.00027423	0.0109181	L-ascorbate peroxidase 6 [Eleusine coracana]	[Bifunctional enzyme with both catalase and broad- spectrum peroxidase activity (By similarity)],[L-ascorbate peroxidase activity],[ascorbate peroxidase]	GO:0006979//response to oxidative stress (Biological Process); GO:0042744//hydrogen peroxide catabolic process (Biological Process); GO:0055114//oxidation-reduction process (Biological Process); GO:0098869//cellular oxidant detoxification (Biological Process); GO:0005739//mitochondrion (Cellular Component); GO:0009570//chloroplast stroma (Cellular Component); GO:0016021//integral component of mem…	K00434|E1.11.1.11	http://www.genome.jp/dbget-bin/www_bget?ko:K00434
No	Chr20.g49905	131	77	174	361	211	332	-1.36824	0.000274238	0.0109181	Aspartic proteinase nepenthesin-1 [Dichanthelium oligosanthes]	[Eukaryotic aspartyl protease],[aspartic]	GO:0016787//hydrolase activity (Cellular Component); aspartic proteinase nepenthesin-1-like	-	-
No	Chr1.g00937	29	51	49	104	65	92	-1.18797	0.000281359	0.0111606	uncharacterized protein LOC100279464 [Zea mays]	[39S mitochondrial ribosomal protein L46 ],[(ribosomal) protein],[39S ribosomal protein L46],[Ribosomal protein]	GO:0005762//mitochondrial large ribosomal subunit (Cellular Component); GO:0016020//membrane (Cellular Component); GO:0003735//structural constituent of ribosome (Cellular Component); 39s ribosomal protein mitochondrial	K17427|MRPL46	http://www.genome.jp/dbget-bin/www_bget?ko:K17427
No	Chr6.g18602	231	152	211	433	257	453	-1.06996	0.000288765	0.0113972	PREDICTED: mitogen-activated protein kinase 5 isoform X2 [Setaria italica]	[mitogen-activated protein kinase],[Mitogen-activated protein kinase]	GO:0000169//activation of MAPK activity involved in osmosensory signaling pathway (Biological Process); GO:0006952//defense response (Biological Process); GO:0009555//pollen development (Biological Process); GO:0010120//camalexin biosynthetic process (Biological Process); GO:0010183//pollen tube guidance (Biological Process); GO:0010224//response to UV-B (Biological Process); GO:0010229//inflores…	K04371|MAPK1_3	http://www.genome.jp/dbget-bin/www_bget?ko:K04371
No	Chr1.g02901	42	60	68	16	16	23	1.45842	0.000292349	0.0114993	premnaspirodiene oxygenase [Sorghum bicolor]	[Cytochrome p450],[cytochrome P450]	GO:0044550//secondary metabolite biosynthetic process (Biological Process); GO:0016020//membrane (Cellular Component); GO:0016709//oxidoreductase activity, acting on paired donors, with incorporation or reduction of molecular oxygen, NAD(P)H as one donor, and incorporation of one atom of oxygen (Cellular Component); GO:0046872//metal ion binding (Cellular Component); cytochrome p450	-	-
No	Chr5.g15017	123	192	198	472	199	369	-1.16807	0.0002935	0.0115152	protein EARLY-RESPONSIVE TO DEHYDRATION 7, chloroplastic-like [Sorghum bicolor]	[Spastic paraplegia 20 (Troyer syndrome)],[senescence-associated protein],[Senescence-associated protein]	GO:0005739//mitochondrion (Cellular Component); senescence-associated expressed	-	-
No	Chr5.g15754	24	34	72	234	63	177	-1.97712	0.000293573	0.0115152	hypothetical protein BAE44_0021194 [Dichanthelium oligosanthes]	[Zinc finger protein],[zinc finger protein]	GO:0046872//metal ion binding (Cellular Component); zinc finger protein 2-like	-	-
No	Chr13.g36687	19	30	19	5	3	2	2.57197	0.000305725	0.0119474	hypothetical protein SETIT_021001mg [Setaria italica]	[Cytosine-specific methyltransferase]	GO:0032259//methylation (Biological Process); GO:0005634//nucleus (Cellular Component); GO:0003682//chromatin binding (Cellular Component); GO:0008168//methyltransferase activity (Cellular Component); dna (cytosine-5)-methyltransferase 1-like	K00558|DNMT1, dcm	http://www.genome.jp/dbget-bin/www_bget?ko:K00558
No	Chr13.g36606	29	75	58	112	118	121	-1.32784	0.000307752	0.0120118	zinc transporter 4 precursor [Zea mays]	[zinc transporter],[transporter]	GO:0071577//zinc II ion transmembrane transport (Biological Process); GO:0005886//plasma membrane (Cellular Component); GO:0016021//integral component of membrane (Cellular Component); GO:0005385//zinc ion transmembrane transporter activity (Cellular Component); zinc transporter	K14709|SLC39A1_2_3, ZIP1_2_3	http://www.genome.jp/dbget-bin/www_bget?ko:K14709
No	Chr14.g39043	12649	8379	9159	15668	18745	21006	-1.04232	0.000308341	0.01202	lichenase-2-like [Sorghum bicolor]	[Glycosyl hydrolases family 17],[glucan endo-1-3-beta-glucosidase],[Glucan endo-1,3-beta-glucosidase]	GO:0005975//carbohydrate metabolic process (Biological Process); GO:0046658//anchored component of plasma membrane (Cellular Component); GO:0030247//polysaccharide binding (Cellular Component); GO:0042972//licheninase activity (Cellular Component); lichenase-2 precursor	-	-
Yes	Chr3.g07372	245	188	210	71	93	101	1.10678	0.000309647	0.0120334	PREDICTED: putative AC transposase isoform X1 [Setaria italica]	[transposon protein],[ZnF_BED]	GO:0006357//regulation of transcription from RNA polymerase II promoter (Biological Process); GO:0006950//response to stress (Biological Process); GO:0005634//nucleus (Cellular Component); GO:0000977//RNA polymerase II regulatory region sequence-specific DNA binding (Cellular Component); GO:0003700//transcription factor activity, sequence-specific DNA binding (Cellular Component); GO:0046983//pro…	-	-
No	Chr4.g13275	18	20	52	169	57	102	-1.99166	0.000315013	0.0122049	WRKY DNA binding domain containing protein [Zea mays]	[WRKY]	GO:0003677//DNA binding (Cellular Component); wrky dna binding domain containing protein	-	-
No	Chr6.g18552	34	61	40	15	11	13	1.60289	0.00031652	0.0122483	hypothetical protein SETIT_036840mg [Setaria italica]	[NA]	GO:0009536//plastid (Cellular Component); GO:0003677//DNA binding (Cellular Component); uncharacterized protein loc101772545	-	-
No	Chr6.g20619	462	1460	629	333	200	303	1.40513	0.000319655	0.0123094	PREDICTED: DEAD-box ATP-dependent RNA helicase 3, chloroplastic [Setaria italica]	[purine NTP-dependent helicase activity],[DEAD-box ATP-dependent RNA helicase 3],[RNA helicase],[(RNA) helicase],[DEAD-box ATP-dependent RNA helicase]	GO:0010501//RNA secondary structure unwinding (Biological Process); GO:0005634//nucleus (Cellular Component); GO:0009507//chloroplast (Cellular Component); GO:0003723//RNA binding (Cellular Component); GO:0004004//ATP-dependent RNA helicase activity (Cellular Component); GO:0005524//ATP binding (Cellular Component); GO:0008270//zinc ion binding (Cellular Component); dead-box atp-dependent rna hel…	K16911|DDX21	http://www.genome.jp/dbget-bin/www_bget?ko:K16911
Yes	Chr4.g10571	160	275	195	78	57	128	1.10476	0.000324556	0.0124473	eukaryotic translation initiation factor 3 subunit L [Sorghum bicolor]	[Component of the eukaryotic translation initiation factor 3 (eIF-3) complex, which is involved in protein synthesis and, together with other initiation factors, stimulates binding of mRNA and methionyl-tRNAi to the 40S ribosome (By similarity)]	GO:0001731//formation of translation preinitiation complex (Biological Process); GO:0006446//regulation of translational initiation (Biological Process); GO:0005852//eukaryotic translation initiation factor 3 complex (Cellular Component); GO:0016282//eukaryotic 43S preinitiation complex (Cellular Component); GO:0033290//eukaryotic 48S preinitiation complex (Cellular Component); GO:0003743//transl…	K15029|EIF3L	http://www.genome.jp/dbget-bin/www_bget?ko:K15029
No	Chr6.g19253	101	50	90	161	170	221	-1.33964	0.000324957	0.0124473	PREDICTED: uncharacterized protein LOC4344604 [Oryza sativa Japonica Group]	-	-	-	-
Yes	Chr15.g40761	40	106	59	15	17	24	1.67003	0.000325112	0.0124473	PREDICTED: 60S ribosomal protein L24-like [Setaria italica]	[60S ribosomal protein],[ribosomal protein],[60s ribosomal protein],[ribosomal protein L24],[Ribosomal protein]	GO:0000027//ribosomal large subunit assembly (Biological Process); GO:0006412//translation (Biological Process); GO:1902626//assembly of large subunit precursor of preribosome (Biological Process); GO:0005739//mitochondrion (Cellular Component); GO:0022625//cytosolic large ribosomal subunit (Cellular Component); GO:0003735//structural constituent of ribosome (Cellular Component); 60s ribosomal pr…	K02896|RP-L24e, RPL24	http://www.genome.jp/dbget-bin/www_bget?ko:K02896
No	Chr16.g43513	2415	1463	2090	3487	3743	3960	-1.06971	0.000325202	0.0124473	predicted protein [Hordeum vulgare subsp. vulgare]	[Sugar carrier protein],[Transporter],[transporter],[Sugar (and other) transporter]	GO:0015992//proton transport (Biological Process); GO:0046323//glucose import (Biological Process); GO:1904659//glucose transmembrane transport (Biological Process); GO:0005887//integral component of plasma membrane (Cellular Component); GO:0005351//sugar:proton symporter activity (Cellular Component); GO:0005355//glucose transmembrane transporter activity (Cellular Component); sugar carrier prot…	-	-
Yes	Chr15.g40397	192	142	154	79	27	66	1.38937	0.000328128	0.0125442	uncharacterized protein LOC110432552 isoform X3 [Sorghum bicolor]	[60S ribosomal protein L5],[ribosomal protein L5],[NA]	GO:0000027//ribosomal large subunit assembly (Biological Process); GO:0006412//translation (Biological Process); GO:0005762//mitochondrial large ribosomal subunit (Cellular Component); GO:0009507//chloroplast (Cellular Component); GO:0022625//cytosolic large ribosomal subunit (Cellular Component); GO:0003735//structural constituent of ribosome (Cellular Component); GO:0008097//5S rRNA binding (Ce…	-	-
Yes	Chr1.g00392	113	226	151	67	56	82	1.07121	0.00033336	0.0127288	fanconi-associated nuclease 1 homolog isoform X1 [Sorghum bicolor]	[FANCD2 FANCI-associated nuclease 1],[Fanconi-associated nuclease 1 homolog],[VRR-NUC domain]	GO:0036297//interstrand cross-link repair (Biological Process); GO:0090305//nucleic acid phosphodiester bond hydrolysis (Biological Process); GO:0005739//mitochondrion (Cellular Component); GO:0003677//DNA binding (Cellular Component); GO:0004528//phosphodiesterase I activity (Cellular Component); GO:0008270//zinc ion binding (Cellular Component); GO:0016818//hydrolase activity, acting on acid an…	K15363|FAN1, MTMR15	http://www.genome.jp/dbget-bin/www_bget?ko:K15363
No	Chr6.g20415	81	24	205	834	275	463	-2.43824	0.000333894	0.0127338	indole-3-glycerol phosphate lyase, chloroplastic [Sorghum bicolor]	[Indole-3-glycerol phosphate lyase],[tryptophan synthase],[The alpha subunit is responsible for the aldol cleavage of indoleglycerol phosphate to indole and glyceraldehyde 3- phosphate (By similarity)]	GO:0000162//tryptophan biosynthetic process (Biological Process); GO:0009507//chloroplast (Cellular Component); GO:0004834//tryptophan synthase activity (Cellular Component); GO:0030170//pyridoxal phosphate binding (Cellular Component); GO:0033984//indole-3-glycerol-phosphate lyase activity (Cellular Component); indole synthase	K13222|BX1, IGL	http://www.genome.jp/dbget-bin/www_bget?ko:K13222
Yes	Chr13.g36313	80	110	89	41	29	51	1.04262	0.000341749	0.0129865	DUF724 domain-containing protein 3 [Sorghum bicolor]	[Agenet domain],[agenet domain-containing protein]	-	-	-
No	Chr10.g32565	135	69	127	309	169	287	-1.32672	0.000342951	0.0130165	PREDICTED: ubiquitin carboxyl-terminal hydrolase 20 [Setaria italica]	[ubiquitin carboxyl-terminal hydrolase]	GO:0006508//proteolysis (Biological Process); GO:0044267//cellular protein metabolic process (Biological Process); GO:0016787//hydrolase activity (Cellular Component); ubiquitin carboxyl-terminal hydrolase 21	K11855|USP36_42	http://www.genome.jp/dbget-bin/www_bget?ko:K11855
No	Chr1.g02323	15	58	11	3	2	2	3.34549	0.00034388	0.0130206	hypothetical protein SETIT_029366mg [Setaria italica]	[nOP2 Sun],[ribosomal RNA small subunit methyltransferase],[Nucleolar protein],[NusB family]	GO:0006364//rRNA processing (Biological Process); GO:0032259//methylation (Biological Process); GO:0009536//plastid (Cellular Component); GO:0008168//methyltransferase activity (Cellular Component); ribosomal rna small subunit methyltransferase b isoform x1	K03500|rsmB, sun	http://www.genome.jp/dbget-bin/www_bget?ko:K03500
No	Chr1.g00633	99	95	144	360	157	229	-1.28391	0.000345095	0.0130354	hypothetical protein BAE44_0022292 [Dichanthelium oligosanthes]	[Protein of unknown function (DUF1645)]	-	-	-
No	Chr6.g20706	75	41	58	129	104	138	-1.23652	0.000346122	0.0130586	PREDICTED: poly(ADP-ribose) glycohydrolase 1-like [Setaria italica]	[Poly (ADP-ribose) glycohydrolase],[poly(ADP-ribose) glycohydrolase],[Poly (ADP-ribose) glycohydrolase (PARG)]	GO:0005975//carbohydrate metabolic process (Biological Process); GO:0004649//poly(ADP-ribose) glycohydrolase activity (Cellular Component); poly(adp-ribose) glycohydrolase 1-like isoform x1	K07759|PARG	http://www.genome.jp/dbget-bin/www_bget?ko:K07759
No	Chr11.g34355	38	45	48	120	53	109	-1.24522	0.000347637	0.0130846	uncharacterized protein LOC100272489 [Zea mays]	[amino acid],[amino acid transport]	GO:0003333//amino acid transmembrane transport (Biological Process); GO:0005886//plasma membrane (Cellular Component); GO:0016021//integral component of membrane (Cellular Component); GO:0015171//amino acid transmembrane transporter activity (Cellular Component); amino acid permease 3-like	-	-
No	Chr5.g14357	682	798	440	968	1324	1255	-1.09496	0.000349815	0.0131197	LOW QUALITY PROTEIN: uncharacterized protein LOC8057414 [Sorghum bicolor]	[NA]	-	-	-
No	Chr16.g43841	45	29	53	12	10	7	1.96303	0.000351891	0.0131819	hypothetical protein BAE44_0017088 [Dichanthelium oligosanthes]	[Inherit from strNOG: Hydroxyproline-rich glycoprotein family protein],[Hydroxyproline-rich glycoprotein family protein],[NA]	GO:0005622//intracellular (Cellular Component); uncharacterized protein loc102597274	-	-
No	Chr12.g34768	88	213	173	69	40	58	1.32162	0.000353262	0.0132177	PREDICTED: glycine-rich RNA-binding protein 1-like [Setaria italica]	[Glycine-rich RNA-binding protein],[Rna-binding protein],[RNA binding protein]	GO:0016310//phosphorylation (Biological Process); GO:0000166//nucleotide binding (Cellular Component); GO:0003676//nucleic acid binding (Cellular Component); GO:0016301//kinase activity (Cellular Component); glycine-rich rna binding protein	-	-
No	Chr14.g39932	33	44	63	129	76	100	-1.28537	0.000357753	0.0133541	peptidyl-tRNA hydrolase, mitochondrial isoform X2 [Zea mays]	[Peptidyl-trna hydrolase],[peptidyl-tRNA hydrolase],[Peptidyl-tRNA hydrolase],[The natural substrate for this enzyme may be peptidyl- tRNAs which drop off the ribosome during protein synthesis (By similarity)]	GO:0032543//mitochondrial translation (Biological Process); GO:0005739//mitochondrion (Cellular Component); GO:0009507//chloroplast (Cellular Component); GO:0004045//aminoacyl-tRNA hydrolase activity (Cellular Component); peptidyl-trna mitochondrial	K01056|PTH1, pth, spoVC	http://www.genome.jp/dbget-bin/www_bget?ko:K01056
Yes	Chr14.g39331	21	35	35	8	2	8	2.19322	0.000359532	0.013389	hypothetical protein ZEAMMB73_Zm00001d038316 [Zea mays]	-	-	-	-
No	Chr9.g28982	121	53	70	27	17	24	1.71565	0.000361788	0.0134414	24.1 kDa heat shock protein, mitochondrial isoform X2 [Sorghum bicolor]	[heat shock protein],[heat shock 22 kDa protein],[Heat Shock Protein],[response to heat],[Heat shock protein]	GO:0006970//response to osmotic stress (Biological Process); GO:0009408//response to heat (Biological Process); heat shock 22 kda protein	K13993|HSP20	http://www.genome.jp/dbget-bin/www_bget?ko:K13993
No	Chr5.g14575	11	14	20	62	32	38	-1.71681	0.000368806	0.0136682	hypothetical protein BAE44_0009557 [Dichanthelium oligosanthes]	[NA]	GO:0009733//response to auxin (Biological Process); uncharacterized protein loc101770291	-	-
No	Chr6.g18636	49	40	45	110	62	96	-1.14594	0.000369664	0.0136682	PREDICTED: mitogen-activated protein kinase kinase kinase ANP1-like [Setaria italica]	[mitogen-activated protein kinase kinase kinase],[Protein tyrosine kinase],[Mitogen-activated protein kinase kinase kinase],[STYKc]	GO:0016310//phosphorylation (Biological Process); GO:0000166//nucleotide binding (Cellular Component); GO:0004672//protein kinase activity (Cellular Component); mitogen-activated protein kinase kinase kinase anp1-like	-	-
No	Chr10.g32712	82	206	128	55	24	56	1.45711	0.000372451	0.0137407	60S ribosomal protein L31 [Dichanthelium oligosanthes]	[60s ribosomal protein],[60S ribosomal protein],[(ribosomal) protein],[ribosomal protein]	GO:0002181//cytoplasmic translation (Biological Process); GO:0022625//cytosolic large ribosomal subunit (Cellular Component); GO:0003735//structural constituent of ribosome (Cellular Component); 60s ribosomal protein l31	K02910|RP-L31e, RPL31	http://www.genome.jp/dbget-bin/www_bget?ko:K02910
No	Chr9.g28029	374	305	490	953	511	770	-1.07139	0.000376659	0.0138315	PREDICTED: glycerophosphodiester phosphodiesterase GDPDL4-like [Setaria italica]	[glycerophosphodiester phosphodiesterase],[glycerophosphoryl diester phosphodiesterase],[Glycerophosphoryl diester phosphodiesterase family]	GO:0006629//lipid metabolic process (Biological Process); GO:0008889//glycerophosphodiester phosphodiesterase activity (Cellular Component); glycerophosphodiester phosphodiesterase gdpdl3-like	-	-
No	Chr9.g27973	16	20	14	58	25	52	-1.57892	0.000387595	0.0141837	hypothetical protein TRIUR3_26532 [Triticum urartu]	[NA]	-	-	-
No	Chr5.g14233	234	130	194	361	373	387	-1.1676	0.000393975	0.0143585	PREDICTED: F-box protein PP2-A13 [Setaria italica]	[Inherit from strNOG: F-box protein],[F-box protein],[F-Box protein]	-	-	-
No	Chr2.g06554	53	68	128	342	117	244	-1.62262	0.000394628	0.0143585	PREDICTED: calcium-binding protein KIC-like [Oryza brachyantha]	[calcium-binding protein PBP1-like],[Calcium-binding protein],[Inherit from strNOG: calcium-binding protein PBP1-like],[centrin, EF-hand protein]	GO:0005509//calcium ion binding (Cellular Component); calcium-binding protein kic-like	-	-
No	Chr11.g33858	59	132	123	38	33	35	1.36849	0.000399474	0.0144504	myosin-7B [Zea mays]	[NA]	-	-	-
No	Chr2.g04017	305	158	174	1174	263	630	-1.79142	0.000399694	0.0144504	PREDICTED: 12-oxophytodienoate reductase 1-like [Setaria italica]	[12-oxophytodienoate reductase],[NADH flavin oxidoreductase, NADH oxidase],[12-oxophytodienoic acid reductase]	GO:0006952//defense response (Biological Process); GO:0009695//jasmonic acid biosynthetic process (Biological Process); GO:0031408//oxylipin biosynthetic process (Biological Process); GO:0055114//oxidation-reduction process (Biological Process); GO:0005622//intracellular (Cellular Component); GO:0003959//NADPH dehydrogenase activity (Cellular Component); GO:0010181//FMN binding (Cellular Componen…	K05894|E1.3.1.42	http://www.genome.jp/dbget-bin/www_bget?ko:K05894
No	Chr10.g30657	62	32	41	97	103	111	-1.36425	0.000399904	0.0144504	PREDICTED: putative pentatricopeptide repeat-containing protein At3g25060, mitochondrial [Setaria italica]	[PPR repeat],[Pentatricopeptide repeat-containing protein]	GO:0008270//zinc ion binding (Cellular Component); pentatricopeptide repeat-containing protein mitochondrial	-	-
No	Chr18.g47423	255	184	296	551	403	426	-1.06821	0.000404185	0.0145718	PREDICTED: putative pentatricopeptide repeat-containing protein At3g25060, mitochondrial [Setaria italica]	[PPR repeat],[Pentatricopeptide repeat-containing protein]	GO:0008270//zinc ion binding (Cellular Component); pentatricopeptide repeat-containing protein mitochondrial	-	-
No	Chr7.g21594	77	65	53	223	92	132	-1.34176	0.000420806	0.0150852	putative MATE efflux family protein [Zea mays]	[MATE efflux family protein],[Mate efflux family protein],[Multidrug and toxin extrusion protein 1],[Multidrug and toxin extrusion protein]	GO:0006855//drug transmembrane transport (Biological Process); GO:0016021//integral component of membrane (Cellular Component); GO:0015238//drug transmembrane transporter activity (Cellular Component); GO:0015297//antiporter activity (Cellular Component); protein detoxification 49-like	K03327|TC.MATE, SLC47A, norM, mdtK, dinF	http://www.genome.jp/dbget-bin/www_bget?ko:K03327
No	Chr5.g14349	9	17	29	98	37	56	-1.94729	0.000421417	0.01509	PREDICTED: 4-coumarate--CoA ligase-like 4 [Oryza brachyantha]	[4-coumarate-coA ligase],[Amp-dependent synthetase and ligase],[AMP-binding enzyme],[4-coumarate--CoA ligase-like]	GO:0008152//metabolic process (Biological Process); GO:0016021//integral component of membrane (Cellular Component); GO:0005524//ATP binding (Cellular Component); GO:0016874//ligase activity (Cellular Component); 4-coumarate-- ligase-like 4	K10526|OPCL1	http://www.genome.jp/dbget-bin/www_bget?ko:K10526
No	Chr10.g31137	17	12	14	92	19	59	-2.08602	0.000438211	0.0155823	PREDICTED: probable protein phosphatase 2C 71, partial [Oryza brachyantha]	[phosphatase 2C],[Stage II sporulation protein E (SpoIIE)],[PTC7 protein phosphatase homolog (S. cerevisiae)],[Phosphatase]	GO:0009536//plastid (Cellular Component); GO:0016787//hydrolase activity (Cellular Component); protein phosphatase 2c containing expressed	-	-
No	Chr13.g37549	27	50	31	10	8	10	1.75858	0.00044104	0.015651	uncharacterized protein LOC109777676 [Aegilops tauschii subsp. tauschii]	[VQ motif],[Sigma factor binding protein]	-	-	-
No	Chr4.g12790	2033	1283	1719	2717	2928	3388	-1.00184	0.000446492	0.015809	PREDICTED: uncharacterized protein LOC101757985 [Setaria italica]	[NA]	-	-	-
Yes	Chr1.g00569	249	150	208	70	78	91	1.18895	0.000461702	0.0162747	Anthocyanin regulatory C1 protein [Dichanthelium oligosanthes]	[Myb protein],[Myblike DNAbinding domain containing protein],[myb protein]	-	K09422|MYBP	http://www.genome.jp/dbget-bin/www_bget?ko:K09422
Yes	Chr8.g23794	49	93	50	9	15	27	1.73052	0.000464844	0.0163491	uncharacterized protein LOC100281607 [Zea mays]	[Nucleolar complex associated 4 homolog (S. cerevisiae)],[nucleolar complex protein]	GO:0000462//maturation of SSU-rRNA from tricistronic rRNA transcript (SSU-rRNA, 5.8S rRNA, LSU-rRNA) (Biological Process); GO:0009793//embryo development ending in seed dormancy (Biological Process); GO:0005654//nucleoplasm (Cellular Component); GO:0005730//nucleolus (Cellular Component); GO:0016020//membrane (Cellular Component); GO:0030692//Noc4p-Nop14p complex (Cellular Component); GO:0032040/…	K14771|NOC4, UTP19	http://www.genome.jp/dbget-bin/www_bget?ko:K14771
Yes	Chr7.g22139	295	198	303	101	112	109	1.1361	0.000467853	0.0164184	uncharacterized protein LOC8060159 [Sorghum bicolor]	[NA]	GO:0009536//plastid (Cellular Component); GO:0016021//integral component of membrane (Cellular Component); uncharacterized protein tcm_016972	-	-
No	Chr17.g44728	743	958	1374	2376	1329	1971	-1.03654	0.000469604	0.0164616	PREDICTED: transcription factor BIM1-like [Setaria italica]	[transcription factor],[Helix-loop-helix DNA-binding domain],[Transcription factor]	GO:0005634//nucleus (Cellular Component); GO:0046983//protein dimerization activity (Cellular Component); bhlh protein family-like	-	-
No	Chr9.g28200	73	46	56	102	108	146	-1.17654	0.000472142	0.0164958	PREDICTED: two-component response regulator-like PRR1 [Setaria italica]	[transcription factor],[Transcription factor],[Two-component response regulator-like],[REC]	GO:0000160//phosphorelay signal transduction system (Biological Process); GO:0006355//regulation of transcription, DNA-templated (Biological Process); GO:0009416//response to light stimulus (Biological Process); GO:0044707//single-multicellular organism process (Biological Process); GO:0048511//rhythmic process (Biological Process); GO:0005634//nucleus (Cellular Component); two-component response…	K12127|TOC1, APRR1	http://www.genome.jp/dbget-bin/www_bget?ko:K12127
No	Chr19.g47824	0	0	0	7	7	8	-5.49506	0.000472911	NA	PREDICTED: leucine-rich repeat protein SHOC-2-like isoform X2 [Setaria italica]	[NB-ARC domain],[leucine Rich Repeat],[resistance protein]	-	-	-
No	Chr10.g29711	80	101	109	270	127	171	-1.12921	0.000473386	0.016521	ethylene-responsive transcription factor 3 [Zea mays]	[AP2],[ethylene mediated signaling pathway],[transcription factor]	-	K09286|EREBP	http://www.genome.jp/dbget-bin/www_bget?ko:K09286
Yes	Chr7.g20840	399	783	631	333	152	276	1.08953	0.000475219	0.0165667	PREDICTED: ABC transporter G family member 5 [Setaria italica]	[(ABC) transporter],[ABC transporter G family member],[ABC-2 type transporter]	GO:0005886//plasma membrane (Cellular Component); GO:0016021//integral component of membrane (Cellular Component); GO:0000166//nucleotide binding (Cellular Component); GO:0042626//ATPase activity, coupled to transmembrane movement of substances (Cellular Component); abc transporter g family member 5	-	-
No	Chr4.g11578	34	38	33	93	49	72	-1.18563	0.000481238	0.016703	universal stress protein [Zea mays]	[Universal stress protein],[universal stress protein]	GO:0006950//response to stress (Biological Process); universal stress protein a-like protein	-	-
No	Chr7.g21991	140	124	92	38	48	53	1.17941	0.000482879	0.0167416	Sialyltransferase-like protein 3 [Dichanthelium oligosanthes]	[Glycosyltransferase family 29 (sialyltransferase)],[ST3 beta-galactoside alpha-2,3-sialyltransferase]	GO:0009311//oligosaccharide metabolic process (Biological Process); GO:0018279//protein N-linked glycosylation via asparagine (Biological Process); GO:0097503//sialylation (Biological Process); GO:0005794//Golgi apparatus (Cellular Component); GO:0016020//membrane (Cellular Component); GO:0008373//sialyltransferase activity (Cellular Component); GO:0008378//galactosyltransferase activity (Cellula…	-	-
No	Chr6.g20440	48	87	98	356	99	193	-1.61953	0.000486625	0.0168362	PREDICTED: uncharacterized protein LOC101754849 [Setaria italica]	[expressed protein],[Protein of unknown function (DUF569)]	-	-	-
Yes	Chr16.g42278	44	63	68	19	18	25	1.32559	0.000502616	0.0173243	PREDICTED: probable LRR receptor-like serine/threonine-protein kinase RPK1 [Setaria italica]	[STYKc],[Serine Threonine protein kinase],[Leucine rich repeat N-terminal domain],[leucine Rich Repeat]	GO:0016310//phosphorylation (Biological Process); GO:0016020//membrane (Cellular Component); GO:0000166//nucleotide binding (Cellular Component); GO:0004672//protein kinase activity (Cellular Component); lrr receptor-like serine threonine-protein kinase rpk2	-	-
Yes	Chr8.g25113	85	165	137	61	33	60	1.16282	0.00050572	0.0174001	uncharacterized protein LOC100274127 [Zea mays]	[Putative tRNA binding domain],[Aminoacyl tRNA synthetase complex-interacting multifunctional protein 1],[Is required not only for elongation of protein synthesis but also for the initiation of all mRNA translation through initiator tRNA(fMet) aminoacylation (By similarity)]	GO:0005739//mitochondrion (Cellular Component); GO:0009507//chloroplast (Cellular Component); GO:0000049//tRNA binding (Cellular Component); GO:0004812//aminoacyl-tRNA ligase activity (Cellular Component); aminoacyl trna synthase complex-interacting multifunctional protein 1	-	-
No	Chr8.g23872	19	18	21	55	42	40	-1.41772	0.000514642	0.0176135	Protein DETOXIFICATION 49 [Dichanthelium oligosanthes]	[MATE efflux family protein],[Mate efflux family protein],[Multidrug and toxin extrusion protein 1],[Multidrug and toxin extrusion protein]	GO:0006855//drug transmembrane transport (Biological Process); GO:0016021//integral component of membrane (Cellular Component); GO:0015238//drug transmembrane transporter activity (Cellular Component); GO:0015297//antiporter activity (Cellular Component); protein detoxification 49-like	K03327|TC.MATE, SLC47A, norM, mdtK, dinF	http://www.genome.jp/dbget-bin/www_bget?ko:K03327
Yes	Chr18.g46354	40	46	48	12	7	21	1.60885	0.000514706	0.0176135	PREDICTED: uncharacterized protein LOC101765069 [Setaria italica]	[NA]	-	-	-
No	Chr9.g26348	3	11	0	19	43	40	-3.13612	0.000515339	0.0176161	PREDICTED: uncharacterized protein LOC101760325 [Setaria italica]	[NA]	GO:0016021//integral component of membrane (Cellular Component); uncharacterized protein loc101760325	-	-
No	Chr9.g27311	169	360	178	113	71	88	1.17891	0.000525314	0.0178415	chaperonin CPN60-2, mitochondrial precursor [Zea mays]	[Chaperonin],[Prevents misfolding and promotes the refolding and proper assembly of unfolded polypeptides generated under stress conditions (By similarity)],[TCP-1/cpn60 chaperonin family],[heat shock protein]	GO:0042026//protein refolding (Biological Process); GO:0005739//mitochondrion (Cellular Component); GO:0009536//plastid (Cellular Component); GO:0005524//ATP binding (Cellular Component); chaperonin cpn60- mitochondrial	K04077|groEL, HSPD1	http://www.genome.jp/dbget-bin/www_bget?ko:K04077
No	Chr14.g40153	732	426	734	277	236	281	1.10497	0.000529285	0.0179571	hypothetical protein BAE44_0004553 [Dichanthelium oligosanthes]	[Peptidase of plants and bacteria]	GO:0009536//plastid (Cellular Component); uncharacterized protein loc4339731	-	-
Yes	Chr10.g31165	23	48	29	8	6	10	1.87581	0.000531452	0.0180113	Agmatine coumaroyltransferase-1 [Dichanthelium oligosanthes]	[hydroxycinnamoyl-Coenzyme A shikimate quinate hydroxycinnamoyltransferase-like],[Transferase family]	GO:0016747//transferase activity, transferring acyl groups other than amino-acyl groups (Cellular Component); agmatine coumaroyltransferase-1	-	-
Yes	Chr19.g48171	9	6	12	0	0	0	5.45632	0.00054086	NA	hypothetical protein SETIT_027637mg [Setaria italica]	[Protein of unknown function (DUF295)]	-	-	-
No	Chr20.g50004	3	0	3	10	19	24	-3.29231	0.000541029	0.0182967	hypothetical protein SETIT_027649mg [Setaria italica]	[Inherit from KOG: RNA binding protein],[Rna-binding protein],[RNA binding protein]	-	-	-
No	Chr6.g20171	379	790	550	1488	609	1331	-1.15159	0.000559622	0.0187453	UDP-glucose 6-dehydrogenase 5 [Dichanthelium oligosanthes]	[UDP-glucose 6-dehydrogenase],[Udp-glucose 6-dehydrogenase]	GO:0005975//carbohydrate metabolic process (Biological Process); GO:0006024//glycosaminoglycan biosynthetic process (Biological Process); GO:0006065//UDP-glucuronate biosynthetic process (Biological Process); GO:0055114//oxidation-reduction process (Biological Process); GO:0005634//nucleus (Cellular Component); GO:0005829//cytosol (Cellular Component); GO:0003979//UDP-glucose 6-dehydrogenase acti…	K00012|UGDH, ugd	http://www.genome.jp/dbget-bin/www_bget?ko:K00012
No	Chr10.g30808	7000	4602	5344	8478	11626	11439	-1.07378	0.000575173	0.0191648	PREDICTED: beta-amylase 3, chloroplastic [Setaria italica]	[beta-amylase],[Glycosyl hydrolase family 14]	GO:0000024//maltose biosynthetic process (Biological Process); GO:0005983//starch catabolic process (Biological Process); GO:0009570//chloroplast stroma (Cellular Component); GO:0016161//beta-amylase activity (Cellular Component); beta-amylase chloroplastic	K01177|E3.2.1.2	http://www.genome.jp/dbget-bin/www_bget?ko:K01177
Yes	Chr18.g47223	394	570	631	319	145	192	1.11901	0.000586085	0.0194873	PREDICTED: zinc finger protein CONSTANS-LIKE 1-like [Setaria italica]	[transcription factor],[Transcription factor],[CCT motif]	-	-	-
No	Chr4.g10677	31	29	43	103	48	83	-1.32238	0.000596996	0.0197578	GA 2-oxidase 5 [Hordeum vulgare subsp. vulgare]	[gibberellin 2-beta-dioxygenase],[oxidoreductase, 2OG-Fe(II) oxygenase family protein],[2OGFe(II) oxygenase]	GO:0044710//single-organism metabolic process (Biological Process); GO:0051213//dioxygenase activity (Cellular Component); gibberellin 2-beta-dioxygenase	K04125|E1.14.11.13	http://www.genome.jp/dbget-bin/www_bget?ko:K04125
No	Chr13.g37769	12	25	25	91	28	69	-1.74144	0.000597341	0.0197578	protein STICHEL-like 4 [Sorghum bicolor]	[replication factor c],[DNA polymerase III subunits gamma and tau domain III],[dna polymerase iii subunits gamma and tau]	GO:0006261//DNA-dependent DNA replication (Biological Process); GO:0006468//protein phosphorylation (Biological Process); GO:0005663//DNA replication factor C complex (Cellular Component); GO:0016021//integral component of membrane (Cellular Component); GO:0003689//DNA clamp loader activity (Cellular Component); GO:0004674//protein serine/threonine kinase activity (Cellular Component); GO:0005524…	-	-
No	Chr11.g34274	0	0	0	7	5	10	-5.45966	0.000598268	NA	2-dehydro-3-deoxyphosphooctonate aldolase [Sorghum bicolor]	[2-dehydro-3-deoxyphosphooctonate aldolase],[2-dehydro-3-deoxyphosphooctonate],[Phospho-2-dehydro-3-deoxyoctonate aldolase],[DAHP synthetase I family]	GO:0009058//biosynthetic process (Biological Process); GO:0009536//plastid (Cellular Component); GO:0008676//3-deoxy-8-phosphooctulonate synthase activity (Cellular Component); 2-dehydro-3-deoxyphosphooctonate aldolase	K01627|kdsA	http://www.genome.jp/dbget-bin/www_bget?ko:K01627
No	Chr5.g14650	85	22	124	516	144	315	-2.1576	0.000610288	0.020123	PREDICTED: uncharacterized protein LOC101772550 [Setaria italica]	[Protein of unknown function (DUF581)]	-	-	-
No	Chr4.g13450	148	47	62	22	12	27	1.98328	0.000618685	0.0203363	heme-binding-like protein At3g10130, chloroplastic [Sorghum bicolor]	[SOUL heme-binding protein]	GO:0009744//response to sucrose (Biological Process); GO:0009813//flavonoid biosynthetic process (Biological Process); GO:0010017//red or far-red light signaling pathway (Biological Process); GO:0010224//response to UV-B (Biological Process); GO:0005773//vacuole (Cellular Component); GO:0005794//Golgi apparatus (Cellular Component); GO:0005886//plasma membrane (Cellular Component); heme-binding-l…	-	-
No	Chr14.g39213	32	125	57	176	161	179	-1.49978	0.000620026	0.0203592	PREDICTED: WAT1-related protein At5g07050-like [Setaria italica]	[Auxin-induced protein],[EamA-like transporter family],[auxin-induced protein]	GO:0055085//transmembrane transport (Biological Process); GO:0005739//mitochondrion (Cellular Component); GO:0005886//plasma membrane (Cellular Component); GO:0016021//integral component of membrane (Cellular Component); GO:0022857//transmembrane transporter activity (Cellular Component); wat1-related protein at5g07050-like	-	-
Yes	Chr12.g35547	115	96	109	55	36	50	1.02989	0.000624083	0.0204712	PREDICTED: WAT1-related protein At5g07050-like [Setaria italica]	[Auxin-induced protein],[EamA-like transporter family],[auxin-induced protein]	GO:0055085//transmembrane transport (Biological Process); GO:0005739//mitochondrion (Cellular Component); GO:0005886//plasma membrane (Cellular Component); GO:0016021//integral component of membrane (Cellular Component); GO:0022857//transmembrane transporter activity (Cellular Component); wat1-related protein at5g07050-like	-	-
No	Chr17.g45106	26	34	50	11	6	11	1.82257	0.00063387	0.0207492	PREDICTED: replication protein A 70 kDa DNA-binding subunit B-like isoform X4 [Oryza brachyantha]	[Inherit from KOG: DNA helicase],[Inherit from KOG: replication protein],[replication protein],[DNA replication]	-	K07466|RFA1, RPA1, rpa	http://www.genome.jp/dbget-bin/www_bget?ko:K07466
No	Chr3.g07195	1	1	3	18	16	9	-3.30759	0.000645792	0.0211177	PREDICTED: protein PHYTOCHROME KINASE SUBSTRATE 4 [Setaria italica]	[Inherit from lilNOG: protein PHYTOCHROME KINASE SUBSTRATE],[phytochrome kinase substrate],[protein PHYTOCHROME KINASE SUBSTRATE]	-	-	-
Yes	Chr19.g49054	53	60	61	24	15	28	1.22409	0.000652172	0.0213043	PREDICTED: protein ZINC INDUCED FACILITATOR-LIKE 1-like [Setaria italica]	[major facilitator superfamily antiporter],[Protein ZINC INDUCED FACILITATOR-LIKE],[Major Facilitator superfamily],[Major facilitator superfamily],[protein ZINC INDUCED FACILITATOR-LIKE 1-like]	GO:0055085//transmembrane transport (Biological Process); GO:0016021//integral component of membrane (Cellular Component); GO:0005215//transporter activity (Cellular Component); protein zinc induced facilitator-like 1-like	-	-
No	Chr6.g18758	5	24	14	50	44	40	-1.86687	0.000660153	0.021483	PREDICTED: transcription factor bHLH148 [Brachypodium distachyon]	[Transcription factor],[transcription factor],[expressed protein],[Inherit from lilNOG: expressed protein]	GO:0003677//DNA binding (Cellular Component); GO:0046983//protein dimerization activity (Cellular Component); transcription factor bhlh149-like	-	-
No	Chr7.g22597	529	974	1260	2695	1192	2021	-1.24881	0.000678258	0.0219374	arogenate dehydratase/prephenate dehydratase 6, chloroplastic [Sorghum bicolor]	[Prephenate dehydratase],[Arogenate dehydratase prephenate dehydratase]	GO:0009094//L-phenylalanine biosynthetic process (Biological Process); GO:0009570//chloroplast stroma (Cellular Component); GO:0004664//prephenate dehydratase activity (Cellular Component); GO:0016597//amino acid binding (Cellular Component); GO:0047769//arogenate dehydratase activity (Cellular Component); arogenate dehydratase prephenate dehydratase chloroplastic-like	K05359|ADT, PDT	http://www.genome.jp/dbget-bin/www_bget?ko:K05359
No	Chr16.g42386	18	47	31	110	58	66	-1.48008	0.000687064	0.022147	uncharacterized protein LOC109765996 [Aegilops tauschii subsp. tauschii]	[Protein of unknown function (DUF1005)]	-	-	-
No	Chr3.g09273	35	87	38	10	12	19	1.76491	0.000697017	0.0223994	PREDICTED: GTP-binding protein TypA/BipA homolog [Setaria italica]	[GTP-binding protein typA bipA],[Elongation factor G C-terminus],[gtp-binding protein typa]	GO:0006412//translation (Biological Process); GO:0005739//mitochondrion (Cellular Component); GO:0003924//GTPase activity (Cellular Component); GO:0005525//GTP binding (Cellular Component); gtp-binding protein homolog	K06207|typA, bipA	http://www.genome.jp/dbget-bin/www_bget?ko:K06207
Yes	Chr3.g07856	88	83	89	37	36	40	1.03151	0.000710573	0.022713	hypothetical protein OsI_01448 [Oryza sativa Indica Group]	[Charged multivesicular body protein]	GO:0007034//vacuolar transport (Biological Process); GO:0005622//intracellular (Cellular Component); charged multivesicular body protein 7	K15053|CHMP7	http://www.genome.jp/dbget-bin/www_bget?ko:K15053
No	Chr9.g28956	52	82	62	156	95	106	-1.04904	0.000711292	0.022713	hypothetical protein BAE44_0016288 [Dichanthelium oligosanthes]	[VQ motif]	-	-	-
Yes	Chr3.g08853	275	466	486	229	106	191	1.06767	0.000722576	0.0229413	uncharacterized abhydrolase domain-containing protein DDB_G0269086 [Zea mays]	[NA]	GO:0009507//chloroplast (Cellular Component); potassium sodium hyperpolarization-activated cyclic nucleotide-gated channel 1	-	-
Yes	Chr2.g04972	255	139	182	73	68	87	1.19253	0.000733353	0.0232371	Two-component response regulator-like PRR95 [Dichanthelium oligosanthes]	[transcription factor],[Transcription factor],[Two-component response regulator-like],[REC]	GO:0000160//phosphorelay signal transduction system (Biological Process); GO:0006355//regulation of transcription, DNA-templated (Biological Process); GO:0048511//rhythmic process (Biological Process); GO:0005634//nucleus (Cellular Component); two-component response regulator-like prr95 isoform x1	K12130|PRR5	http://www.genome.jp/dbget-bin/www_bget?ko:K12130
No	Chr2.g06596	21	59	54	138	75	103	-1.41966	0.000733362	0.0232371	PREDICTED: tyrosine-sulfated glycopeptide receptor 1 [Setaria italica]	[Receptor],[Leucine rich repeat N-terminal domain],[leucine Rich Repeat],[receptor],[leucine-rich repeat receptor-like kinase]	GO:0006468//protein phosphorylation (Biological Process); GO:0006952//defense response (Biological Process); GO:0005886//plasma membrane (Cellular Component); GO:0009506//plasmodesma (Cellular Component); GO:0016021//integral component of membrane (Cellular Component); GO:0004674//protein serine/threonine kinase activity (Cellular Component); GO:0005524//ATP binding (Cellular Component); tyrosine…	-	-
No	Chr8.g24611	28	22	21	45	42	77	-1.35049	0.000736339	0.0232991	PREDICTED: sugar transport protein 5-like [Setaria italica]	[Transporter],[Sugar transport protein],[Sugar (and other) transporter],[transporter],[sugar transport protein]	GO:0015992//proton transport (Biological Process); GO:0046323//glucose import (Biological Process); GO:1904659//glucose transmembrane transport (Biological Process); GO:0005887//integral component of plasma membrane (Cellular Component); GO:0005351//sugar:proton symporter activity (Cellular Component); GO:0005355//glucose transmembrane transporter activity (Cellular Component); sugar transport pr…	-	-
No	Chr4.g11001	120	122	253	600	228	410	-1.44852	0.000736792	0.0232991	PREDICTED: uncharacterized protein LOC101784195 [Setaria italica]	[Transcription factor bHLH36],[HLH],[Helix-loop-helix DNA-binding domain]	GO:0006357//regulation of transcription from RNA polymerase II promoter (Biological Process); GO:0090575//RNA polymerase II transcription factor complex (Cellular Component); GO:0000977//RNA polymerase II regulatory region sequence-specific DNA binding (Cellular Component); GO:0003700//transcription factor activity, sequence-specific DNA binding (Cellular Component); uncharacterized protein loc10…	-	-
No	Chr13.g36902	94	255	223	84	47	66	1.35258	0.000739739	0.023369	PREDICTED: probable AMP deaminase [Setaria italica]	[Adenosine/AMP deaminase],[AMP deaminase],[adenosine monophosphate deaminase],[adenosine deaminase]	GO:0009737//response to abscisic acid (Biological Process); GO:0009793//embryo development ending in seed dormancy (Biological Process); GO:0032264//IMP salvage (Biological Process); GO:0005634//nucleus (Cellular Component); GO:0005829//cytosol (Cellular Component); GO:0031307//integral component of mitochondrial outer membrane (Cellular Component); GO:0003876//AMP deaminase activity (Cellular Co…	K01490|E3.5.4.6, AMPD	http://www.genome.jp/dbget-bin/www_bget?ko:K01490
Yes	Chr2.g05718	376	281	265	90	127	164	1.11211	0.000743134	0.0234061	PREDICTED: peroxidase 17 [Setaria italica]	[Peroxidase],[peroxidase]	GO:0006979//response to oxidative stress (Biological Process); GO:0042744//hydrogen peroxide catabolic process (Biological Process); GO:0055114//oxidation-reduction process (Biological Process); GO:0098869//cellular oxidant detoxification (Biological Process); GO:0005576//extracellular region (Cellular Component); GO:0005829//cytosol (Cellular Component); GO:0004601//peroxidase activity (Cellular…	K00430|E1.11.1.7	http://www.genome.jp/dbget-bin/www_bget?ko:K00430
No	Chr4.g10865	2	1	6	24	14	17	-2.76104	0.000755202	0.0237626	uncharacterized protein LOC100273961 [Zea mays]	[Inherit from strNOG: F-box protein],[- F-box, LRR and FBD domain containing protein, expressed],[F-box protein]	-	-	-
No	Chr5.g14234	740	479	529	850	1168	1264	-1.07925	0.000763494	0.0239758	PREDICTED: F-box protein At4g00755-like [Setaria italica]	[F-box protein],[F-Box protein]	-	-	-
Yes	Chr5.g15018	74	81	72	22	30	38	1.16016	0.000770529	0.0241011	PREDICTED: UPF0202 protein At1g10490-like [Setaria italica]	[Catalyzes the formation of N(4)-acetylcytidine (ac(4)C) at the wobble position of tRNA(Met), by using acetyl-CoA as an acetyl donor and ATP (or GTP) (By similarity)],[UPF0202 protein],[Domain of unknown function (DUF1726)],[N-acetyltransferase 10]	GO:0008080//N-acetyltransferase activity (Cellular Component); rna cytidine acetyltransferase 1-like	K14521|NAT10, KRE33	http://www.genome.jp/dbget-bin/www_bget?ko:K14521
No	Chr17.g44718	67	92	54	160	87	138	-1.01886	0.000771316	0.0241019	PREDICTED: C2 and GRAM domain-containing protein At1g03370-like [Setaria italica]	[C2 and GRAM domain-containing protein],[Unc-13 homolog],[GRAM],[GRAM domain]	GO:0016021//integral component of membrane (Cellular Component); c2 and gram domain-containing protein at1g03370-like	-	-
No	Chr5.g16463	157	280	410	1042	340	763	-1.47274	0.000777663	0.0242763	lipoxygenase [Eleusine coracana]	[Plant lipoxygenase may be involved in a number of diverse aspects of plant physiology including growth and development, pest resistance, and senescence or responses to wounding (By similarity)]	GO:0031408//oxylipin biosynthetic process (Biological Process); GO:0055114//oxidation-reduction process (Biological Process); GO:0016702//oxidoreductase activity, acting on single donors with incorporation of molecular oxygen, incorporation of two atoms of oxygen (Cellular Component); GO:0046872//metal ion binding (Cellular Component); probable linoleate 9s-lipoxygenase 4	K15718|LOX1_5	http://www.genome.jp/dbget-bin/www_bget?ko:K15718
No	Chr5.g17426	196	265	348	700	340	493	-1.0764	0.000779515	0.0242862	gibberellin 20 oxidase 1-D [Sorghum bicolor]	[gibberellin 20 oxidase],[oxidoreductase, 2OG-Fe(II) oxygenase family protein],[2OGFe(II) oxygenase],[gibberellin]	GO:0009416//response to light stimulus (Biological Process); GO:0009686//gibberellin biosynthetic process (Biological Process); GO:0009740//gibberellic acid mediated signaling pathway (Biological Process); GO:0009826//unidimensional cell growth (Biological Process); GO:0009908//flower development (Biological Process); GO:0055114//oxidation-reduction process (Biological Process); GO:0005506//iron …	K05282|E1.14.11.12	http://www.genome.jp/dbget-bin/www_bget?ko:K05282
No	Chr5.g14522	279	118	242	47	76	72	1.5486	0.000784619	0.0244212	Heat stress transcription factor A-2d [Dichanthelium oligosanthes]	[HSF-type DNA-binding],[Transcription factor],[transcription factor]	GO:0008652//cellular amino acid biosynthetic process (Biological Process); GO:0005488//binding (Cellular Component); GO:0016491//oxidoreductase activity (Cellular Component); heat stress transcription factor a-2c-like	K09419|HSFF	http://www.genome.jp/dbget-bin/www_bget?ko:K09419
Yes	Chr8.g23755	48	81	60	24	22	26	1.2046	0.000787624	0.0244666	transducin beta-like protein 3 [Sorghum bicolor]	[Utp13 specific WD40 associated domain],[transducin beta-like 3],[Transducin beta-like protein]	GO:0000462//maturation of SSU-rRNA from tricistronic rRNA transcript (SSU-rRNA, 5.8S rRNA, LSU-rRNA) (Biological Process); GO:0001510//RNA methylation (Biological Process); GO:0006406//mRNA export from nucleus (Biological Process); GO:0006468//protein phosphorylation (Biological Process); GO:0006606//protein import into nucleus (Biological Process); GO:0007062//sister chromatid cohesion (Biologic…	K14555|UTP13, TBL3	http://www.genome.jp/dbget-bin/www_bget?ko:K14555
Yes	Chr9.g27116	223	215	194	60	94	113	1.06498	0.000790543	0.0244823	Agmatine coumaroyltransferase-1 [Dichanthelium oligosanthes]	[hydroxycinnamoyl-Coenzyme A shikimate quinate hydroxycinnamoyltransferase-like],[Transferase family]	GO:0016747//transferase activity, transferring acyl groups other than amino-acyl groups (Cellular Component); agmatine coumaroyltransferase-1-like	-	-
No	Chr4.g11828	42	75	54	158	70	118	-1.18088	0.000791998	0.0244823	uncharacterized protein LOC100285147 [Zea mays]	[phosphatase 2C],[Phosphatase],[PP2Cc],[PHOsphatase]	GO:0006470//protein dephosphorylation (Biological Process); GO:0016020//membrane (Cellular Component); GO:0000166//nucleotide binding (Cellular Component); GO:0004722//protein serine/threonine phosphatase activity (Cellular Component); probable protein phosphatase 2c 15 isoform x1	-	-
Yes	Chr6.g17917	77	90	69	31	27	44	1.04713	0.000796269	0.0245424	KRR1 small subunit processome component [Sorghum bicolor]	[Required for 40S ribosome biogenesis. Involved in nucleolar processing of pre-18S ribosomal RNA and ribosome assembly (By similarity)]	GO:0000462//maturation of SSU-rRNA from tricistronic rRNA transcript (SSU-rRNA, 5.8S rRNA, LSU-rRNA) (Biological Process); GO:0005730//nucleolus (Cellular Component); GO:0032040//small-subunit processome (Cellular Component); GO:0003723//RNA binding (Cellular Component); krr1 small subunit processome component homolog	K06961|KRR1	http://www.genome.jp/dbget-bin/www_bget?ko:K06961
No	Chr13.g37707	2	11	8	51	22	21	-2.36328	0.000797063	0.024543	uncharacterized protein LOC100275438 [Zea mays]	[NA]	GO:0005739//mitochondrion (Cellular Component); GO:0009536//plastid (Cellular Component); GO:0016021//integral component of membrane (Cellular Component); uncharacterized protein loc100275438	-	-
Yes	Chr13.g36597	167	111	149	51	55	71	1.11781	0.000799276	0.0245873	PREDICTED: ABC transporter C family member 8-like [Brachypodium distachyon]	[ATP-binding cassette, sub-family C (CFTR MRP), member],[(ABC) transporter],[ABC transporter transmembrane region],[ABC transporter C family member],[ABC transporter]	GO:0055085//transmembrane transport (Biological Process); GO:0016021//integral component of membrane (Cellular Component); GO:0005524//ATP binding (Cellular Component); GO:0042626//ATPase activity, coupled to transmembrane movement of substances (Cellular Component); abc transporter c family member 8-like	-	-
Yes	Chr2.g06582	61	87	73	29	22	41	1.10309	0.000800094	0.0245885	hypothetical protein SETIT_006049mg [Setaria italica]	[t-complex protein 1],[Prevents misfolding and promotes the refolding and proper assembly of unfolded polypeptides generated under stress conditions (By similarity)]	GO:0006457//protein folding (Biological Process); GO:0005829//cytosol (Cellular Component); GO:0005524//ATP binding (Cellular Component); GO:0051082//unfolded protein binding (Cellular Component); t-complex protein 1 subunit eta-like	K09499|CCT7	http://www.genome.jp/dbget-bin/www_bget?ko:K09499
No	Chr5.g15419	18	35	26	58	50	55	-1.23822	0.000802341	0.0246118	PREDICTED: transcription factor bHLH148 [Brachypodium distachyon]	[Transcription factor],[transcription factor],[expressed protein],[Inherit from lilNOG: expressed protein]	GO:0046983//protein dimerization activity (Cellular Component); transcription factor bhlh149-like	-	-
No	Chr10.g32528	174	133	103	187	329	359	-1.27663	0.00081987	0.0250262	Protein LHY, partial [Dichanthelium oligosanthes]	[Myb-like DNA-binding domain],[Myb transcription factor]	-	-	-
Yes	Chr2.g05873	48	66	75	28	20	20	1.29534	0.000832889	0.0253991	PREDICTED: calcium-transporting ATPase 8, plasma membrane-type-like [Setaria italica]	[ATPase, Ca transporting, plasma membrane],[calcium-transporting ATPase 9, plasma membrane-type-like]	GO:0006811//ion transport (Biological Process); GO:0005488//binding (Cellular Component); calcium-transporting atpase plasma membrane-type	K01537|E3.6.3.8	http://www.genome.jp/dbget-bin/www_bget?ko:K01537
No	Chr5.g15564	2	15	16	0	0	0	5.69072	0.000833915	NA	E3 ubiquitin-protein ligase EL5 [Sorghum bicolor]	[finger protein],[zinc ion binding],[Zinc finger, C3HC4 type (RING finger)]	-	-	-
No	Chr1.g01371	24	38	24	83	39	66	-1.29131	0.000843427	0.0256957	delta(14)-sterol reductase [Zea mays]	[delta14-sterol reductase],[)-reductase],[full insert sequence]	GO:0016126//sterol biosynthetic process (Biological Process); GO:0055114//oxidation-reduction process (Biological Process); GO:0030176//integral component of endoplasmic reticulum membrane (Cellular Component); GO:0050613//delta14-sterol reductase activity (Cellular Component); sterol c-14 reductase	K00222|TM7SF2, ERG24	http://www.genome.jp/dbget-bin/www_bget?ko:K00222
No	Chr17.g45709	20	16	12	57	29	40	-1.54559	0.000851912	0.0259044	Phenolic glucoside malonyltransferase 2 [Dichanthelium oligosanthes]	[transferase) family],[Transferase family],[transferase family]	GO:0016746//transferase activity, transferring acyl groups (Cellular Component); transferase family protein	-	-
No	Chr20.g49589	101	247	163	75	42	80	1.20043	0.000875851	0.0265557	uncharacterized protein At3g49140-like [Sorghum bicolor]	[NA]	GO:0055114//oxidation-reduction process (Biological Process); GO:0009536//plastid (Cellular Component); GO:0010181//FMN binding (Cellular Component); GO:0016491//oxidoreductase activity (Cellular Component); uncharacterized protein at3g49140-like	-	-
No	Chr9.g26244	12	19	20	63	25	48	-1.56371	0.000880492	0.0266454	Plasma membrane-associated cation-binding protein 1 [Dichanthelium oligosanthes]	[salt stress root protein],[DREPP plasma membrane polypeptide]	GO:0051716//cellular response to stimulus (Biological Process); GO:0046658//anchored component of plasma membrane (Cellular Component); plasma membrane-associated cation-binding protein 1-like	-	-
No	Chr10.g31483	362	794	620	1378	683	1180	-1.03692	0.000893078	0.0269904	PREDICTED: probable cytokinin riboside 5'-monophosphate phosphoribohydrolase LOGL10 [Setaria italica]	[Cytokinin-activating enzyme working in the direct activation pathway. Phosphoribohydrolase that converts inactive cytokinin nucleotides to the biologically active free-base forms (By similarity)],[Cytokinin riboside 5'-monophosphate phosphoribohydrolase],[decarboxylase]	GO:0009691//cytokinin biosynthetic process (Biological Process); GO:0005634//nucleus (Cellular Component); GO:0005739//mitochondrion (Cellular Component); GO:0005829//cytosol (Cellular Component); GO:0016799//hydrolase activity, hydrolyzing N-glycosyl compounds (Cellular Component); GO:0016829//lyase activity (Cellular Component); probable cytokinin riboside 5 -monophosphate phosphoribohydrolase …	-	-
No	Chr2.g03519	43	108	57	28	13	22	1.53726	0.000896145	0.0270415	nucleolar protein 10 [Zea mays]	[Nucleolar protein],[NUC153 domain]	GO:0006913//nucleocytoplasmic transport (Biological Process); GO:0009561//megagametogenesis (Biological Process); GO:0009987//cellular process (Biological Process); GO:0033036//macromolecule localization (Biological Process); GO:0071702//organic substance transport (Biological Process); GO:0005634//nucleus (Cellular Component); nucleolar protein 10	K14788|NOL10, ENP2	http://www.genome.jp/dbget-bin/www_bget?ko:K14788
No	Chr10.g30835	23	43	33	6	6	13	1.81861	0.000898499	0.0270867	hypothetical protein BAE44_0001310 [Dichanthelium oligosanthes]	-	-	-	-
No	Chr5.g15291	114	94	302	625	339	446	-1.60436	0.000899605	0.0270943	PREDICTED: flavonol synthase/flavanone 3-hydroxylase-like [Setaria italica]	[2OG-Fe(II) oxygenase superfamily],[oxidoreductase, 2OG-Fe(II) oxygenase family protein],[2OGFe(II) oxygenase]	GO:0055114//oxidation-reduction process (Biological Process); GO:0005506//iron ion binding (Cellular Component); GO:0051213//dioxygenase activity (Cellular Component); flavonol synthase flavanone 3-hydroxylase-like	-	-
No	Chr13.g36142	14	21	27	95	30	56	-1.6878	0.000902333	0.0271506	WAT1-related protein [Dichanthelium oligosanthes]	[auxin-induced protein],[Auxin-induced protein],[EamA-like transporter family]	GO:0006810//transport (Biological Process); GO:0005886//plasma membrane (Cellular Component); GO:0022857//transmembrane transporter activity (Cellular Component); wat1-related protein at5g64700-like	-	-
No	Chr9.g26586	1	5	8	26	14	27	-2.4127	0.00091328	0.0274019	PREDICTED: transcription factor RF2b-like [Setaria italica]	[bZIP transcription factor]	GO:0005634//nucleus (Cellular Component); GO:0003677//DNA binding (Cellular Component); GO:0003700//transcription factor activity, sequence-specific DNA binding (Cellular Component); transcription factor rf2b-like	-	-
No	Chr4.g13213	34	14	12	2	3	1	3.14748	0.000917426	0.0275002	Transcription factor HBP-1b(c1) [Dichanthelium oligosanthes]	[Transcription factor],[transcription factor]	GO:0044238//primary metabolic process (Biological Process); GO:0044260//cellular macromolecule metabolic process (Biological Process); GO:0050794//regulation of cellular process (Biological Process); GO:0004672//protein kinase activity (Cellular Component); GO:0097159//organic cyclic compound binding (Cellular Component); GO:1901363//heterocyclic compound binding (Cellular Component); transcripti…	K14431|TGA	http://www.genome.jp/dbget-bin/www_bget?ko:K14431
Yes	Chr1.g01759	120	226	202	95	37	81	1.21147	0.000918787	0.0275149	PREDICTED: nicotianamine aminotransferase A-like [Setaria italica]	[aminotransferase],[Beta-eliminating lyase],[tyrosine aminotransferase]	GO:0006520//cellular amino acid metabolic process (Biological Process); GO:0006826//iron ion transport (Biological Process); GO:0009058//biosynthetic process (Biological Process); GO:0005739//mitochondrion (Cellular Component); GO:0009536//plastid (Cellular Component); GO:0030170//pyridoxal phosphate binding (Cellular Component); GO:0033855//nicotianamine aminotransferase activity (Cellular Compo…	K00815|TAT	http://www.genome.jp/dbget-bin/www_bget?ko:K00815
No	Chr9.g28416	166	49	150	375	274	346	-1.56931	0.000923626	0.0276141	PREDICTED: probable trehalose-phosphate phosphatase 1 [Setaria italica]	[Removes the phosphate from trehalose 6-phosphate to produce free trehalose. Trehalose accumulation in plant may improve abiotic stress tolerance],[Trehalose-phosphatase],[trehalose biosynthetic process]	GO:0005992//trehalose biosynthetic process (Biological Process); GO:0009409//response to cold (Biological Process); GO:0009651//response to salt stress (Biological Process); GO:0016311//dephosphorylation (Biological Process); GO:0004805//trehalose-phosphatase activity (Cellular Component); probable trehalose-phosphate phosphatase 1	K01087|otsB	http://www.genome.jp/dbget-bin/www_bget?ko:K01087
No	Chr16.g44076	76	117	124	50	30	55	1.07441	0.000923842	0.0276141	serine carboxypeptidase II-3 [Sorghum bicolor]	[Serine Carboxypeptidase],[Carboxypeptidase],[carboxy-peptidase]	GO:0051603//proteolysis involved in cellular protein catabolic process (Biological Process); GO:0005739//mitochondrion (Cellular Component); GO:0004185//serine-type carboxypeptidase activity (Cellular Component); serine carboxypeptidase 1 precursor	K16297|SCPL-II	http://www.genome.jp/dbget-bin/www_bget?ko:K16297
No	Chr9.g27146	14	17	25	52	28	62	-1.47727	0.000926056	0.0276483	serine carboxypeptidase II-3 [Sorghum bicolor]	[Serine Carboxypeptidase],[Carboxypeptidase],[carboxy-peptidase]	GO:0051603//proteolysis involved in cellular protein catabolic process (Biological Process); GO:0005739//mitochondrion (Cellular Component); GO:0004185//serine-type carboxypeptidase activity (Cellular Component); serine carboxypeptidase 1 precursor	K16297|SCPL-II	http://www.genome.jp/dbget-bin/www_bget?ko:K16297
No	Chr9.g25426	0	1	0	10	8	9	-4.82536	0.000956254	NA	predicted protein [Hordeum vulgare subsp. vulgare]	[Pollen proteins Ole e I like]	GO:0005739//mitochondrion (Cellular Component); uncharacterized protein loc4327985 isoform x1	-	-
No	Chr9.g28148	50	90	64	30	19	30	1.19292	0.000958017	0.0285547	La protein 1 [Dichanthelium oligosanthes]	[La ribonucleoprotein domain family member],[RNA binding motif],[La protein],[La ribonucleoprotein domain family, member 7]	GO:0044424//intracellular part (Cellular Component); GO:0003676//nucleic acid binding (Cellular Component); la protein 1-like	K11090|LA, SSB	http://www.genome.jp/dbget-bin/www_bget?ko:K11090
No	Chr9.g28393	0	1	1	22	3	18	-4.53913	0.000959183	0.0285625	La protein 1 [Dichanthelium oligosanthes]	[La ribonucleoprotein domain family member],[RNA binding motif],[La protein],[La ribonucleoprotein domain family, member 7]	GO:0044424//intracellular part (Cellular Component); GO:0003676//nucleic acid binding (Cellular Component); la protein 1-like	K11090|LA, SSB	http://www.genome.jp/dbget-bin/www_bget?ko:K11090
No	Chr2.g03858	42	112	63	150	104	179	-1.18015	0.000960979	0.0285891	unknown [Zea mays]	[angio-associated migratory cell protein-like],[Angio-associated migratory cell protein],[WD domain, G-beta repeat]	GO:0005829//cytosol (Cellular Component); angio-associated migratory cell protein	-	-
No	Chr1.g00767	0	0	1	10	9	8	-4.8392	0.000964274	NA	Protein NRT1/ PTR FAMILY 5.8 [Dichanthelium oligosanthes]	[peptide nitrate transporter],[POT family],[transporter]	GO:0006913//nucleocytoplasmic transport (Biological Process); GO:0007094//mitotic spindle assembly checkpoint (Biological Process); GO:0005643//nuclear pore (Cellular Component); GO:0016021//integral component of membrane (Cellular Component); GO:0005487//nucleocytoplasmic transporter activity (Cellular Component); protein nrt1 ptr family	-	-
Yes	Chr12.g35117	76	62	47	22	22	20	1.35372	0.000966474	0.0286606	uncharacterized protein LOC8155272 isoform X3 [Sorghum bicolor]	[transposon protein]	-	-	-
No	Chr9.g27821	20	35	40	126	44	76	-1.52385	0.000967005	0.0286606	PREDICTED: protein MKS1-like [Setaria italica]	[VQ domain containing protein],[VQ motif]	-	-	-
No	Chr2.g04513	27	23	28	6	6	7	1.87485	0.000980813	0.0290156	PREDICTED: uncharacterized protein LOC101785371 [Setaria italica]	[Ankyrin Repeat],[Inherit from euNOG: Embryogenesis transmembrane protein-like],[Embryogenesis transmembrane protein-like]	GO:0007165//signal transduction (Biological Process); GO:0016021//integral component of membrane (Cellular Component); transmembrane protein20	-	-
No	Chr18.g47600	10	5	3	18	30	27	-2.24543	0.00099718	0.0294173	Aromatic-L-amino-acid decarboxylase [Dichanthelium oligosanthes]	[decarboxylase],[aromatic-L-amino-acid decarboxylase-like]	GO:0019752//carboxylic acid metabolic process (Biological Process); GO:0016829//lyase activity (Cellular Component); aromatic-l-amino-acid decarboxylase-like	K01592|E4.1.1.25	http://www.genome.jp/dbget-bin/www_bget?ko:K01592
Yes	Chr10.g32404	470	301	449	152	164	225	1.02655	0.00100366	0.0295533	PREDICTED: F-box protein At5g51370-like [Setaria italica]	[F-box protein],[F-box and leucine-rich repeat protein],[Inherit from lilNOG: F-box protein]	-	K10268|FBXL2_20	http://www.genome.jp/dbget-bin/www_bget?ko:K10268
Yes	Chr10.g32505	105	70	88	25	19	49	1.38621	0.00100575	0.0295873	PREDICTED: mechanosensitive ion channel protein 1, mitochondrial-like isoform X2 [Setaria italica]	[Mechanosensitive ion channel]	GO:0055085//transmembrane transport (Biological Process); GO:0005739//mitochondrion (Cellular Component); GO:0016020//membrane (Cellular Component); mechanosensitive ion channel protein mitochondrial-like isoform x1	-	-
No	Chr5.g15247	64	53	48	128	83	94	-1.05042	0.00102221	0.0299668	PREDICTED: uncharacterized protein LOC101782141 [Setaria italica]	[NA]	-	-	-
Yes	Chr7.g22565	198	445	279	159	104	136	1.01414	0.0010245	0.0299994	hypothetical protein [Zea mays]	[Pfam:DUF584]	-	-	-
No	Chr14.g38566	579	304	377	826	721	843	-1.0716	0.00103994	0.0303674	Adenine nucleotide transporter BT1, chloroplastic/mitochondrial [Dichanthelium oligosanthes]	[protein brittle-1, chloroplastic],[Mitochondrial carrier protein],[Solute carrier family 25]	GO:0006412//translation (Biological Process); GO:0055085//transmembrane transport (Biological Process); GO:0016021//integral component of membrane (Cellular Component); GO:0003735//structural constituent of ribosome (Cellular Component); adenine nucleotide transporter chloroplastic mitochondrial-like	-	-
Yes	Chr15.g41537	148	374	197	92	69	122	1.15857	0.00104213	0.0304033	PREDICTED: importin-5 isoform X2 [Setaria italica]	[importin],[HEAT repeat],[Importin]	GO:0000059//obsolete protein import into nucleus, docking (Biological Process); GO:0000060//protein import into nucleus, translocation (Biological Process); GO:0006607//NLS-bearing protein import into nucleus (Biological Process); GO:0006610//ribosomal protein import into nucleus (Biological Process); GO:0005737//cytoplasm (Cellular Component); GO:0031965//nuclear membrane (Cellular Component); G…	-	-
No	Chr8.g24354	20	8	24	2	2	1	3.22397	0.00105048	0.0306188	PREDICTED: uncharacterized protein LOC101761311 [Setaria italica]	[Protein of unknown function (DUF642)]	-	-	-
No	Chr6.g18271	11	16	14	27	32	43	-1.4929	0.00106509	0.0309023	calcium uniporter protein 2, mitochondrial [Zea mays]	[Coiled-coil domain containing 109B],[Protein of unknown function, DUF607]	GO:0005739//mitochondrion (Cellular Component); calcium uniporter protein mitochondrial-like	-	-
Yes	Chr19.g48172	18	5	5	0	0	0	5.53554	0.00106997	NA	hypothetical protein BAE44_0003596 [Dichanthelium oligosanthes]	[NA]	-	-	-
No	Chr3.g07936	39	20	37	87	82	63	-1.44828	0.00107383	0.0310705	aspartic proteinase Asp1 precursor [Zea mays]	[Eukaryotic aspartyl protease],[aspartic]	GO:0006508//proteolysis (Biological Process); GO:0030163//protein catabolic process (Biological Process); GO:0004190//aspartic-type endopeptidase activity (Cellular Component); aspartic proteinase asp1-like	-	-
Yes	Chr15.g42141	103	110	80	43	28	58	1.03637	0.00109409	0.0315126	PREDICTED: anaphase-promoting complex subunit 2 [Setaria italica]	[Anaphase promoting complex (APC) subunit 2],[Anaphase-promoting complex subunit],[anaphase-promoting complex, subunit],[Cullin family],[complex subunit]	GO:0009561//megagametogenesis (Biological Process); GO:0042787//protein ubiquitination involved in ubiquitin-dependent protein catabolic process (Biological Process); GO:0005680//anaphase-promoting complex (Cellular Component); GO:0005819//spindle (Cellular Component); GO:0031625//ubiquitin protein ligase binding (Cellular Component); GO:0061630//ubiquitin protein ligase activity (Cellular Compon…	K03349|APC2	http://www.genome.jp/dbget-bin/www_bget?ko:K03349
No	Chr3.g09155	90	291	136	72	38	56	1.43656	0.00112109	0.0321468	GTP-binding protein At2g22870 [Sorghum bicolor]	[Necessary for normal cell division and for the maintenance of normal septation (By similarity)],[GTP-binding protein],[50S ribosome-binding GTPase],[gtp-binding protein]	GO:0000917//barrier septum assembly (Biological Process); GO:0005739//mitochondrion (Cellular Component); GO:0005525//GTP binding (Cellular Component); gtp-binding protein at2g22870	K03978|engB	http://www.genome.jp/dbget-bin/www_bget?ko:K03978
No	Chr2.g03856	28	35	29	6	1	12	2.16594	0.00112531	0.0322065	PREDICTED: exosome complex component RRP45A-like isoform X2 [Oryza brachyantha]	[Exosome complex],[Exosome complex component],[3' exoribonuclease family, domain 2]	GO:0000467//exonucleolytic trimming to generate mature 3'-end of 5.8S rRNA from tricistronic rRNA transcript (SSU-rRNA, 5.8S rRNA, LSU-rRNA) (Biological Process); GO:0034427//nuclear-transcribed mRNA catabolic process, exonucleolytic, 3'-5' (Biological Process); GO:0034473//U1 snRNA 3'-end processing (Biological Process); GO:0034475//U4 snRNA 3'-end processing (Biological Process); GO:0034476//U5…	K03678|RRP45, EXOSC9	http://www.genome.jp/dbget-bin/www_bget?ko:K03678
No	Chr8.g24621	177	126	139	58	49	88	1.04529	0.00112656	0.0322132	PREDICTED: uncharacterized protein LOC101757237 isoform X2 [Setaria italica]	[NA]	GO:0003676//nucleic acid binding (Cellular Component); GO:0046983//protein dimerization activity (Cellular Component); uncharacterized protein loc100837836 isoform x1	-	-
Yes	Chr3.g10273	62	80	74	34	23	38	1.02329	0.00113308	0.0323705	uncharacterized protein LOC110433399 isoform X1 [Sorghum bicolor]	[Acyltransferase],[tafazzin]	GO:0006655//phosphatidylglycerol biosynthetic process (Biological Process); GO:0006772//thiamine metabolic process (Biological Process); GO:0009229//thiamine diphosphate biosynthetic process (Biological Process); GO:0016310//phosphorylation (Biological Process); GO:0009536//plastid (Cellular Component); GO:0031224//intrinsic component of membrane (Cellular Component); GO:0004788//thiamine diphosp…	K13511|TAZ	http://www.genome.jp/dbget-bin/www_bget?ko:K13511
Yes	Chr2.g05417	55	89	81	25	14	42	1.33453	0.00113535	0.0324061	PREDICTED: LOW QUALITY PROTEIN: DNA mismatch repair protein MSH6 [Setaria italica]	[DNA mismatch repair protein],[that it carries out the mismatch recognition step. This protein has a weak ATPase activity (By similarity)],[Component of the post-replicative DNA mismatch repair system (MMR). Heterodimerizes with msh-2 to form MutS beta, which binds to DNA mismatches thereby initiating DNA repair. Msh-3 provides substrate-binding and substrate-specificity to the complex. When boun…	GO:0000710//meiotic mismatch repair (Biological Process); GO:0006290//pyrimidine dimer repair (Biological Process); GO:0007131//reciprocal meiotic recombination (Biological Process); GO:0009411//response to UV (Biological Process); GO:0043570//maintenance of DNA repeat elements (Biological Process); GO:0045910//negative regulation of DNA recombination (Biological Process); GO:0000228//nuclear chr…	K08737|MSH6	http://www.genome.jp/dbget-bin/www_bget?ko:K08737
Yes	Chr8.g24175	65	68	101	20	27	37	1.31484	0.00114652	0.0326651	PREDICTED: psbQ-like protein 3, chloroplastic isoform X1 [Brachypodium distachyon]	[oxygen-evolving enhancer protein],[Oxygen evolving enhancer protein 3 (PsbQ)]	GO:0009767//photosynthetic electron transport chain (Biological Process); GO:0009536//plastid (Cellular Component); GO:0009654//photosystem II oxygen evolving complex (Cellular Component); GO:0019898//extrinsic component of membrane (Cellular Component); GO:0005509//calcium ion binding (Cellular Component); GO:0045156//electron transporter, transferring electrons within the cyclic electron transp…	-	-
No	Chr5.g15829	678	717	909	1985	754	1628	-1.04672	0.00114752	0.0326651	PREDICTED: protein TIFY 10A-like [Setaria italica]	[TIFY],[jasmonate ZIM domain-containing protein]	GO:0009611//response to wounding (Biological Process); GO:0031347//regulation of defense response (Biological Process); GO:1903507//negative regulation of nucleic acid-templated transcription (Biological Process); GO:2000022//regulation of jasmonic acid mediated signaling pathway (Biological Process); GO:0005634//nucleus (Cellular Component); GO:0003714//transcription corepressor activity (Cellul…	K13464|JAZ	http://www.genome.jp/dbget-bin/www_bget?ko:K13464
No	Chr2.g05073	6	21	13	87	18	51	-2.11704	0.00114876	0.0326652	PREDICTED: dehydration-responsive element-binding protein 1H-like [Setaria italica]	[dehydration-responsive element-binding protein]	-	-	-
No	Chr18.g46495	39	56	45	77	88	83	-1.02521	0.00117094	0.0331528	PREDICTED: G-box-binding factor 1 [Setaria italica]	[Basic region leucine zipper]	GO:0006355//regulation of transcription, DNA-templated (Biological Process); GO:0055085//transmembrane transport (Biological Process); GO:0005739//mitochondrion (Cellular Component); GO:0005886//plasma membrane (Cellular Component); GO:0016021//integral component of membrane (Cellular Component); GO:0003700//transcription factor activity, sequence-specific DNA binding (Cellular Component); GO:000…	-	-
No	Chr11.g34686	22	13	16	30	77	52	-1.85574	0.00117335	0.0331916	PREDICTED: asparagine synthetase [glutamine-hydrolyzing]-like [Setaria italica]	[asparagine synthetase]	GO:0006529//asparagine biosynthetic process (Biological Process); GO:0006541//glutamine metabolic process (Biological Process); GO:0009063//cellular amino acid catabolic process (Biological Process); GO:0009646//response to absence of light (Biological Process); GO:0005829//cytosol (Cellular Component); GO:0004066//asparagine synthase (glutamine-hydrolyzing) activity (Cellular Component); GO:0042…	K01953|asnB, ASNS	http://www.genome.jp/dbget-bin/www_bget?ko:K01953
No	Chr8.g24620	19	19	7	33	38	54	-1.64662	0.00117794	0.0332417	7-deoxyloganetin glucosyltransferase [Dichanthelium oligosanthes]	[UDP-glucoronosyl and UDP-glucosyl transferase],[UDP-glycosyltransferase],[UDP-Glycosyltransferase],[Transferase]	GO:0009813//flavonoid biosynthetic process (Biological Process); GO:0052696//flavonoid glucuronidation (Biological Process); GO:0043231//intracellular membrane-bounded organelle (Cellular Component); GO:0080043//quercetin 3-O-glucosyltransferase activity (Cellular Component); GO:0080044//quercetin 7-O-glucosyltransferase activity (Cellular Component); 7-deoxyloganetin glucosyltransferase-like	-	-
No	Chr8.g24777	20	37	51	114	56	85	-1.39845	0.00118734	0.0334378	hypothetical protein BAE44_0006704 [Dichanthelium oligosanthes]	[NA]	GO:0016020//membrane (Cellular Component); uncharacterized protein loc100383970	-	-
Yes	Chr6.g19423	86	60	60	28	20	31	1.2385	0.00119035	0.0334631	PREDICTED: ABC transporter G family member 50-like isoform X2 [Setaria italica]	[(ABC) transporter],[Pleiotropic drug resistance protein],[pleiotropic drug resistance],[Pleiotropic drug resistance],[Plant PDR ABC transporter associated]	GO:0006810//transport (Biological Process); GO:0005886//plasma membrane (Cellular Component); GO:0016021//integral component of membrane (Cellular Component); GO:0005524//ATP binding (Cellular Component); GO:0042626//ATPase activity, coupled to transmembrane movement of substances (Cellular Component); abc transporter g family member 50-like isoform x2	-	-
No	Chr15.g41746	86	120	123	418	133	201	-1.34344	0.00119416	0.0335176	hypothetical protein BAE44_0017077 [Dichanthelium oligosanthes]	[Protein of unknown function (DUF1677)]	-	-	-
No	Chr10.g31440	51	179	81	30	22	40	1.55898	0.00119441	0.0335176	PREDICTED: nucleolin 2-like [Setaria italica]	[rRNA processing],[RNA recognition motif. (a.k.a. RRM, RBD, or RNP domain)],[Rna-binding protein],[Rna binding protein]	GO:0006364//rRNA processing (Biological Process); GO:0005730//nucleolus (Cellular Component); GO:0000166//nucleotide binding (Cellular Component); GO:0003723//RNA binding (Cellular Component); nucleolin 2-like	K11294|NCL, NSR1	http://www.genome.jp/dbget-bin/www_bget?ko:K11294
No	Chr17.g45090	27	56	22	10	5	10	1.88861	0.00121589	0.0339098	uncharacterized protein LOC8076514 [Sorghum bicolor]	[Catalyzes the synthesis of GMP from XMP (By similarity)],[GMP synthase],[GMP synthase C terminal domain]	GO:0006177//GMP biosynthetic process (Biological Process); GO:0006508//proteolysis (Biological Process); GO:0005829//cytosol (Cellular Component); GO:0003921//GMP synthase activity (Cellular Component); GO:0003922//GMP synthase (glutamine-hydrolyzing) activity (Cellular Component); GO:0004252//serine-type endopeptidase activity (Cellular Component); GO:0005524//ATP binding (Cellular Component); G…	K01951|guaA, GMPS	http://www.genome.jp/dbget-bin/www_bget?ko:K01951
No	Chr7.g20830	11	25	9	0	0	2	4.3296	0.00121813	0.0339426	hypothetical protein BAE44_0011384 [Dichanthelium oligosanthes]	[Protein of unknown function (DUF810)]	-	-	-
Yes	Chr3.g09306	49	55	36	17	14	19	1.31478	0.00123747	0.0343002	hypothetical protein BAE44_0011384 [Dichanthelium oligosanthes]	[Protein of unknown function (DUF810)]	-	-	-
No	Chr4.g12259	828	430	652	1322	984	1265	-1.04037	0.0012426	0.0344123	cytochrome P450 72A14 [Sorghum bicolor]	[Cytochrome p450],[Cytochrome P450]	GO:0055114//oxidation-reduction process (Biological Process); GO:0016021//integral component of membrane (Cellular Component); GO:0004497//monooxygenase activity (Cellular Component); GO:0005506//iron ion binding (Cellular Component); GO:0016705//oxidoreductase activity, acting on paired donors, with incorporation or reduction of molecular oxygen (Cellular Component); GO:0020037//heme binding (Ce…	-	-
Yes	Chr16.g42592	93	164	113	61	29	66	1.08949	0.00126496	0.0347578	PREDICTED: MMS19 nucleotide excision repair protein homolog [Setaria italica]	[Dos2-interacting transcription regulator of RNA-Pol-II],[MMS19 nucleotide excision repair homolog (S. cerevisiae)],[Inherit from KOG: MMS19 nucleotide excision repair homolog (S. cerevisiae)]	GO:0016021//integral component of membrane (Cellular Component); mms19 nucleotide excision repair protein homolog	K15075|MET18, MMS19	http://www.genome.jp/dbget-bin/www_bget?ko:K15075
No	Chr13.g37307	58	84	171	489	134	297	-1.67664	0.00127819	0.0350303	PREDICTED: transcription factor DIVARICATA [Oryza sativa Japonica Group]	[Myb-like DNA-binding domain],[MYB family transcription factor],[Transcription factor]	GO:0006351//transcription, DNA-templated (Biological Process); transcription factor divaricata-like	-	-
No	Chr6.g18946	171	148	206	102	56	61	1.10393	0.00128051	0.0350635	divinyl chlorophyllide a 8-vinyl-reductase, chloroplastic [Sorghum bicolor]	[Complex I intermediate-associated protein 30 domain containing protein],[Catalyzes the conversion of divinyl chlorophyllide to monovinyl chlorophyllide. Reduces the 8-vinyl group of the tetrapyrrole to an ethyl group using NADPH as the reductant. Can use (3,8-divinyl)-chlorophyllide a (DV-Chlidea) (3,8-divinyl)- chlorophyll a (DV-Chla) (3,8-divinyl)-protochlorophyllide a (DV- Pchlidea) (3,8-divi…	GO:0015995//chlorophyll biosynthetic process (Biological Process); GO:0055114//oxidation-reduction process (Biological Process); GO:0009534//chloroplast thylakoid (Cellular Component); GO:0009941//chloroplast envelope (Cellular Component); GO:0016020//membrane (Cellular Component); GO:0033728//divinyl chlorophyllide a 8-vinyl-reductase activity (Cellular Component); GO:0051744//3,8-divinyl protoc…	-	-
No	Chr13.g36993	11643	5477	6839	12791	19296	19497	-1.27123	0.00129109	0.0352921	lichenase-2-like [Sorghum bicolor]	[Glycosyl hydrolases family 17],[glucan endo-1-3-beta-glucosidase],[Glucan endo-1,3-beta-glucosidase]	GO:0005975//carbohydrate metabolic process (Biological Process); GO:0046658//anchored component of plasma membrane (Cellular Component); GO:0030247//polysaccharide binding (Cellular Component); GO:0042972//licheninase activity (Cellular Component); lichenase-2 precursor	-	-
Yes	Chr3.g06913	79	85	41	11	20	29	1.59663	0.00129715	0.035407	Aquaporin TIP4-3 [Dichanthelium oligosanthes]	[Aquaporin],[transporter activity],[Channel that permits osmotically driven movement of water in both directions. It is involved in the osmoregulation and in the maintenance of cell turgor during volume expansion in rapidly growing cells. It mediates rapid entry or exit of water in response to abrupt changes in osmolarity (By similarity)]	GO:0006833//water transport (Biological Process); GO:0009992//cellular water homeostasis (Biological Process); GO:0015793//glycerol transport (Biological Process); GO:0034220//ion transmembrane transport (Biological Process); GO:0005887//integral component of plasma membrane (Cellular Component); GO:0009705//plant-type vacuole membrane (Cellular Component); GO:0042807//central vacuole (Cellular C…	K09873|TIP	http://www.genome.jp/dbget-bin/www_bget?ko:K09873
Yes	Chr3.g07798	663	890	671	472	150	282	1.1528	0.0013055	0.0355473	protein ANTAGONIST OF LIKE HETEROCHROMATIN PROTEIN 1 [Sorghum bicolor]	[transposon protein],[Inherit from KOG: transposon protein]	-	-	-
No	Chr9.g28977	143	221	500	1091	442	793	-1.56168	0.00130788	0.0355667	Protein EXORDIUM [Dichanthelium oligosanthes]	[phosphate-induced protein 1 conserved region domain containing protein, expressed],[Phosphate-induced protein 1 conserved region]	-	-	-
No	Chr1.g00671	1	2	1	21	4	16	-3.48315	0.00132157	0.0358424	Protein EXORDIUM [Dichanthelium oligosanthes]	[phosphate-induced protein 1 conserved region domain containing protein, expressed],[Phosphate-induced protein 1 conserved region]	-	-	-
No	Chr6.g18243	0	0	0	11	3	7	-5.37981	0.00132219	NA	hypothetical protein OsJ_24134 [Oryza sativa Japonica Group]	[transposon protein],[Inherit from KOG: transposon protein],[Inherit from KOG: Dehydrogenase]	-	-	-
Yes	Chr6.g18901	91	202	129	50	52	71	1.09008	0.00137711	0.0370984	60S ribosomal protein L18-3 [Sorghum bicolor]	[60S ribosomal protein L18],[Ribosomal protein],[60S ribosomal protein l18]	GO:0006412//translation (Biological Process); GO:0022625//cytosolic large ribosomal subunit (Cellular Component); GO:0003723//RNA binding (Cellular Component); GO:0003735//structural constituent of ribosome (Cellular Component); 60s ribosomal protein l18	K02883|RP-L18e, RPL18	http://www.genome.jp/dbget-bin/www_bget?ko:K02883
No	Chr5.g15925	1	4	2	24	5	22	-2.99813	0.00137827	0.0370984	zinc finger protein ZAT6-like [Aegilops tauschii subsp. tauschii]	[ZnF_C2H2],[Zinc finger protein],[zinc finger protein]	GO:0003677//DNA binding (Cellular Component); zinc finger protein 1-like	-	-
No	Chr10.g30934	7	7	8	0	0	0	5.14463	0.00137991	NA	zinc finger protein ZAT6-like [Aegilops tauschii subsp. tauschii]	[ZnF_C2H2],[Zinc finger protein],[zinc finger protein]	GO:0003677//DNA binding (Cellular Component); zinc finger protein 1-like	-	-
No	Chr5.g14999	10	76	51	10	4	8	2.44299	0.00139178	0.0373666	PREDICTED: purple acid phosphatase 3-like [Setaria italica]	[acid PHOsphatase],[Hydrolyzes cAMP to 5'-AMP. Plays an important regulatory role in modulating the intracellular concentration of cAMP, thereby influencing cAMP-dependent processes (By similarity)],[Purple acid phosphatase]	GO:0016311//dephosphorylation (Biological Process); GO:0003993//acid phosphatase activity (Cellular Component); purple acid phosphatase 3	-	-
Yes	Chr15.g41712	402	551	611	327	120	214	1.09795	0.0013962	0.0373903	PREDICTED: nuclear transcription factor Y subunit B-3-like [Setaria italica]	[Histone-like transcription factor (CBF/NF-Y) and archaeal histone],[Transcription factor],[Nuclear transcription factor Y subunit],[Core component of nucleosome. Nucleosomes wrap and compact DNA into chromatin, limiting DNA accessibility to the cellular machineries which require DNA as a template. Histones thereby play a central role in transcription regulation, DNA repair, DNA replication and c…	GO:0006355//regulation of transcription, DNA-templated (Biological Process); GO:0005634//nucleus (Cellular Component); GO:0043565//sequence-specific DNA binding (Cellular Component); GO:0046982//protein heterodimerization activity (Cellular Component); nuclear transcription factor y subunit b-3-like	-	-
No	Chr12.g34969	119	72	106	177	161	198	-1.00374	0.00139919	0.0374388	PREDICTED: phragmoplast orienting kinesin 2 [Setaria italica]	[kinesin motor domain containing protein],[KISc],[Kinesin family member]	GO:0000281//mitotic cytokinesis (Biological Process); GO:0000166//nucleotide binding (Cellular Component); phragmoplast orienting kinesin 2	K10400|KIF15	http://www.genome.jp/dbget-bin/www_bget?ko:K10400
No	Chr7.g21073	95	174	146	454	178	231	-1.22835	0.00140885	0.0376497	hypothetical protein SETIT_024993mg [Setaria italica]	[Inherit from euNOG: transcription factor],[Transcription factor],[transcription factor]	GO:0006351//transcription, DNA-templated (Biological Process); GO:0009741//response to brassinosteroid (Biological Process); GO:0040007//growth (Biological Process); GO:0044699//single-organism process (Biological Process); GO:0050794//regulation of cellular process (Biological Process); GO:0005739//mitochondrion (Cellular Component); GO:0046983//protein dimerization activity (Cellular Component)…	-	-
No	Chr3.g10094	1574	634	946	1843	2594	2666	-1.32784	0.00140945	0.0376497	PREDICTED: uncharacterized protein LOC101772047 [Setaria italica]	[Protein of unknown function (DUF1685)],[Pentatricopeptide repeat-containing protein]	GO:0009536//plastid (Cellular Component); uncharacterized protein loc101772047	-	-
No	Chr1.g00641	425	213	260	920	394	663	-1.25205	0.00146747	0.0389824	PREDICTED: 12-oxophytodienoate reductase 1-like [Setaria italica]	[12-oxophytodienoate reductase],[NADH flavin oxidoreductase, NADH oxidase],[12-oxophytodienoic acid reductase]	GO:0006952//defense response (Biological Process); GO:0009695//jasmonic acid biosynthetic process (Biological Process); GO:0031408//oxylipin biosynthetic process (Biological Process); GO:0055114//oxidation-reduction process (Biological Process); GO:0005622//intracellular (Cellular Component); GO:0003959//NADPH dehydrogenase activity (Cellular Component); GO:0010181//FMN binding (Cellular Componen…	K05894|E1.3.1.42	http://www.genome.jp/dbget-bin/www_bget?ko:K05894
No	Chr9.g29107	11	28	40	157	30	104	-2.00183	0.00147027	0.0390108	PREDICTED: serine/threonine-protein kinase At5g01020-like [Setaria italica]	[STYKc],[receptor-like protein kinase],[Serine Threonine protein kinase]	GO:0006468//protein phosphorylation (Biological Process); GO:0004672//protein kinase activity (Cellular Component); GO:0005524//ATP binding (Cellular Component); serine threonine-protein kinase at5g01020-like	-	-
No	Chr13.g36992	2832	1500	1894	3342	4215	4338	-1.09809	0.00148035	0.0392424	peptide chain release factor PrfB3, chloroplastic [Sorghum bicolor]	[Peptide chain release factor 2 directs the termination of translation in response to the peptide chain termination codons UGA and UAA (By similarity)],[peptide chain release factor],[Peptide chain release factor]	GO:0006415//translational termination (Biological Process); GO:0009658//chloroplast organization (Biological Process); GO:0009772//photosynthetic electron transport in photosystem II (Biological Process); GO:0010190//cytochrome b6f complex assembly (Biological Process); GO:0016556//mRNA modification (Biological Process); GO:0048255//mRNA stabilization (Biological Process); GO:0009570//chloroplast…	-	-
Yes	Chr3.g09993	43	49	40	19	10	19	1.30465	0.00148148	0.0392424	PREDICTED: ribosomal lysine N-methyltransferase 3 [Setaria italica]	[SET domain],[SET domain containing],[SET domain-containing protein],[set domain containing]	GO:0018026//peptidyl-lysine monomethylation (Biological Process); GO:0005739//mitochondrion (Cellular Component); GO:0016279//protein-lysine N-methyltransferase activity (Cellular Component); ribosomal lysine n-methyltransferase 3	K05302|SETD6	http://www.genome.jp/dbget-bin/www_bget?ko:K05302
No	Chr3.g06934	110	33	84	217	198	179	-1.53602	0.00148581	0.0393243	cytochrome P450 71A1-like [Zea mays]	[Cytochrome p450],[cytochrome P450]	GO:0044710//single-organism metabolic process (Biological Process); GO:0016020//membrane (Cellular Component); GO:0004497//monooxygenase activity (Cellular Component); GO:0016705//oxidoreductase activity, acting on paired donors, with incorporation or reduction of molecular oxygen (Cellular Component); GO:0046872//metal ion binding (Cellular Component); cytochrome p450 71a1	-	-
Yes	Chr4.g11581	30	26	40	6	10	9	1.76402	0.00152659	0.0403025	uncharacterized protein LOC8060327 [Sorghum bicolor]	[NA]	-	-	-
No	Chr10.g29622	356	152	141	441	501	573	-1.37092	0.00154687	0.040601	L-aspartate oxidase chloroplastic [Zea mays]	[L-aspartate oxidase],[Fumarate reductase flavoprotein C-term]	GO:0009435//NAD biosynthetic process (Biological Process); GO:0055114//oxidation-reduction process (Biological Process); GO:0009507//chloroplast (Cellular Component); GO:0008734//L-aspartate oxidase activity (Cellular Component); GO:0044318//L-aspartate:fumarate oxidoreductase activity (Cellular Component); l-aspartate chloroplastic	K00278|nadB	http://www.genome.jp/dbget-bin/www_bget?ko:K00278
No	Chr5.g15619	18	16	19	50	26	46	-1.34612	0.00154841	0.0406075	PREDICTED: uncharacterized protein LOC101754588 [Setaria italica]	[NA]	-	-	-
Yes	Chr9.g26186	58	123	72	32	28	39	1.16123	0.00157262	0.0411337	PREDICTED: uncharacterized protein LOC101781134 [Setaria italica]	[PP-loop family],[Ligates lysine onto the cytidine present at position 34 of the AUA codon-specific tRNA(Ile) that contains the anticodon CAU, in an ATP-dependent manner. Cytidine is converted to lysidine, thus changing the amino acid specificity of the tRNA from methionine to isoleucine (By similarity)]	GO:0008033//tRNA processing (Biological Process); GO:0009658//chloroplast organization (Biological Process); GO:0009793//embryo development ending in seed dormancy (Biological Process); GO:0010098//suspensor development (Biological Process); GO:0005737//cytoplasm (Cellular Component); GO:0005524//ATP binding (Cellular Component); GO:0016879//ligase activity, forming carbon-nitrogen bonds (Cellula…	-	-
Yes	Chr15.g41128	195	223	143	105	44	98	1.04271	0.00157367	0.0411337	unknown [Zea mays]	[UDP-glucoronosyl and UDP-glucosyl transferase],[UDP-Glycosyltransferase],[UDP-glycosyltransferase],[Transferase]	GO:0009812//flavonoid metabolic process (Biological Process); GO:0035251//UDP-glucosyltransferase activity (Cellular Component); 7-deoxyloganetic acid glucosyltransferase-like	-	-
Yes	Chr1.g02430	30	30	23	7	6	10	1.69243	0.00157674	0.0411801	PREDICTED: uncharacterized protein LOC101782895 [Setaria italica]	[Inherit from NOG: expressed protein],[expressed protein]	-	-	-
No	Chr15.g41440	859	243	428	88	157	189	1.68163	0.00160395	0.0416692	PREDICTED: dynein light chain 2, cytoplasmic [Setaria italica]	[dynein light chain],[dynein, light chain],[Dynein light chain type 1 ],[Dynein light chain]	GO:0007017//microtubule-based process (Biological Process); GO:0016021//integral component of membrane (Cellular Component); GO:0030286//dynein complex (Cellular Component); GO:0031514//motile cilium (Cellular Component); dynein light chain cytoplasmic	K10418|DYNLL	http://www.genome.jp/dbget-bin/www_bget?ko:K10418
Yes	Chr19.g48173	12	5	6	0	0	0	5.23706	0.00163417	NA	PREDICTED: uncharacterized protein LOC101769715 [Setaria italica]	[Inherit from COG: repeat-containing protein],[repeat-containing protein]	-	-	-
No	Chr11.g34332	137	339	252	601	278	518	-1.10877	0.00164738	0.0426381	PREDICTED: BTB/POZ domain-containing protein At2g13690-like [Setaria italica]	[NA]	GO:0009536//plastid (Cellular Component); btb poz domain-containing protein at2g13690-like	-	-
Yes	Chr2.g03809	118	341	184	98	61	82	1.21307	0.0016542	0.0427445	PREDICTED: 40S ribosomal protein S5-like [Setaria italica]	[40S ribosomal protein],[40s ribosomal protein],[One of the primary rRNA binding proteins, it binds directly to 16S rRNA where it nucleates assembly of the head domain of the 30S subunit. Is located at the subunit interface close to the decoding center, probably blocks exit of the E-site tRNA (By similarity)],[Ribosomal protein]	GO:0000028//ribosomal small subunit assembly (Biological Process); GO:0006412//translation (Biological Process); GO:0022627//cytosolic small ribosomal subunit (Cellular Component); GO:0003729//mRNA binding (Cellular Component); GO:0003735//structural constituent of ribosome (Cellular Component); GO:0019843//rRNA binding (Cellular Component); 40s ribosomal protein s5	K02989|RP-S5e, RPS5	http://www.genome.jp/dbget-bin/www_bget?ko:K02989
No	Chr8.g24931	16	25	76	269	59	139	-2.1087	0.00165583	0.0427518	protein TIFY 9 [Sorghum bicolor]	[jasmonate-zim-domain protein 10],[Divergent CCT motif]	GO:0050794//regulation of cellular process (Biological Process); GO:0050896//response to stimulus (Biological Process); GO:0097659//nucleic acid-templated transcription (Biological Process); protein tify 9	K13464|JAZ	http://www.genome.jp/dbget-bin/www_bget?ko:K13464
No	Chr4.g13683	9	14	2	48	22	27	-2.14266	0.00168035	0.0432415	PREDICTED: serine/threonine-protein kinase STY8-like isoform X2 [Setaria italica]	[Integrin-linked protein kinase],[Serine Threonine protein kinase],[Ankyrin repeat],[protein kinase kinase kinase],[serine threonine protein kinase]	GO:0006468//protein phosphorylation (Biological Process); GO:0005739//mitochondrion (Cellular Component); GO:0004672//protein kinase activity (Cellular Component); GO:0005524//ATP binding (Cellular Component); probable serine threonine-protein kinase ddb_g0267514 isoform x1	-	-
Yes	Chr9.g28211	64	46	71	18	12	32	1.42956	0.00168918	0.0434004	PREDICTED: uncharacterized protein LOC101768576 [Setaria italica]	[enzyme of the cupin superfamily protein],[Protein of unknown function (DUF861)],[Enzyme of the cupin superfamily]	-	K06995|K06995	http://www.genome.jp/dbget-bin/www_bget?ko:K06995
No	Chr3.g07354	97	132	185	414	164	275	-1.18637	0.00171539	0.0438249	PREDICTED: uncharacterized protein LOC101784195 [Setaria italica]	[Transcription factor bHLH36],[HLH],[Helix-loop-helix DNA-binding domain]	GO:0006357//regulation of transcription from RNA polymerase II promoter (Biological Process); GO:0090575//RNA polymerase II transcription factor complex (Cellular Component); GO:0000977//RNA polymerase II regulatory region sequence-specific DNA binding (Cellular Component); GO:0003700//transcription factor activity, sequence-specific DNA binding (Cellular Component); uncharacterized protein loc10…	-	-
No	Chr1.g02954	1223	565	1105	2287	1504	2017	-1.13338	0.00174533	0.0443749	hypothetical protein BAE44_0011184 [Dichanthelium oligosanthes]	[DnaJ domain],[DnaJ (Hsp40) homolog, subfamily],[Chaperone protein dnaJ 8],[ATP binding to DnaK triggers the release of the substrate protein, thus completing the reaction cycle. Several rounds of ATP-dependent interactions between DnaJ, DnaK and GrpE are required for fully efficient folding. Also involved, together with DnaK and GrpE, in the DNA replication of plasmids through activation of init…	GO:0009536//plastid (Cellular Component); chaperone protein dnaj chloroplastic-like	-	-
No	Chr1.g00738	9	14	22	47	30	38	-1.52067	0.00175688	0.0445838	hypothetical protein BAE44_0009517 [Dichanthelium oligosanthes]	[expressed protein],[Inherit from lilNOG: expressed protein]	GO:0006468//protein phosphorylation (Biological Process); GO:0035556//intracellular signal transduction (Biological Process); GO:0005829//cytosol (Cellular Component); GO:0016021//integral component of membrane (Cellular Component); GO:0004674//protein serine/threonine kinase activity (Cellular Component); transcription factor bhlh155-like	-	-
No	Chr9.g26776	6291	3705	4726	7465	9541	9357	-1.01208	0.00175916	0.0445838	PREDICTED: beta-amylase 3, chloroplastic [Setaria italica]	[beta-amylase],[Glycosyl hydrolase family 14]	GO:0000024//maltose biosynthetic process (Biological Process); GO:0005983//starch catabolic process (Biological Process); GO:0009570//chloroplast stroma (Cellular Component); GO:0016161//beta-amylase activity (Cellular Component); beta-amylase chloroplastic	K01177|E3.2.1.2	http://www.genome.jp/dbget-bin/www_bget?ko:K01177
No	Chr2.g05547	63	123	335	1240	190	706	-2.13333	0.00176293	0.0445838	protein TIFY 10c [Sorghum bicolor]	[Divergent CCT motif]	GO:0006950//response to stress (Biological Process); GO:0050794//regulation of cellular process (Biological Process); GO:0097659//nucleic acid-templated transcription (Biological Process); GO:0044424//intracellular part (Cellular Component); protein tify 10a	K13464|JAZ	http://www.genome.jp/dbget-bin/www_bget?ko:K13464
No	Chr6.g17988	18	11	17	38	28	45	-1.41252	0.00176681	0.0446341	hypothetical protein SORBI_3008G076100 [Sorghum bicolor]	-	-	-	-
No	Chr18.g46626	11	18	20	33	39	41	-1.39715	0.00177551	0.0447534	PREDICTED: germin-like protein 8-14 [Setaria italica]	[auxin-binding protein ABP19a-like],[Cupin domain]	GO:0033609//oxalate metabolic process (Biological Process); GO:0005576//extracellular region (Cellular Component); GO:0005618//cell wall (Cellular Component); GO:0030145//manganese ion binding (Cellular Component); GO:0045735//nutrient reservoir activity (Cellular Component); GO:0046564//oxalate decarboxylase activity (Cellular Component); germin-like protein 8-14	-	-
No	Chr13.g37627	272	177	232	325	474	453	-1.05833	0.00177582	0.0447534	PREDICTED: protein SULFUR DEFICIENCY-INDUCED 1-like [Setaria italica]	[male sterility MS5 family protein],[Tetratricopeptide repeat],[tetratricopeptide repeat domain containing protein, expressed]	-	-	-
No	Chr14.g38708	222	96	112	240	422	368	-1.43723	0.00177683	0.0447534	PREDICTED: S-type anion channel SLAH2-like [Setaria italica]	[Pfam:C4dic_mal_tran],[C4-dicarboxylate transporter malic acid transport protein]	GO:0055085//transmembrane transport (Biological Process); GO:0016021//integral component of membrane (Cellular Component); s-type anion channel slah2	-	-
Yes	Chr18.g46473	157	456	298	155	68	108	1.27567	0.00178144	0.0448249	PREDICTED: probable E3 ubiquitin-protein ligase XERICO [Brachypodium distachyon]	[zinc finger, C3HC4 type, domain containing protein, expressed],[finger protein],[zinc ion binding],[Zinc finger, C3HC4 type (RING finger)]	GO:0044267//cellular protein metabolic process (Biological Process); probable e3 ubiquitin-protein ligase xerico	K16285|XERICO	http://www.genome.jp/dbget-bin/www_bget?ko:K16285
No	Chr7.g22363	66	36	81	222	82	153	-1.43094	0.0018009	0.0451709	PREDICTED: dihydrofolate reductase-like [Setaria italica]	[Serine hydrolase (FSH1)],[ovarian cancer-associated gene 2 protein]	-	-	-
No	Chr10.g32952	69	39	55	13	16	24	1.48006	0.00180836	0.0452863	24.1 kDa heat shock protein, mitochondrial isoform X2 [Sorghum bicolor]	[heat shock protein],[heat shock 22 kDa protein],[Heat Shock Protein],[response to heat],[Heat shock protein]	GO:0006970//response to osmotic stress (Biological Process); GO:0009408//response to heat (Biological Process); heat shock 22 kda protein	K13993|HSP20	http://www.genome.jp/dbget-bin/www_bget?ko:K13993
Yes	Chr2.g05092	22	22	24	4	7	3	2.07476	0.0018657	0.0465288	24.1 kDa heat shock protein, mitochondrial isoform X2 [Sorghum bicolor]	[heat shock protein],[heat shock 22 kDa protein],[Heat Shock Protein],[response to heat],[Heat shock protein]	GO:0006970//response to osmotic stress (Biological Process); GO:0009408//response to heat (Biological Process); heat shock 22 kda protein	K13993|HSP20	http://www.genome.jp/dbget-bin/www_bget?ko:K13993
No	Chr4.g12839	70	125	72	206	101	170	-1.00655	0.00187808	0.0467365	putative dual specificity protein phosphatase DSP8 [Dichanthelium oligosanthes]	[Protein tyrosine phosphatase, mitochondrial 1],[Protein-tyrosine phosphatase mitochondrial 1],[phosphatase],[Dual specificity phosphatase, catalytic domain]	GO:0035335//peptidyl-tyrosine dephosphorylation (Biological Process); GO:0004439//phosphatidylinositol-4,5-bisphosphate 5-phosphatase activity (Cellular Component); GO:0004725//protein tyrosine phosphatase activity (Cellular Component); GO:0008138//protein tyrosine/serine/threonine phosphatase activity (Cellular Component); dual specificity protein phosphatase dsp8	K14165|K14165	http://www.genome.jp/dbget-bin/www_bget?ko:K14165
Yes	Chr15.g40535	61	52	75	29	20	25	1.1892	0.00188224	0.0468032	YTH domain-containing family protein 2 [Dichanthelium oligosanthes]	[YT521-B-like domain],[YTH domain family]	GO:0003723//RNA binding (Cellular Component); uncharacterized protein loc101771014	-	-
Yes	Chr5.g14644	151	400	197	112	74	114	1.12214	0.00191456	0.0475695	40S ribosomal protein SA [Zea mays]	[Required for the assembly and or stability of the 40S ribosomal subunit. Required for the processing of the 20S rRNA- precursor to mature 18S rRNA in a late step of the maturation of 40S ribosomal subunits (By similarity)],[30S ribosomal protein S2],[Required for the assembly and or stability of the 40S ribosomal subunit. Required for the processing of the 20S rRNA- precursor to mature 18S rRNA …	GO:0000028//ribosomal small subunit assembly (Biological Process); GO:0000447//endonucleolytic cleavage in ITS1 to separate SSU-rRNA from 5.8S rRNA and LSU-rRNA from tricistronic rRNA transcript (SSU-rRNA, 5.8S rRNA, LSU-rRNA) (Biological Process); GO:0000461//endonucleolytic cleavage to generate mature 3'-end of SSU-rRNA from (SSU-rRNA, 5.8S rRNA, LSU-rRNA) (Biological Process); GO:0006407//rRNA…	K02998|RP-SAe, RPSA	http://www.genome.jp/dbget-bin/www_bget?ko:K02998
Yes	Chr9.g28164	64	116	85	40	16	46	1.23055	0.00196325	0.0485884	PREDICTED: 40S ribosomal protein S11 [Oryza sativa Japonica Group]	[One of the primary rRNA binding proteins, it binds specifically to the 5'-end of 16S ribosomal],[ribosomal protein S11],[ribosomal protein]	GO:0006412//translation (Biological Process); GO:0022627//cytosolic small ribosomal subunit (Cellular Component); GO:0003735//structural constituent of ribosome (Cellular Component); 40s ribosomal protein s11	K02949|RP-S11e, RPS11	http://www.genome.jp/dbget-bin/www_bget?ko:K02949
No	Chr16.g43545	102	230	175	411	195	325	-1.04819	0.00197067	0.0486579	putative protein phosphatase 2C 64 [Dichanthelium oligosanthes]	[PP2Cc],[phosphatase 2C],[Phosphatase],[PHOsphatase]	GO:0006470//protein dephosphorylation (Biological Process); GO:0004722//protein serine/threonine phosphatase activity (Cellular Component); GO:0046872//metal ion binding (Cellular Component); probable protein phosphatase 2c 64	-	-
No	Chr9.g27508	19	16	24	124	19	68	-1.93661	0.00202196	0.0497	FIP1 [Zea mays]	[GRAM],[GEM-like protein]	-	-	-
Yes	Chr1.g00977	72	181	112	56	39	48	1.15138	0.00206616	0.0506994	PREDICTED: protein RRP5 homolog [Setaria italica]	[Suppressor of forked protein (Suf)],[protein RRP5 homolog],[thus facilitating recognition of the initiation point. It is needed to translate mRNA with a short Shine-Dalgarno (SD) purine-rich sequence (By similarity)],[programmed cell death]	GO:0006364//rRNA processing (Biological Process); GO:0006397//mRNA processing (Biological Process); GO:0009553//embryo sac development (Biological Process); GO:0005730//nucleolus (Cellular Component); GO:0005886//plasma membrane (Cellular Component); GO:0032040//small-subunit processome (Cellular Component); GO:0003723//RNA binding (Cellular Component); protein rrp5 homolog	K14792|RRP5, PDCD11	http://www.genome.jp/dbget-bin/www_bget?ko:K14792
Yes	Chr16.g43377	9	7	5	0	0	0	5.08165	0.00206815	NA	Aspartic proteinase nepenthesin-1 [Dichanthelium oligosanthes]	[aspartic proteinase],[aspartic],[Eukaryotic aspartyl protease]	GO:0006508//proteolysis (Biological Process); GO:0030163//protein catabolic process (Biological Process); GO:0004190//aspartic-type endopeptidase activity (Cellular Component); aspartic proteinase nepenthesin-1	-	-
No	Chr2.g04610	30	43	49	85	50	91	-1.04116	0.00207711	0.0508893	protein C2-DOMAIN ABA-RELATED 11 isoform X4 [Zea mays]	[C2 domain],[Multiple C2 domains, transmembrane],[Domain-Containing protein]	GO:0005773//vacuole (Cellular Component); GO:0005886//plasma membrane (Cellular Component); probable adp-ribosylation factor gtpase-activating protein agd13	-	-
No	Chr6.g18093	2	12	2	29	20	21	-2.36123	0.00213561	0.051841	PREDICTED: homeobox-leucine zipper protein HOX12-like [Setaria italica]	[transcription regulatory region sequence-specific DNA binding],[homeobox-leucine zipper protein]	GO:0006355//regulation of transcription, DNA-templated (Biological Process); GO:0005634//nucleus (Cellular Component); GO:0043565//sequence-specific DNA binding (Cellular Component); homeobox-leucine zipper protein hox12-like	-	-
Yes	Chr10.g29997	73	146	112	44	41	60	1.0068	0.00214497	0.0519883	PREDICTED: ABC transporter G family member 39 [Setaria italica]	[(ABC) transporter],[Pleiotropic drug resistance protein],[Plant PDR ABC transporter associated]	GO:0009699//phenylpropanoid biosynthetic process (Biological Process); GO:0050790//regulation of catalytic activity (Biological Process); GO:0055085//transmembrane transport (Biological Process); GO:0005886//plasma membrane (Cellular Component); GO:0016021//integral component of membrane (Cellular Component); GO:0005524//ATP binding (Cellular Component); GO:0042349//guiding stereospecific synthes…	-	-
Yes	Chr10.g30301	77	92	79	31	25	54	1.0248	0.00215019	0.0520145	CLP protease regulatory subunit CLPX1, mitochondrial [Sorghum bicolor]	[ATP-dependent Clp protease ATP-binding subunit],[atp-dependent clp protease ATP-binding subunit],[ATP-dependent specificity component of the Clp protease. It directs the protease to specific substrates. Can perform chaperone functions in the absence of ClpP (By similarity)]	GO:0006457//protein folding (Biological Process); GO:0006508//proteolysis (Biological Process); GO:0030163//protein catabolic process (Biological Process); GO:0005759//mitochondrial matrix (Cellular Component); GO:0004176//ATP-dependent peptidase activity (Cellular Component); GO:0005524//ATP binding (Cellular Component); GO:0051082//unfolded protein binding (Cellular Component); atp-dependent cl…	K03544|clpX, CLPX	http://www.genome.jp/dbget-bin/www_bget?ko:K03544
Yes	Chr2.g04918	63	121	91	43	24	49	1.08141	0.00217142	0.0524172	PREDICTED: eggshell protein 2A isoform X2 [Setaria italica]	[Rpp20 subunit of nuclear RNase MRP and P],[ribonuclease P MRP 25kDa],[Alba]	GO:0006508//proteolysis (Biological Process); GO:0030163//protein catabolic process (Biological Process); GO:0003676//nucleic acid binding (Cellular Component); GO:0004190//aspartic-type endopeptidase activity (Cellular Component); h aca ribonucleoprotein complex subunit 1	-	-
No	Chr8.g23261	42	48	67	152	67	100	-1.17088	0.00219973	0.0528703	PREDICTED: two-component response regulator ORR6-like [Oryza brachyantha]	[REC],[response regulator]	GO:0000160//phosphorelay signal transduction system (Biological Process); GO:0006355//regulation of transcription, DNA-templated (Biological Process); GO:0009736//cytokinin-activated signaling pathway (Biological Process); GO:0005622//intracellular (Cellular Component); two-component response regulator arr3-like	K14492|ARR-A	http://www.genome.jp/dbget-bin/www_bget?ko:K14492
No	Chr5.g16694	12	2	13	63	22	33	-2.2322	0.00222858	0.053516	PREDICTED: syntaxin-related protein KNOLLE-like [Setaria italica]	[syntaxin-related protein],[SynN],[SYNtaxin]	GO:0006886//intracellular protein transport (Biological Process); GO:0006887//exocytosis (Biological Process); GO:0006906//vesicle fusion (Biological Process); GO:0006979//response to oxidative stress (Biological Process); GO:0015986//ATP synthesis coupled proton transport (Biological Process); GO:0048278//vesicle docking (Biological Process); GO:0055114//oxidation-reduction process (Biological P…	K08486|STX1B_2_3	http://www.genome.jp/dbget-bin/www_bget?ko:K08486
Yes	Chr14.g39589	49	76	56	30	21	22	1.12311	0.00224457	0.0537439	hypothetical protein BAE44_0008906 [Dichanthelium oligosanthes]	[KRI1 homolog (S. cerevisiae)],[KRI1-like family],[protein KRI1 homolog]	-	K14786|KRI1	http://www.genome.jp/dbget-bin/www_bget?ko:K14786
Yes	Chr12.g35077	255	681	403	195	165	219	1.00495	0.0023202	0.054948	uncharacterized LOC100216796 [Zea mays]	[60S ribosomal protein],[Ribosomal protein],[One of the primary rRNA binding proteins. Required for association of the 30S and 50S subunits to form the 70S ribosome, for tRNA binding and peptide bond formation. It has been suggested to have peptidyltransferase activity]	GO:0002181//cytoplasmic translation (Biological Process); GO:0022625//cytosolic large ribosomal subunit (Cellular Component); GO:0003723//RNA binding (Cellular Component); GO:0003735//structural constituent of ribosome (Cellular Component); 60s ribosomal protein l8	K02938|RP-L8e, RPL8	http://www.genome.jp/dbget-bin/www_bget?ko:K02938
No	Chr19.g48384	35	29	34	14	7	9	1.55443	0.00232089	0.054948	uncharacterized protein LOC109761647 [Aegilops tauschii subsp. tauschii]	[NA]	-	-	-
Yes	Chr11.g33551	43	103	67	29	12	32	1.38406	0.00233831	0.0552776	PREDICTED: suppressor protein SRP40 [Setaria italica]	[SRP40, C-terminal domain],[nucleolar and coiled-body phosphoprotein 1]	GO:0005654//nucleoplasm (Cellular Component); GO:0005730//nucleolus (Cellular Component); suppressor protein srp40	-	-
No	Chr1.g02224	29	18	16	114	23	68	-1.80185	0.00235051	0.055442	ethylene-responsive transcription factor ERF109 [Sorghum bicolor]	[AP2],[Transcription factor]	-	-	-
Yes	Chr5.g15892	90	273	150	57	56	78	1.21746	0.00235295	0.0554582	PREDICTED: 40S ribosomal protein S19-like [Setaria italica]	[40S ribosomal protein],[Ribosomal protein],[Ribosomal protein S19]	GO:0000028//ribosomal small subunit assembly (Biological Process); GO:0006412//translation (Biological Process); GO:0015074//DNA integration (Biological Process); GO:0022627//cytosolic small ribosomal subunit (Cellular Component); GO:0003676//nucleic acid binding (Cellular Component); GO:0003735//structural constituent of ribosome (Cellular Component); GO:0008270//zinc ion binding (Cellular Compo…	K02966|RP-S19e, RPS19	http://www.genome.jp/dbget-bin/www_bget?ko:K02966
Yes	Chr5.g15106	163	187	149	108	42	74	1.00714	0.00236856	0.0557432	probable carboxylesterase 6 [Sorghum bicolor]	[alpha beta hydrolase fold-3 domain protein],[alpha/beta hydrolase fold],[Carboxylesterase]	GO:0008152//metabolic process (Biological Process); GO:0005739//mitochondrion (Cellular Component); GO:0016787//hydrolase activity (Cellular Component); probable carboxylesterase 17	-	-
Yes	Chr8.g25076	72	120	118	38	36	62	1.02256	0.00239701	0.0562452	PREDICTED: 40S ribosomal protein S27 [Oryza brachyantha]	[40S ribosomal protein S27],[40s ribosomal protein S27]	GO:0000028//ribosomal small subunit assembly (Biological Process); GO:0006412//translation (Biological Process); GO:0022627//cytosolic small ribosomal subunit (Cellular Component); GO:0003735//structural constituent of ribosome (Cellular Component); GO:0046872//metal ion binding (Cellular Component); 40s ribosomal protein s27	K02978|RP-S27e, RPS27	http://www.genome.jp/dbget-bin/www_bget?ko:K02978
Yes	Chr6.g20282	23	23	9	3	2	4	2.45292	0.00242627	0.0567217	S-adenosyl-L-methionine-dependent tRNA 4-demethylwyosine synthase [Zea mays]	[tRNA wybutosine-synthesizing protein 1],[tRNA-yW synthesizing protein 1 homolog (S. cerevisiae)],[tRNA wybutosine-synthesizing protein 1 homolog],[Wyosine base formation],[radical SAM domain protein]	GO:0008033//tRNA processing (Biological Process); GO:0032259//methylation (Biological Process); GO:0055114//oxidation-reduction process (Biological Process); GO:0005739//mitochondrion (Cellular Component); GO:0005768//endosome (Cellular Component); GO:0005802//trans-Golgi network (Cellular Component); GO:0009536//plastid (Cellular Component); GO:0016021//integral component of membrane (Cellular C…	K15449|TYW1	http://www.genome.jp/dbget-bin/www_bget?ko:K15449
No	Chr1.g02421	0	0	0	4	6	7	-5.1281	0.00243064	NA	S-adenosyl-L-methionine-dependent tRNA 4-demethylwyosine synthase [Zea mays]	[tRNA wybutosine-synthesizing protein 1],[tRNA-yW synthesizing protein 1 homolog (S. cerevisiae)],[tRNA wybutosine-synthesizing protein 1 homolog],[Wyosine base formation],[radical SAM domain protein]	GO:0008033//tRNA processing (Biological Process); GO:0032259//methylation (Biological Process); GO:0055114//oxidation-reduction process (Biological Process); GO:0005739//mitochondrion (Cellular Component); GO:0005768//endosome (Cellular Component); GO:0005802//trans-Golgi network (Cellular Component); GO:0009536//plastid (Cellular Component); GO:0016021//integral component of membrane (Cellular C…	K15449|TYW1	http://www.genome.jp/dbget-bin/www_bget?ko:K15449
No	Chr15.g41611	85	107	169	362	141	251	-1.19918	0.0024482	0.0570657	PREDICTED: U-box domain-containing protein 4 [Oryza sativa Japonica Group]	[Armadillo/beta-catenin-like repeat],[U-box domain-containing protein],[Ubox domain-containing protein]	GO:0005634//nucleus (Cellular Component); GO:0005739//mitochondrion (Cellular Component); u-box domain-containing protein 4	-	-
No	Chr2.g03627	17	127	23	8	9	9	2.40925	0.00246857	0.0573734	single-stranded DNA-binding protein WHY1, chloroplastic [Zea mays]	[Whirly transcription factor],[Single-stranded DNA-binding protein that functions in both chloroplasts and nucleus. In chloroplasts, maintains plastid genome stability by preventing break-induced and short homology- dependent illegitimate recombinations. In]	GO:0006281//DNA repair (Biological Process); GO:0045893//positive regulation of transcription, DNA-templated (Biological Process); GO:0045910//negative regulation of DNA recombination (Biological Process); GO:0050832//defense response to fungus (Biological Process); GO:0005634//nucleus (Cellular Component); GO:0009570//chloroplast stroma (Cellular Component); GO:0003700//transcription factor acti…	-	-
No	Chr5.g17069	463	244	496	1153	491	904	-1.19113	0.00247046	0.0573734	indole-3-glycerol phosphate lyase, chloroplastic [Sorghum bicolor]	[Indole-3-glycerol phosphate lyase],[tryptophan synthase],[The alpha subunit is responsible for the aldol cleavage of indoleglycerol phosphate to indole and glyceraldehyde 3- phosphate (By similarity)]	GO:0000162//tryptophan biosynthetic process (Biological Process); GO:0009507//chloroplast (Cellular Component); GO:0004834//tryptophan synthase activity (Cellular Component); GO:0030170//pyridoxal phosphate binding (Cellular Component); GO:0033984//indole-3-glycerol-phosphate lyase activity (Cellular Component); indole synthase	K13222|BX1, IGL	http://www.genome.jp/dbget-bin/www_bget?ko:K13222
No	Chr17.g45427	3	2	2	9	16	13	-2.64115	0.00250055	0.0579448	PREDICTED: lactation elevated protein 1-like [Oryza brachyantha]	[lactation elevated],[AFG1 family ATPase],[lactation elevated protein],[AFG1-like ATPase]	GO:0005739//mitochondrion (Cellular Component); GO:0005524//ATP binding (Cellular Component); lactation elevated protein 1-like	K06916|K06916	http://www.genome.jp/dbget-bin/www_bget?ko:K06916
No	Chr4.g12105	7	23	28	61	42	48	-1.56971	0.00251594	0.0582587	hypothetical protein SETIT_004830mg [Setaria italica]	[FBD]	-	-	-
No	Chr5.g17004	30	63	93	267	68	184	-1.60697	0.00252274	0.0583181	PREDICTED: nuclear pore complex protein NUP1-like [Setaria italica]	[Pfam:efhand],[calcium-dependent protein kinase]	GO:0009738//abscisic acid-activated signaling pathway (Biological Process); GO:0018105//peptidyl-serine phosphorylation (Biological Process); GO:0035556//intracellular signal transduction (Biological Process); GO:0046777//protein autophosphorylation (Biological Process); GO:0005634//nucleus (Cellular Component); GO:0005737//cytoplasm (Cellular Component); GO:0005886//plasma membrane (Cellular Com…	K13412|CPK	http://www.genome.jp/dbget-bin/www_bget?ko:K13412
Yes	Chr16.g44185	72	178	97	50	42	37	1.2054	0.00254681	0.0587157	uncharacterized protein LOC100192878 [Zea mays]	[60S ribosomal protein L18],[Ribosomal protein],[60S ribosomal protein l18]	GO:0006412//translation (Biological Process); GO:0022625//cytosolic large ribosomal subunit (Cellular Component); GO:0003723//RNA binding (Cellular Component); GO:0003735//structural constituent of ribosome (Cellular Component); 60s ribosomal protein l18	K02883|RP-L18e, RPL18	http://www.genome.jp/dbget-bin/www_bget?ko:K02883
No	Chr10.g30537	35	174	52	25	13	25	1.83881	0.00255288	0.0588129	Cytochrome P450 84A1 [Dichanthelium oligosanthes]	[Cytochrome p450],[cytochrome P450]	GO:0009809//lignin biosynthetic process (Biological Process); GO:0016020//membrane (Cellular Component); GO:0016709//oxidoreductase activity, acting on paired donors, with incorporation or reduction of molecular oxygen, NAD(P)H as one donor, and incorporation of one atom of oxygen (Cellular Component); GO:0046872//metal ion binding (Cellular Component); cytochrome p450 84a1	K09755|CYP84A, F5H	http://www.genome.jp/dbget-bin/www_bget?ko:K09755
Yes	Chr4.g10777	590	364	407	148	178	277	1.03501	0.00256226	0.0589861	hypothetical protein SETIT_010528mg [Setaria italica]	[o-acyltransferase],[MBOAT, membrane-bound O-acyltransferase family],[long-chain-alcohol O-fatty-acyltransferase]	GO:0016020//membrane (Cellular Component); GO:0003824//catalytic activity (Cellular Component); probable long-chain-alcohol o-fatty-acyltransferase 4	-	-
Yes	Chr16.g42473	35	56	37	17	11	19	1.27448	0.00258937	0.0594185	PREDICTED: putative deoxyribonuclease TATDN1 isoform X2 [Oryza sativa Japonica Group]	[TatD related DNase],[tatd family],[TatD DNase domain containing],[deoxyribonuclease]	GO:0006308//DNA catabolic process (Biological Process); GO:0016888//endodeoxyribonuclease activity, producing 5'-phosphomonoesters (Cellular Component); deoxyribonuclease tatdn1 isoform x1	K03424|tatD	http://www.genome.jp/dbget-bin/www_bget?ko:K03424
No	Chr7.g21503	31	56	29	84	62	68	-1.07993	0.00261173	0.0597339	hypothetical protein BAE44_0010498 [Dichanthelium oligosanthes]	[NA]	-	-	-
No	Chr5.g16324	33	50	25	11	8	15	1.49661	0.00262843	0.060029	BTB/POZ domain and ankyrin repeat-containing protein NPR3 [Sorghum bicolor]	[Ankyrin Repeat],[NPR1/NIM1 like defence protein C terminal]	GO:0009536//plastid (Cellular Component); regulatory protein npr3-like	K14508|NPR1	http://www.genome.jp/dbget-bin/www_bget?ko:K14508
No	Chr12.g35867	30	53	72	20	10	20	1.48028	0.00269095	0.0611043	PREDICTED: LOW QUALITY PROTEIN: probable purple acid phosphatase 20 [Setaria italica]	[Calcineurin-like phosphoesterase],[Hydrolyzes cAMP to 5'-AMP. Plays an important regulatory role in modulating the intracellular concentration of cAMP, thereby influencing cAMP-dependent processes (By similarity)],[Purple acid phosphatase]	GO:0016311//dephosphorylation (Biological Process); GO:0003993//acid phosphatase activity (Cellular Component); GO:0046872//metal ion binding (Cellular Component); probable purple acid phosphatase 20	-	-
Yes	Chr1.g03159	66	49	50	26	16	23	1.19538	0.00274498	0.0621528	PREDICTED: cysteine-rich receptor-like protein kinase 19 [Setaria italica]	[STYKc],[Serine Threonine protein kinase]	GO:0000166//nucleotide binding (Cellular Component); GO:0004672//protein kinase activity (Cellular Component); cysteine-rich receptor-like protein kinase 19	-	-
Yes	Chr19.g48778	51	146	124	47	27	41	1.29712	0.00277077	0.0625661	AAA-ATPase ASD, mitochondrial [Dichanthelium oligosanthes]	[Acts as a processive, ATP-dependent zinc metallopeptidase for both cytoplasmic and membrane proteins. Plays a role in the quality control of integral membrane proteins (By similarity)],[ATPase family associated with various cellular activities (AAA)],[mitochondrial chaperone]	-	-	-
No	Chr17.g45092	28	45	43	60	66	78	-1.00115	0.0028001	0.0631541	galacturonosyltransferase 4 [Panicum virgatum]	[Glycosyl transferase family 8],[Galacturonosyltransferase]	GO:0045489//pectin biosynthetic process (Biological Process); GO:0071555//cell wall organization (Biological Process); GO:0000139//Golgi membrane (Cellular Component); GO:0047262//polygalacturonate 4-alpha-galacturonosyltransferase activity (Cellular Component); probable galacturonosyltransferase 4 isoform x1	K13648|GAUT	http://www.genome.jp/dbget-bin/www_bget?ko:K13648
Yes	Chr18.g46262	102	83	55	32	32	25	1.24339	0.00280118	0.0631541	glycerophosphodiester phosphodiesterase GDPD1, chloroplastic-like isoform X1 [Aegilops tauschii subsp. tauschii]	[Glycerophosphoryl diester phosphodiesterase family],[glycerophosphoryl diester phosphodiesterase],[glycerophosphocholine phosphodiesterase GDE1 homolog (S. cerevisiae)]	GO:0006629//lipid metabolic process (Biological Process); GO:0044763//single-organism cellular process (Biological Process); GO:0005739//mitochondrion (Cellular Component); GO:0008081//phosphoric diester hydrolase activity (Cellular Component); glycerophosphodiester phosphodiesterase chloroplastic-like	-	-
No	Chr19.g47942	272	142	229	47	87	99	1.3043	0.00281687	0.0634177	PREDICTED: polyol transporter 5-like [Setaria italica]	[Sugar (and other) transporter],[Transporter],[transporter]	GO:0035428//hexose transmembrane transport (Biological Process); GO:0046323//glucose import (Biological Process); GO:0005887//integral component of plasma membrane (Cellular Component); GO:0005351//sugar:proton symporter activity (Cellular Component); GO:0005355//glucose transmembrane transporter activity (Cellular Component); polyol transporter 5-like	-	-
No	Chr5.g16680	31	45	32	163	30	109	-1.60458	0.00283454	0.0636729	50S ribosomal protein L12-2 [Zea mays]	[ribosomal protein],[Seems to be the binding site for several of the factors involved in protein synthesis and appears to be essential for accurate translation (By similarity)],[Ribosomal protein],[Ribosomal protein L7/L12 C-terminal domain]	GO:0006412//translation (Biological Process); GO:0005739//mitochondrion (Cellular Component); GO:0003735//structural constituent of ribosome (Cellular Component); 54s ribosomal protein mitochondrial	K02935|RP-L7, MRPL12, rplL	http://www.genome.jp/dbget-bin/www_bget?ko:K02935
No	Chr5.g17307	44	128	67	37	17	21	1.47031	0.00288338	0.064502	PREDICTED: glycine-rich RNA-binding protein RZ1A-like [Brachypodium distachyon]	[Zinc knuckle],[Rna-binding protein],[RNA binding protein],[RNA recognition motif. (a.k.a. RRM, RBD, or RNP domain)]	GO:0044424//intracellular part (Cellular Component); GO:0097159//organic cyclic compound binding (Cellular Component); GO:1901363//heterocyclic compound binding (Cellular Component); glycine-rich rna-binding protein rz1a-like	K12885|RBMX, HNRNPG	http://www.genome.jp/dbget-bin/www_bget?ko:K12885
No	Chr3.g09680	7	20	13	1	2	1	3.09636	0.00288834	0.0645219	uncharacterized protein LOC8069011 isoform X1 [Sorghum bicolor]	[Dip2/Utp12 Family],[WD repeat-containing protein 43-like],[WD repeat domain 43]	GO:0009506//plasmodesma (Cellular Component); uncharacterized protein loc101760027	K14546|UTP5, WDR43	http://www.genome.jp/dbget-bin/www_bget?ko:K14546
Yes	Chr9.g25687	75	46	62	23	19	29	1.22583	0.00290828	0.0649214	hypothetical protein SORBI_3004G045100 [Sorghum bicolor]	[leucine rich repeat],[Leucine rich repeat N-terminal domain],[leucine Rich Repeat]	-	-	-
Yes	Chr4.g12712	76	61	61	34	21	15	1.32502	0.00294393	0.0654865	PREDICTED: uncharacterized protein LOC4325944 [Oryza sativa Japonica Group]	[NA]	GO:0016021//integral component of membrane (Cellular Component); uncharacterized protein loc100276749	-	-
No	Chr4.g11393	23	27	40	76	43	62	-1.16286	0.00295055	0.0655675	PREDICTED: G-type lectin S-receptor-like serine/threonine-protein kinase RLK1 [Setaria italica]	[Serine Threonine protein kinase],[B_lectin]	GO:0016310//phosphorylation (Biological Process); GO:0016020//membrane (Cellular Component); GO:0000166//nucleotide binding (Cellular Component); GO:0004672//protein kinase activity (Cellular Component); g-type lectin s-receptor-like serine threonine-protein kinase rlk1	-	-
Yes	Chr1.g03079	105	85	95	28	42	50	1.07921	0.00295172	0.0655675	PREDICTED: probable 3-hydroxyisobutyrate dehydrogenase, mitochondrial [Setaria italica]	[3-hydroxyacyl-CoA dehydrogenase, NAD binding domain],[3-hydroxyisobutyrate dehydrogenase],[3hydroxyisobutyrate dehydrogenase],[Dehydrogenase]	GO:0006574//valine catabolic process (Biological Process); GO:0055114//oxidation-reduction process (Biological Process); GO:0005739//mitochondrion (Cellular Component); GO:0016021//integral component of membrane (Cellular Component); GO:0004616//phosphogluconate dehydrogenase (decarboxylating) activity (Cellular Component); GO:0008270//zinc ion binding (Cellular Component); GO:0008442//3-hydroxyi…	K00020|E1.1.1.31, mmsB	http://www.genome.jp/dbget-bin/www_bget?ko:K00020
No	Chr5.g15217	51	89	41	21	23	18	1.32612	0.00295403	0.0655728	hypothetical protein SETIT_036840mg [Setaria italica]	[NA]	GO:0009536//plastid (Cellular Component); uncharacterized protein loc101772545	-	-
No	Chr15.g41978	18	37	31	10	7	6	1.70597	0.00295795	0.0656137	PREDICTED: DEAD-box ATP-dependent RNA helicase 57 [Oryza sativa Japonica Group]	[purine NTP-dependent helicase activity],[atp-dependent rna helicase],[DEAD-box ATP-dependent RNA helicase],[Type III restriction enzyme, res subunit]	GO:0006364//rRNA processing (Biological Process); GO:0010501//RNA secondary structure unwinding (Biological Process); GO:0003723//RNA binding (Cellular Component); GO:0004004//ATP-dependent RNA helicase activity (Cellular Component); GO:0005524//ATP binding (Cellular Component); dead-box atp-dependent rna helicase 57	K14779|DDX52, ROK1	http://www.genome.jp/dbget-bin/www_bget?ko:K14779
Yes	Chr8.g24552	47	187	108	44	27	38	1.44354	0.00297886	0.0660314	Prohibitin-3, mitochondrial [Dichanthelium oligosanthes]	[prohibitin],[Band 7 protein],[PHB]	GO:0016020//membrane (Cellular Component); prohibitin- mitochondrial-like	K17080|PHB1	http://www.genome.jp/dbget-bin/www_bget?ko:K17080
Yes	Chr9.g26072	49	174	78	29	30	37	1.42477	0.00300073	0.0663321	PREDICTED: 40S ribosomal protein S24-1-like [Oryza brachyantha]	[40S ribosomal protein S24]	GO:0000462//maturation of SSU-rRNA from tricistronic rRNA transcript (SSU-rRNA, 5.8S rRNA, LSU-rRNA) (Biological Process); GO:0006412//translation (Biological Process); GO:0022627//cytosolic small ribosomal subunit (Cellular Component); GO:0000166//nucleotide binding (Cellular Component); GO:0003735//structural constituent of ribosome (Cellular Component); 40s ribosomal protein s24	K02974|RP-S24e, RPS24	http://www.genome.jp/dbget-bin/www_bget?ko:K02974
No	Chr6.g19204	4	20	18	93	26	35	-2.05357	0.00300217	0.0663321	hypothetical protein BAE44_0021193 [Dichanthelium oligosanthes]	[Zinc finger protein],[zinc finger protein]	GO:0046872//metal ion binding (Cellular Component); zinc finger protein 2-like	-	-
No	Chr2.g06774	10	4	15	25	25	44	-1.82266	0.0030029	0.0663321	PREDICTED: GDSL esterase/lipase At4g16230-like [Setaria italica]	[GDSL-like Lipase/Acylhydrolase]	-	-	-
Yes	Chr13.g37536	102	111	88	32	32	68	1.04396	0.00300933	0.0664278	hypothetical protein BAE44_0008906 [Dichanthelium oligosanthes]	[KRI1 homolog (S. cerevisiae)],[KRI1-like family],[protein KRI1 homolog]	-	K14786|KRI1	http://www.genome.jp/dbget-bin/www_bget?ko:K14786
No	Chr2.g04600	17	35	17	5	5	6	1.9096	0.0030348	0.0667108	uncharacterized protein LOC8072294 [Sorghum bicolor]	[Plant protein of unknown function]	GO:0016020//membrane (Cellular Component); uncharacterized protein loc100831828	-	-
No	Chr2.g04652	3	14	9	53	14	30	-2.06659	0.0030469	0.0668839	PREDICTED: mitogen-activated protein kinase kinase kinase NPK1-like [Brachypodium distachyon]	[mitogen-activated protein kinase kinase kinase],[Mitogen-activated protein kinase kinase kinase]	GO:0004672//protein kinase activity (Cellular Component); mitogen-activated protein kinase kinase kinase npk1-like	-	-
Yes	Chr7.g21257	146	91	93	39	45	53	1.11003	0.00307539	0.0672119	Peroxidase 1 [Dichanthelium oligosanthes]	[Peroxidase],[peroxidase]	GO:0006979//response to oxidative stress (Biological Process); GO:0009664//plant-type cell wall organization (Biological Process); GO:0042744//hydrogen peroxide catabolic process (Biological Process); GO:0055114//oxidation-reduction process (Biological Process); GO:0098869//cellular oxidant detoxification (Biological Process); GO:0005576//extracellular region (Cellular Component); GO:0009505//pla…	K00430|E1.11.1.7	http://www.genome.jp/dbget-bin/www_bget?ko:K00430
No	Chr9.g27768	27	48	36	11	11	16	1.36562	0.00307671	0.0672119	Tyrosine-sulfated glycopeptide receptor 1 [Dichanthelium oligosanthes]	[leucine-rich repeat receptor-like kinase],[Serine Threonine protein kinase],[leucine Rich Repeat]	GO:0016301//kinase activity (Cellular Component); leucine-rich repeat receptor-like kinase	-	-
No	Chr7.g22072	1	1	2	19	4	12	-3.24831	0.00308138	0.0672213	OSIGBa0159F11.2 [Oryza sativa]	[Protein of unknown function (DUF642)],[expressed protein]	-	-	-
No	Chr10.g32629	13140	6855	9908	3675	4488	5211	1.00721	0.00309401	0.0674504	zeaxanthin 7,8(7',8')-cleavage dioxygenase, chromoplastic-like [Sorghum bicolor]	[Retinal pigment epithelial membrane protein],[dioxygenase],[carotenoid cleavage dioxygenase 4]	GO:0055114//oxidation-reduction process (Biological Process); GO:0010287//plastoglobule (Cellular Component); GO:0003834//beta-carotene 15,15'-monooxygenase activity (Cellular Component); zeaxanthin (7 )-cleavage chromoplast	K09840|NCED	http://www.genome.jp/dbget-bin/www_bget?ko:K09840
No	Chr5.g15611	18	90	28	7	7	14	2.06665	0.00312277	0.0679323	probable nucleolar protein 5-2 [Zea mays]	[Nucleolar protein],[nucleolar protein]	GO:0000154//rRNA modification (Biological Process); GO:0009536//plastid (Cellular Component); GO:0031428//box C/D snoRNP complex (Cellular Component); GO:0032040//small-subunit processome (Cellular Component); GO:0030515//snoRNA binding (Cellular Component); probable nucleolar protein 5-2	K14565|NOP58	http://www.genome.jp/dbget-bin/www_bget?ko:K14565
No	Chr1.g03033	78	92	113	51	16	44	1.22388	0.0031247	0.0679323	PREDICTED: VQ motif-containing protein 22-like [Setaria italica]	[VQ motif-containing protein],[VQ motif]	-	-	-
No	Chr16.g42599	325	149	182	76	82	101	1.19766	0.00313128	0.0680038	Low molecular mass early light-inducible protein HV60, chloroplastic [Dichanthelium oligosanthes]	[early light-inducible protein],[early light-induced protein]	GO:0009536//plastid (Cellular Component); early light-induced protein	-	-
Yes	Chr17.g44369	123	581	262	126	70	112	1.43966	0.00313229	0.0680038	28 kDa ribonucleoprotein, chloroplastic [Sorghum bicolor]	[RNA recognition motif. (a.k.a. RRM, RBD, or RNP domain)]	GO:0009536//plastid (Cellular Component); GO:0019013//viral nucleocapsid (Cellular Component); GO:0030529//intracellular ribonucleoprotein complex (Cellular Component); GO:0000166//nucleotide binding (Cellular Component); GO:0003676//nucleic acid binding (Cellular Component); nucleic acid-binding protein	-	-
Yes	Chr18.g46274	167	461	292	118	102	169	1.05177	0.00313744	0.0680066	PREDICTED: 60S ribosomal protein L7a [Oryza sativa Japonica Group]	[60S ribosomal protein l7a],[(ribosomal) protein],[60S ribosomal protein],[60s ribosomal protein]	GO:0000470//maturation of LSU-rRNA (Biological Process); GO:0006412//translation (Biological Process); GO:0022625//cytosolic large ribosomal subunit (Cellular Component); GO:0003723//RNA binding (Cellular Component); GO:0003735//structural constituent of ribosome (Cellular Component); 60s ribosomal protein l7a	K02936|RP-L7Ae, RPL7A	http://www.genome.jp/dbget-bin/www_bget?ko:K02936
No	Chr8.g24630	7	12	12	36	16	31	-1.57303	0.00319921	0.0690315	hypothetical protein BAE44_0016460 [Dichanthelium oligosanthes]	[NA]	-	-	-
No	Chr1.g01660	148	459	348	794	349	838	-1.21197	0.00321112	0.0691598	PREDICTED: crocetin glucosyltransferase 2-like [Setaria italica]	[UDP-glucoronosyl and UDP-glucosyl transferase],[UDP-Glycosyltransferase],[Transferase]	GO:0009813//flavonoid biosynthetic process (Biological Process); GO:0052696//flavonoid glucuronidation (Biological Process); GO:0043231//intracellular membrane-bounded organelle (Cellular Component); GO:0080043//quercetin 3-O-glucosyltransferase activity (Cellular Component); GO:0080044//quercetin 7-O-glucosyltransferase activity (Cellular Component); crocetin glucosyltransferase 2-like	K13691|SGT1	http://www.genome.jp/dbget-bin/www_bget?ko:K13691
Yes	Chr4.g11897	72	58	40	15	20	26	1.31341	0.00321175	0.0691598	PREDICTED: SPX domain-containing protein 6-like [Setaria italica]	[SPX domain],[SPX domain-containing membrane protein],[SPX domain-containing protein],[Vacuolar transporter chaperone]	GO:0005783//endoplasmic reticulum (Cellular Component); spx domain-containing protein 6-like	-	-
Yes	Chr4.g11836	5	7	7	0	0	0	4.92204	0.00321694	NA	PREDICTED: SPX domain-containing protein 6-like [Setaria italica]	[SPX domain],[SPX domain-containing membrane protein],[SPX domain-containing protein],[Vacuolar transporter chaperone]	GO:0005783//endoplasmic reticulum (Cellular Component); spx domain-containing protein 6-like	-	-
No	Chr12.g34769	17	65	45	15	8	7	1.86759	0.0032286	0.0693809	PREDICTED: pyridine nucleotide-disulfide oxidoreductase domain-containing protein 2 [Setaria italica]	[Thi4 family],[phytoene],[pyridine nucleotide-disulphide oxidoreductase domain 2],[Pyridine nucleotide-disulfide oxidoreductase domain-containing protein]	GO:0019288//isopentenyl diphosphate biosynthetic process, methylerythritol 4-phosphate pathway (Biological Process); GO:0042744//hydrogen peroxide catabolic process (Biological Process); GO:0055114//oxidation-reduction process (Biological Process); GO:0005739//mitochondrion (Cellular Component); GO:0005507//copper ion binding (Cellular Component); GO:0016491//oxidoreductase activity (Cellular Com…	-	-
No	Chr16.g43543	37	32	38	148	55	56	-1.42912	0.00324633	0.0697146	hypothetical protein [Oryza sativa Japonica Group]	-	-	-	-
No	Chr6.g17972	7	5	6	26	14	18	-1.84289	0.00325449	0.0698313	protein ROOT PRIMORDIUM DEFECTIVE 1 [Sorghum bicolor]	[Plant organelle RNA recognition domain]	-	-	-
Yes	Chr2.g03910	124	321	160	84	70	99	1.05527	0.00326683	0.0700124	uncharacterized protein LOC100273647 isoform X1 [Zea mays]	[Involved in the biogenesis of the 60S ribosomal subunit (By similarity)]	GO:0042254//ribosome biogenesis (Biological Process); GO:0005730//nucleolus (Cellular Component); GO:0005525//GTP binding (Cellular Component); nucleolar gtp-binding protein 1-like	K06943|NOG1	http://www.genome.jp/dbget-bin/www_bget?ko:K06943
No	Chr1.g02193	11	34	30	7	3	6	2.0529	0.00329443	0.0705084	PREDICTED: nuclear pore complex protein NUP58 [Setaria italica]	[Hydroxyproline-rich glycoprotein family protein],[nucleoporin p58 p45],[Inherit from lilNOG: nucleoporin p58 p45]	GO:0006606//protein import into nucleus (Biological Process); GO:0005643//nuclear pore (Cellular Component); GO:0005487//nucleocytoplasmic transporter activity (Cellular Component); GO:0008139//nuclear localization sequence binding (Cellular Component); nuclear pore complex protein nup58	K14307|NUPL1	http://www.genome.jp/dbget-bin/www_bget?ko:K14307
Yes	Chr15.g41876	107	115	172	72	46	37	1.16775	0.00332872	0.0710022	probable calcium-binding protein CML45 [Aegilops tauschii subsp. tauschii]	[EF hand family protein],[Calcium-binding protein],[Calcium binding protein]	-	-	-
[truncated: 799 more rows]
