# Supplementary material for: Whole transcriptome analysis resulted in the identification of Chinese sprangletop (Leptochloa chinensis) genes involved in cyhalofop-butyl tolerance
Source: BMC Genomics. 2021 Jul 9;22:521. doi: 10.1186/s12864-021-07856-z (PMC8268407; doi:10.1186/s12864-021-07856-z)
Supplement: Supplementary file 4 — Additional file 4. The differentially expressed gene list between TE and SE. [file 12864_2021_7856_MOESM4_ESM.xls]

## Sheet: Additional file4
The differentially expressed gene list between TE and SE
Exclusively	Gene_ID	TE-1	TE-2	TE-3	SE-1	SE-2	SE-3	log2FoldChange	Pvalue	padj	description	eggclass_anno	GO_anno	KEGG_entry	KEGG_url
Yes	Chr3.g07754	2459	1917	2274	359	212	192	3.10867	5.74e-76	2.03e-71	Crocetin glucosyltransferase, chloroplastic [Dichanthelium oligosanthes]	[UDP-glycosyltransferase 75D1-like],[UDP-glucoronosyl and UDP-glucosyl transferase],[UDP-Glycosyltransferase],[Transferase]	GO:0009813//flavonoid biosynthetic process (Biological Process); GO:0052696//flavonoid glucuronidation (Biological Process); GO:0043231//intracellular membrane-bounded organelle (Cellular Component); GO:0080043//quercetin 3-O-glucosyltransferase activity (Cellular Component); GO:0080044//quercetin 7-O-glucosyltransferase activity (Cellular Component); cyanidin 3-o-rutinoside 5-o-glucosyltransfera…	-	-
No	Chr6.g19123	889	837	954	5140	4013	3242	-2.24798	1.94e-72	3.43e-68	PREDICTED: protein TIFY 10A-like [Setaria italica]	[TIFY],[jasmonate ZIM domain-containing protein]	GO:0006351//transcription, DNA-templated (Biological Process); GO:0009611//response to wounding (Biological Process); GO:0031347//regulation of defense response (Biological Process); GO:1903507//negative regulation of nucleic acid-templated transcription (Biological Process); GO:2000022//regulation of jasmonic acid mediated signaling pathway (Biological Process); GO:0005634//nucleus (Cellular Com…	K13464|JAZ	http://www.genome.jp/dbget-bin/www_bget?ko:K13464
No	Chr6.g18532	109	90	130	858	726	655	-2.83676	1.51e-57	1.78e-53	PREDICTED: palmitoyltransferase ZDHHC7-like isoform X3 [Setaria italica]	[DHHC zinc finger domain containing protein]	GO:0016021//integral component of membrane (Cellular Component); GO:0008270//zinc ion binding (Cellular Component); GO:0019706//protein-cysteine S-palmitoyltransferase activity (Cellular Component); dhhc zinc finger domain containing protein	-	-
No	Chr7.g22258	334	251	499	18	10	6	4.94982	2.42e-46	2.14e-42	PREDICTED: MLP-like protein 423 [Setaria italica]	[Pathogenesis-related protein Bet v I family],[MLP-like protein]	GO:0006952//defense response (Biological Process); GO:0009607//response to biotic stimulus (Biological Process); mlp-like protein 423	-	-
Yes	Chr15.g41471	381	317	631	5	5	0	6.99704	8.74e-41	6.17e-37	hypothetical protein BAE44_0013002 [Dichanthelium oligosanthes]	[NA]	-	-	-
Yes	Chr14.g39428	1670	1486	1562	466	363	315	2.00634	5.39e-37	3.17e-33	probable mediator of RNA polymerase II transcription subunit 37c [Sorghum bicolor]	[heat shock],[MreB/Mbl protein],[Heat shock cognate 70 kDa],[Heat shock protein]	GO:0005524//ATP binding (Cellular Component); probable mediator of rna polymerase ii transcription subunit 37c	K03283|HSPA1_8	http://www.genome.jp/dbget-bin/www_bget?ko:K03283
Yes	Chr10.g30652	1981	1674	2025	743	524	490	1.6519	7.87e-36	3.97e-32	hypothetical protein SETIT_039246mg, partial [Setaria italica]	[Core component of nucleosome. Nucleosomes wrap and compact DNA into chromatin, limiting DNA accessibility to the cellular machineries which require DNA as a template. Histones thereby play a central role in transcription regulation, DNA repair, DNA replication and chromosomal stability. DNA accessibility is regulated via a complex set of post-translational modifications of histones, also called …	GO:0006334//nucleosome assembly (Biological Process); GO:0006352//DNA-templated transcription, initiation (Biological Process); GO:0000786//nucleosome (Cellular Component); GO:0005634//nucleus (Cellular Component); GO:0003677//DNA binding (Cellular Component); GO:0046982//protein heterodimerization activity (Cellular Component); histone -like	K11254|H4	http://www.genome.jp/dbget-bin/www_bget?ko:K11254
Yes	Chr3.g09755	1225	1042	1174	356	190	186	2.22595	1.38e-35	6.11e-32	PREDICTED: heat shock 70 kDa protein [Setaria italica]	[heat shock],[Heat shock cognate 70 kDa],[MreB/Mbl protein],[Heat shock protein]	GO:0005524//ATP binding (Cellular Component); probable mediator of rna polymerase ii transcription subunit 37c	K03283|HSPA1_8	http://www.genome.jp/dbget-bin/www_bget?ko:K03283
No	Chr8.g24529	262	243	480	8	3	0	6.44849	4.68e-35	1.84e-31	PREDICTED: MLP-like protein 423 [Setaria italica]	[Pathogenesis-related protein Bet v I family],[MLP-like protein]	GO:0006952//defense response (Biological Process); GO:0009607//response to biotic stimulus (Biological Process); mlp-like protein 423	-	-
Yes	Chr5.g17078	4086	4139	4251	1462	1102	990	1.77461	2e-34	7.06e-31	hypothetical protein BAE44_0019493 [Dichanthelium oligosanthes]	[histone h1],[Histone H1]	GO:0005694//chromosome (Cellular Component); histone h1	K11275|H1_5	http://www.genome.jp/dbget-bin/www_bget?ko:K11275
Yes	Chr6.g20425	1910	1772	1872	682	491	388	1.8101	3.35e-34	1.06e-30	hypothetical protein BAE44_0019493 [Dichanthelium oligosanthes]	[histone h1],[Histone H1]	GO:0005694//chromosome (Cellular Component); histone h1	K11275|H1_5	http://www.genome.jp/dbget-bin/www_bget?ko:K11275
No	Chr4.g10677	41	37	37	342	227	194	-2.75304	3.6e-34	1.06e-30	GA 2-oxidase 5 [Hordeum vulgare subsp. vulgare]	[gibberellin 2-beta-dioxygenase],[oxidoreductase, 2OG-Fe(II) oxygenase family protein],[2OGFe(II) oxygenase]	GO:0044710//single-organism metabolic process (Biological Process); GO:0051213//dioxygenase activity (Cellular Component); gibberellin 2-beta-dioxygenase	K04125|E1.14.11.13	http://www.genome.jp/dbget-bin/www_bget?ko:K04125
No	Chr13.g37993	181	195	308	21	12	7	4.06319	4.52e-34	1.23e-30	uncharacterized protein LOC8074605 [Sorghum bicolor]	[RimM N-terminal domain],[16S rRNA processing protein],[An accessory protein needed during the final step in the assembly of 30S ribosomal subunit, possibly for assembly of the head region. Probably interacts with S19. Essential for efficient processing of 16S rRNA. May be needed both before and after RbfA during the maturation of 16S rRNA. It has affinity for free ribosomal 30S subunits but not …	GO:0000023//maltose metabolic process (Biological Process); GO:0006048//UDP-N-acetylglucosamine biosynthetic process (Biological Process); GO:0006364//rRNA processing (Biological Process); GO:0010267//production of ta-siRNAs involved in RNA interference (Biological Process); GO:0019252//starch biosynthetic process (Biological Process); GO:0043085//positive regulation of catalytic activity (Biolog…	-	-
Yes	Chr8.g23852	13036	11919	12378	3098	2617	2614	2.1013	1.81e-32	4.57e-29	Os04g0253000, partial [Oryza sativa Japonica Group]	[Histone H1],[linker histone H1 and H5 family],[histone h1]	GO:0006334//nucleosome assembly (Biological Process); GO:0000786//nucleosome (Cellular Component); GO:0005634//nucleus (Cellular Component); GO:0003677//DNA binding (Cellular Component); histone h1	K11275|H1_5	http://www.genome.jp/dbget-bin/www_bget?ko:K11275
No	Chr9.g25600	33	19	42	306	201	194	-2.95212	1.85e-31	4.36e-28	hypothetical protein BAE44_0003377 [Dichanthelium oligosanthes]	[NA]	GO:0009536//plastid (Cellular Component); uncharacterized protein loc101776924	-	-
No	Chr9.g25428	13	23	35	410	796	660	-4.88102	2.77e-31	6.12e-28	PREDICTED: thiosulfate sulfurtransferase 18-like [Setaria italica]	[Rhodanese domain protein],[Rhodanese-like domain],[Thiosulfate sulfurtransferase (Rhodanese)-like domain containing 1]	-	-	-
No	Chr4.g12270	185	177	252	841	599	523	-1.72335	3.79e-31	7.87e-28	uncharacterized protein LOC100382183 [Zea mays]	[glycerol3phosphate acyltransferase],[Acyltransferase],[glycerol-3-phosphate acyltransferase]	GO:0010143//cutin biosynthetic process (Biological Process); GO:0016311//dephosphorylation (Biological Process); GO:0005739//mitochondrion (Cellular Component); GO:0016021//integral component of membrane (Cellular Component); GO:0016791//phosphatase activity (Cellular Component); GO:0090447//glycerol-3-phosphate 2-O-acyltransferase activity (Cellular Component); glycerol-3-phosphate acyltransfera…	K13508|GPAT	http://www.genome.jp/dbget-bin/www_bget?ko:K13508
No	Chr6.g17478	164	151	211	24	16	10	3.36211	7.08e-31	1.39e-27	ribose-phosphate pyrophosphokinase 1 [Sorghum bicolor]	[Phosphoribosyl transferase domain],[Phosphoribosyl pyrophosphate synthase],[ribose-phosphate pyrophosphokinase]	GO:0009116//nucleoside metabolic process (Biological Process); GO:0009156//ribonucleoside monophosphate biosynthetic process (Biological Process); GO:0009165//nucleotide biosynthetic process (Biological Process); GO:0016310//phosphorylation (Biological Process); GO:0009536//plastid (Cellular Component); GO:0000287//magnesium ion binding (Cellular Component); GO:0004749//ribose phosphate diphospho…	K00948|PRPS, prsA	http://www.genome.jp/dbget-bin/www_bget?ko:K00948
No	Chr8.g23254	172	148	170	721	507	432	-1.79171	3.18e-30	5.9e-27	PREDICTED: protein S-acyltransferase 11 [Oryza brachyantha]	[DHHC palmitoyltransferase],[zinc finger],[Zinc finger, DHHC-type containing],[zinc finger, DHHC-type containing 16]	GO:0016021//integral component of membrane (Cellular Component); GO:0008270//zinc ion binding (Cellular Component); GO:0019706//protein-cysteine S-palmitoyltransferase activity (Cellular Component); protein s-acyltransferase 11	-	-
No	Chr4.g12818	678	546	646	74	96	79	2.82043	4.41e-30	7.79e-27	PREDICTED: anthocyanidin 5,3-O-glucosyltransferase-like [Setaria italica]	[UDP-glucoronosyl and UDP-glucosyl transferase],[UDP-Glycosyltransferase],[Transferase]	GO:0009812//flavonoid metabolic process (Biological Process); GO:0035251//UDP-glucosyltransferase activity (Cellular Component); anthocyanidin -o-glucosyltransferase-like	-	-
No	Chr7.g21412	462	433	534	1742	1117	1048	-1.48297	5.16e-30	8.67e-27	PREDICTED: calcium-transporting ATPase 8, plasma membrane-type isoform X1 [Setaria italica]	[Ca2+-ATPase N terminal autoinhibitory domain],[ATPase, Ca transporting, plasma membrane],[Calcium-transporting ATPase],[calcium-transporting ATPase]	GO:0070588//calcium ion transmembrane transport (Biological Process); GO:0005887//integral component of plasma membrane (Cellular Component); GO:0043231//intracellular membrane-bounded organelle (Cellular Component); GO:0005388//calcium-transporting ATPase activity (Cellular Component); GO:0005516//calmodulin binding (Cellular Component); GO:0005524//ATP binding (Cellular Component); GO:0046872//…	K01537|E3.6.3.8	http://www.genome.jp/dbget-bin/www_bget?ko:K01537
No	Chr4.g10844	696	701	907	2638	2155	1967	-1.61764	1.06e-29	1.69e-26	DNA-binding with one finger protein 15 [Eleusine coracana]	[dof zinc finger protein],[Zinc finger protein],[zinc finger protein]	-	-	-
No	Chr9.g29407	552	500	462	100	91	68	2.51358	1.12e-29	1.72e-26	Pentatricopeptide repeat-containing protein [Dichanthelium oligosanthes]	[PPR repeat],[Pentatricopeptide repeat-containing protein]	GO:0005739//mitochondrion (Cellular Component); pentatricopeptide repeat-containing protein mitochondrial-like	-	-
No	Chr6.g17859	205	159	203	14	20	15	3.46518	3.76e-29	5.53e-26	Heat stress transcription factor A-2d [Dichanthelium oligosanthes]	[HSF-type DNA-binding],[Transcription factor],[transcription factor]	GO:0006807//nitrogen compound metabolic process (Biological Process); GO:0044238//primary metabolic process (Biological Process); GO:0044249//cellular biosynthetic process (Biological Process); GO:0044710//single-organism metabolic process (Biological Process); GO:1901576//organic substance biosynthetic process (Biological Process); heat stress transcription factor a-2d	K09419|HSFF	http://www.genome.jp/dbget-bin/www_bget?ko:K09419
No	Chr9.g26915	297	266	318	1060	772	725	-1.58365	4.73e-29	6.68e-26	PREDICTED: putative disease resistance RPP13-like protein 3 isoform X2 [Setaria italica]	[NB-ARC domain],[leucine Rich Repeat],[resistance protein]	-	-	-
No	Chr7.g21573	9422	8679	9025	2368	2207	1969	1.9874	6.06e-29	8.23e-26	Os04g0253000, partial [Oryza sativa Japonica Group]	[Histone H1],[linker histone H1 and H5 family],[histone h1]	GO:0006334//nucleosome assembly (Biological Process); GO:0000786//nucleosome (Cellular Component); GO:0005634//nucleus (Cellular Component); GO:0003677//DNA binding (Cellular Component); histone h1	K11275|H1_5	http://www.genome.jp/dbget-bin/www_bget?ko:K11275
No	Chr5.g14723	419	562	521	2709	1964	2014	-2.19626	1.93e-28	2.52e-25	PREDICTED: polyamine oxidase-like isoform X1 [Setaria italica]	[Flavin containing amine oxidoreductase],[Polyamine oxidase]	GO:0055114//oxidation-reduction process (Biological Process); GO:0052893//N1-acetylspermine:oxygen oxidoreductase (propane-1,3-diamine-forming) activity (Cellular Component); GO:0052896//spermidine oxidase (propane-1,3-diamine-forming) activity (Cellular Component); GO:0052897//N8-acetylspermidine:oxygen oxidoreductase (propane-1,3-diamine-forming) activity (Cellular Component); GO:0052898//N1-ac…	K13366|MPAO, PAO1	http://www.genome.jp/dbget-bin/www_bget?ko:K13366
Yes	Chr9.g28420	169	152	305	5	3	2	5.90593	2.06e-28	2.6e-25	cortical cell-delineating protein precursor [Zea mays]	[Protease inhibitor/seed storage/LTP family],[14 kDa proline-rich protein DC2.15-like]	GO:0006869//lipid transport (Biological Process); GO:0008289//lipid binding (Cellular Component); 14 kda proline-rich protein	-	-
No	Chr6.g17661	1	1	2	486	306	281	-8.09879	1.7e-27	2.06e-24	PREDICTED: uncharacterized protein LOC107280389 [Oryza sativa Japonica Group]	[transposon protein],[Transposon protein]	GO:0005739//mitochondrion (Cellular Component); GO:0003676//nucleic acid binding (Cellular Component); GO:0008270//zinc ion binding (Cellular Component); transposon mutator sub-class	-	-
No	Chr1.g01568	1732	1417	1614	609	414	411	1.69399	1.75e-27	2.06e-24	PREDICTED: two-component response regulator-like PRR95 isoform X1 [Setaria italica]	[transcription factor],[Transcription factor],[Two-component response regulator-like],[REC]	GO:0000160//phosphorelay signal transduction system (Biological Process); GO:0006351//transcription, DNA-templated (Biological Process); GO:0005622//intracellular (Cellular Component); two-component response regulator-like prr95	K12130|PRR5	http://www.genome.jp/dbget-bin/www_bget?ko:K12130
Yes	Chr7.g23078	468	400	512	153	125	108	1.7865	2.7e-27	3.08e-24	PREDICTED: heat shock protein 82 [Setaria italica]	[heat shock protein],[Hsp90 protein],[Heat Shock Protein],[Heat shock protein],[Molecular chaperone. Has ATPase activity (By similarity)]	GO:0006457//protein folding (Biological Process); GO:0006950//response to stress (Biological Process); GO:0005737//cytoplasm (Cellular Component); GO:0005524//ATP binding (Cellular Component); GO:0051082//unfolded protein binding (Cellular Component); heat shock protein 90	K04079|htpG, HSP90A	http://www.genome.jp/dbget-bin/www_bget?ko:K04079
Yes	Chr9.g26963	1819	1595	2989	462	273	145	2.86209	2.08e-26	2.29e-23	proline-rich protein 4 [Sorghum bicolor]	[- Pollen Ole e I allergen and extensin family protein precursor, expressed],[Pollen proteins Ole e I like]	-	-	-
Yes	Chr4.g12875	654	576	629	182	145	144	1.92877	2.63e-26	2.82e-23	hypothetical protein BAE44_0019854 [Dichanthelium oligosanthes]	[Plant-specific domain TIGR01615 family protein],[Protein of unknown function (DUF506) ]	-	-	-
Yes	Chr17.g46047	241	168	186	20	23	15	3.31208	6.97e-26	7.24e-23	indole-2-monooxygenase [Sorghum bicolor]	[Cytochrome p450],[cytochrome P450],[Cytochrome P450]	GO:0044550//secondary metabolite biosynthetic process (Biological Process); GO:0016020//membrane (Cellular Component); GO:0016709//oxidoreductase activity, acting on paired donors, with incorporation or reduction of molecular oxygen, NAD(P)H as one donor, and incorporation of one atom of oxygen (Cellular Component); GO:0046872//metal ion binding (Cellular Component); indole-2-monooxygenase-like	-	-
No	Chr17.g44677	1277	1114	1494	654	414	333	1.44953	4.56e-25	4.6e-22	PREDICTED: heat shock protein 81-1 [Oryza sativa Japonica Group]	[heat shock protein],[Heat Shock Protein],[Heat shock protein],[Molecular chaperone. Has ATPase activity (By similarity)]	GO:0006457//protein folding (Biological Process); GO:0006950//response to stress (Biological Process); GO:0005737//cytoplasm (Cellular Component); GO:0005524//ATP binding (Cellular Component); GO:0051082//unfolded protein binding (Cellular Component); heat shock protein 90	K04079|htpG, HSP90A	http://www.genome.jp/dbget-bin/www_bget?ko:K04079
No	Chr4.g11177	461	386	400	2459	1306	1221	-1.99273	4.99e-25	4.9e-22	PREDICTED: AP2/ERF and B3 domain-containing protein Os01g0141000-like [Setaria italica]	[AP2 ERF and B3 domain-containing],[B3]	GO:0006355//regulation of transcription, DNA-templated (Biological Process); GO:0005634//nucleus (Cellular Component); GO:0009536//plastid (Cellular Component); GO:0003677//DNA binding (Cellular Component); GO:0003700//transcription factor activity, sequence-specific DNA binding (Cellular Component); ap2 erf and b3 domain-containing protein os01g0141000-like	-	-
Yes	Chr8.g25377	301	196	266	42	39	35	2.65571	7.23e-25	6.9e-22	PREDICTED: heat shock protein 82 [Setaria italica]	[heat shock protein],[Hsp90 protein],[Heat Shock Protein],[Heat shock protein],[Molecular chaperone. Has ATPase activity (By similarity)]	GO:0006457//protein folding (Biological Process); GO:0006950//response to stress (Biological Process); GO:0005737//cytoplasm (Cellular Component); GO:0005524//ATP binding (Cellular Component); GO:0051082//unfolded protein binding (Cellular Component); heat shock protein 90	K04079|htpG, HSP90A	http://www.genome.jp/dbget-bin/www_bget?ko:K04079
Yes	Chr16.g43542	112	124	187	6	5	1	5.09853	9.24e-25	8.59e-22	hypothetical protein BAE44_0013002 [Dichanthelium oligosanthes]	[NA]	-	-	-
No	Chr15.g40626	1281	1056	1053	2	0	0	10.711	1.11e-24	1.01e-21	PREDICTED: putative receptor-like protein kinase At4g00960 [Setaria italica]	[Serine Threonine protein kinase],[STYKc]	GO:0016301//kinase activity (Cellular Component); receptor-like protein kinase at4g00960	-	-
No	Chr15.g41559	285	227	266	60	51	45	2.2701	1.25e-24	1.1e-21	PREDICTED: putative receptor-like protein kinase At4g00960 [Setaria italica]	[Serine Threonine protein kinase],[STYKc]	GO:0016301//kinase activity (Cellular Component); receptor-like protein kinase at4g00960	-	-
No	Chr11.g34576	399	322	436	137	106	71	1.84775	4.58e-24	3.95e-21	UV radiation resistance-associated gene protein [Sorghum bicolor]	[Inherit from KOG: UV radiation resistance],[UV radiation resistance]	GO:0035493//SNARE complex assembly (Biological Process); GO:0060627//regulation of vesicle-mediated transport (Biological Process); GO:0000323//lytic vacuole (Cellular Component); GO:0005768//endosome (Cellular Component); GO:0000149//SNARE binding (Cellular Component); uv radiation resistance-associated gene protein	-	-
No	Chr19.g49178	196	171	188	3	1	1	6.7691	5.21e-23	4.38e-20	hypothetical protein SETIT_034079mg [Setaria italica]	[Excision repair cross-complementing rodent repair deficiency, complementation group 4],[ERCC4],[DNA repair endonuclease]	GO:0000712//resolution of meiotic recombination intermediates (Biological Process); GO:0000724//double-strand break repair via homologous recombination (Biological Process); GO:0006296//nucleotide-excision repair, DNA incision, 5'-to lesion (Biological Process); GO:0006979//response to oxidative stress (Biological Process); GO:1901255//nucleotide-excision repair involved in interstrand cross-link…	K10848|ERCC4, XPF	http://www.genome.jp/dbget-bin/www_bget?ko:K10848
No	Chr8.g23498	166	152	132	2	8	8	4.56751	9.7e-23	7.97e-20	hypothetical protein SORBI_3006G229800 [Sorghum bicolor]	[serine threonine-protein kinase],[Serine Threonine protein kinase]	GO:0006468//protein phosphorylation (Biological Process); GO:0006952//defense response (Biological Process); GO:0005886//plasma membrane (Cellular Component); GO:0009506//plasmodesma (Cellular Component); GO:0000166//nucleotide binding (Cellular Component); GO:0004674//protein serine/threonine kinase activity (Cellular Component); receptor-like serine threonine-protein kinase sd1-8	-	-
No	Chr10.g31425	127	139	161	688	386	401	-1.81117	2.11e-22	1.69e-19	PREDICTED: beta-amylase 1, chloroplastic-like [Setaria italica]	[beta-amylase],[Beta-amylase]	GO:0000272//polysaccharide catabolic process (Biological Process); GO:0009536//plastid (Cellular Component); GO:0016161//beta-amylase activity (Cellular Component); beta-amylase chloroplastic	K01177|E3.2.1.2	http://www.genome.jp/dbget-bin/www_bget?ko:K01177
No	Chr9.g25429	1	1	5	143	198	226	-6.50342	2.27e-22	1.78e-19	hypothetical protein OsI_05463 [Oryza sativa Indica Group]	[Rhodanese domain protein],[Rhodanese-like domain],[RHOD],[Thiosulfate sulfurtransferase (Rhodanese)-like domain containing 1]	-	-	-
No	Chr3.g07197	480	425	451	1488	1168	1016	-1.47885	6.6e-22	5.06e-19	DNA-binding with one finger protein 15 [Eleusine coracana]	[dof zinc finger protein],[Zinc finger protein],[zinc finger protein]	GO:0006355//regulation of transcription, DNA-templated (Biological Process); GO:0003677//DNA binding (Cellular Component); cyclic dof factor 2-like	-	-
No	Chr5.g16003	105	122	175	20	11	11	3.21784	7.58e-22	5.7e-19	60S ribosomal protein L8 [Sorghum bicolor]	[60S ribosomal protein],[Ribosomal protein],[One of the primary rRNA binding proteins. Required for association of the 30S and 50S subunits to form the 70S ribosome, for tRNA binding and peptide bond formation. It has been suggested to have peptidyltransferase activity]	GO:0002181//cytoplasmic translation (Biological Process); GO:0022625//cytosolic large ribosomal subunit (Cellular Component); GO:0003723//RNA binding (Cellular Component); GO:0003735//structural constituent of ribosome (Cellular Component); 60s ribosomal protein l8	K02938|RP-L8e, RPL8	http://www.genome.jp/dbget-bin/www_bget?ko:K02938
Yes	Chr1.g00523	323	241	284	77	57	57	2.10515	1.52e-21	1.12e-18	dnaJ homolog subfamily B member 3 [Zea mays]	[DnaJ domain],[DNAj (Hsp40) homolog, subfamily B, member],[ATP binding to DnaK triggers the release of the substrate protein, thus completing the reaction cycle. Several rounds of ATP-dependent interactions between DnaJ, DnaK and GrpE are required for fully efficient folding. Also involved, together with DnaK and GrpE, in the DNA replication of plasmids through activation of initiation proteins (…	GO:0005737//cytoplasm (Cellular Component); dnaj homolog subfamily b member 3-like	-	-
No	Chr9.g25836	23	19	21	168	143	96	-2.72753	4.48e-21	3.23e-18	PREDICTED: uncharacterized protein LOC101778152 [Setaria italica]	[PLATZ transcription factor],[zinc-binding protein]	-	-	-
No	Chr8.g25254	414	414	548	0	0	0	11.2107	5.09e-21	3.59e-18	indolin-2-one monooxygenase [Dichanthelium oligosanthes]	[Cytochrome p450]	GO:0055114//oxidation-reduction process (Biological Process); GO:0016021//integral component of membrane (Cellular Component); GO:0004497//monooxygenase activity (Cellular Component); GO:0005506//iron ion binding (Cellular Component); GO:0016705//oxidoreductase activity, acting on paired donors, with incorporation or reduction of molecular oxygen (Cellular Component); GO:0020037//heme binding (Ce…	K13225|BX4, CYP71C1	http://www.genome.jp/dbget-bin/www_bget?ko:K13225
Yes	Chr2.g05099	465	397	427	121	109	100	1.90951	6.86e-21	4.75e-18	Os09g0526650 [Oryza sativa Japonica Group]	-	GO:0000105//histidine biosynthetic process (Biological Process); GO:0009536//plastid (Cellular Component); GO:0003879//ATP phosphoribosyltransferase activity (Cellular Component); Os09g0526650 [Oryza sativa Japonica Group]	-	-
Yes	Chr7.g22144	1470	1267	1346	106	204	152	3.02237	7.38e-21	5.01e-18	PREDICTED: BTB/POZ and TAZ domain-containing protein 1-like [Brachypodium distachyon]	[BTB/POZ domain],[E1A binding protein p300],[bromodomain]	-	-	-
No	Chr4.g11099	353	494	470	57	52	72	2.7754	1.48e-20	9.84e-18	PREDICTED: Bowman-Birk type trypsin inhibitor-like [Setaria italica]	[BowB]	GO:0044238//primary metabolic process (Biological Process); GO:0071704//organic substance metabolic process (Biological Process); bowman-birk type trypsin inhibitor-like	-	-
No	Chr3.g07115	1792	1554	1974	4532	3624	2868	-1.09657	1.62e-20	1.06e-17	PREDICTED: protein ZINC INDUCED FACILITATOR-LIKE 1-like isoform X1 [Setaria italica]	[major facilitator superfamily antiporter],[Major Facilitator superfamily],[Major facilitator superfamily],[Sugar (and other) transporter]	GO:0055085//transmembrane transport (Biological Process); GO:0016021//integral component of membrane (Cellular Component); GO:0005215//transporter activity (Cellular Component); probable peptide nitrate transporter at3g43790	-	-
No	Chr5.g16346	240	193	423	56	33	17	2.98718	1.79e-20	1.15e-17	uncharacterized protein LOC8056729 [Sorghum bicolor]	[glycosyl hydrolase family 10 protein],[Glyco_10],[hydrolase family 10],[Carbohydrate binding domain]	GO:0045493//xylan catabolic process (Biological Process); GO:0004553//hydrolase activity, hydrolyzing O-glycosyl compounds (Cellular Component); endo- -beta-xylanase a-like	-	-
Yes	Chr5.g14649	8416	7391	8924	4983	3467	3182	1.05018	2.65e-20	1.67e-17	PREDICTED: ethylene-responsive transcription factor ERF073-like [Setaria italica]	[AP2]	GO:0006351//transcription, DNA-templated (Biological Process); ethylene-responsive element binding protein 2	-	-
Yes	Chr1.g01605	1192	1198	1265	409	378	336	1.64095	2.93e-20	1.82e-17	hypothetical protein SETIT_030094mg [Setaria italica]	[Heat stress transcription factor],[heat stress transcription factor],[Transcription factor],[transcription factor]	-	K09419|HSFF	http://www.genome.jp/dbget-bin/www_bget?ko:K09419
No	Chr5.g17426	282	263	346	921	677	692	-1.4233	5.51e-20	3.36e-17	gibberellin 20 oxidase 1-D [Sorghum bicolor]	[gibberellin 20 oxidase],[oxidoreductase, 2OG-Fe(II) oxygenase family protein],[2OGFe(II) oxygenase],[gibberellin]	GO:0009416//response to light stimulus (Biological Process); GO:0009686//gibberellin biosynthetic process (Biological Process); GO:0009740//gibberellic acid mediated signaling pathway (Biological Process); GO:0009826//unidimensional cell growth (Biological Process); GO:0009908//flower development (Biological Process); GO:0055114//oxidation-reduction process (Biological Process); GO:0005506//iron …	K05282|E1.14.11.12	http://www.genome.jp/dbget-bin/www_bget?ko:K05282
No	Chr4.g12822	112	83	95	399	296	268	-1.77351	1.43e-19	8.55e-17	PREDICTED: UDP-glycosyltransferase 88F3-like [Setaria italica]	[UDP-glucoronosyl and UDP-glucosyl transferase],[UDP-Glycosyltransferase],[Transferase]	GO:0009813//flavonoid biosynthetic process (Biological Process); GO:0052696//flavonoid glucuronidation (Biological Process); GO:0043231//intracellular membrane-bounded organelle (Cellular Component); GO:0080043//quercetin 3-O-glucosyltransferase activity (Cellular Component); GO:0080044//quercetin 7-O-glucosyltransferase activity (Cellular Component); anthocyanidin -o-glucosyltransferase-like	-	-
No	Chr2.g06156	191	170	209	15	21	28	3.04564	1.98e-19	1.16e-16	PREDICTED: multiprotein-bridging factor 1c [Setaria italica]	[Multiprotein bridging factor 1],[factor 1],[Factor 1]	GO:0006457//protein folding (Biological Process); GO:0009644//response to high light intensity (Biological Process); GO:0034976//response to endoplasmic reticulum stress (Biological Process); GO:0042542//response to hydrogen peroxide (Biological Process); GO:0045893//positive regulation of transcription, DNA-templated (Biological Process); GO:0005730//nucleolus (Cellular Component); GO:0003700//t…	K03627|MBF1	http://www.genome.jp/dbget-bin/www_bget?ko:K03627
No	Chr9.g26914	92	91	102	352	281	260	-1.70143	2.34e-19	1.36e-16	PREDICTED: putative disease resistance RPP13-like protein 3 isoform X2 [Setaria italica]	[NB-ARC domain],[leucine Rich Repeat],[resistance protein]	-	-	-
No	Chr6.g20585	1641	1638	1906	519	567	423	1.70786	2.46e-19	1.4e-16	Bowman-Birk type trypsin inhibitor isoform X2 [Sorghum bicolor]	[NA]	GO:0010951//negative regulation of endopeptidase activity (Biological Process); GO:0005576//extracellular region (Cellular Component); GO:0004867//serine-type endopeptidase inhibitor activity (Cellular Component); GO:0008233//peptidase activity (Cellular Component); bowman-birk type trypsin inhibitor-like	-	-
No	Chr1.g01520	320	438	410	1572	1291	1281	-1.88246	3.91e-19	2.19e-16	PREDICTED: probable aquaporin PIP2-7 [Oryza sativa Japonica Group]	[Aquaporin],[Major intrinsic protein],[Channel that permits osmotically driven movement of water in both directions. It is involved in the osmoregulation and in the maintenance of cell turgor during volume expansion in rapidly growing cells. It mediates rapid entry or exit of water in response to abrupt changes in osmolarity (By similarity)]	GO:0006833//water transport (Biological Process); GO:0009992//cellular water homeostasis (Biological Process); GO:0015793//glycerol transport (Biological Process); GO:0034220//ion transmembrane transport (Biological Process); GO:0005773//vacuole (Cellular Component); GO:0005887//integral component of plasma membrane (Cellular Component); GO:0009506//plasmodesma (Cellular Component); GO:0015250//w…	K09872|PIP	http://www.genome.jp/dbget-bin/www_bget?ko:K09872
No	Chr6.g17590	339	371	407	160	102	95	1.6192	6.31e-19	3.48e-16	hypothetical protein BAE44_0022491 [Dichanthelium oligosanthes]	[PPR repeat],[Pentatricopeptide repeat-containing protein]	GO:0005739//mitochondrion (Cellular Component); GO:0044425//membrane part (Cellular Component); pentatricopeptide repeat-containing protein mitochondrial-like	-	-
No	Chr6.g18685	202	165	215	55	49	26	2.12914	1.35e-18	7.36e-16	uncharacterized protein LOC109778192 [Aegilops tauschii subsp. tauschii]	[chaperone protein],[DnaJ domain],[DNAj (Hsp40) homolog, subfamily B, member],[ATP binding to DnaK triggers the release of the substrate protein, thus completing the reaction cycle. Several rounds of ATP-dependent interactions between DnaJ, DnaK and GrpE are required for fully efficient folding. Also involved, together with DnaK and GrpE, in the DNA replication of plasmids through activation of i…	-	-	-
No	Chr5.g15020	199	159	181	650	459	480	-1.60911	1.42e-18	7.61e-16	hypothetical protein BAE44_0013289 [Dichanthelium oligosanthes]	[NA]	-	-	-
Yes	Chr2.g05074	360	259	293	50	65	48	2.40958	2.16e-18	1.14e-15	transcription factor DREB1.4 [Zoysia japonica]	[Transcriptional activator that binds specifically to the DNA sequence 5'- AG CCGAC-3'. Binding to the C-repeat DRE element mediates high salinity- and dehydration-inducible transcription. Confers resistance to high salt, cold and drought stress (By similarity)]	GO:0009536//plastid (Cellular Component); c-repeat binding factor 6	-	-
No	Chr4.g11846	576	577	691	1831	1648	1608	-1.54271	3.23e-18	1.68e-15	Methylsterol monooxygenase 1-2 [Zea mays]	[Fatty acid hydroxylase superfamily],[fatty acid hydroxylase],[C-4 methylsterol oxidase]	-	K14423|SMO1	http://www.genome.jp/dbget-bin/www_bget?ko:K14423
No	Chr9.g25516	73	68	69	286	221	193	-1.77785	3.47e-18	1.78e-15	uncharacterized protein LOC109756091 [Aegilops tauschii subsp. tauschii]	-	-	-	-
No	Chr16.g43411	401	357	438	98	104	99	1.90686	5.42e-18	2.74e-15	cysteine-rich receptor-like protein kinase 6 [Sorghum bicolor]	[Pfam:DUF26],[Serine Threonine protein kinase],[Testis-specific kinase]	GO:0006468//protein phosphorylation (Biological Process); GO:0006952//defense response (Biological Process); GO:0005886//plasma membrane (Cellular Component); GO:0009506//plasmodesma (Cellular Component); GO:0000166//nucleotide binding (Cellular Component); GO:0004674//protein serine/threonine kinase activity (Cellular Component); tpa: duf26-domain receptor-like protein kinase family protein	-	-
Yes	Chr4.g13422	539	513	564	210	184	159	1.49454	6.35e-18	3.16e-15	PREDICTED: ultraviolet-B receptor UVR8 isoform X2 [Oryza sativa Japonica Group]	[Regulator of chromosome condensation (RCC1) repeat],[regulator of chromosome condensation],[Regulator of chromosome condensation],[E3 ubiquitin-protein ligase]	GO:0016020//membrane (Cellular Component); ultraviolet-b receptor uvr8	-	-
No	Chr4.g11411	2566	1703	2021	330	397	402	2.36845	6.59e-18	3.23e-15	crocetin glucosyltransferase, chloroplastic [Sorghum bicolor]	[UDP-glycosyltransferase 75D1-like],[UDP-glucoronosyl and UDP-glucosyl transferase],[UDP-Glycosyltransferase],[Transferase]	GO:0009812//flavonoid metabolic process (Biological Process); GO:0043231//intracellular membrane-bounded organelle (Cellular Component); GO:0035251//UDP-glucosyltransferase activity (Cellular Component); cyanidin 3-o-rutinoside 5-o-glucosyltransferase-like	-	-
Yes	Chr2.g06450	744	619	734	259	245	198	1.51884	8.65e-18	4.18e-15	PREDICTED: basic leucine zipper 9 [Setaria italica]	[Basic region leucine zipper],[transcription factor]	GO:0006355//regulation of transcription, DNA-templated (Biological Process); GO:0005634//nucleus (Cellular Component); GO:0003700//transcription factor activity, sequence-specific DNA binding (Cellular Component); GO:0043565//sequence-specific DNA binding (Cellular Component); basic leucine zipper 9	-	-
No	Chr2.g03866	253	195	268	0	0	0	10.2691	9.25e-18	4.41e-15	PREDICTED: serine carboxypeptidase II-2 [Brachypodium distachyon]	[Serine carboxypeptidase],[Carboxypeptidase],[Serine Carboxypeptidase],[carboxy-peptidase]	GO:0019932//second-messenger-mediated signaling (Biological Process); GO:0051603//proteolysis involved in cellular protein catabolic process (Biological Process); GO:0005773//vacuole (Cellular Component); GO:0004185//serine-type carboxypeptidase activity (Cellular Component); serine carboxypeptidase ii-2	K16297|SCPL-II	http://www.genome.jp/dbget-bin/www_bget?ko:K16297
Yes	Chr5.g15149	5411	4691	5127	2370	1992	1677	1.2866	1.08e-17	5.09e-15	PREDICTED: serine carboxypeptidase II-2 [Brachypodium distachyon]	[Serine carboxypeptidase],[Carboxypeptidase],[Serine Carboxypeptidase],[carboxy-peptidase]	GO:0019932//second-messenger-mediated signaling (Biological Process); GO:0051603//proteolysis involved in cellular protein catabolic process (Biological Process); GO:0005773//vacuole (Cellular Component); GO:0004185//serine-type carboxypeptidase activity (Cellular Component); serine carboxypeptidase ii-2	K16297|SCPL-II	http://www.genome.jp/dbget-bin/www_bget?ko:K16297
No	Chr9.g28146	162	151	211	630	377	365	-1.42175	1.71e-17	7.94e-15	hypothetical protein SETIT_019368mg, partial [Setaria italica]	[STYKc],[Serine Threonine protein kinase],[Testis-specific kinase]	GO:0006468//protein phosphorylation (Biological Process); GO:0007166//cell surface receptor signaling pathway (Biological Process); GO:0005886//plasma membrane (Cellular Component); GO:0016021//integral component of membrane (Cellular Component); GO:0004674//protein serine/threonine kinase activity (Cellular Component); GO:0005509//calcium ion binding (Cellular Component); GO:0005524//ATP binding…	-	-
No	Chr2.g05842	407	433	532	1296	897	839	-1.18654	1.92e-17	8.8e-15	3-hydroxy-3-methylglutaryl-coenzyme A reductase 2 [Zea mays]	[Hydroxymethylglutaryl-coenzyme A reductase],[)-reductase],[3-hydroxy-3-methylglutaryl-coenzyme A reductase]	GO:0008299//isoprenoid biosynthetic process (Biological Process); GO:0015936//coenzyme A metabolic process (Biological Process); GO:0016126//sterol biosynthetic process (Biological Process); GO:0055114//oxidation-reduction process (Biological Process); GO:0005739//mitochondrion (Cellular Component); GO:0005778//peroxisomal membrane (Cellular Component); GO:0005789//endoplasmic reticulum membrane …	K00021|E1.1.1.34	http://www.genome.jp/dbget-bin/www_bget?ko:K00021
Yes	Chr16.g42503	1145	1135	1355	540	460	420	1.29388	2.18e-17	9.86e-15	PREDICTED: probable carboxylesterase 15 isoform X1 [Setaria italica]	[alpha beta hydrolase fold-3 domain protein],[alpha/beta hydrolase fold],[Carboxylesterase]	-	-	-
No	Chr4.g11098	997	958	956	108	65	161	3.00934	3.05e-17	1.36e-14	PREDICTED: Bowman-Birk type trypsin inhibitor-like [Setaria italica]	[BowB]	GO:0044238//primary metabolic process (Biological Process); GO:0071704//organic substance metabolic process (Biological Process); bowman-birk type trypsin inhibitor-like	-	-
No	Chr8.g25115	0	0	0	295	333	110	-10.4015	3.91e-17	1.73e-14	PREDICTED: transcription factor bHLH35-like [Setaria italica]	[transcription factor],[Transcription factor],[Helix-loop-helix DNA-binding domain]	GO:0005488//binding (Cellular Component); dna binding like	-	-
Yes	Chr6.g18476	4478	3801	4126	1568	1469	1243	1.47391	4.09e-17	1.78e-14	putative transformer serine/arginine-rich ribonucleoprotein [Oryza sativa Japonica Group]	[RNA binding motif protein],[RNA recognition motif. (a.k.a. RRM, RBD, or RNP domain)]	GO:0009536//plastid (Cellular Component); GO:0000166//nucleotide binding (Cellular Component); GO:0003676//nucleic acid binding (Cellular Component); serine arginine-rich splicing factor sr45a isoform x1	K12897|TRA2	http://www.genome.jp/dbget-bin/www_bget?ko:K12897
No	Chr3.g08837	661	537	668	294	221	209	1.31627	4.17e-17	1.8e-14	uncharacterized protein LOC100384340 [Zea mays]	[Inherit from strNOG: ATP synthase protein I],[ATP synthase protein I]	GO:0016021//integral component of membrane (Cellular Component); atp synthase protein i-related partial	K02116|atpI	http://www.genome.jp/dbget-bin/www_bget?ko:K02116
No	Chr1.g03125	49	26	48	323	170	138	-2.36423	4.39e-17	1.87e-14	PREDICTED: lipid transfer-like protein VAS [Setaria italica]	[lipid transfer-like protein],[Inherit from strNOG: lipid transfer-like protein]	GO:0006508//proteolysis (Biological Process); GO:0016021//integral component of membrane (Cellular Component); GO:0031225//anchored component of membrane (Cellular Component); GO:0004222//metalloendopeptidase activity (Cellular Component); GO:0046872//metal ion binding (Cellular Component); lipid binding protein	-	-
No	Chr1.g03350	128	113	210	34	26	19	2.45395	4.68e-17	1.97e-14	PREDICTED: transport and Golgi organization 2 homolog [Oryza sativa Japonica Group]	[Ser Thr-rich protein T10 in DGCR],[ser Thr-rich protein T10 in DGCR],[Chromosome 22 open reading frame 25]	-	-	-
No	Chr8.g24435	621	685	730	224	179	201	1.68737	4.9e-17	2.03e-14	hypothetical protein SETIT_009328mg [Setaria italica]	[raffinose synthase],[Raffinose synthase or seed imbibition protein Sip1]	GO:0005739//mitochondrion (Cellular Component); GO:0003824//catalytic activity (Cellular Component); probable galactinol--sucrose galactosyltransferase 2	-	-
No	Chr10.g29562	168	174	239	885	522	390	-1.63619	5.2e-17	2.14e-14	NADP-dependent D-sorbitol-6-phosphate dehydrogenase [Saccharum hybrid cultivar]	[reductase],[)-reductase]	GO:0055114//oxidation-reduction process (Biological Process); GO:0016491//oxidoreductase activity (Cellular Component); nadp-dependent d-sorbitol-6-phosphate dehydrogenase	-	-
No	Chr14.g40153	547	457	430	102	113	99	2.12297	5.98e-17	2.43e-14	hypothetical protein BAE44_0004553 [Dichanthelium oligosanthes]	[Peptidase of plants and bacteria]	GO:0009536//plastid (Cellular Component); uncharacterized protein loc4339731	-	-
Yes	Chr7.g22510	2847	2119	2466	667	675	649	1.81478	7.03e-17	2.82e-14	PREDICTED: cellulose synthase-like protein H1 isoform X1 [Setaria italica]	[cellulose synthase-like protein],[Glycosyl transferase, family 2],[Cellulose synthase]	GO:0030244//cellulose biosynthetic process (Biological Process); GO:0071555//cell wall organization (Biological Process); GO:0005794//Golgi apparatus (Cellular Component); GO:0016021//integral component of membrane (Cellular Component); GO:0016760//cellulose synthase (UDP-forming) activity (Cellular Component); cellulose synthase-like protein h1	-	-
Yes	Chr1.g00524	570	416	416	117	103	104	2.05483	7.62e-17	3e-14	PREDICTED: chaperone protein DnaJ-like [Setaria italica]	[DnaJ domain],[DNAj (Hsp40) homolog, subfamily B, member],[ATP binding to DnaK triggers the release of the substrate protein, thus completing the reaction cycle. Several rounds of ATP-dependent interactions between DnaJ, DnaK and GrpE are required for fully efficient folding. Also involved, together with DnaK and GrpE, in the DNA replication of plasmids through activation of initiation proteins (…	-	-	-
No	Chr11.g34561	167	166	183	627	621	380	-1.70092	7.65e-17	3e-14	PREDICTED: glutamine--fructose-6-phosphate aminotransferase [isomerizing] 2-like [Setaria italica]	[SIS domain],[Glucosamine-fructose-6-phosphate aminotransferase],[Catalyzes the first step in hexosamine metabolism, converting fructose-6P into glucosamine-6P using glutamine as a nitrogen source (By similarity)],[Glucosaminefructose-6-phosphate aminotransferase]	GO:0005975//carbohydrate metabolic process (Biological Process); GO:0006002//fructose 6-phosphate metabolic process (Biological Process); GO:0006047//UDP-N-acetylglucosamine metabolic process (Biological Process); GO:1901137//carbohydrate derivative biosynthetic process (Biological Process); GO:0005739//mitochondrion (Cellular Component); GO:0004360//glutamine-fructose-6-phosphate transaminase (i…	K00820|E2.6.1.16, glmS	http://www.genome.jp/dbget-bin/www_bget?ko:K00820
Yes	Chr6.g18481	1660	1496	1688	977	633	548	1.14691	8.82e-17	3.42e-14	hypothetical protein SETIT_038751mg, partial [Setaria italica]	[heat shock protein],[response to heat],[kDa class I heat shock],[heat shock]	GO:0009408//response to heat (Biological Process); GO:0042542//response to hydrogen peroxide (Biological Process); GO:0045471//response to ethanol (Biological Process); GO:0046685//response to arsenic-containing substance (Biological Process); GO:0046686//response to cadmium ion (Biological Process); GO:0046688//response to copper ion (Biological Process); GO:0044424//intracellular part (Cellular…	K13993|HSP20	http://www.genome.jp/dbget-bin/www_bget?ko:K13993
Yes	Chr8.g24368	420	429	517	165	165	112	1.57319	1.02e-16	3.92e-14	hypothetical protein BAE44_0013825 [Dichanthelium oligosanthes]	[Putative methyltransferase],[histidine protein methyltransferase 1 homolog],[Inherit from KOG: histidine protein methyltransferase 1 homolog]	GO:0009414//response to water deprivation (Biological Process); GO:0010200//response to chitin (Biological Process); GO:0032259//methylation (Biological Process); GO:0042538//hyperosmotic salinity response (Biological Process); GO:0008168//methyltransferase activity (Cellular Component); histidine protein methyltransferase 1 homolog	-	-
No	Chr6.g20261	115	140	137	35	18	15	2.52498	1.25e-16	4.74e-14	L-type lectin-domain containing receptor kinase IV.2 [Dichanthelium oligosanthes]	[Serine Threonine protein kinase]	GO:0006468//protein phosphorylation (Biological Process); GO:0016021//integral component of membrane (Cellular Component); GO:0004674//protein serine/threonine kinase activity (Cellular Component); GO:0005524//ATP binding (Cellular Component); GO:0030246//carbohydrate binding (Cellular Component); l-type lectin-domain containing receptor kinase -like	-	-
No	Chr10.g30537	115	115	193	32	21	23	2.41305	1.71e-16	6.42e-14	Cytochrome P450 84A1 [Dichanthelium oligosanthes]	[Cytochrome p450],[cytochrome P450]	GO:0009809//lignin biosynthetic process (Biological Process); GO:0016020//membrane (Cellular Component); GO:0016709//oxidoreductase activity, acting on paired donors, with incorporation or reduction of molecular oxygen, NAD(P)H as one donor, and incorporation of one atom of oxygen (Cellular Component); GO:0046872//metal ion binding (Cellular Component); cytochrome p450 84a1	K09755|CYP84A, F5H	http://www.genome.jp/dbget-bin/www_bget?ko:K09755
Yes	Chr2.g03909	440	424	426	169	140	122	1.53977	2.34e-16	8.7e-14	PREDICTED: chaperone protein DnaJ-like [Setaria italica]	[DnaJ domain],[DNAj (Hsp40) homolog, subfamily B, member],[ATP binding to DnaK triggers the release of the substrate protein, thus completing the reaction cycle. Several rounds of ATP-dependent interactions between DnaJ, DnaK and GrpE are required for fully efficient folding. Also involved, together with DnaK and GrpE, in the DNA replication of plasmids through activation of initiation proteins (…	GO:0005737//cytoplasm (Cellular Component); dnaj homolog subfamily b member 3-like	-	-
No	Chr6.g18805	266	269	334	111	100	75	1.55215	2.92e-16	1.07e-13	PREDICTED: uncharacterized protein LOC101754998 [Setaria italica]	[NA]	GO:0005739//mitochondrion (Cellular Component); GO:0016020//membrane (Cellular Component); uncharacterized protein loc103718349 isoform x1	-	-
No	Chr20.g50370	129	116	217	3	0	0	7.22041	3.38e-16	1.23e-13	type 1 non-specific lipid transfer protein precursor [Triticum aestivum]	-	GO:0006869//lipid transport (Biological Process); GO:0006952//defense response (Biological Process); GO:0008289//lipid binding (Cellular Component); type 1 non specific lipid transfer protein precursor	-	-
No	Chr15.g41877	694	637	941	396	264	184	1.40448	4.12e-16	1.49e-13	PREDICTED: exosome complex component RRP41-like isoform X2 [Oryza sativa Japonica Group]	[exosome complex component],[3' exoribonuclease family, domain 2],[Phosphorolytic exoribonuclease that removes nucleotide residues following the -CCA terminus of tRNA and adds nucleotides to the ends of RNA molecules by using nucleoside diphosphates as substrates (By similarity)],[Exosome complex component]	GO:0009845//seed germination (Biological Process); GO:0016075//rRNA catabolic process (Biological Process); GO:0031125//rRNA 3'-end processing (Biological Process); GO:0034427//nuclear-transcribed mRNA catabolic process, exonucleolytic, 3'-5' (Biological Process); GO:0034475//U4 snRNA 3'-end processing (Biological Process); GO:0071028//nuclear mRNA surveillance (Biological Process); GO:0071051//p…	K12587|MTR3, EXOSC6	http://www.genome.jp/dbget-bin/www_bget?ko:K12587
No	Chr6.g20492	281	315	341	1	0	0	9.70619	4.85e-16	1.73e-13	eukaryotic translation initiation factor 3 subunit E [Sorghum bicolor]	[Component of the eukaryotic translation initiation factor 3 (eIF-3) complex, which is involved in protein synthesis and, together with other initiation factors, stimulates binding of mRNA and methionyl-tRNAi to the 40S ribosome (By similarity)]	GO:0001731//formation of translation preinitiation complex (Biological Process); GO:0006352//DNA-templated transcription, initiation (Biological Process); GO:0006406//mRNA export from nucleus (Biological Process); GO:0006446//regulation of translational initiation (Biological Process); GO:0006511//ubiquitin-dependent protein catabolic process (Biological Process); GO:0006606//protein import into …	K03250|EIF3E, INT6	http://www.genome.jp/dbget-bin/www_bget?ko:K03250
Yes	Chr6.g18015	92	78	120	13	17	7	2.91263	5.86e-16	2.07e-13	Aspartyl protease 25 [Dichanthelium oligosanthes]	[Inherit from strNOG: aspartic proteinase],[aspartic],[aspartic proteinase]	GO:0006508//proteolysis (Biological Process); GO:0030163//protein catabolic process (Biological Process); GO:0004190//aspartic-type endopeptidase activity (Cellular Component); protein aspartic protease in guard cell 2	-	-
Yes	Chr14.g40027	163	135	174	54	28	34	1.99108	6.46e-16	2.26e-13	PREDICTED: dnaJ homolog subfamily B member 4-like [Setaria italica]	[DnaJ homolog subfamily B member],[DNAj (Hsp40) homolog, subfamily B, member],[ATP binding to DnaK triggers the release of the substrate protein, thus completing the reaction cycle. Several rounds of ATP-dependent interactions between DnaJ, DnaK and GrpE are required for fully efficient folding. Also involved, together with DnaK and GrpE, in the DNA replication of plasmids through activation of i…	-	K09510|DNAJB4	http://www.genome.jp/dbget-bin/www_bget?ko:K09510
No	Chr6.g18747	338	372	433	1191	745	761	-1.27351	7.06e-16	2.44e-13	phytochrome b, partial [Oryza sativa Japonica Group]	[Regulatory photoreceptor which exists in two forms that are reversibly interconvertible by light the Pr form that absorbs maximally in the red region of the spectrum and the Pfr form that absorbs maximally in the far-red region],[Regulatory photoreceptor which exists in two forms that are reversibly interconvertible by light the Pr form that absorbs maximally in the red region of the spectrum an…	GO:0000160//phosphorelay signal transduction system (Biological Process); GO:0006355//regulation of transcription, DNA-templated (Biological Process); GO:0009584//detection of visible light (Biological Process); GO:0009585//red, far-red light phototransduction (Biological Process); GO:0017006//protein-tetrapyrrole linkage (Biological Process); GO:0018298//protein-chromophore linkage (Biological P…	K12121|PHYB	http://www.genome.jp/dbget-bin/www_bget?ko:K12121
No	Chr12.g35391	354	271	340	944	679	564	-1.21475	7.16e-16	2.45e-13	PREDICTED: achilleol B synthase [Brachypodium distachyon]	[Prenyltransferase and squalene oxidase repeat],[Squalene--hopene cyclase],[synthase]	GO:0005774//vacuolar membrane (Cellular Component); GO:0016021//integral component of membrane (Cellular Component); GO:0016866//intramolecular transferase activity (Cellular Component); achilleol b synthase-like	-	-
Yes	Chr19.g48225	93	90	200	17	3	3	4.06078	7.22e-16	2.45e-13	PREDICTED: long chain acyl-CoA synthetase 2 [Setaria italica]	[acyl-CoA synthetase],[Amp-dependent synthetase and ligase],[Acyl-CoA synthetase long-chain family member],[AMP-binding enzyme]	GO:0001676//long-chain fatty acid metabolic process (Biological Process); GO:0002213//defense response to insect (Biological Process); GO:0006633//fatty acid biosynthetic process (Biological Process); GO:0010025//wax biosynthetic process (Biological Process); GO:0010143//cutin biosynthetic process (Biological Process); GO:0010311//lateral root formation (Biological Process); GO:0050832//defense r…	K01897|ACSL, fadD	http://www.genome.jp/dbget-bin/www_bget?ko:K01897
Yes	Chr10.g32368	163	137	266	49	34	16	2.4839	7.96e-16	2.68e-13	vegetative cell wall protein gp1 [Sorghum bicolor]	-	-	-	-
No	Chr9.g27618	543	525	592	1430	1088	876	-1.0665	9.19e-16	3.04e-13	PREDICTED: probable protein phosphatase 2C 14 [Setaria italica]	[PP2Cc],[Phosphatase],[PHOsphatase]	GO:0006470//protein dephosphorylation (Biological Process); GO:0005739//mitochondrion (Cellular Component); GO:0004722//protein serine/threonine phosphatase activity (Cellular Component); GO:0046872//metal ion binding (Cellular Component); probable protein phosphatase 2c 14	-	-
Yes	Chr16.g43966	329	297	356	137	122	85	1.4704	9.2e-16	3.04e-13	Serine/arginine-rich SC35-like splicing factor SCL33 [Dichanthelium oligosanthes]	-	GO:0009536//plastid (Cellular Component); GO:0000166//nucleotide binding (Cellular Component); GO:0003676//nucleic acid binding (Cellular Component); loc100285628 isoform x1	K12900|FUSIP1	http://www.genome.jp/dbget-bin/www_bget?ko:K12900
No	Chr12.g34935	192	163	157	583	513	455	-1.65178	1.11e-15	3.62e-13	PREDICTED: elongation factor 2-like [Tarenaya hassleriana]	[Elongation factor],[Catalyzes the GTP-dependent ribosomal translocation step during translation elongation. During this step, the ribosome changes from the pre-translocational (PRE) to the post- translocational (POST) state as the newly formed A-site-bound peptidyl-tRNA and P-site-bound deacylated tRNA move to the P and E sites, respectively. Catalyzes the coordinated movement of the two tRNA mo…	GO:0006412//translation (Biological Process); GO:0005622//intracellular (Cellular Component); GO:0000166//nucleotide binding (Cellular Component); GO:0003924//GTPase activity (Cellular Component); elongation factor 2	K03234|EEF2	http://www.genome.jp/dbget-bin/www_bget?ko:K03234
Yes	Chr14.g38621	562	437	476	173	150	138	1.62317	1.92e-15	6.22e-13	hexokinase-7 [Aegilops tauschii subsp. tauschii]	[Hexokinase],[hexokinase]	GO:0001678//cellular glucose homeostasis (Biological Process); GO:0006096//glycolytic process (Biological Process); GO:0046835//carbohydrate phosphorylation (Biological Process); GO:0051156//glucose 6-phosphate metabolic process (Biological Process); GO:0005829//cytosol (Cellular Component); GO:0004340//glucokinase activity (Cellular Component); GO:0005524//ATP binding (Cellular Component); GO:00…	K00844|HK	http://www.genome.jp/dbget-bin/www_bget?ko:K00844
Yes	Chr7.g22765	1242	1022	1276	728	515	441	1.03656	2.59e-15	8.32e-13	PREDICTED: 70 kDa peptidyl-prolyl isomerase-like [Setaria italica]	[FKBP-type peptidyl-prolyl cis-trans isomerase],[Peptidyl-prolyl cis-trans isomerase],[peptidylprolyl]	GO:0000413//protein peptidyl-prolyl isomerization (Biological Process); GO:0061077//chaperone-mediated protein folding (Biological Process); GO:0005789//endoplasmic reticulum membrane (Cellular Component); GO:0003755//peptidyl-prolyl cis-trans isomerase activity (Cellular Component); GO:0005528//FK506 binding (Cellular Component); 70 kda peptidyl-prolyl isomerase-like	K09571|FKBP4_5	http://www.genome.jp/dbget-bin/www_bget?ko:K09571
Yes	Chr1.g00156	7699	6998	7394	4308	3223	2645	1.08983	3.84e-15	1.22e-12	PREDICTED: histone H3.3 isoform X1 [Daucus carota subsp. sativus]	[histone H3],[Core component of nucleosome. Nucleosomes wrap and compact DNA into chromatin, limiting DNA accessibility to the cellular machineries which require DNA as a template. Histones thereby play a central role in transcription regulation, DNA repair, DNA replication and chromosomal stability. DNA accessibility is regulated via a complex set of post-translational modifications of histones,…	GO:0006007//glucose catabolic process (Biological Process); GO:0006334//nucleosome assembly (Biological Process); GO:0006605//protein targeting (Biological Process); GO:0000786//nucleosome (Cellular Component); GO:0005634//nucleus (Cellular Component); GO:0016021//integral component of membrane (Cellular Component); GO:0031492//nucleosomal DNA binding (Cellular Component); GO:0046982//protein het…	K11253|H3	http://www.genome.jp/dbget-bin/www_bget?ko:K11253
No	Chr13.g37086	347	361	401	169	74	69	1.84624	3.92e-15	1.23e-12	PREDICTED: peptide-N4-(N-acetyl-beta-glucosaminyl)asparagine amidase A [Setaria italica]	[Peptide N-acetyl-beta-D-glucosaminyl asparaginase amidase A],[Peptide-N(4)-(N-acetyl-beta-glucosaminyl)asparagine amidase],[Peptide-N4-(N-acetyl-beta-glucosaminyl)asparagine amidase]	GO:0005773//vacuole (Cellular Component); peptide-n4-(n-acetyl-beta-glucosaminyl)asparagine amidase a-like	-	-
No	Chr6.g20604	401	388	446	1054	781	653	-1.04665	4.23e-15	1.32e-12	hypothetical protein SETIT_039151mg [Setaria italica]	[NA]	-	-	-
Yes	Chr17.g44414	2574	2259	2481	1307	963	924	1.15161	4.61e-15	1.43e-12	geraniol 8-hydroxylase [Sorghum bicolor]	[Cytochrome p450],[cytochrome P450],[Cytochrome P450]	GO:0044550//secondary metabolite biosynthetic process (Biological Process); GO:0055114//oxidation-reduction process (Biological Process); GO:0016021//integral component of membrane (Cellular Component); GO:0005506//iron ion binding (Cellular Component); GO:0016709//oxidoreductase activity, acting on paired donors, with incorporation or reduction of molecular oxygen, NAD(P)H as one donor, and inco…	-	-
No	Chr8.g25256	548	510	922	284	169	125	1.74752	5.09e-15	1.56e-12	PREDICTED: ruBisCO large subunit-binding protein subunit alpha, chloroplastic [Oryza sativa Japonica Group]	[RuBisCO large subunit-binding protein subunit alpha],[Prevents misfolding and promotes the refolding and proper assembly of unfolded polypeptides generated under stress conditions (By similarity)],[Rubisco large subunit-binding protein subunit alpha],[heat shock protein]	GO:0042026//protein refolding (Biological Process); GO:0009507//chloroplast (Cellular Component); GO:0005524//ATP binding (Cellular Component); ru large subunit-binding protein subunit chloroplastic	-	-
No	Chr8.g24604	150	96	162	0	0	0	9.44841	5.44e-15	1.66e-12	PREDICTED: ruBisCO large subunit-binding protein subunit alpha, chloroplastic [Oryza sativa Japonica Group]	[RuBisCO large subunit-binding protein subunit alpha],[Prevents misfolding and promotes the refolding and proper assembly of unfolded polypeptides generated under stress conditions (By similarity)],[Rubisco large subunit-binding protein subunit alpha],[heat shock protein]	GO:0042026//protein refolding (Biological Process); GO:0009507//chloroplast (Cellular Component); GO:0005524//ATP binding (Cellular Component); ru large subunit-binding protein subunit chloroplastic	-	-
No	Chr4.g13475	241	209	427	90	44	27	2.43856	6.58e-15	1.99e-12	PREDICTED: glycerol-3-phosphate 2-O-acyltransferase 6-like [Setaria italica]	[glycerol-3-phosphate acyltransferase],[Acyltransferase]	GO:0009908//flower development (Biological Process); GO:0010143//cutin biosynthetic process (Biological Process); GO:0016311//dephosphorylation (Biological Process); GO:0016021//integral component of membrane (Cellular Component); GO:0016791//phosphatase activity (Cellular Component); GO:0090447//glycerol-3-phosphate 2-O-acyltransferase activity (Cellular Component); glycerol-3-phosphate 2-o-acyl…	K13508|GPAT	http://www.genome.jp/dbget-bin/www_bget?ko:K13508
Yes	Chr5.g16467	466	399	461	235	161	143	1.26768	6.68e-15	2e-12	PREDICTED: pre-mRNA-splicing factor 18 isoform X4 [Setaria italica]	[Prp18 domain],[PRP18 pre-mRNA processing factor 18 homolog],[pre-mRNA-splicing factor]	GO:0030529//intracellular ribonucleoprotein complex (Cellular Component); GO:0044428//nuclear part (Cellular Component); prp18 domain containing expressed	K12817|PRPF18, PRP18	http://www.genome.jp/dbget-bin/www_bget?ko:K12817
No	Chr9.g28179	77	65	82	269	187	165	-1.50875	8.15e-15	2.42e-12	PREDICTED: uncharacterized protein LOC101758003 [Setaria italica]	[SPRY domain]	GO:0009536//plastid (Cellular Component); GO:0016020//membrane (Cellular Component); uncharacterized protein loc103986833	-	-
No	Chr19.g48764	121	129	133	519	292	276	-1.51334	8.76e-15	2.58e-12	PREDICTED: LOW QUALITY PROTEIN: putative disease resistance protein RGA4 [Oryza brachyantha]	[NB-ARC domain],[leucine Rich Repeat],[resistance protein]	-	-	-
No	Chr5.g14299	4329	4295	4559	2290	1719	1699	1.15936	9.92e-15	2.88e-12	CBL-interacting protein kinase 9 [Dichanthelium oligosanthes]	[Serine Threonine protein kinase],[serine threonine-protein kinase],[cbl-interacting protein kinase],[CBL-interacting protein kinase],[Cbl-interacting protein kinase]	GO:0006468//protein phosphorylation (Biological Process); GO:0007165//signal transduction (Biological Process); GO:0004674//protein serine/threonine kinase activity (Cellular Component); GO:0005524//ATP binding (Cellular Component); cbl-interacting protein kinase 9	-	-
Yes	Chr17.g44453	664	608	786	422	270	259	1.07699	9.96e-15	2.88e-12	large proline-rich protein BAG6 isoform X1 [Sorghum bicolor]	[Ubiquitin-2 like Rad60 SUMO-like],[BCL-2-associated athanogene 6]	GO:0005737//cytoplasm (Cellular Component); ubiquitin family protein	-	-
Yes	Chr3.g09281	186	152	275	61	27	14	2.60124	1.04e-14	2.97e-12	hypothetical protein BAE44_0022621 [Dichanthelium oligosanthes]	[NA]	-	-	-
No	Chr9.g26706	341	312	407	189	137	103	1.27145	1.04e-14	2.97e-12	PREDICTED: putative glucuronosyltransferase PGSIP7 [Setaria italica]	[Glycosyl transferase family 8],[glycosyl transferase 8 domain containing protein],[glycogenin],[Glycosyl Transferase]	GO:0016021//integral component of membrane (Cellular Component); GO:0008466//glycogenin glucosyltransferase activity (Cellular Component); glucuronosyltransferase pgsip8	-	-
No	Chr1.g00155	6294	6079	6444	3265	2474	2428	1.15554	1.15e-14	3.24e-12	hypothetical protein [Zoysia matrella]	[Histone H1],[linker histone H1 and H5 family],[histone h1]	GO:0006334//nucleosome assembly (Biological Process); GO:0000786//nucleosome (Cellular Component); GO:0005634//nucleus (Cellular Component); GO:0003677//DNA binding (Cellular Component); histone h1	K11275|H1_5	http://www.genome.jp/dbget-bin/www_bget?ko:K11275
Yes	Chr13.g37717	314	261	370	162	106	98	1.32741	1.17e-14	3.27e-12	PREDICTED: chaperone protein ClpB1 [Setaria italica]	[heat shock protein],[Sigma-54 interaction domain],[heat shock protein 101],[Heat shock protein],[Heat Shock Protein],[ATP-dependent CLP protease ATP-binding subunit]	GO:0019538//protein metabolic process (Biological Process); GO:0034605//cellular response to heat (Biological Process); GO:0005634//nucleus (Cellular Component); GO:0005829//cytosol (Cellular Component); GO:0005524//ATP binding (Cellular Component); heat shock protein 101	K03695|clpB	http://www.genome.jp/dbget-bin/www_bget?ko:K03695
Yes	Chr3.g09136	72	66	120	10	8	0	3.81865	1.22e-14	3.4e-12	HVA22-like protein f [Sorghum bicolor]	[HVA22-like protein],[TB2/DP1, HVA22 family],[receptor accessory protein]	GO:0016021//integral component of membrane (Cellular Component); hva22-like protein f	K17279|REEP5_6	http://www.genome.jp/dbget-bin/www_bget?ko:K17279
Yes	Chr9.g27774	1639	1174	1573	752	573	515	1.20163	1.38e-14	3.8e-12	PREDICTED: copper transport protein ATX1 [Brachypodium distachyon]	[Heavy metal-associated domain containing protein],[Copper transport protein],[Heavy-metal-associated domain],[heavy metal transport detoxification protein],[copper transport protein]	GO:0006826//iron ion transport (Biological Process); GO:0046916//cellular transition metal ion homeostasis (Biological Process); GO:0005737//cytoplasm (Cellular Component); GO:0005507//copper ion binding (Cellular Component); copper transport protein atx1	K07213|ATOX1, ATX1, copZ	http://www.genome.jp/dbget-bin/www_bget?ko:K07213
No	Chr15.g41440	446	182	320	17	26	39	3.36991	1.51e-14	4.14e-12	PREDICTED: dynein light chain 2, cytoplasmic [Setaria italica]	[dynein light chain],[dynein, light chain],[Dynein light chain type 1 ],[Dynein light chain]	GO:0007017//microtubule-based process (Biological Process); GO:0016021//integral component of membrane (Cellular Component); GO:0030286//dynein complex (Cellular Component); GO:0031514//motile cilium (Cellular Component); dynein light chain cytoplasmic	K10418|DYNLL	http://www.genome.jp/dbget-bin/www_bget?ko:K10418
No	Chr20.g49904	147	177	201	558	628	505	-1.77223	1.65e-14	4.47e-12	PREDICTED: aspartic proteinase nepenthesin-1-like [Setaria italica]	[Eukaryotic aspartyl protease],[aspartic]	GO:0016787//hydrolase activity (Cellular Component); aspartic proteinase nepenthesin-1-like	-	-
No	Chr16.g44115	264	244	332	106	87	89	1.50674	1.82e-14	4.92e-12	PREDICTED: 4-alpha-glucanotransferase DPE2 [Setaria italica]	[4-alpha-glucanotransferase]	GO:0000025//maltose catabolic process (Biological Process); GO:0005977//glycogen metabolic process (Biological Process); GO:0005983//starch catabolic process (Biological Process); GO:0009664//plant-type cell wall organization (Biological Process); GO:0019252//starch biosynthetic process (Biological Process); GO:0043085//positive regulation of catalytic activity (Biological Process); GO:0005829//c…	K00705|malQ	http://www.genome.jp/dbget-bin/www_bget?ko:K00705
No	Chr19.g49179	110	114	124	0	0	0	9.23864	1.84e-14	4.92e-12	hypothetical protein SORBI_3001G544200 [Sorghum bicolor]	[Excision repair cross-complementing rodent repair deficiency, complementation group 4],[ERCC4],[DNA repair endonuclease]	GO:0000712//resolution of meiotic recombination intermediates (Biological Process); GO:0000724//double-strand break repair via homologous recombination (Biological Process); GO:0006296//nucleotide-excision repair, DNA incision, 5'-to lesion (Biological Process); GO:1901255//nucleotide-excision repair involved in interstrand cross-link repair (Biological Process); GO:0000110//nucleotide-excision r…	K10848|ERCC4, XPF	http://www.genome.jp/dbget-bin/www_bget?ko:K10848
Yes	Chr5.g15737	512	425	529	279	194	152	1.20258	1.98e-14	5.24e-12	PREDICTED: uncharacterized protein OsI_027940-like [Setaria italica]	[CS domain],[Prostaglandin E synthase 3 (Cytosolic)],[Prostaglandin E synthase 3]	-	K15730|PTGES3	http://www.genome.jp/dbget-bin/www_bget?ko:K15730
No	Chr10.g31982	113	85	160	33	20	16	2.33039	2.37e-14	6.25e-12	PREDICTED: phosphopantothenate--cysteine ligase 1-like [Setaria italica]	[DNA / pantothenate metabolism flavoprotein],[phosphopantothenate--cysteine ligase],[phosphopantothenate-cysteine ligase],[Phosphopantothenoylcysteine decarboxylase]	GO:0015937//coenzyme A biosynthetic process (Biological Process); GO:0004632//phosphopantothenate--cysteine ligase activity (Cellular Component); phosphopantothenate--cysteine ligase 2	K01922|PPCS, coaB	http://www.genome.jp/dbget-bin/www_bget?ko:K01922
No	Chr11.g34272	0	2	1	184	75	82	-6.81467	2.4e-14	6.28e-12	PREDICTED: diacylglycerol kinase 2 [Setaria italica]	[Diacylglycerol kinase],[Phorbol esters/diacylglycerol binding domain (C1 domain)],[diacylglycerol kinase],[DiacylGlycerol Kinase]	GO:0007205//protein kinase C-activating G-protein coupled receptor signaling pathway (Biological Process); GO:0009409//response to cold (Biological Process); GO:0016310//phosphorylation (Biological Process); GO:0035556//intracellular signal transduction (Biological Process); GO:0048366//leaf development (Biological Process); GO:0048527//lateral root development (Biological Process); GO:0005622//i…	K00901|E2.7.1.107, DGK, dgkA	http://www.genome.jp/dbget-bin/www_bget?ko:K00901
No	Chr9.g26948	139	139	171	459	383	415	-1.56476	2.63e-14	6.82e-12	hypothetical protein BAE44_0017792 [Dichanthelium oligosanthes]	[NA]	-	-	-
Yes	Chr19.g49089	651	451	621	301	191	158	1.38246	2.75e-14	7.09e-12	PREDICTED: protein DETOXIFICATION 21-like [Setaria italica]	[Mate efflux family protein],[MATE efflux family protein],[protein TRANSPARENT TESTA 12-like]	GO:0006855//drug transmembrane transport (Biological Process); GO:0016021//integral component of membrane (Cellular Component); GO:0015238//drug transmembrane transporter activity (Cellular Component); GO:0015297//antiporter activity (Cellular Component); mate efflux family protein	K03327|TC.MATE, SLC47A, norM, mdtK, dinF	http://www.genome.jp/dbget-bin/www_bget?ko:K03327
Yes	Chr9.g25828	327	322	396	182	138	108	1.25016	2.77e-14	7.09e-12	chaperone protein ClpB3, mitochondrial [Sorghum bicolor]	[Sigma-54 interaction domain],[Heat shock protein],[chaperone protein],[ATP-dependent CLP protease ATP-binding subunit]	GO:0006457//protein folding (Biological Process); GO:0009408//response to heat (Biological Process); GO:0009644//response to high light intensity (Biological Process); GO:0016485//protein processing (Biological Process); GO:0042542//response to hydrogen peroxide (Biological Process); GO:0005739//mitochondrion (Cellular Component); GO:0009570//chloroplast stroma (Cellular Component); GO:0009941//c…	K03695|clpB	http://www.genome.jp/dbget-bin/www_bget?ko:K03695
No	Chr1.g02047	110	87	136	411	247	224	-1.43681	3.31e-14	8.4e-12	BTB/POZ domain-containing protein NPY1 [Sorghum bicolor]	[BTB POZ domain-containing protein NPY1-like],[NPH3 family]	GO:0007165//signal transduction (Biological Process); GO:0048513//animal organ development (Biological Process); GO:0060918//auxin transport (Biological Process); GO:0004871//signal transducer activity (Cellular Component); btb poz domain-containing protein npy1-like	-	-
No	Chr5.g15311	335	310	406	1329	692	640	-1.34571	3.49e-14	8.8e-12	PREDICTED: pyruvate decarboxylase 2 [Setaria italica]	[Pyruvate decarboxylase isozyme],[Pyruvate decarboxylase]	GO:0000287//magnesium ion binding (Cellular Component); GO:0004737//pyruvate decarboxylase activity (Cellular Component); GO:0030976//thiamine pyrophosphate binding (Cellular Component); pyruvate decarboxylase 2	K01568|E4.1.1.1, pdc	http://www.genome.jp/dbget-bin/www_bget?ko:K01568
No	Chr6.g18697	130	98	193	24	31	17	2.46218	3.63e-14	9.08e-12	uncharacterized protein LOC100381956 isoform X2 [Zea mays]	[CH],[Kinesin family member],[K10406 kinesin family member C2 C3]	GO:0006491//N-glycan processing (Biological Process); GO:0007018//microtubule-based movement (Biological Process); GO:0000139//Golgi membrane (Cellular Component); GO:0005783//endoplasmic reticulum (Cellular Component); GO:0005871//kinesin complex (Cellular Component); GO:0005874//microtubule (Cellular Component); GO:0003777//microtubule motor activity (Cellular Component); GO:0004571//mannosyl-o…	K10406|KIFC2_3	http://www.genome.jp/dbget-bin/www_bget?ko:K10406
Yes	Chr8.g23813	1293	1028	1191	565	459	415	1.23528	3.8e-14	9.46e-12	PREDICTED: uncharacterized protein LOC101767531 [Setaria italica]	[Inherit from KOG: Rna binding protein],[Rna-binding protein],[Rna binding protein]	-	-	-
Yes	Chr7.g21689	72	70	112	12	2	0	4.2122	4.04e-14	9.99e-12	hypothetical protein OsI_16928 [Oryza sativa Indica Group]	[Protease inhibitor/seed storage/LTP family]	-	-	-
Yes	Chr6.g18509	220	216	222	78	40	58	1.86931	4.24e-14	1.04e-11	hypothetical protein BAE44_0011953 [Dichanthelium oligosanthes]	[Inherit from KOG: HSPA (heat shock 70kDa) binding protein, cytoplasmic cochaperone 1],[HSPA (heat shock 70kDa) binding protein, cytoplasmic cochaperone 1]	-	K09562|HSPBP1	http://www.genome.jp/dbget-bin/www_bget?ko:K09562
No	Chr1.g02306	257	231	416	126	76	61	1.7422	4.26e-14	1.04e-11	Heat shock protein 90-5, chloroplastic [Dichanthelium oligosanthes]	[heat shock protein],[Heat shock protein],[Molecular chaperone. Has ATPase activity (By similarity)],[K09487 heat shock protein 90kDa beta]	GO:0006457//protein folding (Biological Process); GO:0006950//response to stress (Biological Process); GO:0009536//plastid (Cellular Component); GO:0005524//ATP binding (Cellular Component); GO:0051082//unfolded protein binding (Cellular Component); heat shock protein 90- chloroplastic	K09487|HSP90B, TRA1	http://www.genome.jp/dbget-bin/www_bget?ko:K09487
No	Chr16.g43756	313	327	375	156	87	54	1.78853	4.63e-14	1.12e-11	PREDICTED: anthocyanidin reductase-like [Setaria italica]	[NmrA-like family],[NAD dependent epimerase dehydratase family protein],[reductase],[Nad-dependent epimerase dehydratase]	GO:0003824//catalytic activity (Cellular Component); GO:0050662//coenzyme binding (Cellular Component); nadph hc toxin reductase	-	-
Yes	Chr3.g08683	109	84	146	24	15	3	3.01233	4.72e-14	1.13e-11	predicted protein [Hordeum vulgare subsp. vulgare]	[Zinc finger C-x8-C-x5-C-x3-H type (and similar)],[zinc finger],[zinc finger CCCH domain-containing protein]	-	-	-
No	Chr5.g15353	114	90	106	16	22	7	2.7452	4.82e-14	1.15e-11	PREDICTED: probable pectinesterase/pectinesterase inhibitor 21 [Setaria italica]	[pectinesterase]	GO:0042545//cell wall modification (Biological Process); GO:0043086//negative regulation of catalytic activity (Biological Process); GO:0045490//pectin catabolic process (Biological Process); GO:0005576//extracellular region (Cellular Component); GO:0005618//cell wall (Cellular Component); GO:0016021//integral component of membrane (Cellular Component); GO:0030599//pectinesterase activity (Cellul…	K01051|E3.1.1.11	http://www.genome.jp/dbget-bin/www_bget?ko:K01051
No	Chr7.g22843	1523	1430	1846	6427	3228	2822	-1.37095	4.99e-14	1.18e-11	5-pentadecatrienyl resorcinol O-methyltransferase [Dichanthelium oligosanthes]	[Dimerisation domain],[o-methyltransferase]	GO:0019438//aromatic compound biosynthetic process (Biological Process); GO:0032259//methylation (Biological Process); GO:0008171//O-methyltransferase activity (Cellular Component); GO:0008757//S-adenosylmethionine-dependent methyltransferase activity (Cellular Component); GO:0046983//protein dimerization activity (Cellular Component); o-methyltransferase zrp4	-	-
No	Chr16.g43917	91	67	129	13	7	15	2.94715	5.69e-14	1.33e-11	uncharacterized protein LOC8063496 [Sorghum bicolor]	[ubiquitin-dependent protein catabolic process],[Skp1 family, tetramerisation domain],[Skp1],[S-phase kinase--associated protein]	-	-	-
No	Chr6.g19553	67	80	100	296	216	175	-1.5143	5.7e-14	1.33e-11	hypothetical protein SETIT_036471mg [Setaria italica]	[single myb histone],[Single myb histone],[linker histone H1 and H5 family]	GO:0006334//nucleosome assembly (Biological Process); GO:0006355//regulation of transcription, DNA-templated (Biological Process); GO:0031627//telomeric loop formation (Biological Process); GO:0000784//nuclear chromosome, telomeric region (Cellular Component); GO:0000786//nucleosome (Cellular Component); GO:0005730//nucleolus (Cellular Component); GO:0003691//double-stranded telomeric DNA binding…	K09422|MYBP	http://www.genome.jp/dbget-bin/www_bget?ko:K09422
No	Chr2.g05539	211	130	171	29	40	25	2.37307	5.96e-14	1.38e-11	hypothetical protein BAE44_0007361 [Dichanthelium oligosanthes]	[NA]	-	-	-
Yes	Chr9.g27255	243	259	256	106	82	67	1.54156	6.56e-14	1.51e-11	PREDICTED: heat stress transcription factor A-2c-like isoform X2 [Setaria italica]	[Heat shock factor],[heat stress transcription factor],[Transcription factor],[transcription factor]	GO:0006355//regulation of transcription, DNA-templated (Biological Process); GO:0005634//nucleus (Cellular Component); GO:0005737//cytoplasm (Cellular Component); GO:0003700//transcription factor activity, sequence-specific DNA binding (Cellular Component); GO:0042802//identical protein binding (Cellular Component); GO:0043565//sequence-specific DNA binding (Cellular Component); heat shock factor…	K09419|HSFF	http://www.genome.jp/dbget-bin/www_bget?ko:K09419
No	Chr4.g11042	457	398	533	1551	893	741	-1.20792	6.78e-14	1.55e-11	hypothetical protein BAE44_0001888 [Dichanthelium oligosanthes]	[Protein of unknown function (DUF563)],[glycosyltransferase],[Glycosyltransferase]	GO:0005739//mitochondrion (Cellular Component); GO:0016021//integral component of membrane (Cellular Component); GO:0016757//transferase activity, transferring glycosyl groups (Cellular Component); uncharacterized protein loc101783535	-	-
Yes	Chr14.g39656	81	70	148	19	10	4	3.15512	8.44e-14	1.92e-11	pentatricopeptide repeat-containing protein At5g12100, mitochondrial [Sorghum bicolor]	[Pentatricopeptide repeat-containing protein],[PPR repeat]	GO:0006979//response to oxidative stress (Biological Process); GO:0009664//plant-type cell wall organization (Biological Process); GO:0042744//hydrogen peroxide catabolic process (Biological Process); GO:0055114//oxidation-reduction process (Biological Process); GO:0098869//cellular oxidant detoxification (Biological Process); GO:0005576//extracellular region (Cellular Component); GO:0005739//mit…	-	-
Yes	Chr12.g36019	274	210	418	81	61	21	2.45193	8.63e-14	1.95e-11	PREDICTED: probable non-specific lipid-transfer protein 3 [Oryza sativa Japonica Group]	[Plant non-specific lipid-transfer proteins transfer phospholipids as well as galactolipids across membranes. May play a role in wax or cutin deposition in the cell walls of expanding epidermal cells and certain secretory tissues (By similarity)]	GO:0006869//lipid transport (Biological Process); GO:0016021//integral component of membrane (Cellular Component); GO:0008289//lipid binding (Cellular Component); probable non-specific lipid-transfer protein 3	-	-
No	Chr9.g28471	789	727	802	1888	1416	1302	-1.03397	1.01e-13	2.26e-11	Protein indeterminate-domain 6, chloroplastic [Dichanthelium oligosanthes]	[Zinc finger protein],[zinc finger protein],[Zinc-finger double-stranded RNA-binding]	-	-	-
No	Chr3.g10234	349	270	310	127	110	75	1.5391	1.06e-13	2.36e-11	PREDICTED: disease resistance protein RPP13-like [Setaria italica]	[disease resistance],[leucine Rich Repeat],[resistance protein],[NB-ARC domain]	GO:0006915//apoptotic process (Biological Process); GO:0005524//ATP binding (Cellular Component); disease resistance protein rpp13-like	-	-
No	Chr4.g11121	21	22	18	120	124	76	-2.43216	1.08e-13	2.39e-11	PREDICTED: uncharacterized protein LOC101756911 [Setaria italica]	[NA]	-	-	-
Yes	Chr3.g07963	133	118	185	44	38	17	2.10301	1.2e-13	2.65e-11	PREDICTED: caffeoylshikimate esterase-like [Setaria italica]	[alpha beta hydrolase fold],[Esterase lipase thioesterase family protein],[Putative lysophospholipase],[Monoglyceride lipase]	GO:0006629//lipid metabolic process (Biological Process); GO:0016020//membrane (Cellular Component); GO:0016298//lipase activity (Cellular Component); caffeoylshikimate esterase-like	-	-
Yes	Chr7.g21868	219	197	288	108	63	41	1.72038	1.28e-13	2.81e-11	PREDICTED: GEM-like protein 4 [Setaria italica]	[GRAM],[GRAM domain],[GEM-like protein]	-	-	-
No	Chr2.g03858	80	75	96	284	205	161	-1.40697	1.31e-13	2.86e-11	unknown [Zea mays]	[angio-associated migratory cell protein-like],[Angio-associated migratory cell protein],[WD domain, G-beta repeat]	GO:0005829//cytosol (Cellular Component); angio-associated migratory cell protein	-	-
No	Chr6.g18497	204	192	203	615	785	613	-1.83904	1.32e-13	2.86e-11	uncharacterized protein LOC101027236 [Zea mays]	[PP2C_SIG],[Phosphatase],[phosphatase 2C],[PHOsphatase]	GO:0006470//protein dephosphorylation (Biological Process); GO:0009536//plastid (Cellular Component); GO:0004722//protein serine/threonine phosphatase activity (Cellular Component); GO:0046872//metal ion binding (Cellular Component); probable protein phosphatase 2c 30	K14497|PP2C	http://www.genome.jp/dbget-bin/www_bget?ko:K14497
No	Chr15.g41283	273	253	347	153	84	86	1.40411	1.36e-13	2.91e-11	hypothetical protein SETIT_028703mg [Setaria italica]	[patatin-like phospholipase domain containing 8],[Patatin-like phospholipase],[patatin-like phospholipase family protein, expressed]	GO:0009620//response to fungus (Biological Process); GO:0009695//jasmonic acid biosynthetic process (Biological Process); GO:0016042//lipid catabolic process (Biological Process); GO:0004620//phospholipase activity (Cellular Component); GO:0047714//galactolipase activity (Cellular Component); phospholipase a i	-	-
No	Chr1.g02134	180	176	224	90	57	52	1.50961	1.36e-13	2.91e-11	Flavonoid 3'-monooxygenase [Dichanthelium oligosanthes]	[Cytochrome p450],[Cytochrome P450],[flavonoid 3'-monooxygenase-like]	GO:0044550//secondary metabolite biosynthetic process (Biological Process); GO:0055114//oxidation-reduction process (Biological Process); GO:0016021//integral component of membrane (Cellular Component); GO:0005506//iron ion binding (Cellular Component); GO:0016709//oxidoreductase activity, acting on paired donors, with incorporation or reduction of molecular oxygen, NAD(P)H as one donor, and inco…	-	-
No	Chr19.g48578	279	253	327	699	571	463	-1.06369	1.65e-13	3.5e-11	hypothetical protein CFOL_v3_28404, partial [Cephalotus follicularis]	[Retrotransposon protein]	GO:0006278//RNA-dependent DNA biosynthetic process (Biological Process); GO:0006468//protein phosphorylation (Biological Process); GO:0006508//proteolysis (Biological Process); GO:0015074//DNA integration (Biological Process); GO:0009536//plastid (Cellular Component); GO:0003676//nucleic acid binding (Cellular Component); GO:0003964//RNA-directed DNA polymerase activity (Cellular Component); GO:0…	-	-
No	Chr2.g05716	756	804	862	2070	1961	1709	-1.31221	1.7e-13	3.6e-11	PREDICTED: homeobox-leucine zipper protein HOX4-like [Setaria italica]	[homeobox-leucine zipper protein],[transcription activator that binds to the DNA sequence 5'-CAAT AT ATTG-3'. May be involved in the regulation of gibberellin signaling],[transcription regulatory region sequence-specific DNA binding]	GO:0006355//regulation of transcription, DNA-templated (Biological Process); GO:0005634//nucleus (Cellular Component); GO:0003700//transcription factor activity, sequence-specific DNA binding (Cellular Component); GO:0043565//sequence-specific DNA binding (Cellular Component); homeobox-leucine zipper protein hox20	K09338|HD-ZIP	http://www.genome.jp/dbget-bin/www_bget?ko:K09338
No	Chr6.g18064	11456	12095	12688	34822	21061	20246	-1.08652	1.89e-13	3.98e-11	PREDICTED: polyamine oxidase-like isoform X1 [Setaria italica]	[Flavin containing amine oxidoreductase],[Polyamine oxidase]	GO:0055114//oxidation-reduction process (Biological Process); GO:0052893//N1-acetylspermine:oxygen oxidoreductase (propane-1,3-diamine-forming) activity (Cellular Component); GO:0052896//spermidine oxidase (propane-1,3-diamine-forming) activity (Cellular Component); GO:0052897//N8-acetylspermidine:oxygen oxidoreductase (propane-1,3-diamine-forming) activity (Cellular Component); GO:0052898//N1-ac…	K13366|MPAO, PAO1	http://www.genome.jp/dbget-bin/www_bget?ko:K13366
No	Chr19.g47847	182	144	153	499	370	343	-1.37962	1.94e-13	4.05e-11	PREDICTED: probable serine/threonine-protein kinase DDB_G0271682 isoform X1 [Setaria italica]	[PAS fold],[Serine Threonine protein kinase],[protein kinase kinase kinase]	GO:0006468//protein phosphorylation (Biological Process); GO:0007165//signal transduction (Biological Process); GO:0004672//protein kinase activity (Cellular Component); probable serine threonine-protein kinase ddb_g0271682 isoform x1	-	-
No	Chr10.g32290	335	345	500	195	110	78	1.61491	1.95e-13	4.05e-11	Alcohol dehydrogenase-like 6 [Dichanthelium oligosanthes]	[Alcohol dehydrogenase-like],[alcohol dehydrogenase],[Alcohol dehydrogenase GroES-like domain]	GO:0009611//response to wounding (Biological Process); GO:0009805//coumarin biosynthetic process (Biological Process); GO:0055114//oxidation-reduction process (Biological Process); GO:0008270//zinc ion binding (Cellular Component); GO:0016491//oxidoreductase activity (Cellular Component); alcohol dehydrogenase-like 6	K00001|E1.1.1.1, adh	http://www.genome.jp/dbget-bin/www_bget?ko:K00001
No	Chr6.g18022	66	51	100	383	210	169	-1.83205	2.02e-13	4.17e-11	FIP1 [Zea mays]	[GEM-like protein],[GRAM]	-	-	-
No	Chr9.g25865	9	9	19	87	77	66	-2.71403	2.4e-13	4.92e-11	PREDICTED: uncharacterized protein LOC101768023 [Setaria italica]	[NA]	-	-	-
No	Chr2.g06793	84	66	129	22	10	11	2.65316	2.45e-13	5e-11	PREDICTED: transport and Golgi organization 2 homolog [Oryza sativa Japonica Group]	[Ser Thr-rich protein T10 in DGCR],[ser Thr-rich protein T10 in DGCR],[Chromosome 22 open reading frame 25]	-	-	-
No	Chr11.g33632	145	122	142	386	345	288	-1.37512	2.75e-13	5.59e-11	PREDICTED: probable ureidoglycolate hydrolase [Setaria italica]	[Peptidase family M20/M25/M40],[Beta-alanine synthase],[succinyl-diaminopimelate desuccinylase activity],[Peptidase family M28]	GO:0000256//allantoin catabolic process (Biological Process); GO:0006145//purine nucleobase catabolic process (Biological Process); GO:0010136//ureide catabolic process (Biological Process); GO:0005783//endoplasmic reticulum (Cellular Component); GO:0004848//ureidoglycolate hydrolase activity (Cellular Component); GO:0046872//metal ion binding (Cellular Component); probable ureidoglycolate hydrol…	-	-
Yes	Chr7.g21746	467	398	799	88	87	15	3.11555	2.94e-13	5.92e-11	hypothetical protein SETIT_032714mg [Setaria italica]	[NA]	-	-	-
Yes	Chr8.g24689	1219	1029	1115	634	418	410	1.17152	3.07e-13	6.17e-11	PREDICTED: putative 12-oxophytodienoate reductase 11 [Ziziphus jujuba]	[12-oxophytodienoate reductase],[NADH:flavin oxidoreductase / NADH oxidase family],[NADH flavin oxidoreductase, NADH oxidase]	GO:0031408//oxylipin biosynthetic process (Biological Process); GO:0055114//oxidation-reduction process (Biological Process); GO:0005739//mitochondrion (Cellular Component); GO:0003959//NADPH dehydrogenase activity (Cellular Component); GO:0010181//FMN binding (Cellular Component); 12-oxophytodienoate reductase 11	K05894|E1.3.1.42	http://www.genome.jp/dbget-bin/www_bget?ko:K05894
No	Chr3.g07071	45	45	61	200	160	111	-1.68033	3.26e-13	6.47e-11	PREDICTED: thioredoxin-related transmembrane protein 2 [Oryza sativa Japonica Group]	[thioredoxin-related transmembrane protein],[Inherit from strNOG: thioredoxin-related transmembrane protein],[Inherit from KOG: thioredoxin-related transmembrane protein]	GO:0016021//integral component of membrane (Cellular Component); thioredoxin-related transmembrane protein 2	-	-
No	Chr6.g19141	293	302	355	1832	715	764	-1.77323	3.32e-13	6.56e-11	Protein STRUBBELIG-RECEPTOR FAMILY 6 [Dichanthelium oligosanthes]	[Leucine rich repeat N-terminal domain]	GO:0006468//protein phosphorylation (Biological Process); GO:0016021//integral component of membrane (Cellular Component); GO:0004672//protein kinase activity (Cellular Component); GO:0005524//ATP binding (Cellular Component); protein strubbelig-receptor family 6-like	-	-
Yes	Chr4.g12064	2828	3073	2682	1388	1097	752	1.39848	3.88e-13	7.62e-11	unknown [Zea mays]	[Cytokinin riboside 5'-monophosphate phosphoribohydrolase],[decarboxylase],[Possible lysine decarboxylase]	GO:0009691//cytokinin biosynthetic process (Biological Process); GO:0010076//maintenance of floral meristem identity (Biological Process); GO:0010077//maintenance of inflorescence meristem identity (Biological Process); GO:0010083//regulation of vegetative meristem growth (Biological Process); GO:0048832//specification of plant organ number (Biological Process); GO:0005634//nucleus (Cellular Comp…	K06966|K06966	http://www.genome.jp/dbget-bin/www_bget?ko:K06966
No	Chr5.g16462	248	235	157	1202	1113	554	-2.15356	4.01e-13	7.83e-11	PREDICTED: putative linoleate 9S-lipoxygenase 3 [Setaria italica]	[Plant lipoxygenase may be involved in a number of diverse aspects of plant physiology including growth and development, pest resistance, and senescence or responses to wounding (By similarity)]	GO:0002215//defense response to nematode (Biological Process); GO:0031408//oxylipin biosynthetic process (Biological Process); GO:0050832//defense response to fungus (Biological Process); GO:0055114//oxidation-reduction process (Biological Process); GO:0016702//oxidoreductase activity, acting on single donors with incorporation of molecular oxygen, incorporation of two atoms of oxygen (Cellular C…	K15718|LOX1_5	http://www.genome.jp/dbget-bin/www_bget?ko:K15718
Yes	Chr7.g21539	679	572	729	376	277	266	1.05654	4.74e-13	9.2e-11	PREDICTED: uncharacterized protein LOC101767531 [Setaria italica]	[Inherit from KOG: Rna binding protein],[Rna-binding protein],[Rna binding protein]	-	-	-
No	Chr17.g44818	152	118	217	55	22	15	2.41039	4.77e-13	9.2e-11	PREDICTED: alpha-amylase isozyme 3E [Oryza sativa Japonica Group]	[Solute carrier family 3 (Cystine, dibasic and neutral amino acid transporters, activator of cystine, dibasic and neutral amino acid transport), member 1],[alpha-amylase],[alpha amylase, catalytic]	GO:0005983//starch catabolic process (Biological Process); GO:0005987//sucrose catabolic process (Biological Process); GO:0004556//alpha-amylase activity (Cellular Component); GO:0005509//calcium ion binding (Cellular Component); alpha-amylase isozyme 3c	K01176|E3.2.1.1, amyA, malS	http://www.genome.jp/dbget-bin/www_bget?ko:K01176
Yes	Chr2.g05076	316	241	242	70	76	61	1.88875	4.8e-13	9.21e-11	transcription factor DREB1.4 [Zoysia japonica]	[Transcriptional activator that binds specifically to the DNA sequence 5'- AG CCGAC-3'. Binding to the C-repeat DRE element mediates high salinity- and dehydration-inducible transcription. Confers resistance to high salt, cold and drought stress (By similarity)]	GO:0043231//intracellular membrane-bounded organelle (Cellular Component); dehydration-responsive element-binding protein 1a-like	-	-
Yes	Chr6.g19804	248	210	189	45	52	47	2.10129	5.35e-13	1.02e-10	PREDICTED: pre-mRNA-splicing factor 18 isoform X5 [Setaria italica]	[Prp18 domain],[PRP18 pre-mRNA processing factor 18 homolog],[pre-mRNA-splicing factor]	GO:0008380//RNA splicing (Biological Process); GO:0016071//mRNA metabolic process (Biological Process); GO:0005681//spliceosomal complex (Cellular Component); GO:0005739//mitochondrion (Cellular Component); GO:0097525//spliceosomal snRNP complex (Cellular Component); pre-mrna-splicing factor 18 isoform x1	K12817|PRPF18, PRP18	http://www.genome.jp/dbget-bin/www_bget?ko:K12817
Yes	Chr10.g31800	82	56	116	14	9	1	3.38928	6.27e-13	1.18e-10	hypothetical protein ZEAMMB73_Zm00001d016683 [Zea mays]	[Pfam:DUF662]	-	-	-
No	Chr1.g02737	3670	3563	3792	1895	1234	1431	1.22754	6.32e-13	1.19e-10	F-box/kelch-repeat protein At1g80440-like [Aegilops tauschii subsp. tauschii]	[F-box Kelch-repeat protein],[Kelch motif],[Kelch repeat-containing F-box family protein],[F-box kelch-repeat protein]	-	-	-
No	Chr11.g33515	168	144	175	540	338	272	-1.2543	6.63e-13	1.24e-10	uncharacterized protein LOC8084465 [Sorghum bicolor]	[Serine Threonine protein kinase],[Leucine rich repeat N-terminal domain],[leucine Rich Repeat],[LRR receptor-like serine threonine-protein kinase]	GO:0006468//protein phosphorylation (Biological Process); GO:0016021//integral component of membrane (Cellular Component); GO:0004674//protein serine/threonine kinase activity (Cellular Component); GO:0005524//ATP binding (Cellular Component); probable lrr receptor-like serine threonine-protein kinase at3g47570	-	-
No	Chr6.g19010	50	45	55	213	161	105	-1.6984	6.77e-13	1.26e-10	PREDICTED: uncharacterized protein LOC101764326 [Setaria italica]	[expressed protein],[Inherit from lilNOG: expressed protein]	GO:0044424//intracellular part (Cellular Component); uncharacterized protein loc101764326	-	-
Yes	Chr9.g28951	107	98	165	40	28	17	2.08376	7.33e-13	1.36e-10	putative trehalose-phosphate phosphatase 4 [Dichanthelium oligosanthes]	[Removes the phosphate from trehalose 6-phosphate to produce free trehalose. Trehalose accumulation in plant may improve abiotic stress tolerance],[Trehalose-phosphatase],[trehalose biosynthetic process]	GO:0005992//trehalose biosynthetic process (Biological Process); GO:0016311//dephosphorylation (Biological Process); GO:0004805//trehalose-phosphatase activity (Cellular Component); probable trehalose-phosphate phosphatase 4	K01087|otsB	http://www.genome.jp/dbget-bin/www_bget?ko:K01087
No	Chr9.g29247	84	74	107	18	18	16	2.28311	8.65e-13	1.59e-10	putative trehalose-phosphate phosphatase 4 [Dichanthelium oligosanthes]	[Removes the phosphate from trehalose 6-phosphate to produce free trehalose. Trehalose accumulation in plant may improve abiotic stress tolerance],[Trehalose-phosphatase],[trehalose biosynthetic process]	GO:0005992//trehalose biosynthetic process (Biological Process); GO:0016311//dephosphorylation (Biological Process); GO:0004805//trehalose-phosphatase activity (Cellular Component); probable trehalose-phosphate phosphatase 4	K01087|otsB	http://www.genome.jp/dbget-bin/www_bget?ko:K01087
Yes	Chr15.g42034	2492	2401	2651	1704	1027	869	1.06119	9.48e-13	1.74e-10	PREDICTED: protein EARLY RESPONSIVE TO DEHYDRATION 15-like [Setaria italica]	[Polyadenylate-binding protein-interacting protein],[Inherit from strNOG: polyadenylate-binding protein-interacting protein],[polyadenylate-binding protein-interacting protein]	-	-	-
Yes	Chr5.g14471	494	494	561	133	176	131	1.7278	1.15e-12	2.09e-10	PREDICTED: uncharacterized protein LOC101783232 [Setaria italica]	[Heavy metal-associated domain containing protein],[Heavy-metal-associated domain],[heavy metal transport detoxification protein]	GO:0030001//metal ion transport (Biological Process); GO:0046916//cellular transition metal ion homeostasis (Biological Process); GO:0005737//cytoplasm (Cellular Component); GO:0046914//transition metal ion binding (Cellular Component); metal ion binding protein	-	-
No	Chr2.g03619	172	155	255	78	57	51	1.58699	1.22e-12	2.21e-10	PREDICTED: probable sulfate transporter 3.4 [Setaria italica]	[sulfate transporter],[Sulfate transporter],[STAS domain],[solute carrier family 26]	GO:1902358//sulfate transmembrane transport (Biological Process); GO:0005887//integral component of plasma membrane (Cellular Component); GO:0009506//plasmodesma (Cellular Component); GO:0008271//secondary active sulfate transmembrane transporter activity (Cellular Component); probable sulfate transporter	K17471|SULTR3	http://www.genome.jp/dbget-bin/www_bget?ko:K17471
No	Chr1.g00519	88	70	73	0	0	0	8.65175	1.31e-12	2.36e-10	PREDICTED: probable sulfate transporter 3.4 [Setaria italica]	[sulfate transporter],[Sulfate transporter],[STAS domain],[solute carrier family 26]	GO:1902358//sulfate transmembrane transport (Biological Process); GO:0005887//integral component of plasma membrane (Cellular Component); GO:0009506//plasmodesma (Cellular Component); GO:0008271//secondary active sulfate transmembrane transporter activity (Cellular Component); probable sulfate transporter	K17471|SULTR3	http://www.genome.jp/dbget-bin/www_bget?ko:K17471
No	Chr10.g32528	65	63	67	224	159	154	-1.50315	1.37e-12	2.46e-10	Protein LHY, partial [Dichanthelium oligosanthes]	[Myb-like DNA-binding domain],[Myb transcription factor]	-	-	-
Yes	Chr3.g08243	70	49	101	11	5	0	3.77895	1.42e-12	2.53e-10	PREDICTED: myb-related protein Hv33-like [Setaria italica]	[Myb-like DNA-binding domain],[Myblike DNAbinding domain containing protein]	GO:0003677//DNA binding (Cellular Component); myb-related protein hv33-like	K09422|MYBP	http://www.genome.jp/dbget-bin/www_bget?ko:K09422
No	Chr11.g33975	86	104	86	396	225	235	-1.64146	1.43e-12	2.53e-10	hypothetical protein BAE44_0008554 [Dichanthelium oligosanthes]	[Nodulin-like],[nodulin family]	GO:0016021//integral component of membrane (Cellular Component); nodulin family expressed	-	-
Yes	Chr1.g01628	282	194	208	65	66	32	2.04413	1.53e-12	2.69e-10	transcription factor DREB1.4 [Zoysia japonica]	[Transcriptional activator that binds specifically to the DNA sequence 5'- AG CCGAC-3'. Binding to the C-repeat DRE element mediates high salinity- and dehydration-inducible transcription. Confers resistance to high salt, cold and drought stress (By similarity)]	-	-	-
Yes	Chr13.g37377	196	168	339	28	31	2	3.50868	1.54e-12	2.71e-10	Laccase-13 [Dichanthelium oligosanthes]	[laccase-17-like],[Multicopper oxidase]	GO:0009809//lignin biosynthetic process (Biological Process); GO:0046274//lignin catabolic process (Biological Process); GO:0055114//oxidation-reduction process (Biological Process); GO:0048046//apoplast (Cellular Component); GO:0005507//copper ion binding (Cellular Component); GO:0016722//oxidoreductase activity, oxidizing metal ions (Cellular Component); GO:0052716//hydroquinone:oxygen oxidored…	-	-
No	Chr14.g38540	174	146	178	476	572	511	-1.74911	1.78e-12	3.11e-10	PREDICTED: LOW QUALITY PROTEIN: uncharacterized protein LOC101778755 [Setaria italica]	[NA],[haloacid dehalogenase-like hydrolase]	GO:0008152//metabolic process (Biological Process); GO:0009536//plastid (Cellular Component); GO:0016787//hydrolase activity (Cellular Component); haloacid dehalogenase-like hydrolase superfamily partial	-	-
No	Chr6.g18354	326	279	302	804	623	610	-1.21938	1.82e-12	3.16e-10	hypothetical protein BAE44_0013289 [Dichanthelium oligosanthes]	[NA]	-	-	-
No	Chr9.g29317	82	43	124	4	0	0	5.9244	2.01e-12	3.48e-10	PREDICTED: GDSL esterase/lipase At5g33370-like [Setaria italica]	[GDSL-like Lipase/Acylhydrolase]	GO:0052889//9,9'-di-cis-zeta-carotene desaturation to 7,9,7',9'-tetra-cis-lycopene (Biological Process); GO:0055114//oxidation-reduction process (Biological Process); GO:0016021//integral component of membrane (Cellular Component); GO:0016788//hydrolase activity, acting on ester bonds (Cellular Component); GO:0052886//9,9'-dicis-carotene:quinone oxidoreductase activity (Cellular Component); GO:00…	-	-
No	Chr9.g26843	370	293	348	931	632	535	-1.07932	2.26e-12	3.89e-10	TPR domain protein [Zea mays]	[NA]	GO:0009536//plastid (Cellular Component); tpr domain protein	-	-
No	Chr7.g21181	34	36	50	163	111	119	-1.76852	2.31e-12	3.96e-10	PREDICTED: ABC transporter B family member 19-like [Setaria italica]	[(ABC) transporter],[ABC transporter B family member],[ABC transporter transmembrane region]	GO:0055085//transmembrane transport (Biological Process); GO:0016021//integral component of membrane (Cellular Component); GO:0005524//ATP binding (Cellular Component); GO:0042626//ATPase activity, coupled to transmembrane movement of substances (Cellular Component); abc transporter b family member 19-like	K05658|ABCB1	http://www.genome.jp/dbget-bin/www_bget?ko:K05658
No	Chr19.g48871	177	136	256	57	18	10	2.78777	2.34e-12	3.98e-10	auxin transporter-like protein 3 [Sorghum bicolor]	[auxin transporter-like protein],[Transmembrane amino acid transporter protein],[amino acid],[amino acid transport]	GO:0003333//amino acid transmembrane transport (Biological Process); GO:0009733//response to auxin (Biological Process); GO:0009926//auxin polar transport (Biological Process); GO:0010311//lateral root formation (Biological Process); GO:0048829//root cap development (Biological Process); GO:0060919//auxin influx (Biological Process); GO:0005886//plasma membrane (Cellular Component); GO:0016021//i…	K13946|AUX1, LAX	http://www.genome.jp/dbget-bin/www_bget?ko:K13946
Yes	Chr1.g02092	311	284	325	138	127	82	1.36779	2.34e-12	3.98e-10	Histone H4 [Triticum urartu]	[Core component of nucleosome. Nucleosomes wrap and compact DNA into chromatin, limiting DNA accessibility to the cellular machineries which require DNA as a template. Histones thereby play a central role in transcription regulation, DNA repair, DNA replication and chromosomal stability. DNA accessibility is regulated via a complex set of post-translational modifications of histones, also called …	GO:0006334//nucleosome assembly (Biological Process); GO:0000786//nucleosome (Cellular Component); GO:0005634//nucleus (Cellular Component); GO:0003677//DNA binding (Cellular Component); GO:0046982//protein heterodimerization activity (Cellular Component); histone h3-like	K11254|H4	http://www.genome.jp/dbget-bin/www_bget?ko:K11254
Yes	Chr2.g03538	2276	2187	2345	1097	955	882	1.15395	2.39e-12	4.04e-10	hypothetical protein [Zoysia matrella]	[Histone H1],[linker histone H1 and H5 family],[histone h1]	GO:0006334//nucleosome assembly (Biological Process); GO:0000786//nucleosome (Cellular Component); GO:0005634//nucleus (Cellular Component); GO:0003677//DNA binding (Cellular Component); histone h1	K11275|H1_5	http://www.genome.jp/dbget-bin/www_bget?ko:K11275
Yes	Chr3.g09784	872	780	848	502	374	309	1.04616	2.73e-12	4.6e-10	PREDICTED: ultraviolet-B receptor UVR8 isoform X2 [Oryza sativa Japonica Group]	[Regulator of chromosome condensation (RCC1) repeat],[regulator of chromosome condensation],[Regulator of chromosome condensation],[E3 ubiquitin-protein ligase]	-	-	-
No	Chr20.g49905	54	81	96	270	286	246	-1.88293	3.01e-12	5.01e-10	Aspartic proteinase nepenthesin-1 [Dichanthelium oligosanthes]	[Eukaryotic aspartyl protease],[aspartic]	GO:0016787//hydrolase activity (Cellular Component); aspartic proteinase nepenthesin-1-like	-	-
No	Chr1.g02021	154	143	193	486	297	295	-1.17388	3.17e-12	5.26e-10	myb-related protein 306 [Zea mays]	[transcription factor],[Myblike DNAbinding domain containing protein],[Transcription factor],[Myb-related protein],[P-type R2R3 Myb protein]	-	K09422|MYBP	http://www.genome.jp/dbget-bin/www_bget?ko:K09422
No	Chr15.g40419	407	380	482	1356	733	696	-1.14551	3.31e-12	5.47e-10	PREDICTED: transcription factor PIF4-like [Setaria italica]	[Helix-loop-helix DNA-binding domain]	GO:0005634//nucleus (Cellular Component); GO:0009536//plastid (Cellular Component); GO:0005488//binding (Cellular Component); transcription factor pif4 isoform x1	-	-
Yes	Chr13.g37004	397	360	394	168	128	139	1.34835	3.37e-12	5.53e-10	putative calcium-binding protein CML15 [Dichanthelium oligosanthes]	[Pfam:efhand],[Calcium-binding protein],[Calcium binding protein]	GO:0005739//mitochondrion (Cellular Component); GO:0005509//calcium ion binding (Cellular Component); polcalcin jun o 2	K13448|CML	http://www.genome.jp/dbget-bin/www_bget?ko:K13448
No	Chr4.g10912	663	664	994	2411	1394	1269	-1.15618	4.15e-12	6.75e-10	probable glycerol-3-phosphate acyltransferase 3 isoform X1 [Sorghum bicolor]	[PlsC],[glycerol-3-phosphate acyltransferase]	GO:0008152//metabolic process (Biological Process); GO:0016740//transferase activity (Cellular Component); probable glycerol-3-phosphate acyltransferase 3	K13508|GPAT	http://www.genome.jp/dbget-bin/www_bget?ko:K13508
No	Chr1.g01378	423	389	521	266	204	161	1.03539	4.41e-12	7.14e-10	predicted protein [Hordeum vulgare subsp. vulgare]	[Rna-binding protein],[RNA-binding protein],[RNA recognition motif. (a.k.a. RRM, RBD, or RNP domain)]	GO:0009536//plastid (Cellular Component); GO:0019013//viral nucleocapsid (Cellular Component); GO:0030529//intracellular ribonucleoprotein complex (Cellular Component); GO:0000166//nucleotide binding (Cellular Component); GO:0003676//nucleic acid binding (Cellular Component); 28 kda chloroplastic-like	-	-
Yes	Chr16.g42253	121	104	191	27	32	8	2.58512	5.52e-12	8.9e-10	PREDICTED: dirigent protein 1-like [Setaria italica]	[Disease resistance response protein],[Dirigent-like protein]	GO:0009699//phenylpropanoid biosynthetic process (Biological Process); GO:0050790//regulation of catalytic activity (Biological Process); GO:0016021//integral component of membrane (Cellular Component); GO:0042349//guiding stereospecific synthesis activity (Cellular Component); dirigent protein 1-like	-	-
No	Chr5.g15060	207	189	243	524	499	423	-1.25163	6.03e-12	9.68e-10	PREDICTED: uncharacterized protein LOC101760823 [Setaria italica]	[39 kDa EF-Hand containing protein],[Inherit from strNOG: 39 kDa EF-Hand containing protein]	-	-	-
Yes	Chr6.g20349	2901	2535	2733	1040	1052	943	1.35261	6.84e-12	1.09e-09	DnaJ protein-like protein [Dichanthelium oligosanthes]	[DnaJ protein],[DnaJ central domain],[DnaJ (Hsp40) homolog, subfamily A, member],[ATP binding to DnaK triggers the release of the substrate protein, thus completing the reaction cycle. Several rounds of ATP-dependent interactions between DnaJ, DnaK and GrpE are required for fully efficient folding. Also involved, together with DnaK and GrpE, in the DNA replication of plasmids through activation o…	GO:0006457//protein folding (Biological Process); GO:0009408//response to heat (Biological Process); GO:0005524//ATP binding (Cellular Component); GO:0031072//heat shock protein binding (Cellular Component); GO:0046872//metal ion binding (Cellular Component); GO:0051082//unfolded protein binding (Cellular Component); dnaj protein homolog	K09503|DNAJA2	http://www.genome.jp/dbget-bin/www_bget?ko:K09503
Yes	Chr10.g32189	63	43	110	0	0	0	8.50374	7.23e-12	1.14e-09	uncharacterized protein At4g06744 [Sorghum bicolor]	[NA]	GO:0016020//membrane (Cellular Component); leucine-rich repeat family protein	-	-
No	Chr3.g07974	9	1	9	181	39	106	-4.13184	7.49e-12	1.18e-09	uncharacterized protein LOC103635104 [Zea mays]	[NA]	-	-	-
Yes	Chr18.g46193	95	90	117	34	23	23	1.87219	8.07e-12	1.27e-09	PREDICTED: heat stress transcription factor B-2b-like [Oryza brachyantha]	[Heat stress transcription factor],[heat stress transcription factor],[Transcription factor],[transcription factor]	-	K09419|HSFF	http://www.genome.jp/dbget-bin/www_bget?ko:K09419
No	Chr4.g11395	243	223	223	105	82	58	1.46997	8.9e-12	1.39e-09	PREDICTED: gibberellin 3-beta-dioxygenase 2-2-like [Setaria italica]	[gibberellin 3-beta-dioxygenase],[oxidoreductase, 2OG-Fe(II) oxygenase family protein],[2OGFe(II) oxygenase],[2OG-Fe(II) oxygenase superfamily]	GO:0009416//response to light stimulus (Biological Process); GO:0009686//gibberellin biosynthetic process (Biological Process); GO:0009740//gibberellic acid mediated signaling pathway (Biological Process); GO:0055114//oxidation-reduction process (Biological Process); GO:0016707//gibberellin 3-beta-dioxygenase activity (Cellular Component); GO:0046872//metal ion binding (Cellular Component); ga 3b…	K04124|E1.14.11.15	http://www.genome.jp/dbget-bin/www_bget?ko:K04124
Yes	Chr9.g27310	90	103	162	0	1	0	8.28171	8.97e-12	1.4e-09	GDSL esterase/lipase At5g33370 [Sorghum bicolor]	[GDSL esterase lipase],[GDSL-like Lipase/Acylhydrolase]	GO:0009536//plastid (Cellular Component); GO:0016788//hydrolase activity, acting on ester bonds (Cellular Component); gdsl esterase lipase at5g33370-like	-	-
No	Chr10.g31093	120	94	102	33	23	22	1.9852	9.05e-12	1.4e-09	hypothetical protein OsI_33113 [Oryza sativa Indica Group]	[HNHc],[HNH endonuclease domain-containing protein],[HNH endonuclease]	GO:0090305//nucleic acid phosphodiester bond hydrolysis (Biological Process); GO:0003676//nucleic acid binding (Cellular Component); GO:0004519//endonuclease activity (Cellular Component); uncharacterized protein loc101757026	-	-
No	Chr4.g13212	65	45	55	8	1	2	3.91229	9.14e-12	1.41e-09	octopine synthase binding factor4 [Zea mays]	[Transcription factor],[transcription factor]	GO:0006355//regulation of transcription, DNA-templated (Biological Process); GO:0009738//abscisic acid-activated signaling pathway (Biological Process); GO:0018105//peptidyl-serine phosphorylation (Biological Process); GO:0035556//intracellular signal transduction (Biological Process); GO:0046777//protein autophosphorylation (Biological Process); GO:0005634//nucleus (Cellular Component); GO:00057…	K14431|TGA	http://www.genome.jp/dbget-bin/www_bget?ko:K14431
No	Chr2.g04257	46	59	86	10	1	5	3.55422	1.01e-11	1.54e-09	hypothetical protein ZEAMMB73_Zm00001d045685 [Zea mays]	[Gibberellin regulated protein],[Gibberellin-regulated protein]	GO:0009751//response to salicylic acid (Biological Process); GO:0010286//heat acclimation (Biological Process); GO:0009506//plasmodesma (Cellular Component); gast1 protein precursor	-	-
Yes	Chr4.g11199	85	67	114	26	16	7	2.42138	1.01e-11	1.54e-09	PREDICTED: uncharacterized protein At2g39795, mitochondrial-like [Setaria italica]	[Mitochondrial glycoprotein],[Mitochondrial glycoprotein family protein]	GO:0009536//plastid (Cellular Component); mitochondrial glycoprotein	K15414|C1QBP	http://www.genome.jp/dbget-bin/www_bget?ko:K15414
Yes	Chr4.g10925	418	350	777	126	113	33	2.47486	1.17e-11	1.78e-09	PREDICTED: germin-like protein 5-1 [Oryza brachyantha]	[germin-like protein],[Cupin domain]	GO:0010497//plasmodesmata-mediated intercellular transport (Biological Process); GO:0033609//oxalate metabolic process (Biological Process); GO:2000280//regulation of root development (Biological Process); GO:0005576//extracellular region (Cellular Component); GO:0005618//cell wall (Cellular Component); GO:0009506//plasmodesma (Cellular Component); GO:0030145//manganese ion binding (Cellular Comp…	-	-
No	Chr6.g19094	191	200	242	98	47	63	1.57489	1.44e-11	2.18e-09	hypothetical protein SETIT_034727mg [Setaria italica]	[glucose-6-phosphate 1-dehydrogenase],[Glucose-6-phosphate 1-dehydrogenase]	GO:0006006//glucose metabolic process (Biological Process); GO:0006098//pentose-phosphate shunt (Biological Process); GO:0055114//oxidation-reduction process (Biological Process); GO:0005739//mitochondrion (Cellular Component); GO:0004345//glucose-6-phosphate dehydrogenase activity (Cellular Component); GO:0050661//NADP binding (Cellular Component); glucose-6-phosphate 1- chloroplastic-like	K00036|G6PD, zwf	http://www.genome.jp/dbget-bin/www_bget?ko:K00036
No	Chr2.g05562	329	346	512	211	99	92	1.55405	1.53e-11	2.3e-09	Flavonoid 3'-monooxygenase [Dichanthelium oligosanthes]	[Cytochrome p450],[Cytochrome P450],[flavonoid 3'-monooxygenase-like]	GO:0044550//secondary metabolite biosynthetic process (Biological Process); GO:0055114//oxidation-reduction process (Biological Process); GO:0016021//integral component of membrane (Cellular Component); GO:0005506//iron ion binding (Cellular Component); GO:0016709//oxidoreductase activity, acting on paired donors, with incorporation or reduction of molecular oxygen, NAD(P)H as one donor, and inco…	-	-
Yes	Chr4.g13934	1201	1117	1453	618	602	466	1.09225	1.62e-11	2.43e-09	PREDICTED: protein SRC2 [Setaria italica]	[C2 domain]	GO:0016021//integral component of membrane (Cellular Component); protein src2	-	-
Yes	Chr2.g05616	285	226	285	150	91	72	1.33089	1.85e-11	2.75e-09	hypothetical protein SORBI_3002G291066 [Sorghum bicolor]	[Core component of nucleosome. Nucleosomes wrap and compact DNA into chromatin, limiting DNA accessibility to the cellular machineries which require DNA as a template. Histones thereby play a central role in transcription regulation, DNA repair, DNA replication and chromosomal stability. DNA accessibility is regulated via a complex set of post-translational modifications of histones, also called …	GO:0006334//nucleosome assembly (Biological Process); GO:0006352//DNA-templated transcription, initiation (Biological Process); GO:0000786//nucleosome (Cellular Component); GO:0005634//nucleus (Cellular Component); GO:0003677//DNA binding (Cellular Component); GO:0046982//protein heterodimerization activity (Cellular Component); histone h4	K11254|H4	http://www.genome.jp/dbget-bin/www_bget?ko:K11254
No	Chr18.g46866	503	462	600	1274	1049	1150	-1.23339	1.87e-11	2.78e-09	hypothetical protein BAE44_0002074 [Dichanthelium oligosanthes]	[Transcription factor],[AP2],[ethylene-responsive transcription factor]	GO:0006355//regulation of transcription, DNA-templated (Biological Process); GO:0005634//nucleus (Cellular Component); GO:0003677//DNA binding (Cellular Component); GO:0003700//transcription factor activity, sequence-specific DNA binding (Cellular Component); ethylene-responsive transcription factor rap2-13-like	K09286|EREBP	http://www.genome.jp/dbget-bin/www_bget?ko:K09286
No	Chr6.g19350	55	71	68	238	157	149	-1.51581	2.07e-11	3.06e-09	protein DETOXIFICATION 40 [Sorghum bicolor]	[Mate efflux family protein]	GO:0055085//transmembrane transport (Biological Process); GO:0016020//membrane (Cellular Component); GO:0022857//transmembrane transporter activity (Cellular Component); transparent testa 12 protein	K03327|TC.MATE, SLC47A, norM, mdtK, dinF	http://www.genome.jp/dbget-bin/www_bget?ko:K03327
No	Chr7.g22903	814	735	922	2064	2213	2305	-1.5224	2.31e-11	3.4e-09	hypothetical protein OsI_15134 [Oryza sativa Indica Group]	[amine oxidase],[Copper amine oxidase, enzyme domain]	GO:0009308//amine metabolic process (Biological Process); GO:0055114//oxidation-reduction process (Biological Process); GO:0016020//membrane (Cellular Component); GO:0005507//copper ion binding (Cellular Component); GO:0008131//primary amine oxidase activity (Cellular Component); GO:0048038//quinone binding (Cellular Component); primary amine oxidase-like	K00276|AOC3, AOC2, tynA	http://www.genome.jp/dbget-bin/www_bget?ko:K00276
No	Chr7.g22809	569	559	586	307	261	179	1.16823	2.35e-11	3.45e-09	probable aldo-keto reductase 2 [Sorghum bicolor]	[Auxin-induced protein],[oxidoreductase activity],[auxin-induced protein],[Aldo keto reductase],[Potassium voltage-gated channel, shaker-related subfamily, beta member]	GO:0055114//oxidation-reduction process (Biological Process); GO:0016491//oxidoreductase activity (Cellular Component); probable aldo-keto reductase 2	-	-
No	Chr15.g41303	69	34	86	0	0	0	8.31944	2.38e-11	3.46e-09	PREDICTED: TBC1 domain family member 15-like [Setaria italica]	[TBC1 domain family member],[TBC domain containing protein],[TBC1 domain family member 15-like]	GO:0006886//intracellular protein transport (Biological Process); GO:0031338//regulation of vesicle fusion (Biological Process); GO:0090630//activation of GTPase activity (Biological Process); GO:0005622//intracellular (Cellular Component); GO:0012505//endomembrane system (Cellular Component); GO:0005096//GTPase activator activity (Cellular Component); GO:0017137//Rab GTPase binding (Cellular Com…	-	-
Yes	Chr9.g28538	77	103	100	15	18	18	2.3883	2.41e-11	3.49e-09	RING-H2 finger protein ATL8 [Sorghum bicolor]	[RING-H2 finger protein],[finger protein],[zinc ion binding]	-	-	-
Yes	Chr9.g28439	130	103	256	44	24	10	2.63281	2.44e-11	3.51e-09	uncharacterized protein LOC100501810 [Zea mays]	[cytochrome P450],[Cytochrome p450],[Cytochrome P450]	GO:0055114//oxidation-reduction process (Biological Process); GO:0016021//integral component of membrane (Cellular Component); GO:0004497//monooxygenase activity (Cellular Component); GO:0005506//iron ion binding (Cellular Component); GO:0016705//oxidoreductase activity, acting on paired donors, with incorporation or reduction of molecular oxygen (Cellular Component); GO:0020037//heme binding (Ce…	K15398|CYP86A4S	http://www.genome.jp/dbget-bin/www_bget?ko:K15398
Yes	Chr7.g22941	551	487	912	260	158	72	1.99635	2.45e-11	3.52e-09	ruBisCO large subunit-binding protein subunit alpha, chloroplastic [Zea mays]	[RuBisCO large subunit-binding protein subunit alpha],[Prevents misfolding and promotes the refolding and proper assembly of unfolded polypeptides generated under stress conditions (By similarity)],[Rubisco large subunit-binding protein subunit alpha],[heat shock protein]	GO:0009658//chloroplast organization (Biological Process); GO:0009793//embryo development ending in seed dormancy (Biological Process); GO:0042026//protein refolding (Biological Process); GO:0005739//mitochondrion (Cellular Component); GO:0009570//chloroplast stroma (Cellular Component); GO:0009579//thylakoid (Cellular Component); GO:0009941//chloroplast envelope (Cellular Component); GO:0016020/…	-	-
No	Chr7.g21549	170	163	234	82	50	61	1.4989	2.51e-11	3.59e-09	protein DMR6-LIKE OXYGENASE 1 [Sorghum bicolor]	[2OG-Fe(II) oxygenase superfamily],[2-oxoacid-dependent dioxygenase],[oxidoreductase, 2OG-Fe(II) oxygenase family protein],[2OGFe(II) oxygenase]	GO:0055114//oxidation-reduction process (Biological Process); GO:0046872//metal ion binding (Cellular Component); GO:0051213//dioxygenase activity (Cellular Component); flavonol synthase flavanone 3-hydroxylase-like	-	-
Yes	Chr4.g12749	678	752	1121	133	240	74	2.42864	2.57e-11	3.66e-09	chlorophyll A-B binding protein (CAB), putative [Musa balbisiana]	[Chlorophyll A-B binding protein],[Chlorophyll a-b binding protein]	GO:0009416//response to light stimulus (Biological Process); GO:0009768//photosynthesis, light harvesting in photosystem I (Biological Process); GO:0018298//protein-chromophore linkage (Biological Process); GO:0009522//photosystem I (Cellular Component); GO:0009535//chloroplast thylakoid membrane (Cellular Component); GO:0009941//chloroplast envelope (Cellular Component); GO:0010287//plastoglobul…	K08912|LHCB1	http://www.genome.jp/dbget-bin/www_bget?ko:K08912
Yes	Chr9.g27815	631	601	1037	415	273	215	1.28657	2.98e-11	4.21e-09	2-Cys peroxiredoxin BAS1, chloroplastic [Sorghum bicolor]	[2-Cys peroxiredoxin],[peroxiredoxin],[alkyl hydroperoxide reductase],[2-cys peroxiredoxin bas1]	GO:0006355//regulation of transcription, DNA-templated (Biological Process); GO:0042744//hydrogen peroxide catabolic process (Biological Process); GO:0055114//oxidation-reduction process (Biological Process); GO:0098869//cellular oxidant detoxification (Biological Process); GO:0005634//nucleus (Cellular Component); GO:0005667//transcription factor complex (Cellular Component); GO:0009507//chlorop…	K03386|E1.11.1.15, PRDX, ahpC	http://www.genome.jp/dbget-bin/www_bget?ko:K03386
Yes	Chr10.g33014	144	161	233	57	55	48	1.67269	2.98e-11	4.21e-09	PREDICTED: auxin-responsive protein SAUR32-like [Setaria italica]	[SAUR family],[Auxin responsive protein]	GO:0009734//auxin-activated signaling pathway (Biological Process); GO:0005739//mitochondrion (Cellular Component); GO:0005516//calmodulin binding (Cellular Component); saur12 - auxin-responsive saur family member	K14488|SAUR	http://www.genome.jp/dbget-bin/www_bget?ko:K14488
Yes	Chr13.g37569	84	83	147	30	11	5	2.7902	3.01e-11	4.23e-09	WAT1-related protein, partial [Dichanthelium oligosanthes]	[EamA-like transporter family]	GO:0055085//transmembrane transport (Biological Process); GO:0005886//plasma membrane (Cellular Component); GO:0016021//integral component of membrane (Cellular Component); GO:0022857//transmembrane transporter activity (Cellular Component); nodulin-like protein	-	-
No	Chr15.g41412	0	0	0	101	38	38	-8.28996	3.1e-11	4.34e-09	uncharacterized protein LOC8056317 [Sorghum bicolor]	[NA]	GO:0003824//catalytic activity (Cellular Component); uncharacterized protein loc101770897	-	-
No	Chr12.g35772	233	177	323	105	83	49	1.58405	3.11e-11	4.34e-09	PREDICTED: uncharacterized protein LOC101786921 [Setaria italica]	[Amidase],[glutamyl-tRNA(Gln) amidotransferase subunit],[Allows the formation of correctly charged Gln-tRNA(Gln) through the transamidation of misacylated Glu-tRNA(Gln) in the mitochondria. The reaction takes place in the presence of glutamine and ATP through an activated gamma-phospho-Glu-tRNA(Gln) (By similarity)],[Allows the formation of correctly charged Gln-tRNA(Gln) through the transamidati…	GO:0016021//integral component of membrane (Cellular Component); GO:0016884//carbon-nitrogen ligase activity, with glutamine as amido-N-donor (Cellular Component); fatty acid amide hydrolase	-	-
No	Chr19.g47845	232	187	307	772	441	411	-1.19258	3.2e-11	4.45e-09	putative glycerol-3-phosphate acyltransferase 3 [Dichanthelium oligosanthes]	[Acyltransferase],[glycerol-3-phosphate acyltransferase]	GO:0008152//metabolic process (Biological Process); GO:0016020//membrane (Cellular Component); GO:0016746//transferase activity, transferring acyl groups (Cellular Component); probable glycerol-3-phosphate acyltransferase 3	K13508|GPAT	http://www.genome.jp/dbget-bin/www_bget?ko:K13508
Yes	Chr6.g17818	1228	1121	1275	216	392	237	1.9934	3.3e-11	4.57e-09	PREDICTED: uncharacterized protein LOC101783232 [Setaria italica]	[Heavy metal-associated domain containing protein],[Heavy-metal-associated domain],[heavy metal transport detoxification protein]	GO:0030001//metal ion transport (Biological Process); GO:0046916//cellular transition metal ion homeostasis (Biological Process); GO:0005737//cytoplasm (Cellular Component); GO:0046914//transition metal ion binding (Cellular Component); metal ion binding protein	-	-
No	Chr20.g50425	788	729	943	1841	1627	1594	-1.12193	3.34e-11	4.61e-09	PREDICTED: uncharacterized protein LOC101785731 [Setaria italica]	[Heat shock protein],[expressed protein],[ATP-dependent CLP protease ATP-binding subunit],[Inherit from lilNOG: expressed protein]	-	-	-
No	Chr15.g40722	81	79	106	268	185	202	-1.35936	3.62e-11	4.97e-09	PREDICTED: pollen-specific leucine-rich repeat extensin-like protein 4 [Brachypodium distachyon]	[Pollen-specific leucine-rich repeat extensin-like protein],[leucine-rich repeat extensin-like protein],[Inherit from strNOG: Pollen-specific leucine-rich repeat extensin-like protein]	-	-	-
Yes	Chr3.g09535	44	49	80	6	7	0	3.69805	3.78e-11	5.17e-09	PREDICTED: putative glucan endo-1,3-beta-glucosidase GVI [Oryza sativa Japonica Group]	[beta-1,3-glucanase],[Glycosyl hydrolases family 17]	GO:0005975//carbohydrate metabolic process (Biological Process); GO:0006952//defense response (Biological Process); GO:0046658//anchored component of plasma membrane (Cellular Component); GO:0030247//polysaccharide binding (Cellular Component); GO:0042973//glucan endo-1,3-beta-D-glucosidase activity (Cellular Component); glucan endo- -beta-glucosidase gvi	-	-
Yes	Chr6.g18474	367	341	556	222	162	143	1.20257	4.1e-11	5.58e-09	PREDICTED: 50S ribosomal protein L4, chloroplastic [Oryza sativa Japonica Group]	[One of the primary rRNA binding proteins, this protein initially binds near the 5'-end of the 23S rRNA. It is important during the early stages of 50S assembly. It makes multiple contacts with different domains of the 23S rRNA in the assembled 50S subunit and ribosome (By similarity)],[Ribosomal protein L4],[Ribosomal protein],[50S ribosomal protein L4]	GO:0000413//protein peptidyl-prolyl isomerization (Biological Process); GO:0006412//translation (Biological Process); GO:0006457//protein folding (Biological Process); GO:0019288//isopentenyl diphosphate biosynthetic process, methylerythritol 4-phosphate pathway (Biological Process); GO:0019344//cysteine biosynthetic process (Biological Process); GO:0000311//plastid large ribosomal subunit (Cellu…	K02926|RP-L4, MRPL4, rplD	http://www.genome.jp/dbget-bin/www_bget?ko:K02926
No	Chr16.g42616	103	120	186	522	285	306	-1.48411	4.28e-11	5.82e-09	hypothetical protein BAE44_0025818 [Dichanthelium oligosanthes]	[Protein of unknown function (DUF506) ],[Plant-specific domain TIGR01615 family protein]	-	-	-
Yes	Chr14.g39357	219	226	223	100	85	57	1.43845	4.32e-11	5.85e-09	PREDICTED: transcription factor DIVARICATA [Oryza sativa Japonica Group]	[Myb-like DNA-binding domain],[MYB family transcription factor],[Transcription factor]	GO:0006355//regulation of transcription, DNA-templated (Biological Process); GO:0005634//nucleus (Cellular Component); GO:0003677//DNA binding (Cellular Component); transcription factor divaricata-like	-	-
Yes	Chr8.g24181	284	226	287	144	109	81	1.22081	4.46e-11	6e-09	PREDICTED: aquaporin PIP2-5 [Setaria italica]	[Aquaporin],[transporter activity],[plasma membrane intrinsic protein],[Channel that permits osmotically driven movement of water in both directions. It is involved in the osmoregulation and in the maintenance of cell turgor during volume expansion in rapidly growing cells. It mediates rapid entry or exit of water in response to abrupt changes in osmolarity (By similarity)]	GO:0006833//water transport (Biological Process); GO:0009992//cellular water homeostasis (Biological Process); GO:0015793//glycerol transport (Biological Process); GO:0034220//ion transmembrane transport (Biological Process); GO:0005773//vacuole (Cellular Component); GO:0005887//integral component of plasma membrane (Cellular Component); GO:0009506//plasmodesma (Cellular Component); GO:0015250//w…	K09872|PIP	http://www.genome.jp/dbget-bin/www_bget?ko:K09872
No	Chr7.g22453	0	0	0	76	41	36	-8.11622	4.65e-11	6.22e-09	PREDICTED: uncharacterized protein C57A10.07 [Setaria italica]	[DUF218 domain],[DUF218 domain protein]	GO:0016021//integral component of membrane (Cellular Component); uncharacterized protein	-	-
No	Chr8.g24611	24	14	16	110	76	58	-2.1967	5.08e-11	6.74e-09	PREDICTED: sugar transport protein 5-like [Setaria italica]	[Transporter],[Sugar transport protein],[Sugar (and other) transporter],[transporter],[sugar transport protein]	GO:0015992//proton transport (Biological Process); GO:0046323//glucose import (Biological Process); GO:1904659//glucose transmembrane transport (Biological Process); GO:0005887//integral component of plasma membrane (Cellular Component); GO:0005351//sugar:proton symporter activity (Cellular Component); GO:0005355//glucose transmembrane transporter activity (Cellular Component); sugar transport pr…	-	-
Yes	Chr15.g41826	59	64	109	12	16	7	2.65691	5.14e-11	6.8e-09	PREDICTED: probable trehalose-phosphate phosphatase 3 [Setaria italica]	[Removes the phosphate from trehalose 6-phosphate to produce free trehalose. Trehalose accumulation in plant may improve abiotic stress tolerance],[Sister of ramosa 3],[Trehalose-phosphatase],[trehalose biosynthetic process]	GO:0005992//trehalose biosynthetic process (Biological Process); GO:0016311//dephosphorylation (Biological Process); GO:0004805//trehalose-phosphatase activity (Cellular Component); probable trehalose-phosphate phosphatase 3	K01087|otsB	http://www.genome.jp/dbget-bin/www_bget?ko:K01087
No	Chr5.g15332	674	501	566	254	217	203	1.31135	5.92e-11	7.8e-09	Abscisic acid receptor PYL5 [Dichanthelium oligosanthes]	[Pathogenesis-related protein Bet v I family],[abscisic acid receptor]	GO:0009738//abscisic acid-activated signaling pathway (Biological Process); GO:0043086//negative regulation of catalytic activity (Biological Process); GO:0080163//regulation of protein serine/threonine phosphatase activity (Biological Process); GO:0005634//nucleus (Cellular Component); GO:0005737//cytoplasm (Cellular Component); GO:0004864//protein phosphatase inhibitor activity (Cellular Compon…	K14496|PYL	http://www.genome.jp/dbget-bin/www_bget?ko:K14496
No	Chr3.g09155	159	147	240	88	49	45	1.54926	6.33e-11	8.28e-09	GTP-binding protein At2g22870 [Sorghum bicolor]	[Necessary for normal cell division and for the maintenance of normal septation (By similarity)],[GTP-binding protein],[50S ribosome-binding GTPase],[gtp-binding protein]	GO:0000917//barrier septum assembly (Biological Process); GO:0005739//mitochondrion (Cellular Component); GO:0005525//GTP binding (Cellular Component); gtp-binding protein at2g22870	K03978|engB	http://www.genome.jp/dbget-bin/www_bget?ko:K03978
No	Chr3.g07738	86	73	116	32	22	15	1.95634	7.15e-11	9.32e-09	Gibberellin 3-beta-dioxygenase 2-2 [Dichanthelium oligosanthes]	[gibberellin 3-beta-dioxygenase],[oxidoreductase, 2OG-Fe(II) oxygenase family protein],[2OGFe(II) oxygenase],[2OG-Fe(II) oxygenase superfamily]	GO:0009416//response to light stimulus (Biological Process); GO:0009686//gibberellin biosynthetic process (Biological Process); GO:0009740//gibberellic acid mediated signaling pathway (Biological Process); GO:0055114//oxidation-reduction process (Biological Process); GO:0016707//gibberellin 3-beta-dioxygenase activity (Cellular Component); GO:0046872//metal ion binding (Cellular Component); ga 3b…	K04124|E1.14.11.15	http://www.genome.jp/dbget-bin/www_bget?ko:K04124
No	Chr9.g26325	71	67	91	323	197	133	-1.51578	7.24e-11	9.4e-09	hypothetical protein SETIT_016521mg [Setaria italica]	[extended synaptotagmin-like protein],[C2 domain],[integral membrane single C2 domain protein],[Domain-Containing protein]	GO:0016021//integral component of membrane (Cellular Component); c2 domain-containing protein at1g53590-like	-	-
Yes	Chr13.g37965	132	108	130	37	41	19	1.89209	7.49e-11	9.68e-09	unknown [Zea mays]	[DnaJ homolog subfamily B member],[DNAj (Hsp40) homolog, subfamily B, member],[ATP binding to DnaK triggers the release of the substrate protein, thus completing the reaction cycle. Several rounds of ATP-dependent interactions between DnaJ, DnaK and GrpE are required for fully efficient folding. Also involved, together with DnaK and GrpE, in the DNA replication of plasmids through activation of i…	GO:0006457//protein folding (Biological Process); GO:0051082//unfolded protein binding (Cellular Component); dnaj homolog subfamily b member 4-like	K09510|DNAJB4	http://www.genome.jp/dbget-bin/www_bget?ko:K09510
Yes	Chr10.g33010	66	60	123	12	8	15	2.72438	7.67e-11	9.89e-09	hypothetical protein SETIT_019397mg, partial [Setaria italica]	[auxin-induced protein],[Auxin-induced protein],[EamA-like transporter family]	GO:0003333//amino acid transmembrane transport (Biological Process); GO:0032973//amino acid export (Biological Process); GO:0043090//amino acid import (Biological Process); GO:0080144//amino acid homeostasis (Biological Process); GO:0005886//plasma membrane (Cellular Component); GO:0016021//integral component of membrane (Cellular Component); GO:0015171//amino acid transmembrane transporter activ…	-	-
No	Chr5.g15472	332	305	342	176	146	108	1.15035	7.71e-11	9.9e-09	PREDICTED: uncharacterized protein LOC101754998 [Setaria italica]	[NA]	GO:0005739//mitochondrion (Cellular Component); GO:0016020//membrane (Cellular Component); uncharacterized protein loc103718349 isoform x1	-	-
Yes	Chr20.g50411	82	65	92	25	18	14	2.02791	7.98e-11	1.02e-08	PREDICTED: protein trichome birefringence-like 34 isoform X1 [Setaria italica]	[Pfam:DUF231],[expressed protein]	GO:0071554//cell wall organization or biogenesis (Biological Process); GO:0005794//Golgi apparatus (Cellular Component); GO:0016021//integral component of membrane (Cellular Component); GO:0016413//O-acetyltransferase activity (Cellular Component); protein trichome birefringence-like 34	-	-
No	Chr7.g21913	130	86	156	45	34	20	1.86918	8.5e-11	1.08e-08	PREDICTED: pentatricopeptide repeat-containing protein At3g53360, mitochondrial [Setaria italica]	[Pentatricopeptide repeat-containing protein],[PPR repeat]	-	-	-
No	Chr3.g06950	170	145	158	453	314	257	-1.13772	8.64e-11	1.1e-08	hypothetical protein OsI_00966 [Oryza sativa Indica Group]	[Mitochondrial carnitine acylcarnitine carrier protein],[carnitine acylcarnitine carrier protein],[carrier protein]	GO:0006412//translation (Biological Process); GO:0006561//proline biosynthetic process (Biological Process); GO:0043091//L-arginine import (Biological Process); GO:0089709//L-histidine transmembrane transport (Biological Process); GO:1903352//L-ornithine transmembrane transport (Biological Process); GO:1903401//L-lysine transmembrane transport (Biological Process); GO:1903826//arginine transmembr…	K15109|SLC25A20_29, CACT, CACL, CRC1	http://www.genome.jp/dbget-bin/www_bget?ko:K15109
Yes	Chr9.g26618	838	711	868	362	361	299	1.17029	1.01e-10	1.27e-08	histone H4 [Zea mays]	[Core component of nucleosome. Nucleosomes wrap and compact DNA into chromatin, limiting DNA accessibility to the cellular machineries which require DNA as a template. Histones thereby play a central role in transcription regulation, DNA repair, DNA replication and chromosomal stability. DNA accessibility is regulated via a complex set of post-translational modifications of histones, also called …	GO:0006334//nucleosome assembly (Biological Process); GO:0006352//DNA-templated transcription, initiation (Biological Process); GO:0000786//nucleosome (Cellular Component); GO:0005634//nucleus (Cellular Component); GO:0003677//DNA binding (Cellular Component); GO:0046982//protein heterodimerization activity (Cellular Component); histone h4	K11254|H4	http://www.genome.jp/dbget-bin/www_bget?ko:K11254
Yes	Chr14.g38822	2459	2320	4240	1536	1186	958	1.22375	1.04e-10	1.31e-08	uncharacterized protein LOC100286092 precursor [Zea mays]	[Protease inhibitor/seed storage/LTP family],[protease inhibitor seed storage],[Protease inhibitor seed storage]	GO:0044464//cell part (Cellular Component); non-specific lipid-transfer protein 4-like	-	-
No	Chr9.g27653	535	451	743	1391	1471	1353	-1.39731	1.13e-10	1.41e-08	PREDICTED: uncharacterized protein LOC101760859 [Setaria italica]	[FES],[endonuclease III],[Transcriptional activator],[transcriptional activator]	GO:0006281//DNA repair (Biological Process); GO:0005488//binding (Cellular Component); 5-methylcytosine dna glycosylase	-	-
No	Chr5.g17411	39	26	46	137	106	97	-1.67736	1.15e-10	1.44e-08	PREDICTED: RNA-binding protein 34 [Oryza sativa Japonica Group]	[RNA recognition motif. (a.k.a. RRM, RBD, or RNP domain)],[RNA recognition],[Rna-binding protein],[RNA binding protein]	GO:0006312//mitotic recombination (Biological Process); GO:0009560//embryo sac egg cell differentiation (Biological Process); GO:0000166//nucleotide binding (Cellular Component); GO:0003676//nucleic acid binding (Cellular Component); rna-binding protein 34	K14837|NOP12	http://www.genome.jp/dbget-bin/www_bget?ko:K14837
No	Chr6.g17662	0	2	0	87	66	66	-6.82722	1.29e-10	1.59e-08	PREDICTED: RNA-binding protein 34 [Oryza sativa Japonica Group]	[RNA recognition motif. (a.k.a. RRM, RBD, or RNP domain)],[RNA recognition],[Rna-binding protein],[RNA binding protein]	GO:0006312//mitotic recombination (Biological Process); GO:0009560//embryo sac egg cell differentiation (Biological Process); GO:0000166//nucleotide binding (Cellular Component); GO:0003676//nucleic acid binding (Cellular Component); rna-binding protein 34	K14837|NOP12	http://www.genome.jp/dbget-bin/www_bget?ko:K14837
No	Chr12.g36055	152	123	265	49	32	8	2.60142	1.36e-10	1.67e-08	PREDICTED: protein trichome birefringence-like 34 isoform X1 [Setaria italica]	[Pfam:DUF231],[expressed protein]	GO:0071554//cell wall organization or biogenesis (Biological Process); GO:0005794//Golgi apparatus (Cellular Component); GO:0016021//integral component of membrane (Cellular Component); GO:0016413//O-acetyltransferase activity (Cellular Component); protein trichome birefringence-like 34	-	-
No	Chr14.g40020	30	32	19	211	150	71	-2.37508	1.43e-10	1.75e-08	PREDICTED: gibberellin 2-beta-dioxygenase-like [Setaria italica]	[2OG-Fe(II) oxygenase superfamily],[oxidoreductase, 2OG-Fe(II) oxygenase family protein],[2OGFe(II) oxygenase]	GO:0009416//response to light stimulus (Biological Process); GO:0045487//gibberellin catabolic process (Biological Process); GO:0055114//oxidation-reduction process (Biological Process); GO:0005506//iron ion binding (Cellular Component); GO:0052634//C-19 gibberellin 2-beta-dioxygenase activity (Cellular Component); gibberellin 2-beta-dioxygenase-like	K04125|E1.14.11.13	http://www.genome.jp/dbget-bin/www_bget?ko:K04125
No	Chr10.g30879	109	57	89	397	195	266	-1.79065	1.58e-10	1.93e-08	TPR domain protein [Zea mays]	[NA]	GO:0009536//plastid (Cellular Component); tpr domain protein	-	-
No	Chr3.g09521	83	77	138	31	24	12	2.11144	1.62e-10	1.97e-08	DNA-3-methyladenine glycosylase [Saccharum hybrid cultivar R570]	[Glycosylase],[glycosylase],[Methyladenine glycosylase],[DNA-3-methyladenine glycosylase activity]	GO:0006284//base-excision repair (Biological Process); GO:0008725//DNA-3-methyladenine glycosylase activity (Cellular Component); dna-3-methyladenine glycosylase i	K01246|tag	http://www.genome.jp/dbget-bin/www_bget?ko:K01246
Yes	Chr13.g37873	481	441	841	283	209	164	1.36329	1.69e-10	2.05e-08	PREDICTED: non-specific lipid-transfer protein 2-like [Brachypodium distachyon]	[nonspecific lipid-transfer protein],[Nonspecific lipid-transfer protein]	-	-	-
No	Chr7.g22842	156	145	195	394	332	274	-1.06957	2.02e-10	2.44e-08	PREDICTED: bisdemethoxycurcumin synthase-like [Brachypodium distachyon]	[chalcone synthase],[synthase]	GO:0009058//biosynthetic process (Biological Process); GO:0016747//transferase activity, transferring acyl groups other than amino-acyl groups (Cellular Component); bisdemethoxycurcumin synthase-like	-	-
No	Chr7.g22753	112	146	145	49	40	33	1.6873	2.16e-10	2.6e-08	PREDICTED: wall-associated receptor kinase 2-like [Setaria italica]	[Serine Threonine protein kinase],[Calcium-binding EGF domain],[EGF_CA],[- OsWAK receptor-like protein kinase]	GO:0006464//cellular protein modification process (Biological Process); GO:0007166//cell surface receptor signaling pathway (Biological Process); GO:0016310//phosphorylation (Biological Process); GO:0005886//plasma membrane (Cellular Component); GO:0044425//membrane part (Cellular Component); GO:0004674//protein serine/threonine kinase activity (Cellular Component); GO:0032550//purine ribonucleos…	-	-
No	Chr3.g08862	75	38	58	10	6	2	3.23983	2.32e-10	2.77e-08	hypothetical protein BAE44_0020297 [Dichanthelium oligosanthes]	[Protein of unknown function (DUF2921)]	GO:0016020//membrane (Cellular Component); uncharacterized protein loc103651357	-	-
Yes	Chr10.g32414	230	244	230	48	65	63	1.90682	2.39e-10	2.84e-08	PREDICTED: probable trehalose-phosphate phosphatase 1 [Setaria italica]	[Removes the phosphate from trehalose 6-phosphate to produce free trehalose. Trehalose accumulation in plant may improve abiotic stress tolerance],[Trehalose-phosphatase],[trehalose biosynthetic process]	GO:0005992//trehalose biosynthetic process (Biological Process); GO:0009409//response to cold (Biological Process); GO:0009651//response to salt stress (Biological Process); GO:0016311//dephosphorylation (Biological Process); GO:0004805//trehalose-phosphatase activity (Cellular Component); probable trehalose-phosphate phosphatase 1	K01087|otsB	http://www.genome.jp/dbget-bin/www_bget?ko:K01087
No	Chr6.g20708	38	44	53	7	2	1	3.75393	2.39e-10	2.84e-08	GDSL esterase/lipase [Dichanthelium oligosanthes]	[GDSL esterase lipase],[GDSL-like Lipase/Acylhydrolase]	GO:0016788//hydrolase activity, acting on ester bonds (Cellular Component); gdsl esterase lipase at3g48460	-	-
No	Chr16.g43515	377	159	205	20	44	34	2.79169	2.62e-10	3.1e-08	hypothetical protein BAE44_0005475 [Dichanthelium oligosanthes]	[dynein light chain],[dynein, light chain],[Dynein light chain type 1 ],[Dynein light chain]	GO:0007017//microtubule-based process (Biological Process); GO:0016021//integral component of membrane (Cellular Component); GO:0030286//dynein complex (Cellular Component); GO:0031514//motile cilium (Cellular Component); dynein light chain cytoplasmic	K10418|DYNLL	http://www.genome.jp/dbget-bin/www_bget?ko:K10418
No	Chr6.g18898	304	287	329	689	567	518	-1.0039	2.64e-10	3.1e-08	sucrose synthase [Saccharum officinarum]	[Sucrose-cleaving enzyme that provides UDP-glucose and fructose for various metabolic pathways (By similarity)],[Glycosyl transferase (Group 1]	GO:0005985//sucrose metabolic process (Biological Process); GO:0016157//sucrose synthase activity (Cellular Component); sucrose synthase 4	K00695|E2.4.1.13	http://www.genome.jp/dbget-bin/www_bget?ko:K00695
No	Chr8.g25408	74	63	116	23	18	6	2.39737	2.68e-10	3.15e-08	sucrose synthase [Saccharum officinarum]	[Sucrose-cleaving enzyme that provides UDP-glucose and fructose for various metabolic pathways (By similarity)],[Glycosyl transferase (Group 1]	GO:0005985//sucrose metabolic process (Biological Process); GO:0016157//sucrose synthase activity (Cellular Component); sucrose synthase 4	K00695|E2.4.1.13	http://www.genome.jp/dbget-bin/www_bget?ko:K00695
No	Chr20.g49923	110	86	123	42	28	28	1.65619	2.88e-10	3.35e-08	PHD finger protein At1g33420 isoform X1 [Sorghum bicolor]	[PHD-finger]	GO:0008270//zinc ion binding (Cellular Component); phd finger protein at1g33420-like	-	-
Yes	Chr10.g30402	428	456	455	219	200	148	1.19878	2.89e-10	3.35e-08	GTPase activating protein 1 [Sorghum bicolor]	[ADP-ribosylation factor GTPase-activating protein],[C2 domain],[Multiple C2 domains, transmembrane],[Domain-Containing protein]	GO:0009611//response to wounding (Biological Process); GO:0009738//abscisic acid-activated signaling pathway (Biological Process); GO:0043547//positive regulation of GTPase activity (Biological Process); GO:1901002//positive regulation of response to salt stress (Biological Process); GO:1902479//positive regulation of defense response to bacterium, incompatible interaction (Biological Process); G…	-	-
Yes	Chr16.g43787	624	493	757	310	298	208	1.133	2.89e-10	3.35e-08	PREDICTED: cytosolic sulfotransferase 5-like [Setaria italica]	[Sulfotransferase domain],[Sulfotransferase]	GO:0008146//sulfotransferase activity (Cellular Component); sulfotransferase 17	-	-
Yes	Chr9.g29054	304	284	335	168	143	109	1.09186	3.2e-10	3.66e-08	PREDICTED: auxin-responsive protein SAUR32-like [Setaria italica]	[SAUR family],[Auxin responsive protein]	GO:0009734//auxin-activated signaling pathway (Biological Process); GO:0005739//mitochondrion (Cellular Component); GO:0005516//calmodulin binding (Cellular Component); saur12 - auxin-responsive saur family member	K14488|SAUR	http://www.genome.jp/dbget-bin/www_bget?ko:K14488
No	Chr1.g02870	63	75	76	231	154	159	-1.38467	3.37e-10	3.83e-08	PREDICTED: alpha/beta hydrolase domain-containing protein 17C-like [Setaria italica]	[abhydrolase domain-containing protein],[Hydrolase],[Family with sequence similarity 108, member],[alpha/beta hydrolase fold]	GO:0006508//proteolysis (Biological Process); GO:0009536//plastid (Cellular Component); GO:0008233//peptidase activity (Cellular Component); alpha beta hydrolase domain-containing protein 17c-like	-	-
Yes	Chr17.g44926	2011	1930	2167	723	914	527	1.43036	3.48e-10	3.94e-08	PREDICTED: tetraspanin-8 [Oryza sativa Japonica Group]	-	GO:0016020//membrane (Cellular Component); senescence-associated protein	-	-
No	Chr5.g17438	44	45	62	200	117	103	-1.49902	3.54e-10	4e-08	PREDICTED: GDSL esterase/lipase EXL3-like [Setaria italica]	[GDSL-like Lipase/Acylhydrolase],[GDSL esterase lipase]	GO:0016788//hydrolase activity, acting on ester bonds (Cellular Component); gdsl esterase lipase exl3-like	-	-
No	Chr2.g05730	83	72	136	32	23	15	2.00636	3.82e-10	4.28e-08	uncharacterized protein LOC100279992 isoform X1 [Zea mays]	[heat shock protein],[Heat shock protein],[Molecular chaperone. Has ATPase activity (By similarity)],[K09487 heat shock protein 90kDa beta]	GO:0006457//protein folding (Biological Process); GO:0006950//response to stress (Biological Process); GO:0009536//plastid (Cellular Component); GO:0005524//ATP binding (Cellular Component); GO:0051082//unfolded protein binding (Cellular Component); heat shock protein 90- chloroplastic	K09487|HSP90B, TRA1	http://www.genome.jp/dbget-bin/www_bget?ko:K09487
No	Chr7.g21435	94	88	161	42	27	23	1.84616	3.87e-10	4.32e-08	PREDICTED: multiple organellar RNA editing factor 2, chloroplastic [Brachypodium distachyon]	[DAG protein],[Inherit from strNOG: DAG protein]	GO:0009536//plastid (Cellular Component); dag chloroplastic-like	-	-
Yes	Chr8.g23618	79	46	79	18	12	8	2.38872	4.62e-10	5.13e-08	PREDICTED: polygalacturonase QRT3-like [Setaria italica]	[polygalacturonase QRT3-like],[PbH1]	GO:0009556//microsporogenesis (Biological Process); GO:0009827//plant-type cell wall modification (Biological Process); GO:0009860//pollen tube growth (Biological Process); GO:0010584//pollen exine formation (Biological Process); GO:0005739//mitochondrion (Cellular Component); GO:0016020//membrane (Cellular Component); polygalacturonase qrt3-like	-	-
No	Chr15.g41301	35	39	48	0	0	0	7.71851	4.73e-10	5.22e-08	WAT1-related protein [Dichanthelium oligosanthes]	[EamA-like transporter family]	GO:0055085//transmembrane transport (Biological Process); GO:0005886//plasma membrane (Cellular Component); GO:0016021//integral component of membrane (Cellular Component); GO:0022857//transmembrane transporter activity (Cellular Component); wat1-related protein at5g64700-like	-	-
No	Chr19.g49013	59	41	58	165	180	123	-1.6374	4.86e-10	5.35e-08	PREDICTED: probable calcium-binding protein CML36 [Oryza brachyantha]	[EF hand family protein, expressed],[Calcium-binding protein],[Calcium binding protein]	GO:0009536//plastid (Cellular Component); GO:0005509//calcium ion binding (Cellular Component); probable calcium-binding protein cml36	K13448|CML	http://www.genome.jp/dbget-bin/www_bget?ko:K13448
No	Chr3.g10104	579	463	520	1257	1285	924	-1.20907	4.96e-10	5.44e-08	Transcription factor bHLH128 [Dichanthelium oligosanthes]	[Transcription factor],[transcription factor],[Helix-loop-helix DNA-binding domain]	GO:0006366//transcription from RNA polymerase II promoter (Biological Process); GO:0003677//DNA binding (Cellular Component); transcription factor bhlh128-like	-	-
Yes	Chr8.g24365	5462	4626	5022	1932	1899	1915	1.30988	4.99e-10	5.45e-08	PREDICTED: B-box zinc finger protein 24-like [Setaria italica]	[salt tolerance],[B-box zinc finger],[nucleic acid binding transcription factor activity]	GO:0005622//intracellular (Cellular Component); GO:0003677//DNA binding (Cellular Component); GO:0008270//zinc ion binding (Cellular Component); zinc finger protein	-	-
No	Chr4.g11578	81	64	127	774	226	253	-2.16884	5.36e-10	5.84e-08	universal stress protein [Zea mays]	[Universal stress protein],[universal stress protein]	GO:0006950//response to stress (Biological Process); universal stress protein a-like protein	-	-
Yes	Chr2.g04040	198	172	360	93	61	28	1.98315	5.38e-10	5.84e-08	blue copper protein-like [Aegilops tauschii subsp. tauschii]	[Plastocyanin-like domain],[Blue copper],[Plastocyanin-like domain-containing protein]	GO:0046658//anchored component of plasma membrane (Cellular Component); blue copper protein	-	-
No	Chr15.g40627	37	37	45	0	0	0	7.68422	5.51e-10	5.97e-08	blue copper protein-like [Aegilops tauschii subsp. tauschii]	[Plastocyanin-like domain],[Blue copper],[Plastocyanin-like domain-containing protein]	GO:0046658//anchored component of plasma membrane (Cellular Component); blue copper protein	-	-
No	Chr9.g26308	78	83	113	24	19	3	2.57953	5.66e-10	6.09e-08	hypothetical protein BAE44_0004278 [Dichanthelium oligosanthes]	[Protein of unknown function (DUF3082)]	GO:0043231//intracellular membrane-bounded organelle (Cellular Component); GO:0044444//cytoplasmic part (Cellular Component); uncharacterized protein loc105040956	-	-
No	Chr6.g18632	77	71	89	19	19	19	1.98969	5.66e-10	6.09e-08	asparagine synthetase [glutamine-hydrolyzing] 1 [Sorghum bicolor]	[asparagine synthetase]	GO:0006541//glutamine metabolic process (Biological Process); GO:0009646//response to absence of light (Biological Process); GO:0070981//L-asparagine biosynthetic process (Biological Process); GO:0005829//cytosol (Cellular Component); GO:0004066//asparagine synthase (glutamine-hydrolyzing) activity (Cellular Component); GO:0005524//ATP binding (Cellular Component); GO:0042803//protein homodimeriz…	K01953|asnB, ASNS	http://www.genome.jp/dbget-bin/www_bget?ko:K01953
Yes	Chr5.g16285	129	117	186	67	47	30	1.55049	5.99e-10	6.43e-08	uncharacterized protein LOC8057210 [Sorghum bicolor]	[antitermination NusB domain-containing protein],[NusB family]	GO:0006353//DNA-templated transcription, termination (Biological Process); GO:0006355//regulation of transcription, DNA-templated (Biological Process); GO:0009507//chloroplast (Cellular Component); GO:0016021//integral component of membrane (Cellular Component); GO:0003723//RNA binding (Cellular Component); n utilization substance protein b homolog	-	-
No	Chr10.g30657	44	35	35	142	107	131	-1.80363	6.66e-10	7.12e-08	PREDICTED: putative pentatricopeptide repeat-containing protein At3g25060, mitochondrial [Setaria italica]	[PPR repeat],[Pentatricopeptide repeat-containing protein]	GO:0008270//zinc ion binding (Cellular Component); pentatricopeptide repeat-containing protein mitochondrial	-	-
Yes	Chr9.g28902	37	36	70	6	4	0	3.80869	6.87e-10	7.33e-08	Expansin-A5 [Dichanthelium oligosanthes]	[loosening and extension of plant cell walls by disrupting non-covalent bonding between cellulose microfibrils and matrix glucans. No enzymatic activity has been found],[DPBB_1]	GO:0009664//plant-type cell wall organization (Biological Process); GO:0005576//extracellular region (Cellular Component); GO:0005618//cell wall (Cellular Component); GO:0016020//membrane (Cellular Component); alpha-expansin 5	-	-
Yes	Chr9.g28243	161	143	264	59	63	26	1.88209	7.13e-10	7.58e-08	PREDICTED: uncharacterized membrane protein At1g06890-like [Brachypodium distachyon]	[Triose-phosphate Transporter family],[solute carrier family 35 member]	GO:0016021//integral component of membrane (Cellular Component); uncharacterized membrane protein at1g06890-like	K15285|SLC35E3	http://www.genome.jp/dbget-bin/www_bget?ko:K15285
Yes	Chr3.g08621	253	202	430	59	50	6	2.9494	7.39e-10	7.84e-08	PREDICTED: aspartic proteinase oryzasin-1-like [Setaria italica]	[aspartic],[Saposin-like type B, region 2]	GO:0006508//proteolysis (Biological Process); GO:0006629//lipid metabolic process (Biological Process); GO:0030163//protein catabolic process (Biological Process); GO:0004190//aspartic-type endopeptidase activity (Cellular Component); aspartic proteinase oryzasin-1-like	K08245|E3.4.23.40	http://www.genome.jp/dbget-bin/www_bget?ko:K08245
Yes	Chr9.g28000	543	434	535	248	230	193	1.10932	7.6e-10	8.03e-08	protein NRT1/ PTR FAMILY 6.4 [Sorghum bicolor]	[Nitrate transporter],[transporter],[POT family]	GO:0006810//transport (Biological Process); GO:0016020//membrane (Cellular Component); protein nrt1 ptr family	-	-
No	Chr5.g14252	428	539	598	320	194	169	1.18129	7.63e-10	8.04e-08	histone H4 [Zea mays]	[Core component of nucleosome. Nucleosomes wrap and compact DNA into chromatin, limiting DNA accessibility to the cellular machineries which require DNA as a template. Histones thereby play a central role in transcription regulation, DNA repair, DNA replication and chromosomal stability. DNA accessibility is regulated via a complex set of post-translational modifications of histones, also called …	GO:0006334//nucleosome assembly (Biological Process); GO:0006352//DNA-templated transcription, initiation (Biological Process); GO:0000786//nucleosome (Cellular Component); GO:0005634//nucleus (Cellular Component); GO:0003677//DNA binding (Cellular Component); GO:0046982//protein heterodimerization activity (Cellular Component); histone h4	K11254|H4	http://www.genome.jp/dbget-bin/www_bget?ko:K11254
No	Chr2.g05468	311	258	323	1043	532	470	-1.19154	7.92e-10	8.3e-08	hypothetical protein SETIT_009360mg [Setaria italica]	[serine threonine-protein kinase],[Serine Threonine protein kinase]	GO:0006468//protein phosphorylation (Biological Process); GO:0006952//defense response (Biological Process); GO:0048544//recognition of pollen (Biological Process); GO:0005886//plasma membrane (Cellular Component); GO:0009506//plasmodesma (Cellular Component); GO:0016021//integral component of membrane (Cellular Component); GO:0004674//protein serine/threonine kinase activity (Cellular Component)…	-	-
Yes	Chr2.g05787	196	216	335	60	88	47	1.8438	8.23e-10	8.59e-08	PREDICTED: protein ASPARTIC PROTEASE IN GUARD CELL 1-like [Oryza brachyantha]	[aspartic proteinase],[aspartic],[Eukaryotic aspartyl protease]	GO:0006508//proteolysis (Biological Process); GO:0030163//protein catabolic process (Biological Process); GO:0004190//aspartic-type endopeptidase activity (Cellular Component); protein aspartic protease in guard cell 2-like	-	-
No	Chr7.g21650	348	304	358	208	156	113	1.05473	8.25e-10	8.59e-08	PREDICTED: phytoene dehydrogenase-like [Setaria italica]	[Flavin containing amine oxidoreductase],[Desaturase]	GO:0055114//oxidation-reduction process (Biological Process); GO:0009536//plastid (Cellular Component); GO:0016491//oxidoreductase activity (Cellular Component); phytoene dehydrogenase	-	-
Yes	Chr14.g38808	524	472	728	320	279	191	1.06968	9e-10	9.35e-08	PREDICTED: uncharacterized protein LOC101781053 [Setaria italica]	[NA]	GO:0005739//mitochondrion (Cellular Component); uncharacterized protein loc103978519	-	-
No	Chr4.g10847	63	55	65	19	10	9	2.24775	9.42e-10	9.73e-08	PREDICTED: peroxidase 72-like [Setaria italica]	[peroxidase],[Peroxidase]	GO:0006979//response to oxidative stress (Biological Process); GO:0042744//hydrogen peroxide catabolic process (Biological Process); GO:0055114//oxidation-reduction process (Biological Process); GO:0098869//cellular oxidant detoxification (Biological Process); GO:0005576//extracellular region (Cellular Component); GO:0004601//peroxidase activity (Cellular Component); GO:0020037//heme binding (Cel…	K00430|E1.11.1.7	http://www.genome.jp/dbget-bin/www_bget?ko:K00430
Yes	Chr6.g19508	217	206	337	124	101	75	1.28281	9.62e-10	9.9e-08	THA4 [Zea mays]	[sec-independent protein translocase protein],[Part of the twin-arginine translocation (Tat) system that transports large folded proteins containing a characteristic twin-arginine motif in their signal peptide across membranes. Together with TatC, TatB is part of a receptor directly interacting with Tat signal peptides. TatB may form an oligomeric binding site that transiently accommodates folded…	GO:0006468//protein phosphorylation (Biological Process); GO:0007165//signal transduction (Biological Process); GO:0009306//protein secretion (Biological Process); GO:0043953//protein transport by the Tat complex (Biological Process); GO:0045038//protein import into chloroplast thylakoid membrane (Biological Process); GO:0009535//chloroplast thylakoid membrane (Cellular Component); GO:0009941//ch…	K03116|tatA	http://www.genome.jp/dbget-bin/www_bget?ko:K03116
No	Chr10.g29813	46	44	83	12	5	8	2.7325	9.66e-10	9.91e-08	PREDICTED: protein ECERIFERUM 3-like [Setaria italica]	[WAX2 C-terminal domain]	GO:0006633//fatty acid biosynthetic process (Biological Process); GO:0010025//wax biosynthetic process (Biological Process); GO:0043447//alkane biosynthetic process (Biological Process); GO:0046184//aldehyde biosynthetic process (Biological Process); GO:0055114//oxidation-reduction process (Biological Process); GO:0016021//integral component of membrane (Cellular Component); GO:0005506//iron ion …	-	-
Yes	Chr14.g39773	89	82	159	30	30	12	2.14014	1.01e-09	1.03e-07	PREDICTED: ras-related protein RIC2-like [Setaria italica]	[ras-related protein],[GTP-binding Protein]	GO:0007264//small GTPase mediated signal transduction (Biological Process); GO:0005622//intracellular (Cellular Component); GO:0005525//GTP binding (Cellular Component); GO:0016787//hydrolase activity (Cellular Component); ras-related protein ric2-like	-	-
Yes	Chr2.g06539	277	208	431	105	65	20	2.28253	1.01e-09	1.03e-07	PREDICTED: cytochrome P450 77A3 [Setaria italica]	[Cytochrome p450],[cytochrome P450],[Cytochrome P450]	GO:0044550//secondary metabolite biosynthetic process (Biological Process); GO:0055114//oxidation-reduction process (Biological Process); GO:0005886//plasma membrane (Cellular Component); GO:0016021//integral component of membrane (Cellular Component); GO:0005506//iron ion binding (Cellular Component); GO:0016709//oxidoreductase activity, acting on paired donors, with incorporation or reduction o…	K00517|E1.14.-.-	http://www.genome.jp/dbget-bin/www_bget?ko:K00517
No	Chr10.g31088	622	531	565	1354	1555	1341	-1.39393	1.03e-09	1.04e-07	hypothetical protein BAE44_0004984 [Dichanthelium oligosanthes]	[Uncharacterized ACR, COG1678]	GO:0009507//chloroplast (Cellular Component); upf0301 protein tc_0483	K07735|algH	http://www.genome.jp/dbget-bin/www_bget?ko:K07735
No	Chr2.g03472	939	941	1545	625	410	236	1.41744	1.12e-09	1.12e-07	ruBisCO large subunit-binding protein subunit beta, chloroplastic isoform X1 [Zea mays]	[RuBisCO large subunit-binding protein subunit beta],[RuBisCO large subunit-binding protein subunit beta, chloroplastic],[ruBisCO large subunit-binding protein subunit beta],[Prevents misfolding and promotes the refolding and proper assembly of unfolded polypeptides generated under stress conditions (By similarity)],[heat shock protein],[TCP-1/cpn60 chaperonin family]	GO:0042026//protein refolding (Biological Process); GO:0009536//plastid (Cellular Component); GO:0005524//ATP binding (Cellular Component); ru large subunit-binding protein subunit chloroplastic	K04077|groEL, HSPD1	http://www.genome.jp/dbget-bin/www_bget?ko:K04077
No	Chr12.g34736	77	81	115	411	232	152	-1.53573	1.13e-09	1.14e-07	protein NRT1/ PTR FAMILY 2.9 [Sorghum bicolor]	[Nitrate transporter],[transporter],[POT family]	GO:0016020//membrane (Cellular Component); protein nrt1 ptr family -like	-	-
Yes	Chr17.g44879	41	52	97	12	9	5	2.81536	1.15e-09	1.14e-07	hypothetical protein BAE44_0006845 [Dichanthelium oligosanthes]	[NA]	-	-	-
Yes	Chr1.g00034	258	247	348	167	124	82	1.16099	1.16e-09	1.15e-07	glycine--tRNA ligase, chloroplastic/mitochondrial 2 isoform X1 [Zea mays]	[glycyl-tRNA synthetase, alpha subunit],[Glycyl-tRNA synthetase beta subunit],[Glycyl-tRNA synthetase 2],[Glycyl-tRNA synthetase alpha subunit]	GO:0006426//glycyl-tRNA aminoacylation (Biological Process); GO:0009793//embryo development ending in seed dormancy (Biological Process); GO:0045995//regulation of embryonic development (Biological Process); GO:0005739//mitochondrion (Cellular Component); GO:0009570//chloroplast stroma (Cellular Component); GO:0004820//glycine-tRNA ligase activity (Cellular Component); GO:0005524//ATP binding (Ce…	K14164|glyQS	http://www.genome.jp/dbget-bin/www_bget?ko:K14164
Yes	Chr5.g15361	139	124	235	67	53	38	1.59456	1.16e-09	1.15e-07	hypothetical protein SETIT_034055mg [Setaria italica]	[CH],[Kinesin family member],[K10406 kinesin family member C2 C3]	GO:0006491//N-glycan processing (Biological Process); GO:0007018//microtubule-based movement (Biological Process); GO:0000139//Golgi membrane (Cellular Component); GO:0005783//endoplasmic reticulum (Cellular Component); GO:0005871//kinesin complex (Cellular Component); GO:0005874//microtubule (Cellular Component); GO:0003777//microtubule motor activity (Cellular Component); GO:0004571//mannosyl-o…	K10406|KIFC2_3	http://www.genome.jp/dbget-bin/www_bget?ko:K10406
Yes	Chr10.g32441	148	119	236	72	29	20	2.06305	1.2e-09	1.19e-07	uncharacterized protein LOC100501810 [Zea mays]	[cytochrome P450],[Cytochrome p450],[Cytochrome P450]	GO:0055114//oxidation-reduction process (Biological Process); GO:0016021//integral component of membrane (Cellular Component); GO:0004497//monooxygenase activity (Cellular Component); GO:0005506//iron ion binding (Cellular Component); GO:0016705//oxidoreductase activity, acting on paired donors, with incorporation or reduction of molecular oxygen (Cellular Component); GO:0020037//heme binding (Ce…	K15398|CYP86A4S	http://www.genome.jp/dbget-bin/www_bget?ko:K15398
Yes	Chr14.g39784	114	112	140	42	23	39	1.75406	1.23e-09	1.22e-07	PREDICTED: chaperone protein ClpB1 [Brachypodium distachyon]	[heat shock protein],[Sigma-54 interaction domain],[heat shock protein 101],[Heat shock protein],[Heat Shock Protein],[ATP-dependent CLP protease ATP-binding subunit]	GO:0019538//protein metabolic process (Biological Process); GO:0034605//cellular response to heat (Biological Process); GO:0005634//nucleus (Cellular Component); GO:0005829//cytosol (Cellular Component); GO:0005524//ATP binding (Cellular Component); heat shock protein 101	K03695|clpB	http://www.genome.jp/dbget-bin/www_bget?ko:K03695
No	Chr3.g10445	30	32	50	0	0	0	7.58151	1.28e-09	1.25e-07	PREDICTED: chaperone protein ClpB1 [Brachypodium distachyon]	[heat shock protein],[Sigma-54 interaction domain],[heat shock protein 101],[Heat shock protein],[Heat Shock Protein],[ATP-dependent CLP protease ATP-binding subunit]	GO:0019538//protein metabolic process (Biological Process); GO:0034605//cellular response to heat (Biological Process); GO:0005634//nucleus (Cellular Component); GO:0005829//cytosol (Cellular Component); GO:0005524//ATP binding (Cellular Component); heat shock protein 101	K03695|clpB	http://www.genome.jp/dbget-bin/www_bget?ko:K03695
No	Chr3.g08416	204	188	246	116	89	78	1.12434	1.34e-09	1.31e-07	psbP domain-containing protein 5, chloroplastic isoform X1 [Sorghum bicolor]	[psbP domain-containing protein 5],[PsbP]	GO:0015979//photosynthesis (Biological Process); GO:0009535//chloroplast thylakoid membrane (Cellular Component); GO:0009654//photosystem II oxygen evolving complex (Cellular Component); GO:0019898//extrinsic component of membrane (Cellular Component); GO:0031977//thylakoid lumen (Cellular Component); GO:0005509//calcium ion binding (Cellular Component); psbp domain-containing protein chloroplast…	-	-
Yes	Chr17.g44424	123	122	126	38	44	30	1.67399	1.35e-09	1.32e-07	PREDICTED: heat stress transcription factor B-2b-like [Oryza brachyantha]	[Heat stress transcription factor],[heat stress transcription factor],[Transcription factor],[transcription factor]	-	K09419|HSFF	http://www.genome.jp/dbget-bin/www_bget?ko:K09419
Yes	Chr5.g17069	406	357	301	130	136	76	1.61304	1.38e-09	1.34e-07	indole-3-glycerol phosphate lyase, chloroplastic [Sorghum bicolor]	[Indole-3-glycerol phosphate lyase],[tryptophan synthase],[The alpha subunit is responsible for the aldol cleavage of indoleglycerol phosphate to indole and glyceraldehyde 3- phosphate (By similarity)]	GO:0000162//tryptophan biosynthetic process (Biological Process); GO:0009507//chloroplast (Cellular Component); GO:0004834//tryptophan synthase activity (Cellular Component); GO:0030170//pyridoxal phosphate binding (Cellular Component); GO:0033984//indole-3-glycerol-phosphate lyase activity (Cellular Component); indole synthase	K13222|BX1, IGL	http://www.genome.jp/dbget-bin/www_bget?ko:K13222
No	Chr3.g08974	169	173	208	516	325	266	-1.0272	1.51e-09	1.45e-07	uncharacterized protein LOC100272419 [Zea mays]	[sugar transmembrane transporter activity],[sugar transporter]	GO:0034219//carbohydrate transmembrane transport (Biological Process); GO:0005887//integral component of plasma membrane (Cellular Component); GO:0051119//sugar transmembrane transporter activity (Cellular Component); bidirectional sugar transporter sweet2a-like isoform x1	K15382|SLC50A, SWEET	http://www.genome.jp/dbget-bin/www_bget?ko:K15382
No	Chr2.g05666	114	102	120	285	256	189	-1.1687	1.51e-09	1.45e-07	hypothetical protein SETIT_030193mg [Setaria italica]	[alpha beta hydrolase fold-3 domain protein],[Carboxylesterase],[Carboxylesterase family]	GO:0008152//metabolic process (Biological Process); GO:0016787//hydrolase activity (Cellular Component); gibberellin receptor gid1l2	-	-
No	Chr2.g04847	121	122	141	311	274	260	-1.20636	1.58e-09	1.5e-07	phytoene synthase 2, chloroplastic isoform X1 [Sorghum bicolor]	[Phytoene synthase],[Farnesyl-diphosphate farnesyltransferase],[phytoene synthase]	GO:0009058//biosynthetic process (Biological Process); GO:0009507//chloroplast (Cellular Component); GO:0016021//integral component of membrane (Cellular Component); GO:0016765//transferase activity, transferring alkyl or aryl (other than methyl) groups (Cellular Component); phytoene synthase 1	K02291|crtB	http://www.genome.jp/dbget-bin/www_bget?ko:K02291
Yes	Chr5.g15523	735	652	674	277	304	229	1.28274	1.65e-09	1.57e-07	uncharacterized protein LOC100382070 [Zea mays]	[Pfam:efhand],[calcium-binding protein],[Calcium-binding protein],[Calcium binding protein]	GO:0005509//calcium ion binding (Cellular Component); probable calcium-binding protein cml27	K13448|CML	http://www.genome.jp/dbget-bin/www_bget?ko:K13448
Yes	Chr3.g09718	279	261	321	172	137	100	1.03648	1.66e-09	1.58e-07	PREDICTED: zinc finger CCCH domain-containing protein 11 [Oryza brachyantha]	[ZnF_C3H1],[zinc finger CCCH domain-containing protein],[zinc finger]	GO:0005739//mitochondrion (Cellular Component); GO:0005488//binding (Cellular Component); zinc finger ccch domain-containing protein 11	-	-
Yes	Chr4.g11899	138	83	188	42	14	5	2.79417	1.69e-09	1.6e-07	PREDICTED: myb-related protein Hv33-like [Setaria italica]	[Myb-like DNA-binding domain],[Myblike DNAbinding domain containing protein]	GO:0003677//DNA binding (Cellular Component); myb-related protein hv33-like	K09422|MYBP	http://www.genome.jp/dbget-bin/www_bget?ko:K09422
No	Chr20.g49384	149	105	198	64	43	43	1.52856	1.75e-09	1.65e-07	PREDICTED: serine--tRNA ligase, chloroplastic/mitochondrial [Setaria italica]	[Catalyzes the attachment of serine to tRNA(Ser). Is also able to aminoacylate tRNA(Sec) with serine, to form the misacylated tRNA L-seryl-tRNA(Sec), which will be further converted into selenocysteinyl-tRNA(Sec) (By similarity)],[seryl-tRNA synthetase],[seryl-trna synthetase],[Seryl-tRNA synthetase N-terminal domain]	GO:0006434//seryl-tRNA aminoacylation (Biological Process); GO:0048481//plant ovule development (Biological Process); GO:0005739//mitochondrion (Cellular Component); GO:0009507//chloroplast (Cellular Component); GO:0004828//serine-tRNA ligase activity (Cellular Component); GO:0005524//ATP binding (Cellular Component); serine--trna chloroplastic mitochondrial	K01875|SARS, serS	http://www.genome.jp/dbget-bin/www_bget?ko:K01875
Yes	Chr14.g39944	645	634	1229	347	284	134	1.6743	1.81e-09	1.71e-07	PREDICTED: non-specific lipid-transfer protein 2-like [Brachypodium distachyon]	[nonspecific lipid-transfer protein],[Nonspecific lipid-transfer protein]	-	-	-
No	Chr3.g08975	5	10	20	96	49	59	-2.59498	1.92e-09	1.79e-07	PREDICTED: uncharacterized protein LOC101758953 [Setaria italica]	[Regulator of chromosome condensation],[FYVE],[regulator of chromosome condensation]	GO:0005739//mitochondrion (Cellular Component); GO:0046872//metal ion binding (Cellular Component); uncharacterized protein loc103630677	-	-
No	Chr5.g15830	703	701	958	1665	1582	1425	-1.07015	1.94e-09	1.81e-07	PREDICTED: uncharacterized protein LOC101781736 [Setaria italica]	[Protein of unknown function (DUF581)],[DUF581 domain containing protein, expressed]	-	-	-
No	Chr1.g02041	46	46	52	3	8	6	3.00214	1.95e-09	1.81e-07	PREDICTED: uncharacterized protein LOC101781736 [Setaria italica]	[Protein of unknown function (DUF581)],[DUF581 domain containing protein, expressed]	-	-	-
No	Chr8.g24039	292	276	323	678	622	437	-1.01101	1.95e-09	1.81e-07	PREDICTED: homeobox-leucine zipper protein HOX22-like [Setaria italica]	[homeobox-leucine zipper protein],[transcription regulatory region sequence-specific DNA binding]	GO:0006351//transcription, DNA-templated (Biological Process); GO:0003677//DNA binding (Cellular Component); homeobox-leucine zipper protein hox22-like	-	-
No	Chr18.g47552	1014	973	1016	491	446	412	1.09171	2.05e-09	1.9e-07	PREDICTED: cytochrome P450 89A2-like [Setaria italica]	[Cytochrome p450],[Cytochrome P450],[cytochrome P450]	GO:0044550//secondary metabolite biosynthetic process (Biological Process); GO:0055114//oxidation-reduction process (Biological Process); GO:0016021//integral component of membrane (Cellular Component); GO:0005506//iron ion binding (Cellular Component); GO:0016709//oxidoreductase activity, acting on paired donors, with incorporation or reduction of molecular oxygen, NAD(P)H as one donor, and inco…	-	-
No	Chr16.g44076	162	176	247	103	72	48	1.36215	2.05e-09	1.9e-07	serine carboxypeptidase II-3 [Sorghum bicolor]	[Serine Carboxypeptidase],[Carboxypeptidase],[carboxy-peptidase]	GO:0051603//proteolysis involved in cellular protein catabolic process (Biological Process); GO:0005739//mitochondrion (Cellular Component); GO:0004185//serine-type carboxypeptidase activity (Cellular Component); serine carboxypeptidase 1 precursor	K16297|SCPL-II	http://www.genome.jp/dbget-bin/www_bget?ko:K16297
No	Chr9.g26154	188	181	185	441	402	332	-1.13845	2.06e-09	1.9e-07	probable polygalacturonase [Sorghum bicolor]	[Glycoside hydrolase family 28],[Polygalacturonase],[polygalacturonase],[Glycoside hydrolase family 28 protein polygalacturonase (pectinase) family protein],[Glycosyl hydrolases family 28]	GO:0005975//carbohydrate metabolic process (Biological Process); GO:0071555//cell wall organization (Biological Process); GO:0005576//extracellular region (Cellular Component); GO:0004650//polygalacturonase activity (Cellular Component); GO:0016829//lyase activity (Cellular Component); probable polygalacturonase	-	-
Yes	Chr9.g26638	612	620	635	236	206	244	1.36453	2.07e-09	1.9e-07	PREDICTED: expansin-like A2 [Oryza sativa Japonica Group]	[expansin-like],[DPBB_1]	GO:0009505//plant-type cell wall (Cellular Component); GO:0009506//plasmodesma (Cellular Component); GO:0016020//membrane (Cellular Component); expansin-like a1	-	-
No	Chr6.g19128	556	455	939	304	109	78	2.02512	2.17e-09	1.99e-07	PREDICTED: sucrose synthase 2 [Setaria italica]	[Sucrose-cleaving enzyme that provides UDP-glucose and fructose for various metabolic pathways (By similarity)],[Glycosyl transferase (Group 1]	GO:0005985//sucrose metabolic process (Biological Process); GO:0006368//transcription elongation from RNA polymerase II promoter (Biological Process); GO:0006406//mRNA export from nucleus (Biological Process); GO:0010037//response to carbon dioxide (Biological Process); GO:0015031//protein transport (Biological Process); GO:0016578//histone deubiquitination (Biological Process); GO:0045893//posit…	K00695|E2.4.1.13	http://www.genome.jp/dbget-bin/www_bget?ko:K00695
Yes	Chr1.g01438	111	99	122	34	38	30	1.63663	2.19e-09	2.01e-07	RING-H2 finger protein ATL80-like [Aegilops tauschii subsp. tauschii]	[Zinc finger, C3HC4 type (RING finger)],[finger protein],[zinc ion binding]	GO:0043161//proteasome-mediated ubiquitin-dependent protein catabolic process (Biological Process); GO:0016020//membrane (Cellular Component); GO:0046872//metal ion binding (Cellular Component); GO:0061630//ubiquitin protein ligase activity (Cellular Component); ring-h2 finger protein atl80-like	-	-
No	Chr2.g05547	88	96	117	332	249	153	-1.30373	2.2e-09	2.01e-07	protein TIFY 10c [Sorghum bicolor]	[Divergent CCT motif]	GO:0006950//response to stress (Biological Process); GO:0050794//regulation of cellular process (Biological Process); GO:0097659//nucleic acid-templated transcription (Biological Process); GO:0044424//intracellular part (Cellular Component); protein tify 10a	K13464|JAZ	http://www.genome.jp/dbget-bin/www_bget?ko:K13464
No	Chr6.g18338	128	125	141	349	274	196	-1.08607	2.27e-09	2.06e-07	bZIP transcription factor 16-like [Sorghum bicolor]	[transcription factor],[Transcription factor]	-	K09060|GBF	http://www.genome.jp/dbget-bin/www_bget?ko:K09060
Yes	Chr16.g43959	118	117	223	55	45	22	1.86232	2.3e-09	2.08e-07	hypothetical protein OsI_14290 [Oryza sativa Indica Group]	[exosome complex component],[3' exoribonuclease family, domain 2],[Phosphorolytic exoribonuclease that removes nucleotide residues following the -CCA terminus of tRNA and adds nucleotides to the ends of RNA molecules by using nucleoside diphosphates as substrates (By similarity)],[Exosome complex component]	GO:0009845//seed germination (Biological Process); GO:0016075//rRNA catabolic process (Biological Process); GO:0031125//rRNA 3'-end processing (Biological Process); GO:0034427//nuclear-transcribed mRNA catabolic process, exonucleolytic, 3'-5' (Biological Process); GO:0034475//U4 snRNA 3'-end processing (Biological Process); GO:0071028//nuclear mRNA surveillance (Biological Process); GO:0071051//p…	K12587|MTR3, EXOSC6	http://www.genome.jp/dbget-bin/www_bget?ko:K12587
Yes	Chr9.g27323	226	205	282	135	95	54	1.3122	2.65e-09	2.4e-07	3-ketoacyl-CoA thiolase 2, peroxisomal [Sorghum bicolor]	[acetyl-coa acetyltransferase],[Thiolase, C-terminal domain],[3-ketoacyl-coa thiolase]	GO:0008152//metabolic process (Biological Process); GO:0003988//acetyl-CoA C-acyltransferase activity (Cellular Component); 3-ketoacyl- thiolase peroxisomal-like	K07513|ACAA1	http://www.genome.jp/dbget-bin/www_bget?ko:K07513
No	Chr15.g40534	301	270	277	100	97	101	1.43545	2.7e-09	2.43e-07	PREDICTED: uncharacterized protein LOC101770610 [Setaria italica]	[HNH endonuclease]	GO:0009269//response to desiccation (Biological Process); GO:0009409//response to cold (Biological Process); GO:0009651//response to salt stress (Biological Process); GO:0090305//nucleic acid phosphodiester bond hydrolysis (Biological Process); GO:0004519//endonuclease activity (Cellular Component); uncharacterized protein loc101770610	-	-
Yes	Chr3.g06878	152	148	199	93	62	51	1.24161	2.74e-09	2.46e-07	dnaJ homolog subfamily B member 1 [Sorghum bicolor]	[Pfam:DnaJ_C],[DNAj (Hsp40) homolog, subfamily B, member],[ATP binding to DnaK triggers the release of the substrate protein, thus completing the reaction cycle. Several rounds of ATP-dependent interactions between DnaJ, DnaK and GrpE are required for fully efficient folding. Also involved, together with DnaK and GrpE, in the DNA replication of plasmids through activation of initiation proteins (…	GO:0006457//protein folding (Biological Process); GO:0051082//unfolded protein binding (Cellular Component); dnaj homolog subfamily b member 1	K09510|DNAJB4	http://www.genome.jp/dbget-bin/www_bget?ko:K09510
Yes	Chr1.g01831	113	110	147	55	37	40	1.43618	2.85e-09	2.56e-07	PREDICTED: delta(8)-fatty-acid desaturase 2-like [Setaria italica]	[Fatty acid desaturase],[fatty acid desaturase],[Desaturase]	GO:0006629//lipid metabolic process (Biological Process); GO:0055114//oxidation-reduction process (Biological Process); GO:0016021//integral component of membrane (Cellular Component); GO:0016491//oxidoreductase activity (Cellular Component); delta -fatty-acid desaturase 2-like	K13076|SLD	http://www.genome.jp/dbget-bin/www_bget?ko:K13076
Yes	Chr2.g03544	212	195	378	67	36	5	2.91554	2.87e-09	2.56e-07	hypothetical protein BAE44_0000062 [Dichanthelium oligosanthes]	[hydrolase, alpha beta fold family],[alpha/beta hydrolase fold],[Alpha beta hydrolase],[hydrolase, alpha beta fold family protein]	GO:0065007//biological regulation (Biological Process); GO:0016020//membrane (Cellular Component); GO:0016787//hydrolase activity (Cellular Component); uncharacterized protein loc101759057	-	-
Yes	Chr3.g09846	1072	955	1243	667	544	313	1.07813	2.88e-09	2.56e-07	nematode resistance protein-like HSPRO1 [Sorghum bicolor]	[defense response],[arabidopsis ortholog of sugar beet hs1 pro-1 2],[Hs1pro-1 protein C-terminus]	GO:0006952//defense response (Biological Process); nematode resistance hspro1	-	-
Yes	Chr8.g24617	57	91	66	8	12	12	2.67662	3.08e-09	2.74e-07	PREDICTED: uncharacterized protein LOC101757629 [Setaria italica]	[NA]	-	-	-
Yes	Chr3.g09095	71	61	118	3	15	1	3.60731	3.1e-09	2.75e-07	chlorophyll A-B binding protein (CAB), putative [Musa balbisiana]	[Chlorophyll A-B binding protein],[Chlorophyll a-b binding protein]	GO:0009416//response to light stimulus (Biological Process); GO:0009768//photosynthesis, light harvesting in photosystem I (Biological Process); GO:0018298//protein-chromophore linkage (Biological Process); GO:0009522//photosystem I (Cellular Component); GO:0009523//photosystem II (Cellular Component); GO:0009535//chloroplast thylakoid membrane (Cellular Component); GO:0009941//chloroplast envelo…	K08912|LHCB1	http://www.genome.jp/dbget-bin/www_bget?ko:K08912
No	Chr5.g15514	403	345	466	1334	652	640	-1.11651	3.11e-09	2.76e-07	PREDICTED: probable leucine-rich repeat receptor-like protein kinase At5g49770 [Oryza sativa Japonica Group]	[Serine Threonine protein kinase],[leucine-rich repeat receptor-like protein kinase],[Leucine-rich repeat receptor-like protein kinase],[leucine Rich Repeat],[STYKc]	GO:0006468//protein phosphorylation (Biological Process); GO:0016021//integral component of membrane (Cellular Component); GO:0004674//protein serine/threonine kinase activity (Cellular Component); GO:0005524//ATP binding (Cellular Component); probable leucine-rich repeat receptor-like protein kinase at5g49770	-	-
Yes	Chr1.g02365	210	273	262	134	65	71	1.46353	3.15e-09	2.78e-07	uncharacterized protein LOC100272368 [Zea mays]	[heat shock protein],[Heat Shock Protein],[Heat shock protein],[Molecular chaperone. Has ATPase activity (By similarity)]	GO:0006457//protein folding (Biological Process); GO:0006950//response to stress (Biological Process); GO:0005737//cytoplasm (Cellular Component); GO:0005524//ATP binding (Cellular Component); GO:0051082//unfolded protein binding (Cellular Component); heat shock protein 90	K04079|htpG, HSP90A	http://www.genome.jp/dbget-bin/www_bget?ko:K04079
Yes	Chr3.g08814	302	242	308	130	131	95	1.19877	3.23e-09	2.84e-07	PREDICTED: monothiol glutaredoxin-S9-like [Setaria italica]	[Glutaredoxin],[GLutaRedoXin]	GO:0044699//single-organism process (Biological Process); GO:0044424//intracellular part (Cellular Component); GO:0051536//iron-sulfur cluster binding (Cellular Component); monothiol glutaredoxin-s5	-	-
Yes	Chr9.g27881	85	72	118	33	19	6	2.25114	3.24e-09	2.84e-07	PREDICTED: UDP-glucuronate:xylan alpha-glucuronosyltransferase 1 [Setaria italica]	[Glycosyl transferase family 8],[glycogenin],[Glycosyl Transferase]	GO:0016757//transferase activity, transferring glycosyl groups (Cellular Component); GO:0016788//hydrolase activity, acting on ester bonds (Cellular Component); udp-glucuronate:xylan alpha-glucuronosyltransferase 3 isoform x1	-	-
No	Chr1.g00138	104	104	146	370	206	208	-1.1763	3.28e-09	2.87e-07	Short-chain dehydrogenase TIC 32, chloroplastic [Dichanthelium oligosanthes]	[Dehydrogenase],[KR domain],[short-chain dehydrogenase],[Dehydrogenase reductase]	-	-	-
No	Chr13.g38076	329	302	389	184	59	54	1.83373	3.29e-09	2.87e-07	hypothetical protein BAE44_0004553 [Dichanthelium oligosanthes]	[Peptidase of plants and bacteria]	-	-	-
No	Chr18.g46225	255	199	249	126	103	65	1.22778	3.29e-09	2.87e-07	peptidyl-prolyl cis-trans isomerase FKBP16-3, chloroplastic [Sorghum bicolor]	[Peptidyl-prolyl cis-trans isomerase],[peptidylprolyl cistrans isomerase]	GO:0000413//protein peptidyl-prolyl isomerization (Biological Process); GO:0061077//chaperone-mediated protein folding (Biological Process); GO:0005789//endoplasmic reticulum membrane (Cellular Component); GO:0009536//plastid (Cellular Component); GO:0016021//integral component of membrane (Cellular Component); GO:0003755//peptidyl-prolyl cis-trans isomerase activity (Cellular Component); GO:0005…	K01802|E5.2.1.8	http://www.genome.jp/dbget-bin/www_bget?ko:K01802
Yes	Chr1.g01627	580	454	591	302	102	141	1.58957	3.36e-09	2.92e-07	hypothetical protein SETIT_032956mg [Setaria italica]	-	GO:0043231//intracellular membrane-bounded organelle (Cellular Component); c-repeat binding factor 6	-	-
No	Chr5.g15214	136	170	146	66	45	23	1.77141	3.52e-09	3.05e-07	Histone H2A [Dichanthelium oligosanthes]	[histone h2a],[Histone H2A],[Core component of nucleosome. Nucleosomes wrap and compact DNA into chromatin, limiting DNA accessibility to the cellular machineries which require DNA as a template. Histones thereby play a central role in transcription regulation, DNA repair, DNA replication and chromosomal stability. DNA accessibility is regulated via a complex set of post-translational modificatio…	GO:0006342//chromatin silencing (Biological Process); GO:0000786//nucleosome (Cellular Component); GO:0000790//nuclear chromatin (Cellular Component); GO:0003677//DNA binding (Cellular Component); GO:0046982//protein heterodimerization activity (Cellular Component); histone h2a	K11251|H2A	http://www.genome.jp/dbget-bin/www_bget?ko:K11251
Yes	Chr5.g17134	32	34	60	1	3	0	4.91113	3.55e-09	3.06e-07	blue copper protein [Sorghum bicolor]	[Plastocyanin-like domain]	GO:0006694//steroid biosynthetic process (Biological Process); GO:0032259//methylation (Biological Process); GO:0016021//integral component of membrane (Cellular Component); GO:0046658//anchored component of plasma membrane (Cellular Component); GO:0008168//methyltransferase activity (Cellular Component); GO:0009055//electron carrier activity (Cellular Component); blue copper protein	-	-
Yes	Chr1.g00659	265	183	455	126	73	41	1.8884	3.55e-09	3.06e-07	blue copper protein precursor [Zea mays]	[Plastocyanin-like domain],[Blue copper],[Plastocyanin-like domain-containing protein]	GO:0046658//anchored component of plasma membrane (Cellular Component); blue copper protein	-	-
No	Chr11.g34259	31	25	43	0	0	0	7.4018	3.57e-09	3.07e-07	blue copper protein precursor [Zea mays]	[Plastocyanin-like domain],[Blue copper],[Plastocyanin-like domain-containing protein]	GO:0046658//anchored component of plasma membrane (Cellular Component); blue copper protein	-	-
Yes	Chr9.g27974	421	363	631	290	186	143	1.15566	3.64e-09	3.12e-07	PREDICTED: phosphopantothenate--cysteine ligase 1-like [Setaria italica]	[DNA / pantothenate metabolism flavoprotein],[phosphopantothenate--cysteine ligase],[phosphopantothenate-cysteine ligase],[Phosphopantothenoylcysteine decarboxylase]	GO:0015937//coenzyme A biosynthetic process (Biological Process); GO:0004632//phosphopantothenate--cysteine ligase activity (Cellular Component); phosphopantothenate--cysteine ligase 2-like isoform x1	K01922|PPCS, coaB	http://www.genome.jp/dbget-bin/www_bget?ko:K01922
No	Chr20.g49400	64	44	62	1	0	0	7.23311	3.65e-09	3.12e-07	PREDICTED: disease resistance protein RPM1-like [Setaria italica]	[NB-ARC domain],[leucine Rich Repeat],[resistance protein]	-	-	-
No	Chr6.g20787	0	0	0	40	28	23	-7.3918	3.72e-09	3.18e-07	glutathione S-transferase T3-like [Zea mays]	-	-	-	-
No	Chr1.g03233	581	516	568	1213	1112	1055	-1.09295	3.77e-09	3.2e-07	Protein PHOSPHATE STARVATION RESPONSE 3 [Dichanthelium oligosanthes]	[Myb-like DNA-binding domain containing protein],[myb-like DNA-binding domain containing protein],[Myblike DNAbinding domain containing protein],[Myb-like DNA-binding domain]	GO:0006351//transcription, DNA-templated (Biological Process); protein phr1-like 1	-	-
No	Chr15.g41383	294	257	300	186	115	102	1.05661	3.86e-09	3.27e-07	PREDICTED: pentatricopeptide repeat-containing protein At5g42310, mitochondrial [Setaria italica]	[Pentatricopeptide repeat-containing protein],[PPR repeat]	GO:0009507//chloroplast (Cellular Component); pentatricopeptide repeat-containing protein mitochondrial	-	-
No	Chr3.g10112	110	92	177	38	39	14	2.00717	3.89e-09	3.28e-07	PREDICTED: protein PLASTID TRANSCRIPTIONALLY ACTIVE 10 [Setaria italica]	[NA]	GO:0006351//transcription, DNA-templated (Biological Process); GO:0009295//nucleoid (Cellular Component); GO:0009507//chloroplast (Cellular Component); GO:0009532//plastid stroma (Cellular Component); protein plastid transcriptionally active 10	-	-
No	Chr5.g14522	75	60	61	9	8	15	2.5349	3.97e-09	3.35e-07	Heat stress transcription factor A-2d [Dichanthelium oligosanthes]	[HSF-type DNA-binding],[Transcription factor],[transcription factor]	GO:0008652//cellular amino acid biosynthetic process (Biological Process); GO:0005488//binding (Cellular Component); GO:0016491//oxidoreductase activity (Cellular Component); heat stress transcription factor a-2c-like	K09419|HSFF	http://www.genome.jp/dbget-bin/www_bget?ko:K09419
No	Chr15.g40636	691	633	858	482	205	222	1.26589	4.06e-09	3.41e-07	PREDICTED: prolyl endopeptidase-like [Setaria italica]	[prolyl oligopeptidase],[prolyl endopeptidase],[Prolyl oligopeptidase, N-terminal beta-propeller domain]	GO:0006508//proteolysis (Biological Process); GO:0005737//cytoplasm (Cellular Component); GO:0004252//serine-type endopeptidase activity (Cellular Component); GO:0070008//serine-type exopeptidase activity (Cellular Component); prolyl endopeptidase	K01322|E3.4.21.26, PREP	http://www.genome.jp/dbget-bin/www_bget?ko:K01322
Yes	Chr2.g05799	143	155	195	83	35	49	1.53796	4.07e-09	3.41e-07	PREDICTED: prolyl endopeptidase-like [Setaria italica]	[prolyl oligopeptidase],[prolyl endopeptidase],[Prolyl oligopeptidase, N-terminal beta-propeller domain]	GO:0006508//proteolysis (Biological Process); GO:0005737//cytoplasm (Cellular Component); GO:0004252//serine-type endopeptidase activity (Cellular Component); GO:0070008//serine-type exopeptidase activity (Cellular Component); prolyl endopeptidase	K01322|E3.4.21.26, PREP	http://www.genome.jp/dbget-bin/www_bget?ko:K01322
Yes	Chr12.g35199	79	54	106	9	15	0	3.27143	4.24e-09	3.54e-07	uncharacterized protein LOC100191153 [Zea mays]	[peroxidase],[Peroxidase]	GO:0006979//response to oxidative stress (Biological Process); GO:0009664//plant-type cell wall organization (Biological Process); GO:0042744//hydrogen peroxide catabolic process (Biological Process); GO:0055114//oxidation-reduction process (Biological Process); GO:0098869//cellular oxidant detoxification (Biological Process); GO:0005576//extracellular region (Cellular Component); GO:0009505//pla…	K00430|E1.11.1.7	http://www.genome.jp/dbget-bin/www_bget?ko:K00430
No	Chr1.g01394	57	43	66	1	0	0	7.19296	4.31e-09	3.59e-07	PREDICTED: uncharacterized protein LOC4347858 [Oryza sativa Japonica Group]	-	-	-	-
Yes	Chr13.g36602	30	37	47	3	4	0	3.99337	4.47e-09	3.72e-07	Germin-like protein 5-1 [Dichanthelium oligosanthes]	[Cupin domain],[Cupin_1]	GO:0033609//oxalate metabolic process (Biological Process); GO:0005618//cell wall (Cellular Component); GO:0048046//apoplast (Cellular Component); GO:0030145//manganese ion binding (Cellular Component); GO:0045735//nutrient reservoir activity (Cellular Component); GO:0046564//oxalate decarboxylase activity (Cellular Component); germin-like protein 5-1	-	-
No	Chr8.g23790	141	112	118	337	258	211	-1.15243	4.67e-09	3.87e-07	PREDICTED: uncharacterized protein LOC4336795 [Oryza sativa Japonica Group]	[DUF581 domain containing protein],[DUF581 domain containing protein, expressed],[Protein of unknown function (DUF581)]	-	-	-
No	Chr2.g06037	6	6	12	64	35	45	-2.64153	4.92e-09	4.07e-07	PREDICTED: uncharacterized protein LOC101756897 [Setaria italica]	[Family of unknown function (DUF500)],[SH3 domain containing, Ysc84-like 1 (S. cerevisiae)]	GO:1900027//regulation of ruffle assembly (Biological Process); GO:0032587//ruffle membrane (Cellular Component); GO:0035091//phosphatidylinositol binding (Cellular Component); GO:0046872//metal ion binding (Cellular Component); fyve zinc finger containing actin-binding-domain protein family	-	-
Yes	Chr8.g23849	229	247	371	155	97	58	1.43872	5.16e-09	4.26e-07	polyprenol reductase 1 [Sorghum bicolor]	[Plays a key role in early steps of protein N-linked glycosylation by being required for the conversion of polyprenol into dolichol. Dolichols are required for the synthesis of dolichol-linked monosaccharides and the oligosaccharide precursor used for N-glycosylation. Acts as a polyprenol reductase that promotes the reduction of the alpha-isoprene unit of polyprenols into dolichols in a NADP-depe…	GO:0006629//lipid metabolic process (Biological Process); GO:0055114//oxidation-reduction process (Biological Process); GO:0005783//endoplasmic reticulum (Cellular Component); GO:0016021//integral component of membrane (Cellular Component); GO:0016627//oxidoreductase activity, acting on the CH-CH group of donors (Cellular Component); polyprenol reductase 1	K12345|SRD5A3	http://www.genome.jp/dbget-bin/www_bget?ko:K12345
Yes	Chr5.g14650	119	88	68	20	23	12	2.29846	5.46e-09	4.5e-07	PREDICTED: uncharacterized protein LOC101772550 [Setaria italica]	[Protein of unknown function (DUF581)]	-	-	-
No	Chr6.g19359	49	46	74	201	122	106	-1.37644	5.66e-09	4.63e-07	PREDICTED: potassium transporter 21-like [Setaria italica]	[K+ potassium transporter],[Transport of potassium into the cell (By similarity)]	GO:0071805//potassium ion transmembrane transport (Biological Process); GO:0016021//integral component of membrane (Cellular Component); GO:0015079//potassium ion transmembrane transporter activity (Cellular Component); potassium transporter 21-like	-	-
Yes	Chr12.g35730	628	608	662	268	307	198	1.2352	5.69e-09	4.64e-07	amino acid permease 3 [Zea mays]	[amino acid],[amino acid transport]	GO:0003333//amino acid transmembrane transport (Biological Process); GO:0005886//plasma membrane (Cellular Component); GO:0016021//integral component of membrane (Cellular Component); GO:0015171//amino acid transmembrane transporter activity (Cellular Component); amino acid permease 3-like	-	-
No	Chr16.g42547	126	106	156	326	224	214	-1.02734	5.77e-09	4.69e-07	hypothetical protein OsI_33074 [Oryza sativa Indica Group]	[Serine Threonine protein kinase],[Calcium-binding EGF domain],[EGF_CA],[Tyrosine kinase]	GO:0006468//protein phosphorylation (Biological Process); GO:0007166//cell surface receptor signaling pathway (Biological Process); GO:0005886//plasma membrane (Cellular Component); GO:0016021//integral component of membrane (Cellular Component); GO:0004674//protein serine/threonine kinase activity (Cellular Component); GO:0005509//calcium ion binding (Cellular Component); GO:0005524//ATP binding…	-	-
No	Chr10.g31063	181	157	190	548	305	265	-1.08802	5.78e-09	4.69e-07	hypothetical protein OsJ_30518 [Oryza sativa Japonica Group]	[transporter]	GO:0006857//oligopeptide transport (Biological Process); GO:0016020//membrane (Cellular Component); GO:0005215//transporter activity (Cellular Component); protein nrt1 ptr family -like	-	-
No	Chr4.g13732	105	90	189	48	33	16	1.95046	5.99e-09	4.85e-07	uncharacterized protein LOC100382312 isoform X2 [Zea mays]	[NA]	GO:0009295//nucleoid (Cellular Component); GO:0009507//chloroplast (Cellular Component); GO:0009532//plastid stroma (Cellular Component); protein plastid transcriptionally active 10	-	-
Yes	Chr10.g31459	434	391	722	200	102	33	2.25313	6.17e-09	4.98e-07	acyltransferase [Zea mays]	[3-ketoacyl-coa synthase],[3-ketoacyl-CoA synthase]	GO:0006633//fatty acid biosynthetic process (Biological Process); GO:0005739//mitochondrion (Cellular Component); GO:0016020//membrane (Cellular Component); GO:0016747//transferase activity, transferring acyl groups other than amino-acyl groups (Cellular Component); 3-ketoacyl- synthase 12-like	-	-
Yes	Chr18.g46141	1166	967	2052	480	427	139	1.97221	6.21e-09	5.01e-07	thiol protease SEN102 [Sorghum bicolor]	[Cysteine],[cathepsin],[Pept_C1],[cysteine]	GO:0051603//proteolysis involved in cellular protein catabolic process (Biological Process); GO:0005615//extracellular space (Cellular Component); GO:0005764//lysosome (Cellular Component); GO:0016021//integral component of membrane (Cellular Component); GO:0004197//cysteine-type endopeptidase activity (Cellular Component); vignain precursor	K16292|CEP, CYSEP	http://www.genome.jp/dbget-bin/www_bget?ko:K16292
No	Chr8.g25203	201	203	186	502	482	343	-1.21077	6.37e-09	5.12e-07	thiol protease SEN102 [Sorghum bicolor]	[Cysteine],[cathepsin],[Pept_C1],[cysteine]	GO:0051603//proteolysis involved in cellular protein catabolic process (Biological Process); GO:0005615//extracellular space (Cellular Component); GO:0005764//lysosome (Cellular Component); GO:0016021//integral component of membrane (Cellular Component); GO:0004197//cysteine-type endopeptidase activity (Cellular Component); vignain precursor	K16292|CEP, CYSEP	http://www.genome.jp/dbget-bin/www_bget?ko:K16292
No	Chr11.g33407	138	165	190	408	301	277	-1.04611	6.79e-09	5.43e-07	PREDICTED: probable casein kinase I homolog ECU11_1980 [Setaria italica]	[- CK1 includes the casein kinase 1 kinases, expressed],[Casein Kinase],[STYKc]	GO:0006487//protein N-linked glycosylation (Biological Process); GO:0006897//endocytosis (Biological Process); GO:0008360//regulation of cell shape (Biological Process); GO:0016055//Wnt signaling pathway (Biological Process); GO:0018105//peptidyl-serine phosphorylation (Biological Process); GO:0005634//nucleus (Cellular Component); GO:0005737//cytoplasm (Cellular Component); GO:0004674//protein s…	-	-
Yes	Chr10.g31000	434	351	749	19	11	0	5.74379	6.83e-09	5.44e-07	proline-rich protein 4 [Sorghum bicolor]	[- Pollen Ole e I allergen and extensin family protein precursor, expressed],[Pollen proteins Ole e I like]	-	-	-
No	Chr8.g25133	32	30	33	203	83	75	-1.89365	6.96e-09	5.54e-07	L-type lectin-domain containing receptor kinase IX.1 [Zea mays]	[Legume lectin domain]	GO:0016310//phosphorylation (Biological Process); GO:0016020//membrane (Cellular Component); GO:0000166//nucleotide binding (Cellular Component); GO:0004672//protein kinase activity (Cellular Component); l-type lectin-domain containing receptor kinase -like	-	-
Yes	Chr3.g09802	111	119	199	60	42	20	1.79134	7.39e-09	5.86e-07	non-specific lipid-transfer protein [Sorghum bicolor]	[Protease inhibitor/seed storage/LTP family],[protease inhibitor seed storage],[Protease inhibitor seed storage]	-	-	-
Yes	Chr1.g01629	435	266	306	97	121	85	1.6592	7.43e-09	5.87e-07	transcription factor DREB1.4 [Zoysia japonica]	-	GO:0006355//regulation of transcription, DNA-templated (Biological Process); GO:0005634//nucleus (Cellular Component); GO:0009536//plastid (Cellular Component); GO:0003677//DNA binding (Cellular Component); GO:0003700//transcription factor activity, sequence-specific DNA binding (Cellular Component); c-repeat binding factor 6	-	-
Yes	Chr5.g17239	559	544	511	88	164	135	1.94117	7.56e-09	5.96e-07	PREDICTED: Bowman-Birk type trypsin inhibitor-like [Setaria italica]	[NA]	GO:0010951//negative regulation of endopeptidase activity (Biological Process); GO:0005576//extracellular region (Cellular Component); GO:0004867//serine-type endopeptidase inhibitor activity (Cellular Component); GO:0008233//peptidase activity (Cellular Component); bowman-birk type trypsin inhibitor-like	-	-
Yes	Chr1.g02132	61	49	78	16	10	15	2.12959	7.59e-09	5.97e-07	subtilisin-like protease SBT1.8 [Sorghum bicolor]	[Peptidase inhibitor I9],[peptidase (S8 and S53, subtilisin, kexin, sedolisin]	GO:0006508//proteolysis (Biological Process); GO:0005618//cell wall (Cellular Component); GO:0004252//serine-type endopeptidase activity (Cellular Component); subtilisin-like protease	-	-
No	Chr8.g23707	117	100	174	63	24	21	1.85755	7.67e-09	6.02e-07	PREDICTED: multiple organellar RNA editing factor 2, chloroplastic [Brachypodium distachyon]	[DAG protein],[Inherit from strNOG: DAG protein]	GO:0009536//plastid (Cellular Component); dag chloroplastic-like	-	-
Yes	Chr20.g49393	213	214	283	138	91	94	1.08876	7.71e-09	6.04e-07	H1005F08.2 [Oryza sativa]	[Transferase family]	GO:0047634//agmatine N4-coumaroyltransferase activity (Cellular Component); agmatine coumaroyltransferase-2-like	-	-
Yes	Chr7.g22092	172	182	243	110	81	69	1.15343	7.78e-09	6.08e-07	PREDICTED: uncharacterized protein LOC101755614 [Setaria italica]	[Putative methyltransferase],[histidine protein methyltransferase 1 homolog],[Inherit from KOG: histidine protein methyltransferase 1 homolog]	GO:0009414//response to water deprivation (Biological Process); GO:0010200//response to chitin (Biological Process); GO:0032259//methylation (Biological Process); GO:0042538//hyperosmotic salinity response (Biological Process); GO:0008168//methyltransferase activity (Cellular Component); histidine protein methyltransferase 1 homolog	-	-
Yes	Chr5.g15501	192	169	365	108	65	38	1.75541	7.93e-09	6.18e-07	hypothetical protein TRIUR3_29100 [Triticum urartu]	[NA]	-	-	-
Yes	Chr4.g13973	182	166	332	64	41	7	2.62838	8.02e-09	6.23e-07	PREDICTED: lichenase-2-like [Setaria italica]	[glucan endo-1-3-beta-glucosidase],[Glucan endo-1,3-beta-glucosidase],[Glycosyl hydrolases family 17]	GO:0005975//carbohydrate metabolic process (Biological Process); GO:0046658//anchored component of plasma membrane (Cellular Component); GO:0004553//hydrolase activity, hydrolyzing O-glycosyl compounds (Cellular Component); GO:0030247//polysaccharide binding (Cellular Component); lichenase-2-like	-	-
Yes	Chr7.g22156	250	218	278	149	112	68	1.15953	8.19e-09	6.34e-07	Cellulase (glycosyl hydrolase family 5) protein [Zea mays]	[(glycosyl hydrolase family 5) protein],[Cellulase (glycosyl hydrolase family 5)]	GO:0008152//metabolic process (Biological Process); GO:0016798//hydrolase activity, acting on glycosyl bonds (Cellular Component); hydrolyzing o-glycosyl compound precursor	-	-
No	Chr20.g50029	59	62	108	15	21	8	2.30669	8.34e-09	6.43e-07	uncharacterized protein LOC8056277 [Sorghum bicolor]	[NA]	GO:0009903//chloroplast avoidance movement (Biological Process); GO:0009904//chloroplast accumulation movement (Biological Process); GO:0005829//cytosol (Cellular Component); web family protein at1g75720-like	-	-
Yes	Chr7.g22026	702	578	1106	458	246	162	1.45671	8.46e-09	6.5e-07	hypothetical protein SETIT_009939mg [Setaria italica]	[shikimate quinate],[Transferase family],[Hydroxycinnamoyl-Coenzyme A shikimate quinate],[hydroxycinnamoyl-Coenzyme A shikimate quinate hydroxycinnamoyltransferase-like]	GO:0005739//mitochondrion (Cellular Component); GO:0016747//transferase activity, transferring acyl groups other than amino-acyl groups (Cellular Component); shikimate o-hydroxycinnamoyltransferase-like	K13065|E2.3.1.133, HCT	http://www.genome.jp/dbget-bin/www_bget?ko:K13065
Yes	Chr14.g39421	126	104	192	18	28	1	3.13039	1.05e-08	8.07e-07	Laccase-13 [Dichanthelium oligosanthes]	[laccase-17-like],[Multicopper oxidase]	GO:0009809//lignin biosynthetic process (Biological Process); GO:0046274//lignin catabolic process (Biological Process); GO:0055114//oxidation-reduction process (Biological Process); GO:0048046//apoplast (Cellular Component); GO:0005507//copper ion binding (Cellular Component); GO:0016722//oxidoreductase activity, oxidizing metal ions (Cellular Component); GO:0052716//hydroquinone:oxygen oxidored…	-	-
Yes	Chr6.g20479	41	28	50	3	6	0	3.67149	1.1e-08	8.41e-07	blue copper protein [Sorghum bicolor]	[Plastocyanin-like domain]	GO:0006694//steroid biosynthetic process (Biological Process); GO:0032259//methylation (Biological Process); GO:0016021//integral component of membrane (Cellular Component); GO:0046658//anchored component of plasma membrane (Cellular Component); GO:0008168//methyltransferase activity (Cellular Component); GO:0009055//electron carrier activity (Cellular Component); blue copper protein	-	-
No	Chr5.g16725	61	62	86	191	152	124	-1.21171	1.12e-08	8.53e-07	E3 ubiquitin protein ligase DRIP2 [Zea mays]	[Polycomb group ring finger],[RING]	GO:0005739//mitochondrion (Cellular Component); e3 ubiquitin protein ligase drip2-like	K16277|DRIP	http://www.genome.jp/dbget-bin/www_bget?ko:K16277
Yes	Chr10.g32568	60	55	107	17	13	1	2.83354	1.12e-08	8.53e-07	ABC transporter B family member 2 [Sorghum bicolor]	[(ABC) transporter],[ABC transporter B family member],[ABC transporter transmembrane region]	GO:0055085//transmembrane transport (Biological Process); GO:0016021//integral component of membrane (Cellular Component); GO:0005524//ATP binding (Cellular Component); GO:0042626//ATPase activity, coupled to transmembrane movement of substances (Cellular Component); abc transporter b family member 2-like	K05658|ABCB1	http://www.genome.jp/dbget-bin/www_bget?ko:K05658
Yes	Chr17.g45509	265	221	300	93	118	75	1.38001	1.17e-08	8.86e-07	xyloglucan endotransglucosylase/hydrolase [Saccharum hybrid cultivar ROC22]	[Xyloglucan endo-transglycosylase (XET) C-terminus],[Xyloglucan endotransglucosylase hydrolase protein],[hydrolase family 16]	GO:0010411//xyloglucan metabolic process (Biological Process); GO:0042546//cell wall biogenesis (Biological Process); GO:0071555//cell wall organization (Biological Process); GO:0005618//cell wall (Cellular Component); GO:0048046//apoplast (Cellular Component); GO:0004553//hydrolase activity, hydrolyzing O-glycosyl compounds (Cellular Component); GO:0016762//xyloglucan:xyloglucosyl transferase ac…	K08235|E2.4.1.207	http://www.genome.jp/dbget-bin/www_bget?ko:K08235
No	Chr10.g29523	287	226	294	93	103	97	1.37099	1.18e-08	8.94e-07	PREDICTED: probable acyl-activating enzyme 1, peroxisomal [Setaria italica]	[AMP-binding enzyme],[4-coumarate-coA ligase],[Amp-dependent synthetase and ligase]	GO:0008152//metabolic process (Biological Process); GO:0003824//catalytic activity (Cellular Component); probable acyl-activating enzyme peroxisomal	-	-
Yes	Chr10.g32421	223	222	377	11	13	0	5.10013	1.22e-08	9.21e-07	cortical cell-delineating protein precursor [Zea mays]	[Protease inhibitor/seed storage/LTP family],[14 kDa proline-rich protein DC2.15-like]	GO:0006869//lipid transport (Biological Process); GO:0008289//lipid binding (Cellular Component); 14 kda proline-rich protein	-	-
No	Chr10.g33365	129	111	185	63	54	29	1.49712	1.26e-08	9.47e-07	PREDICTED: uncharacterized protein LOC101783011 [Setaria italica]	[NA]	GO:0009536//plastid (Cellular Component); uncharacterized protein loc101783011	-	-
No	Chr6.g19451	524	475	520	1113	1230	1193	-1.31519	1.26e-08	9.47e-07	hypothetical protein TRIUR3_28321 [Triticum urartu]	[Protein of unknown function DUF260]	-	-	-
No	Chr4.g12202	486	424	481	243	225	188	1.02624	1.31e-08	9.78e-07	psbP domain-containing protein 5, chloroplastic isoform X1 [Sorghum bicolor]	[psbP domain-containing protein 5],[PsbP]	GO:0015979//photosynthesis (Biological Process); GO:0009535//chloroplast thylakoid membrane (Cellular Component); GO:0009654//photosystem II oxygen evolving complex (Cellular Component); GO:0019898//extrinsic component of membrane (Cellular Component); GO:0031977//thylakoid lumen (Cellular Component); GO:0005509//calcium ion binding (Cellular Component); psbp domain-containing protein chloroplast…	-	-
No	Chr4.g10916	39	31	72	10	4	3	3.02422	1.32e-08	9.8e-07	MFS18 protein precursor [Zea mays]	[NA]	-	-	-
No	Chr10.g33197	30	29	31	392	83	96	-2.55663	1.34e-08	9.93e-07	Pyrophosphate-energized vacuolar membrane proton pump [Dichanthelium oligosanthes]	[Pyrophosphatase],[pyrophosphate-energized vacuolar membrane proton],[Inorganic H+ pyrophosphatase],[pump that utilizes the energy of pyrophosphate hydrolysis as the driving force for]	GO:0015992//proton transport (Biological Process); GO:0055085//transmembrane transport (Biological Process); GO:0005774//vacuolar membrane (Cellular Component); GO:0016021//integral component of membrane (Cellular Component); GO:0004427//inorganic diphosphatase activity (Cellular Component); GO:0009678//hydrogen-translocating pyrophosphatase activity (Cellular Component); GO:0046872//metal ion bi…	K01507|ppa	http://www.genome.jp/dbget-bin/www_bget?ko:K01507
Yes	Chr1.g02366	220	223	246	144	98	82	1.06243	1.36e-08	1e-06	uncharacterized protein LOC100272368 [Zea mays]	[heat shock protein],[Heat Shock Protein],[Heat shock protein],[Molecular chaperone. Has ATPase activity (By similarity)]	GO:0006457//protein folding (Biological Process); GO:0006950//response to stress (Biological Process); GO:0005737//cytoplasm (Cellular Component); GO:0005524//ATP binding (Cellular Component); GO:0051082//unfolded protein binding (Cellular Component); heat shock protein 90	K04079|htpG, HSP90A	http://www.genome.jp/dbget-bin/www_bget?ko:K04079
Yes	Chr6.g19825	69	74	115	19	27	9	2.16645	1.44e-08	1.07e-06	Beta-glucosidase 7 [Dichanthelium oligosanthes]	[beta-glucosidase],[Glycosyl hydrolase family 1]	GO:0005975//carbohydrate metabolic process (Biological Process); GO:1901657//glycosyl compound metabolic process (Biological Process); GO:0005576//extracellular region (Cellular Component); GO:0004565//beta-galactosidase activity (Cellular Component); GO:0004567//beta-mannosidase activity (Cellular Component); GO:0033907//beta-D-fucosidase activity (Cellular Component); GO:0042803//protein homodi…	K05350|bglB	http://www.genome.jp/dbget-bin/www_bget?ko:K05350
Yes	Chr5.g16901	316	305	481	201	168	135	1.06347	1.47e-08	1.08e-06	30S ribosomal protein S9 [Zea mays]	[ribosomal protein S9],[30S ribosomal protein S9],[Ribosomal protein s9],[Ribosomal protein S9]	GO:0000462//maturation of SSU-rRNA from tricistronic rRNA transcript (SSU-rRNA, 5.8S rRNA, LSU-rRNA) (Biological Process); GO:0006412//translation (Biological Process); GO:0000312//plastid small ribosomal subunit (Cellular Component); GO:0009570//chloroplast stroma (Cellular Component); GO:0009941//chloroplast envelope (Cellular Component); GO:0016020//membrane (Cellular Component); GO:0022627//c…	K02996|RP-S9, MRPS9, rpsI	http://www.genome.jp/dbget-bin/www_bget?ko:K02996
Yes	Chr17.g45860	97	84	128	38	27	7	2.106	1.59e-08	1.17e-06	Multiple organellar RNA editing factor 9, chloroplastic [Dichanthelium oligosanthes]	[DAG protein],[Inherit from lilNOG: DAG protein]	GO:1900865//chloroplast RNA modification (Biological Process); GO:0009570//chloroplast stroma (Cellular Component); GO:0009941//chloroplast envelope (Cellular Component); multiple organellar rna editing factor chloroplastic	-	-
No	Chr5.g14999	48	64	102	23	10	11	2.24913	1.67e-08	1.22e-06	PREDICTED: purple acid phosphatase 3-like [Setaria italica]	[acid PHOsphatase],[Hydrolyzes cAMP to 5'-AMP. Plays an important regulatory role in modulating the intracellular concentration of cAMP, thereby influencing cAMP-dependent processes (By similarity)],[Purple acid phosphatase]	GO:0016311//dephosphorylation (Biological Process); GO:0003993//acid phosphatase activity (Cellular Component); purple acid phosphatase 3	-	-
Yes	Chr13.g36780	316	285	374	207	141	83	1.16886	1.7e-08	1.23e-06	PREDICTED: uncharacterized protein LOC101781053 [Setaria italica]	[NA]	-	-	-
No	Chr9.g26101	153	134	237	85	51	25	1.69587	1.72e-08	1.24e-06	predicted protein, partial [Hordeum vulgare subsp. vulgare]	[Peroxidase],[peroxidase]	GO:0006979//response to oxidative stress (Biological Process); GO:0042744//hydrogen peroxide catabolic process (Biological Process); GO:0055114//oxidation-reduction process (Biological Process); GO:0098869//cellular oxidant detoxification (Biological Process); GO:0005576//extracellular region (Cellular Component); GO:0004601//peroxidase activity (Cellular Component); GO:0020037//heme binding (Cel…	-	-
No	Chr8.g24610	56	47	52	185	106	103	-1.36422	1.73e-08	1.25e-06	PREDICTED: sugar transport protein 5-like [Brachypodium distachyon]	[Transporter],[Sugar transport protein],[Sugar (and other) transporter],[transporter],[sugar transport protein]	GO:0015992//proton transport (Biological Process); GO:0046323//glucose import (Biological Process); GO:1904659//glucose transmembrane transport (Biological Process); GO:0005887//integral component of plasma membrane (Cellular Component); GO:0005351//sugar:proton symporter activity (Cellular Component); GO:0005355//glucose transmembrane transporter activity (Cellular Component); sugar transport pr…	-	-
Yes	Chr15.g42162	720	554	581	386	270	216	1.07199	1.79e-08	1.29e-06	hypothetical protein SORBI_3002G422300 [Sorghum bicolor]	[Ethylene insensitive 3]	-	K14514|EIN3	http://www.genome.jp/dbget-bin/www_bget?ko:K14514
No	Chr1.g03086	42	31	42	155	82	87	-1.51776	1.85e-08	1.33e-06	PREDICTED: L-ascorbate oxidase homolog [Setaria italica]	[L-ascorbate oxidase homolog],[Multicopper oxidase]	GO:0055114//oxidation-reduction process (Biological Process); GO:0009505//plant-type cell wall (Cellular Component); GO:0009506//plasmodesma (Cellular Component); GO:0005507//copper ion binding (Cellular Component); GO:0016722//oxidoreductase activity, oxidizing metal ions (Cellular Component); l-ascorbate oxidase homolog	-	-
Yes	Chr17.g44332	396	417	667	160	91	18	2.52137	1.91e-08	1.37e-06	BAHD acyltransferase DCR [Dichanthelium oligosanthes]	[Transferase family],[BAHD acyltransferase],[Trichothecene 3-O-acetyltransferase]	GO:0016747//transferase activity, transferring acyl groups other than amino-acyl groups (Cellular Component); bahd acyltransferase dcr	-	-
No	Chr10.g31408	156	167	235	74	80	53	1.36158	2.01e-08	1.44e-06	chaperonin CPN60-2, mitochondrial precursor [Zea mays]	[Chaperonin],[Prevents misfolding and promotes the refolding and proper assembly of unfolded polypeptides generated under stress conditions (By similarity)],[TCP-1/cpn60 chaperonin family],[heat shock protein]	GO:0042026//protein refolding (Biological Process); GO:0005739//mitochondrion (Cellular Component); GO:0009536//plastid (Cellular Component); GO:0005524//ATP binding (Cellular Component); chaperonin cpn60- mitochondrial	K04077|groEL, HSPD1	http://www.genome.jp/dbget-bin/www_bget?ko:K04077
Yes	Chr1.g02674	280	314	520	174	145	76	1.45541	2.01e-08	1.44e-06	uncharacterized protein LOC103638468 [Zea mays]	[Inherit from strNOG: Cotton fibre expressed protein],[Cotton fibre expressed protein]	-	-	-
No	Chr16.g43564	62	81	80	308	144	158	-1.44911	2.08e-08	1.48e-06	Polygalacturonase inhibitor 1 [Dichanthelium oligosanthes]	[Leucine rich repeat N-terminal domain],[leucine Rich Repeat]	GO:0030154//cell differentiation (Biological Process); GO:0043086//negative regulation of catalytic activity (Biological Process); GO:0048833//specification of floral organ number (Biological Process); GO:0004857//enzyme inhibitor activity (Cellular Component); floral organ regulator partial	-	-
Yes	Chr5.g17194	812	696	1342	382	310	106	1.8227	2.12e-08	1.5e-06	PREDICTED: protein trichome birefringence-like 33 [Setaria italica]	[Pfam:DUF231]	GO:0071554//cell wall organization or biogenesis (Biological Process); GO:0005739//mitochondrion (Cellular Component); GO:0005794//Golgi apparatus (Cellular Component); GO:0016021//integral component of membrane (Cellular Component); GO:0016413//O-acetyltransferase activity (Cellular Component); protein trichome birefringence-like 33	-	-
No	Chr13.g36264	1430	1412	1639	3049	2781	2801	-1.02742	2.18e-08	1.54e-06	transcription factor AP2 [Dendrocalamus latiflorus]	[transcription factor],[Transcription factor]	GO:0006351//transcription, DNA-templated (Biological Process); transcription factor ap2	K09284|AP2	http://www.genome.jp/dbget-bin/www_bget?ko:K09284
No	Chr3.g07467	34	31	14	185	97	81	-2.15628	2.18e-08	1.54e-06	PREDICTED: uncharacterized protein LOC101756911 [Setaria italica]	[NA]	-	-	-
No	Chr2.g06288	139	97	118	38	37	36	1.6058	2.2e-08	1.55e-06	hypothetical protein BAE44_0022797 [Dichanthelium oligosanthes]	[F-box domain],[F-box associated domain]	-	-	-
No	Chr2.g04627	22	25	32	0	0	0	7.08913	2.25e-08	1.58e-06	PREDICTED: GDSL esterase/lipase At2g42990-like [Setaria italica]	[GDSL-like Lipase/Acylhydrolase]	GO:0016788//hydrolase activity, acting on ester bonds (Cellular Component); gdsl esterase lipase at2g42990-like	-	-
No	Chr9.g27027	21	10	27	152	55	65	-2.23469	2.29e-08	1.61e-06	polyprotein [Sorghum bicolor]	[transporter]	GO:0006508//proteolysis (Biological Process); GO:0015074//DNA integration (Biological Process); GO:0005739//mitochondrion (Cellular Component); GO:0016021//integral component of membrane (Cellular Component); GO:0003676//nucleic acid binding (Cellular Component); GO:0004190//aspartic-type endopeptidase activity (Cellular Component); GO:0008270//zinc ion binding (Cellular Component); retrotranspos…	-	-
Yes	Chr3.g07034	48	61	92	14	11	0	3.01814	2.3e-08	1.61e-06	peptide-N4-(N-acetyl-beta-glucosaminyl)asparagine amidase A-like [Aegilops tauschii subsp. tauschii]	[Peptide-N(4)-(N-acetyl-beta-glucosaminyl)asparagine amidase],[Peptide N-acetyl-beta-D-glucosaminyl asparaginase amidase A],[Peptide-N4-(N-acetyl-beta-glucosaminyl)asparagine amidase]	-	-	-
No	Chr10.g30516	74	90	108	36	21	26	1.66885	2.33e-08	1.63e-06	21 kDa protein-like [Aegilops tauschii subsp. tauschii]	[Plant invertase/pectin methylesterase inhibitor],[Invertase pectin methylesterase inhibitor family protein]	-	-	-
No	Chr9.g25835	132	108	118	344	206	226	-1.14744	2.39e-08	1.67e-06	PREDICTED: BRCA1-associated protein [Setaria italica]	[BRCA1 associated protein],[Brca1-associated],[BRCA1-associated protein 2]	GO:0010029//regulation of seed germination (Biological Process); GO:0016567//protein ubiquitination (Biological Process); GO:0000151//ubiquitin ligase complex (Cellular Component); GO:0009536//plastid (Cellular Component); GO:0004842//ubiquitin-protein transferase activity (Cellular Component); GO:0008270//zinc ion binding (Cellular Component); GO:0043130//ubiquitin binding (Cellular Component); …	K10632|BRAP	http://www.genome.jp/dbget-bin/www_bget?ko:K10632
Yes	Chr20.g49970	681	534	681	263	281	248	1.17276	2.43e-08	1.68e-06	F-box/kelch-repeat protein At2g44130 [Sorghum bicolor]	[F-box Kelch-repeat protein],[Kelch motif],[Kelch repeat-containing F-box family protein],[F-box kelch-repeat protein]	GO:0016310//phosphorylation (Biological Process); GO:0016301//kinase activity (Cellular Component); f-box kelch-repeat protein at2g44130-like	-	-
No	Chr7.g21456	38	38	43	6	2	7	2.93645	2.49e-08	1.72e-06	hypothetical protein Sh236J21_g0060 [Saccharum hybrid cultivar R570]	[Inherit from KOG: tRNA-splicing endonuclease positive],[UvrD/REP helicase N-terminal domain],[tRNA-splicing endonuclease positive],[Helicase]	GO:0005524//ATP binding (Cellular Component); lupus brain antigen 1-like protein	-	-
No	Chr4.g13450	44	57	47	14	7	5	2.51811	2.5e-08	1.73e-06	heme-binding-like protein At3g10130, chloroplastic [Sorghum bicolor]	[SOUL heme-binding protein]	GO:0009744//response to sucrose (Biological Process); GO:0009813//flavonoid biosynthetic process (Biological Process); GO:0010017//red or far-red light signaling pathway (Biological Process); GO:0010224//response to UV-B (Biological Process); GO:0005773//vacuole (Cellular Component); GO:0005794//Golgi apparatus (Cellular Component); GO:0005886//plasma membrane (Cellular Component); heme-binding-l…	-	-
Yes	Chr12.g36022	167	134	339	7	11	0	5.09982	2.57e-08	1.77e-06	PREDICTED: non-specific lipid-transfer protein 3 [Oryza brachyantha]	-	GO:0006869//lipid transport (Biological Process); GO:0006952//defense response (Biological Process); GO:0008289//lipid binding (Cellular Component); type 1 non specific lipid transfer protein precursor	-	-
No	Chr9.g27199	234	199	265	493	460	441	-1.08186	2.62e-08	1.79e-06	Dof protein [Phyllostachys edulis]	[Zinc finger protein],[zinc finger protein]	GO:0003677//DNA binding (Cellular Component); cyclic dof factor 1-like	-	-
No	Chr2.g04944	33	38	37	119	113	75	-1.54902	2.78e-08	1.9e-06	Ribonuclease T2 family protein [Saccharum hybrid cultivar R570]	[ribonuclease],[RNase S-like protein],[ribonuclease T2 activity],[Ribonuclease T2 family]	GO:0090502//RNA phosphodiester bond hydrolysis, endonucleolytic (Biological Process); GO:0003723//RNA binding (Cellular Component); GO:0033897//ribonuclease T2 activity (Cellular Component); ribonuclease 1	K01166|E3.1.27.1	http://www.genome.jp/dbget-bin/www_bget?ko:K01166
Yes	Chr19.g48683	83	56	116	27	15	3	2.51494	2.99e-08	2.03e-06	Glucuronoxylan 4-O-methyltransferase 2 [Dichanthelium oligosanthes]	[Pfam:DUF579]	-	-	-
No	Chr10.g33286	212	177	266	115	98	83	1.08283	3e-08	2.03e-06	PREDICTED: uncharacterized protein LOC101778073 [Setaria italica]	[Tetratricopeptide repeat],[Photosystem I assembly related protein]	GO:0044238//primary metabolic process (Biological Process); GO:0044249//cellular biosynthetic process (Biological Process); GO:0044711//single-organism biosynthetic process (Biological Process); GO:0044763//single-organism cellular process (Biological Process); GO:0048564//photosystem I assembly (Biological Process); GO:1901576//organic substance biosynthetic process (Biological Process); GO:0005…	-	-
No	Chr2.g03856	38	38	42	7	5	6	2.66909	3.09e-08	2.08e-06	PREDICTED: exosome complex component RRP45A-like isoform X2 [Oryza brachyantha]	[Exosome complex],[Exosome complex component],[3' exoribonuclease family, domain 2]	GO:0000467//exonucleolytic trimming to generate mature 3'-end of 5.8S rRNA from tricistronic rRNA transcript (SSU-rRNA, 5.8S rRNA, LSU-rRNA) (Biological Process); GO:0034427//nuclear-transcribed mRNA catabolic process, exonucleolytic, 3'-5' (Biological Process); GO:0034473//U1 snRNA 3'-end processing (Biological Process); GO:0034475//U4 snRNA 3'-end processing (Biological Process); GO:0034476//U5…	K03678|RRP45, EXOSC9	http://www.genome.jp/dbget-bin/www_bget?ko:K03678
No	Chr20.g49632	2	0	1	51	34	21	-5.15424	3.34e-08	2.25e-06	PREDICTED: serine decarboxylase 1 [Oryza brachyantha]	[Pyridoxal-dependent decarboxylase conserved domain],[decarboxylase],[histidine]	GO:0006580//ethanolamine metabolic process (Biological Process); GO:0019752//carboxylic acid metabolic process (Biological Process); GO:0005829//cytosol (Cellular Component); GO:0005886//plasma membrane (Cellular Component); GO:0016831//carboxy-lyase activity (Cellular Component); GO:0030170//pyridoxal phosphate binding (Cellular Component); serine decarboxylase 1	K01590|hdc, HDC	http://www.genome.jp/dbget-bin/www_bget?ko:K01590
Yes	Chr4.g11148	178	156	333	65	42	7	2.57198	3.36e-08	2.25e-06	PREDICTED: endo-1,4-beta-xylanase A-like [Setaria italica]	[Glyco_10],[hydrolase family 10 protein],[hydrolase family 10]	GO:0005975//carbohydrate metabolic process (Biological Process); GO:0004553//hydrolase activity, hydrolyzing O-glycosyl compounds (Cellular Component); tpa: glycosyl hydrolase family 10 protein	-	-
No	Chr7.g21274	12	20	16	68	64	58	-2.04481	3.37e-08	2.25e-06	Receptor-like protein kinase HSL1 [Triticum urartu]	[Serine Threonine protein kinase],[receptor-like protein kinase],[leucine Rich Repeat],[Leucine rich repeat N-terminal domain]	GO:0016301//kinase activity (Cellular Component); receptor-like protein kinase 5	-	-
No	Chr13.g38143	125	122	168	546	246	232	-1.29533	3.37e-08	2.25e-06	PREDICTED: plant cysteine oxidase 2-like [Setaria italica]	[2-aminoethanethiol dioxygenase],[2-aminoethanethiol],[Protein of unknown function (DUF1637)]	GO:0009061//anaerobic respiration (Biological Process); GO:0018171//peptidyl-cysteine oxidation (Biological Process); GO:0070483//detection of hypoxia (Biological Process); GO:0016702//oxidoreductase activity, acting on single donors with incorporation of molecular oxygen, incorporation of two atoms of oxygen (Cellular Component); probable 2-aminoethanethiol dioxygenase	K10712|ADO	http://www.genome.jp/dbget-bin/www_bget?ko:K10712
Yes	Chr14.g38756	176	139	183	85	67	62	1.16586	3.46e-08	2.3e-06	putative seven in absentia domain family protein [Zea mays]	[E3 ubiquitin-protein ligase],[e3 ubiquitin-protein ligase],[seven in absentia domain family protein]	GO:0006915//apoptotic process (Biological Process); GO:0007275//multicellular organism development (Biological Process); GO:0042787//protein ubiquitination involved in ubiquitin-dependent protein catabolic process (Biological Process); GO:0043161//proteasome-mediated ubiquitin-dependent protein catabolic process (Biological Process); GO:0005634//nucleus (Cellular Component); GO:0005737//cytoplasm…	K08742|SIAH2	http://www.genome.jp/dbget-bin/www_bget?ko:K08742
No	Chr15.g42057	131	117	163	464	233	215	-1.15554	3.86e-08	2.54e-06	hypothetical protein BAE44_0010040 [Dichanthelium oligosanthes]	[Zinc finger protein],[CCT motif],[zinc finger protein]	GO:0005739//mitochondrion (Cellular Component); zinc finger protein constans-like 13 isoform x2	-	-
No	Chr12.g35709	39	21	49	185	92	80	-1.72826	4e-08	2.63e-06	PREDICTED: BTB/POZ domain-containing protein At2g13690-like [Setaria italica]	[NA]	GO:0009536//plastid (Cellular Component); btb poz domain-containing protein at2g13690-like	-	-
Yes	Chr19.g48088	33	38	94	10	6	1	3.24811	4.21e-08	2.75e-06	PREDICTED: non-specific phospholipase C4-like [Setaria italica]	[Phosphoesterase family],[phospholipase C]	GO:0008152//metabolic process (Biological Process); GO:0016788//hydrolase activity, acting on ester bonds (Cellular Component); non-specific phospholipase c4-like	K01114|plcC	http://www.genome.jp/dbget-bin/www_bget?ko:K01114
Yes	Chr9.g27207	62	61	109	23	23	13	1.91027	4.27e-08	2.79e-06	Protein NEN1 [Dichanthelium oligosanthes]	[EXOnuclease],[EXOIII],[Exonuclease],[exonuclease]	GO:0016020//membrane (Cellular Component); protein nen1-like	-	-
No	Chr4.g11507	170	152	216	102	49	28	1.6105	4.35e-08	2.83e-06	PREDICTED: mini-ribonuclease 3 isoform X1 [Brachypodium distachyon]	[Involved in correct processing of both the 5' and 3' ends of 23S rRNA precursor. Processes 30S rRNA precursor transcript even in absence of ribonuclease 3 (Rnc)],[Inherit from COG: Involved in correct processing of both the 5' and 3' ends of 23S rRNA precursor. Processes 30S rRNA precursor transcript even in absence of ribonuclease 3 (Rnc)]	GO:0006396//RNA processing (Biological Process); GO:0090502//RNA phosphodiester bond hydrolysis, endonucleolytic (Biological Process); GO:0009536//plastid (Cellular Component); GO:0003723//RNA binding (Cellular Component); GO:0004525//ribonuclease III activity (Cellular Component); mini-ribonuclease 3	K11145|K11145	http://www.genome.jp/dbget-bin/www_bget?ko:K11145
Yes	Chr9.g28601	229	190	222	132	93	77	1.05567	4.42e-08	2.87e-06	ADP-ribosylation factor [Sorghum bicolor]	[GTP-binding Protein],[ADP-ribosylation factor],[ARF],[ADP-ribosylation]	GO:0007264//small GTPase mediated signal transduction (Biological Process); GO:0005622//intracellular (Cellular Component); GO:0005525//GTP binding (Cellular Component); adp-ribosylation factor-like	K07977|ARF	http://www.genome.jp/dbget-bin/www_bget?ko:K07977
Yes	Chr17.g44371	1213	1033	2143	756	475	238	1.56946	4.72e-08	3.05e-06	thiol protease SEN102 [Sorghum bicolor]	[Cysteine],[cathepsin],[Pept_C1],[cysteine]	GO:0051603//proteolysis involved in cellular protein catabolic process (Biological Process); GO:0005615//extracellular space (Cellular Component); GO:0005764//lysosome (Cellular Component); GO:0016021//integral component of membrane (Cellular Component); GO:0004197//cysteine-type endopeptidase activity (Cellular Component); vignain precursor	K16292|CEP, CYSEP	http://www.genome.jp/dbget-bin/www_bget?ko:K16292
Yes	Chr1.g02767	27	27	46	4	1	0	4.30471	4.73e-08	3.05e-06	ethylene-responsive transcription factor WIN1 [Sorghum bicolor]	[transcription factor],[Transcription factor]	GO:0005739//mitochondrion (Cellular Component); ethylene-responsive transcription factor win1	-	-
Yes	Chr10.g29636	530	532	883	360	305	197	1.11868	4.82e-08	3.1e-06	50S ribosomal protein L3, chloroplastic [Dichanthelium oligosanthes]	[Ribosomal protein],[One of the primary rRNA binding proteins, it binds directly near the 3'-end of the 23S rRNA, where it nucleates assembly of the 50S subunit (By similarity)],[50S ribosomal protein],[50S ribosomal protein L3]	GO:0006412//translation (Biological Process); GO:0010207//photosystem II assembly (Biological Process); GO:0015995//chlorophyll biosynthetic process (Biological Process); GO:0019288//isopentenyl diphosphate biosynthetic process, methylerythritol 4-phosphate pathway (Biological Process); GO:0005840//ribosome (Cellular Component); GO:0009941//chloroplast envelope (Cellular Component); GO:0016020//m…	K02906|RP-L3, MRPL3, rplC	http://www.genome.jp/dbget-bin/www_bget?ko:K02906
No	Chr9.g25588	88	78	144	49	23	19	1.74616	4.82e-08	3.1e-06	PREDICTED: uncharacterized protein LOC4328191 [Oryza sativa Japonica Group]	[NA]	GO:0016020//membrane (Cellular Component); uncharacterized protein loc101784751	-	-
No	Chr5.g15407	277	311	371	731	541	610	-1.04118	4.87e-08	3.13e-06	phytochrome b, partial [Oryza sativa Japonica Group]	[Regulatory photoreceptor which exists in two forms that are reversibly interconvertible by light the Pr form that absorbs maximally in the red region of the spectrum and the Pfr form that absorbs maximally in the far-red region],[Regulatory photoreceptor which exists in two forms that are reversibly interconvertible by light the Pr form that absorbs maximally in the red region of the spectrum an…	GO:0000160//phosphorelay signal transduction system (Biological Process); GO:0006355//regulation of transcription, DNA-templated (Biological Process); GO:0009584//detection of visible light (Biological Process); GO:0009585//red, far-red light phototransduction (Biological Process); GO:0017006//protein-tetrapyrrole linkage (Biological Process); GO:0018298//protein-chromophore linkage (Biological P…	K12121|PHYB	http://www.genome.jp/dbget-bin/www_bget?ko:K12121
No	Chr6.g17697	52	51	64	164	137	92	-1.27301	5e-08	3.2e-06	PREDICTED: probable acyl-activating enzyme 1, peroxisomal [Setaria italica]	[AMP-binding enzyme],[4-coumarate-coA ligase],[Amp-dependent synthetase and ligase]	GO:0008152//metabolic process (Biological Process); GO:0016874//ligase activity (Cellular Component); probable acyl-activating enzyme peroxisomal	-	-
Yes	Chr13.g38079	1855	1305	1433	680	687	556	1.19108	5.05e-08	3.22e-06	PREDICTED: solanesyl-diphosphate synthase 2, chloroplastic [Oryza sativa Japonica Group]	[synthase],[Solanesyl diphosphate synthase],[trans-octaprenyltranstransferase activity]	GO:0006468//protein phosphorylation (Biological Process); GO:0008299//isoprenoid biosynthetic process (Biological Process); GO:0015979//photosynthesis (Biological Process); GO:0009507//chloroplast (Cellular Component); GO:0004672//protein kinase activity (Cellular Component); GO:0005524//ATP binding (Cellular Component); GO:0046872//metal ion binding (Cellular Component); GO:0050347//trans-octapr…	K05356|SPS, sds	http://www.genome.jp/dbget-bin/www_bget?ko:K05356
Yes	Chr9.g29283	128	128	263	70	55	40	1.58346	5.17e-08	3.28e-06	PREDICTED: phosphate transporter PHO1-2 [Setaria italica]	[Xenotropic and polytropic retrovirus receptor 1],[EXS family],[phosphate transporter]	GO:0035435//phosphate ion transmembrane transport (Biological Process); GO:0005802//trans-Golgi network (Cellular Component); GO:0005886//plasma membrane (Cellular Component); GO:0016021//integral component of membrane (Cellular Component); GO:0015114//phosphate ion transmembrane transporter activity (Cellular Component); phosphate transporter pho1-2	-	-
Yes	Chr2.g06199	45	34	62	14	5	6	2.46541	5.32e-08	3.36e-06	ethylene-responsive transcription factor WIN1 [Sorghum bicolor]	[transcription factor],[Transcription factor]	GO:0005739//mitochondrion (Cellular Component); ethylene-responsive transcription factor win1	-	-
Yes	Chr7.g21210	181	142	314	65	31	5	2.71239	5.32e-08	3.36e-06	endonuclease 1 [Sorghum bicolor]	[nuclease],[S1 P1 Nuclease],[S1/P1 Nuclease]	GO:0006308//DNA catabolic process (Biological Process); GO:0090502//RNA phosphodiester bond hydrolysis, endonucleolytic (Biological Process); GO:0000014//single-stranded DNA endodeoxyribonuclease activity (Cellular Component); GO:0003676//nucleic acid binding (Cellular Component); GO:0016891//endoribonuclease activity, producing 5'-phosphomonoesters (Cellular Component); GO:0043765//T/G mismatch-…	-	-
No	Chr3.g08322	33	43	45	1	0	0	6.75299	5.45e-08	3.43e-06	uncharacterized protein LOC8056041 isoform X2 [Sorghum bicolor]	-	-	-	-
Yes	Chr7.g21164	39	28	59	0	1	0	6.77746	5.48e-08	3.44e-06	36.4 kDa proline-rich protein precursor [Zea mays]	[AAI]	GO:0016020//membrane (Cellular Component); 14 kda proline-rich	-	-
No	Chr6.g20500	5	11	10	56	47	32	-2.41008	5.64e-08	3.53e-06	PREDICTED: RNA-binding protein 8A-like [Setaria italica]	[RNA recognition motif. (a.k.a. RRM, RBD, or RNP domain)],[RNA binding motif protein 8A]	GO:0000184//nuclear-transcribed mRNA catabolic process, nonsense-mediated decay (Biological Process); GO:0000381//regulation of alternative mRNA splicing, via spliceosome (Biological Process); GO:0005730//nucleolus (Cellular Component); GO:0005737//cytoplasm (Cellular Component); GO:0016604//nuclear body (Cellular Component); GO:0035145//exon-exon junction complex (Cellular Component); GO:0000166…	K12876|RBM8A, Y14	http://www.genome.jp/dbget-bin/www_bget?ko:K12876
Yes	Chr16.g42597	60	58	84	22	18	17	1.76564	5.74e-08	3.58e-06	heat stress transcription factor A2b [Cynodon transvaalensis]	[Heat shock factor],[heat stress transcription factor],[Transcription factor],[transcription factor]	GO:0006355//regulation of transcription, DNA-templated (Biological Process); GO:0005634//nucleus (Cellular Component); GO:0005737//cytoplasm (Cellular Component); GO:0003700//transcription factor activity, sequence-specific DNA binding (Cellular Component); GO:0043565//sequence-specific DNA binding (Cellular Component); heat stress transcription factor a-2b-like	K09419|HSFF	http://www.genome.jp/dbget-bin/www_bget?ko:K09419
No	Chr9.g25804	37	30	38	89	199	210	-2.42228	5.77e-08	3.6e-06	PREDICTED: protein GLUTAMINE DUMPER 2-like [Setaria italica]	[NA]	-	-	-
Yes	Chr2.g04119	233	203	275	126	114	94	1.02821	5.84e-08	3.64e-06	putative HSP20-like chaperone domain family protein [Zea mays]	[Nuclear movement family protein],[CS domain],[nudC domain containing]	-	-	-
No	Chr10.g31210	538	388	393	1037	1231	1015	-1.39816	5.96e-08	3.71e-06	shewanella-like protein phosphatase 1 [Sorghum bicolor]	[Calcineurin-like phosphoesterase],[NA]	GO:0009536//plastid (Cellular Component); GO:0016787//hydrolase activity (Cellular Component); uncharacterized protein at1g18480	-	-
Yes	Chr2.g04201	158	129	139	71	47	50	1.30606	6.24e-08	3.86e-06	Cysteine-rich repeat secretory protein 12, partial [Dichanthelium oligosanthes]	[cysteine-rich repeat secretory protein],[Pfam:DUF26]	GO:0016020//membrane (Cellular Component); cysteine-rich repeat secretory protein 12-like	-	-
No	Chr2.g06796	23	16	34	0	0	0	6.95235	6.3e-08	3.89e-06	hypothetical protein BAE44_0003356 [Dichanthelium oligosanthes]	[NA]	-	-	-
Yes	Chr9.g26608	170	162	187	96	73	67	1.09293	6.37e-08	3.92e-06	Protein DOWNY MILDEW RESISTANCE 6 [Dichanthelium oligosanthes]	[Oxidoreductase, 2OG-Fe oxygenase family protein, expressed],[oxidoreductase, 2OG-Fe(II) oxygenase family protein],[)-oxidoreductase],[2OGFe(II) oxygenase]	GO:0055114//oxidation-reduction process (Biological Process); GO:0046872//metal ion binding (Cellular Component); GO:0051213//dioxygenase activity (Cellular Component); -oxoglutarate 3-dioxygenase-like	-	-
Yes	Chr1.g00647	412	333	567	248	130	66	1.58557	6.41e-08	3.94e-06	PREDICTED: uncharacterized protein LOC4340492 [Oryza sativa Japonica Group]	[Plastocyanin-like domain]	GO:0009055//electron carrier activity (Cellular Component); blue copper	-	-
No	Chr3.g07133	81	64	49	229	204	129	-1.55013	6.55e-08	4.01e-06	hypothetical protein SETIT_010528mg [Setaria italica]	[o-acyltransferase],[MBOAT, membrane-bound O-acyltransferase family],[long-chain-alcohol O-fatty-acyltransferase]	GO:0016020//membrane (Cellular Component); GO:0003824//catalytic activity (Cellular Component); probable long-chain-alcohol o-fatty-acyltransferase 4	-	-
Yes	Chr10.g30999	361	310	624	21	10	0	5.47588	6.65e-08	4.06e-06	PREDICTED: proline-rich protein 4-like [Brachypodium distachyon]	[Proline-rich protein],[POEI3 - Pollen Ole e I allergen and extensin family protein precursor, expressed],[Pollen proteins Ole e I like]	-	-	-
No	Chr6.g19253	63	72	56	177	177	161	-1.49207	6.73e-08	4.1e-06	PREDICTED: uncharacterized protein LOC4344604 [Oryza sativa Japonica Group]	-	-	-	-
No	Chr1.g02538	258	262	390	988	578	407	-1.12218	6.85e-08	4.17e-06	hypothetical protein SETIT_006563mg [Setaria italica]	[GDSL esterase lipase],[GDSL-like Lipase/Acylhydrolase]	GO:0005739//mitochondrion (Cellular Component); GO:0016788//hydrolase activity, acting on ester bonds (Cellular Component); esterase precursor	-	-
No	Chr7.g22520	1822	1702	2154	7866	3235	2890	-1.26503	6.99e-08	4.25e-06	ATP-dependent RNA helicase laf-1 [Sorghum bicolor]	[ABA/WDS induced protein],[abscisic stress ripening protein],[Abscisic stress ripening protein 2]	GO:0006950//response to stress (Biological Process); abscisic stress ripening	-	-
No	Chr2.g05788	56	70	126	21	23	14	2.03864	7.13e-08	4.33e-06	hypothetical protein SETIT_029722mg [Setaria italica]	[aspartic proteinase],[aspartic],[Eukaryotic aspartyl protease]	GO:0006508//proteolysis (Biological Process); GO:0030163//protein catabolic process (Biological Process); GO:0003677//DNA binding (Cellular Component); GO:0004190//aspartic-type endopeptidase activity (Cellular Component); protein aspartic protease in guard cell 2-like	-	-
Yes	Chr10.g29644	281	208	279	145	125	85	1.07048	7.2e-08	4.35e-06	hypothetical protein BAE44_0009588 [Dichanthelium oligosanthes]	[AHA1, activator of heat shock 90kDa protein ATPase homolog],[Activator of Hsp90 ATPase, N-terminal],[activator of 90 kDa heat shock protein ATPase homolog]	GO:0032781//positive regulation of ATPase activity (Biological Process); GO:0001671//ATPase activator activity (Cellular Component); GO:0051087//chaperone binding (Cellular Component); uncharacterized protein loc101757073	-	-
No	Chr20.g49589	143	137	187	81	71	46	1.19264	7.24e-08	4.36e-06	uncharacterized protein At3g49140-like [Sorghum bicolor]	[NA]	GO:0055114//oxidation-reduction process (Biological Process); GO:0009536//plastid (Cellular Component); GO:0010181//FMN binding (Cellular Component); GO:0016491//oxidoreductase activity (Cellular Component); uncharacterized protein at3g49140-like	-	-
Yes	Chr3.g07277	583	547	1027	307	230	78	1.80669	7.47e-08	4.47e-06	PREDICTED: germin-like protein 5-1 [Oryza brachyantha]	[germin-like protein],[Cupin domain]	GO:0010497//plasmodesmata-mediated intercellular transport (Biological Process); GO:0033609//oxalate metabolic process (Biological Process); GO:2000280//regulation of root development (Biological Process); GO:0005618//cell wall (Cellular Component); GO:0009506//plasmodesma (Cellular Component); GO:0048046//apoplast (Cellular Component); GO:0030145//manganese ion binding (Cellular Component); GO:0…	-	-
No	Chr16.g43585	51	29	42	10	3	1	3.14764	7.63e-08	4.56e-06	PREDICTED: beta-hexosaminidase 2 [Setaria italica]	[beta-hexosaminidase],[ec 3.2.1.52]	GO:0005975//carbohydrate metabolic process (Biological Process); GO:0004563//beta-N-acetylhexosaminidase activity (Cellular Component); beta-hexosaminidase 2	K12373|HEXA_B	http://www.genome.jp/dbget-bin/www_bget?ko:K12373
Yes	Chr9.g25625	239	238	461	154	113	64	1.46219	7.78e-08	4.64e-06	PREDICTED: 50S ribosomal protein L3, chloroplastic [Setaria italica]	[Ribosomal protein],[One of the primary rRNA binding proteins, it binds directly near the 3'-end of the 23S rRNA, where it nucleates assembly of the 50S subunit (By similarity)],[50S ribosomal protein],[50S ribosomal protein L3]	GO:0006412//translation (Biological Process); GO:0010207//photosystem II assembly (Biological Process); GO:0015995//chlorophyll biosynthetic process (Biological Process); GO:0019288//isopentenyl diphosphate biosynthetic process, methylerythritol 4-phosphate pathway (Biological Process); GO:0005840//ribosome (Cellular Component); GO:0009941//chloroplast envelope (Cellular Component); GO:0016020//m…	K02906|RP-L3, MRPL3, rplC	http://www.genome.jp/dbget-bin/www_bget?ko:K02906
Yes	Chr2.g04941	322	251	412	165	156	80	1.24939	7.84e-08	4.67e-06	PREDICTED: myb-related protein Hv1 [Setaria italica]	[Myblike DNAbinding domain containing protein],[Myb-like DNA-binding domain],[transcription factor]	GO:0006355//regulation of transcription, DNA-templated (Biological Process); GO:0005634//nucleus (Cellular Component); GO:0003677//DNA binding (Cellular Component); myb-related protein hv1	K09422|MYBP	http://www.genome.jp/dbget-bin/www_bget?ko:K09422
Yes	Chr3.g10138	32	32	55	9	5	1	2.97263	7.86e-08	4.67e-06	proline transporter 1 [Sorghum bicolor]	[Transmembrane amino acid transporter protein],[amino acid],[amino acid transport]	GO:0003333//amino acid transmembrane transport (Biological Process); GO:0005886//plasma membrane (Cellular Component); GO:0015171//amino acid transmembrane transporter activity (Cellular Component); proline transporter 2-like	-	-
No	Chr10.g30656	7	9	20	54	65	52	-2.36278	7.89e-08	4.68e-06	PREDICTED: calmodulin-binding protein 60 B isoform X1 [Oryza sativa Japonica Group]	[Calmodulin binding protein-like],[Retrotransposon protein]	-	-	-
Yes	Chr8.g24147	154	126	187	88	49	26	1.5257	8.02e-08	4.74e-06	PREDICTED: GEM-like protein 4 [Setaria italica]	[GRAM],[GRAM domain],[GEM-like protein]	-	-	-
Yes	Chr2.g05491	156	135	213	71	55	66	1.30963	8.07e-08	4.77e-06	Protein GAMETE EXPRESSED 2 [Dichanthelium oligosanthes]	[Filamin/ABP280 repeat]	GO:0016021//integral component of membrane (Cellular Component); protein gamete expressed 2	-	-
Yes	Chr13.g37874	157	129	238	73	59	62	1.34684	8.11e-08	4.78e-06	PREDICTED: non-specific lipid-transfer protein 2-like [Setaria italica]	[AAI]	-	-	-
Yes	Chr18.g46687	801	798	878	307	406	191	1.39902	8.19e-08	4.82e-06	PREDICTED: tetraspanin-8 [Oryza sativa Japonica Group]	-	GO:0016020//membrane (Cellular Component); senescence-associated protein	-	-
No	Chr9.g29121	81	83	159	48	23	16	1.87548	8.27e-08	4.86e-06	putative polygalacturonase [Dichanthelium oligosanthes]	[Glycoside hydrolase family 28],[Glycosyl hydrolases family 28],[Polygalacturonase-like]	GO:0005975//carbohydrate metabolic process (Biological Process); GO:0071555//cell wall organization (Biological Process); GO:0005576//extracellular region (Cellular Component); GO:0005739//mitochondrion (Cellular Component); GO:0016021//integral component of membrane (Cellular Component); GO:0004650//polygalacturonase activity (Cellular Component); probable polygalacturonase	-	-
No	Chr6.g17872	75	48	63	20	13	14	1.94297	8.36e-08	4.88e-06	hypothetical protein SETIT_040163mg [Setaria italica]	[Type III restriction enzyme, res subunit],[helicase],[dna repair and recombination protein]	GO:0006355//regulation of transcription, DNA-templated (Biological Process); GO:0005634//nucleus (Cellular Component); GO:0009536//plastid (Cellular Component); GO:0003677//DNA binding (Cellular Component); GO:0003700//transcription factor activity, sequence-specific DNA binding (Cellular Component); GO:0005524//ATP binding (Cellular Component); GO:0008026//ATP-dependent helicase activity (Cellul…	K10875|RAD54L, RAD54	http://www.genome.jp/dbget-bin/www_bget?ko:K10875
No	Chr10.g32952	35	44	45	4	8	6	2.71293	8.36e-08	4.88e-06	24.1 kDa heat shock protein, mitochondrial isoform X2 [Sorghum bicolor]	[heat shock protein],[heat shock 22 kDa protein],[Heat Shock Protein],[response to heat],[Heat shock protein]	GO:0006970//response to osmotic stress (Biological Process); GO:0009408//response to heat (Biological Process); heat shock 22 kda protein	K13993|HSP20	http://www.genome.jp/dbget-bin/www_bget?ko:K13993
No	Chr7.g22913	40	39	58	15	6	4	2.44642	8.45e-08	4.91e-06	Adenine/guanine permease AZG2 [Dichanthelium oligosanthes]	[permease],[Xanthine uracil vitamin C permease],[Permease family],[adenine guanine permease]	GO:0015853//adenine transport (Biological Process); GO:0015854//guanine transport (Biological Process); GO:1904823//purine nucleobase transmembrane transport (Biological Process); GO:0016021//integral component of membrane (Cellular Component); GO:0005345//purine nucleobase transmembrane transporter activity (Cellular Component); adenine guanine permease azg2	K06901|pbuG	http://www.genome.jp/dbget-bin/www_bget?ko:K06901
Yes	Chr11.g34248	143	168	153	61	62	48	1.3926	8.46e-08	4.91e-06	RecName: Full=4-hydroxy-7-methoxy-3-oxo-3,4-dihydro-2H-1,4-benzoxazin-2-yl glucoside beta-D-glucosidase 1b, chloroplastic; AltName: Full=Beta-glucosidase 1b; Short=Taglu1b; Flags: Precursor	[Glycosyl hydrolase family 1],[beta-glucosidase]	GO:1901657//glycosyl compound metabolic process (Biological Process); GO:0009536//plastid (Cellular Component); GO:0008422//beta-glucosidase activity (Cellular Component); beta-d-glucosidase precursor	K01188|E3.2.1.21	http://www.genome.jp/dbget-bin/www_bget?ko:K01188
No	Chr13.g36188	31	17	22	0	0	0	6.92189	8.48e-08	4.92e-06	putative polyprotein [Sorghum propinquum]	[Retrotransposon protein]	GO:0015074//DNA integration (Biological Process); GO:0003676//nucleic acid binding (Cellular Component); retrotransposon ty1-copia subclass	-	-
Yes	Chr5.g16423	127	119	191	81	49	30	1.43213	8.51e-08	4.92e-06	Hydroxyproline O-galactosyltransferase GALT4 [Zea mays]	[UDP-GlcNAc beta-Gal beta-1,3-N-acetylglucosaminyltransferase],[Gal-bind_lectin],[Galactoside-binding lectin]	GO:0006486//protein glycosylation (Biological Process); GO:0000139//Golgi membrane (Cellular Component); GO:0005739//mitochondrion (Cellular Component); GO:0016021//integral component of membrane (Cellular Component); GO:0008378//galactosyltransferase activity (Cellular Component); GO:0030246//carbohydrate binding (Cellular Component); probable beta- -galactosyltransferase 19	-	-
No	Chr11.g33451	47	32	49	126	97	96	-1.38062	8.73e-08	5.04e-06	PREDICTED: xylulose kinase [Setaria italica]	[FGGY family of carbohydrate kinases, C-terminal domain],[Carbohydrate kinase],[xylulokinase homolog (H. influenzae)]	GO:0005997//xylulose metabolic process (Biological Process); GO:0046835//carbohydrate phosphorylation (Biological Process); GO:0005737//cytoplasm (Cellular Component); GO:0004856//xylulokinase activity (Cellular Component); xylulose kinase	K00854|xylB, XYLB	http://www.genome.jp/dbget-bin/www_bget?ko:K00854
No	Chr1.g02050	51	62	78	342	127	134	-1.63228	8.92e-08	5.14e-06	phospholipase D alpha 1 [Sorghum bicolor]	[Hydrolyzes glycerol-phospholipids at the terminal phosphodiesteric bond (By similarity)],[Catalyzes the reversible phosphatidyl group transfer from one phosphatidylglycerol molecule to another to form cardiolipin (CL) (diphosphatidylglycerol) and glycerol (By similarity)]	GO:0006468//protein phosphorylation (Biological Process); GO:0006952//defense response (Biological Process); GO:0016042//lipid catabolic process (Biological Process); GO:0046470//phosphatidylcholine metabolic process (Biological Process); GO:0048544//recognition of pollen (Biological Process); GO:0005886//plasma membrane (Cellular Component); GO:0009506//plasmodesma (Cellular Component); GO:00160…	K01115|PLD1_2	http://www.genome.jp/dbget-bin/www_bget?ko:K01115
No	Chr6.g19195	63	49	55	193	104	123	-1.35782	9.03e-08	5.2e-06	putative WD repeat-containing protein C2A9.03 [Dichanthelium oligosanthes]	[WD domain, G-beta repeat],[WD-40 repeat family protein]	-	-	-
Yes	Chr3.g07684	109	106	178	62	42	19	1.66004	9.43e-08	5.42e-06	PREDICTED: dihydrolipoyllysine-residue acetyltransferase component of acetoin cleaving system-like [Setaria italica]	[Inherit from KOG: hydrolase, alpha beta fold family protein],[Alpha beta hydrolase],[hydrolase, alpha beta fold family protein]	GO:0006725//cellular aromatic compound metabolic process (Biological Process); GO:0005739//mitochondrion (Cellular Component); GO:0016787//hydrolase activity (Cellular Component); dihydrolipoyllysine-residue acetyltransferase component of acetoin cleaving system-like	-	-
Yes	Chr5.g14676	58	57	82	21	16	18	1.77715	9.87e-08	5.67e-06	Protein CutA, chloroplast precursor, putative, expressed [Oryza sativa Japonica Group]	[tolerance protein],[cutA divalent cation tolerance homolog (E. coli)]	GO:0010038//response to metal ion (Biological Process); GO:0048573//photoperiodism, flowering (Biological Process); GO:0070207//protein homotrimerization (Biological Process); GO:0009507//chloroplast (Cellular Component); GO:0016021//integral component of membrane (Cellular Component); GO:0005507//copper ion binding (Cellular Component); protein chloroplastic	K03926|cutA	http://www.genome.jp/dbget-bin/www_bget?ko:K03926
Yes	Chr9.g28290	76	73	127	42	25	20	1.62602	9.95e-08	5.7e-06	PREDICTED: GEM-like protein 4 [Oryza sativa Japonica Group]	[GRAM domain],[GRAM],[GEM-like protein]	-	-	-
Yes	Chr13.g37359	123	87	172	62	39	35	1.43734	1e-07	5.73e-06	PREDICTED: uracil phosphoribosyltransferase-like [Setaria italica]	[uracil phosphoribosyltransferase],[Phosphoribosyl transferase domain],[Catalyzes the conversion of uracil and 5-phospho-alpha- D-ribose 1-diphosphate (PRPP) to UMP and diphosphate (By similarity)],[uridine kinase]	GO:0006222//UMP biosynthetic process (Biological Process); GO:0006223//uracil salvage (Biological Process); GO:0043097//pyrimidine nucleoside salvage (Biological Process); GO:0005829//cytosol (Cellular Component); GO:0009507//chloroplast (Cellular Component); GO:0004845//uracil phosphoribosyltransferase activity (Cellular Component); GO:0004849//uridine kinase activity (Cellular Component); uraci…	K00761|upp, UPRT	http://www.genome.jp/dbget-bin/www_bget?ko:K00761
Yes	Chr9.g28529	239	176	208	113	91	72	1.13552	1.09e-07	6.19e-06	hypothetical protein ZEAMMB73_Zm00001d051474 [Zea mays]	[Nucleoporin protein Ndc1-Nup]	GO:0006999//nuclear pore organization (Biological Process); GO:0030474//spindle pole body duplication (Biological Process); GO:0071790//establishment of spindle pole body localization to nuclear envelope (Biological Process); GO:0005816//spindle pole body (Cellular Component); GO:0016021//integral component of membrane (Cellular Component); GO:0070762//nuclear pore transmembrane ring (Cellular Co…	-	-
No	Chr18.g46654	185	146	181	493	320	226	-1.02894	1.11e-07	6.31e-06	hypothetical protein BAE44_0008074 [Dichanthelium oligosanthes]	[DnaJ domain],[DNAj (Hsp40) homolog, subfamily B, member],[ATP binding to DnaK triggers the release of the substrate protein, thus completing the reaction cycle. Several rounds of ATP-dependent interactions between DnaJ, DnaK and GrpE are required for fully efficient folding. Also involved, together with DnaK and GrpE, in the DNA replication of plasmids through activation of initiation proteins (…	-	-	-
Yes	Chr3.g07639	1123	967	1726	747	536	283	1.26417	1.13e-07	6.44e-06	PREDICTED: E3 ubiquitin-protein ligase MBR1-like [Setaria italica]	[finger protein],[Zinc finger, C3HC4 type (RING finger)],[zinc ion binding]	GO:0046872//metal ion binding (Cellular Component); e3 ubiquitin-protein ligase mbr1 isoform x1	-	-
Yes	Chr1.g02754	335	252	283	146	137	99	1.14148	1.14e-07	6.44e-06	PREDICTED: transcription factor HY5-like isoform X2 [Phoenix dactylifera]	[Basic region leucine zipper],[transcription factor],[Transcription factor]	-	K16241|HY5	http://www.genome.jp/dbget-bin/www_bget?ko:K16241
Yes	Chr18.g46615	294	234	290	94	103	106	1.33721	1.16e-07	6.56e-06	PREDICTED: activator of 90 kDa heat shock protein ATPase homolog 1 [Oryza brachyantha]	[AHA1, activator of heat shock 90kDa protein ATPase homolog],[Activator of 90 kDa heat shock protein ATPase]	GO:0006457//protein folding (Biological Process); GO:0009408//response to heat (Biological Process); GO:0009644//response to high light intensity (Biological Process); GO:0032781//positive regulation of ATPase activity (Biological Process); GO:0034976//response to endoplasmic reticulum stress (Biological Process); GO:0042542//response to hydrogen peroxide (Biological Process); GO:0005829//cytosol…	-	-
Yes	Chr11.g34544	303	271	280	155	113	122	1.08366	1.18e-07	6.67e-06	PREDICTED: LOW QUALITY PROTEIN: HIV Tat-specific factor 1 homolog [Setaria italica]	[Tat specific factor 1],[HIV Tat-specific factor 1],[RNA recognition motif. (a.k.a. RRM, RBD, or RNP domain)]	GO:0000398//mRNA splicing, via spliceosome (Biological Process); GO:0016458//gene silencing (Biological Process); GO:0040029//regulation of gene expression, epigenetic (Biological Process); GO:0005684//U2-type spliceosomal complex (Cellular Component); GO:0005686//U2 snRNP (Cellular Component); GO:0000166//nucleotide binding (Cellular Component); GO:0003723//RNA binding (Cellular Component); spli…	K13093|HTATSF1	http://www.genome.jp/dbget-bin/www_bget?ko:K13093
No	Chr1.g01393	30	10	37	0	0	0	7.01274	1.2e-07	6.76e-06	hypothetical protein TRIUR3_20240 [Triticum urartu]	-	-	-	-
No	Chr6.g19438	26	22	25	95	59	63	-1.60902	1.2e-07	6.77e-06	peamaclein [Sorghum bicolor]	[Gibberellin regulated protein]	-	-	-
No	Chr13.g36848	597	607	693	472	223	204	1.09145	1.24e-07	6.96e-06	PREDICTED: probable WRKY transcription factor 70 [Setaria italica]	[Transcription factor],[WRKY],[WRKY transcription factor]	-	-	-
No	Chr9.g25903	16	10	21	73	46	51	-1.91384	1.32e-07	7.38e-06	PREDICTED: uncharacterized protein LOC101757461 [Setaria italica]	[Inherit from euNOG: expressed protein],[expressed protein]	-	-	-
No	Chr1.g02677	51	53	61	139	145	114	-1.34043	1.33e-07	7.43e-06	ARF guanine-nucleotide exchange factor GNL2 [Dichanthelium oligosanthes]	[Sec7 domain],[and Sec7 domain],[pattern formation protein],[guanine nucleotide exchange factor]	GO:0009846//pollen germination (Biological Process); GO:0016192//vesicle-mediated transport (Biological Process); GO:0032012//regulation of ARF protein signal transduction (Biological Process); GO:0043547//positive regulation of GTPase activity (Biological Process); GO:0005802//trans-Golgi network (Cellular Component); GO:0090406//pollen tube (Cellular Component); GO:0005086//ARF guanyl-nucleotid…	-	-
No	Chr16.g43049	84	76	107	10	28	15	2.21434	1.34e-07	7.45e-06	expansin-B11 [Sorghum bicolor]	[Pollen allergen],[Rare lipoprotein A (RlpA)-like double-psi beta-barrel]	GO:0019953//sexual reproduction (Biological Process); GO:0005576//extracellular region (Cellular Component); beta-expansin 4 precursor	-	-
No	Chr8.g25331	195	177	223	86	62	85	1.27659	1.4e-07	7.76e-06	hypothetical protein SETIT_031551mg [Setaria italica]	[succinate dehydrogenase subunit 3]	GO:0006099//tricarboxylic acid cycle (Biological Process); GO:0006121//mitochondrial electron transport, succinate to ubiquinone (Biological Process); GO:0005749//mitochondrial respiratory chain complex II, succinate dehydrogenase complex (ubiquinone) (Cellular Component); GO:0016021//integral component of membrane (Cellular Component); GO:0016627//oxidoreductase activity, acting on the CH-CH gro…	K00236|SDHC, SDH3	http://www.genome.jp/dbget-bin/www_bget?ko:K00236
No	Chr10.g30531	170	119	150	376	248	241	-1.0158	1.42e-07	7.9e-06	prolyl carboxypeptidase like protein precursor [Zea mays]	[protease, serine, 16 (thymus)],[Serine carboxypeptidase S28],[serine carboxypeptidase S28 family protein]	GO:0006508//proteolysis (Biological Process); GO:0004185//serine-type carboxypeptidase activity (Cellular Component); GO:0008239//dipeptidyl-peptidase activity (Cellular Component); probable serine protease eda2	-	-
No	Chr19.g48672	5	8	7	68	24	39	-2.71565	1.45e-07	8.02e-06	F-box protein CPR30-like [Sorghum bicolor]	-	GO:0044267//cellular protein metabolic process (Biological Process); GO:0003824//catalytic activity (Cellular Component); f-box lrr-repeat protein at2g43260-like	-	-
Yes	Chr3.g08379	112	106	135	65	46	37	1.21838	1.45e-07	8.03e-06	S-type anion channel SLAH3 [Dichanthelium oligosanthes]	[C4-dicarboxylate transporter malic acid transport protein],[Pfam:C4dic_mal_tran],[C4-dicarboxylate transporter malic acid transport protein, expressed]	GO:0006873//cellular ion homeostasis (Biological Process); GO:1903959//regulation of anion transmembrane transport (Biological Process); GO:0005739//mitochondrion (Cellular Component); GO:0016021//integral component of membrane (Cellular Component); GO:0008308//voltage-gated anion channel activity (Cellular Component); s-type anion channel slah2-like	-	-
Yes	Chr11.g34184	90	61	141	38	19	7	2.19373	1.6e-07	8.74e-06	Laccase-25 [Dichanthelium oligosanthes]	[Multicopper oxidase],[Lignin degradation and detoxification of lignin-derived products (By similarity)]	GO:0046274//lignin catabolic process (Biological Process); GO:0055114//oxidation-reduction process (Biological Process); GO:0048046//apoplast (Cellular Component); GO:0005507//copper ion binding (Cellular Component); GO:0016722//oxidoreductase activity, oxidizing metal ions (Cellular Component); GO:0052716//hydroquinone:oxygen oxidoreductase activity (Cellular Component); laccase-25-like precursor	-	-
Yes	Chr1.g00470	85	95	184	40	40	20	1.79547	1.62e-07	8.84e-06	cinnamoyl-CoA reductase 1 isoform X1 [Sorghum bicolor]	[Polysaccharide biosynthesis protein],[reductase],[Nad-dependent epimerase dehydratase]	GO:0016491//oxidoreductase activity (Cellular Component); GO:0050662//coenzyme binding (Cellular Component); cinnamoyl- reductase	K09753|CCR	http://www.genome.jp/dbget-bin/www_bget?ko:K09753
No	Chr10.g32629	10280	8593	8929	4938	4075	4267	1.00148	1.69e-07	9.21e-06	zeaxanthin 7,8(7',8')-cleavage dioxygenase, chromoplastic-like [Sorghum bicolor]	[Retinal pigment epithelial membrane protein],[dioxygenase],[carotenoid cleavage dioxygenase 4]	GO:0055114//oxidation-reduction process (Biological Process); GO:0010287//plastoglobule (Cellular Component); GO:0003834//beta-carotene 15,15'-monooxygenase activity (Cellular Component); zeaxanthin (7 )-cleavage chromoplast	K09840|NCED	http://www.genome.jp/dbget-bin/www_bget?ko:K09840
Yes	Chr12.g35752	111	88	187	35	24	2	2.68471	1.78e-07	9.66e-06	PREDICTED: dirigent protein 22-like [Setaria italica]	[Disease resistance response protein],[disease resistance response protein 206],[Dirigent-like protein]	GO:0009699//phenylpropanoid biosynthetic process (Biological Process); GO:0050790//regulation of catalytic activity (Biological Process); GO:0042349//guiding stereospecific synthesis activity (Cellular Component); dirigent protein 22-like	-	-
Yes	Chr3.g08406	166	132	244	99	71	56	1.20763	1.78e-07	9.66e-06	probable polygalacturonase [Sorghum bicolor]	[Glycoside hydrolase family 28],[Glycosyl hydrolases family 28],[Polygalacturonase],[polygalacturonase],[Glycoside hydrolase family 28 protein polygalacturonase (pectinase) family protein]	GO:0005975//carbohydrate metabolic process (Biological Process); GO:0071555//cell wall organization (Biological Process); GO:0005576//extracellular region (Cellular Component); GO:0016020//membrane (Cellular Component); GO:0004650//polygalacturonase activity (Cellular Component); probable polygalacturonase	-	-
Yes	Chr19.g49072	104	114	161	65	50	34	1.3065	1.82e-07	9.81e-06	hypothetical_protein [Oryza glaberrima]	[Alpha-L-arabinofuranosidase C-terminus family protein, expressed],[alpha-l-arabinofuranosidase],[Alpha-N-arabinofuranosidase (EC 3.2.1.55)]	GO:0046373//L-arabinose metabolic process (Biological Process); GO:0046556//alpha-L-arabinofuranosidase activity (Cellular Component); alpha-l-arabinofuranosidase c-terminus family expressed	K01209|E3.2.1.55, abfA	http://www.genome.jp/dbget-bin/www_bget?ko:K01209
No	Chr3.g10450	333	372	411	264	124	109	1.18372	1.85e-07	9.92e-06	PREDICTED: beta-fructofuranosidase, insoluble isoenzyme 4 [Setaria italica]	[beta-fructofuranosidase],[Glyco_32],[Hydrolase]	GO:0005975//carbohydrate metabolic process (Biological Process); GO:0005618//cell wall (Cellular Component); GO:0048046//apoplast (Cellular Component); GO:0004575//sucrose alpha-glucosidase activity (Cellular Component); beta- insoluble isoenzyme 4	K01193|E3.2.1.26, sacA	http://www.genome.jp/dbget-bin/www_bget?ko:K01193
Yes	Chr1.g01887	111	108	199	70	26	18	1.89357	1.85e-07	9.92e-06	PREDICTED: L-ascorbate oxidase [Setaria italica]	[Multicopper oxidase],[L-ascorbate]	GO:0055114//oxidation-reduction process (Biological Process); GO:0005576//extracellular region (Cellular Component); GO:0005507//copper ion binding (Cellular Component); GO:0016722//oxidoreductase activity, oxidizing metal ions (Cellular Component); l-ascorbate oxidase	-	-
No	Chr1.g01584	969	911	891	323	345	375	1.3158	1.86e-07	9.95e-06	cytochrome P450 71A1 [Sorghum bicolor]	[Cytochrome p450],[Cytochrome P450]	GO:0008152//metabolic process (Biological Process); GO:0016491//oxidoreductase activity (Cellular Component); GO:0043167//ion binding (Cellular Component); GO:0097159//organic cyclic compound binding (Cellular Component); GO:1901363//heterocyclic compound binding (Cellular Component); cytochrome p450 71a1-like	-	-
No	Chr2.g03608	248	314	239	720	578	464	-1.15669	1.89e-07	1.01e-05	hypothetical protein OsI_26068 [Oryza sativa Indica Group]	[ANK],[Ankyrin Repeat]	GO:0006468//protein phosphorylation (Biological Process); GO:0016020//membrane (Cellular Component); GO:0004674//protein serine/threonine kinase activity (Cellular Component); GO:0005509//calcium ion binding (Cellular Component); GO:0005524//ATP binding (Cellular Component); GO:0030247//polysaccharide binding (Cellular Component); ankyrin-like protein	-	-
Yes	Chr6.g20419	206	213	363	148	64	41	1.64968	1.9e-07	1.01e-05	Auxin-responsive protein IAA24 [Dichanthelium oligosanthes]	[AUX IAA family]	GO:0006355//regulation of transcription, DNA-templated (Biological Process); GO:0006417//regulation of translation (Biological Process); GO:0009734//auxin-activated signaling pathway (Biological Process); GO:0005634//nucleus (Cellular Component); GO:0009536//plastid (Cellular Component); GO:0046983//protein dimerization activity (Cellular Component); iaa14 - auxin-responsive aux iaa family member	K14484|IAA	http://www.genome.jp/dbget-bin/www_bget?ko:K14484
No	Chr9.g29314	49	43	55	117	250	166	-1.99422	2.02e-07	1.07e-05	FT-interacting protein 1 [Dichanthelium oligosanthes]	[Plant phosphoribosyltransferase C-terminal]	GO:0005886//plasma membrane (Cellular Component); GO:0016021//integral component of membrane (Cellular Component); GO:0005509//calcium ion binding (Cellular Component); GO:0005544//calcium-dependent phospholipid binding (Cellular Component); GO:0016757//transferase activity, transferring glycosyl groups (Cellular Component); multiple c2 and transmembrane domain-containing protein 1	-	-
No	Chr7.g21492	72	86	110	222	173	182	-1.17624	2.09e-07	1.11e-05	PREDICTED: 28 kDa ribonucleoprotein, chloroplastic [Setaria italica]	[RNA recognition motif. (a.k.a. RRM, RBD, or RNP domain)],[Rna-binding protein],[RNA binding protein],[kDa ribonucleoprotein]	GO:0000381//regulation of alternative mRNA splicing, via spliceosome (Biological Process); GO:0044249//cellular biosynthetic process (Biological Process); GO:0044763//single-organism cellular process (Biological Process); GO:1901576//organic substance biosynthetic process (Biological Process); GO:0005634//nucleus (Cellular Component); GO:0005840//ribosome (Cellular Component); GO:0009570//chlorop…	-	-
No	Chr12.g34768	194	176	231	93	93	79	1.10977	2.1e-07	1.11e-05	PREDICTED: glycine-rich RNA-binding protein 1-like [Setaria italica]	[Glycine-rich RNA-binding protein],[Rna-binding protein],[RNA binding protein]	GO:0016310//phosphorylation (Biological Process); GO:0000166//nucleotide binding (Cellular Component); GO:0003676//nucleic acid binding (Cellular Component); GO:0016301//kinase activity (Cellular Component); glycine-rich rna binding protein	-	-
No	Chr9.g26302	112	77	118	37	41	26	1.4969	2.11e-07	1.11e-05	PREDICTED: nicotianamine aminotransferase A-like [Setaria italica]	[aminotransferase],[Nicotianamine aminotransferase],[tyrosine aminotransferase],[Aminotransferase]	GO:0006520//cellular amino acid metabolic process (Biological Process); GO:0006826//iron ion transport (Biological Process); GO:0009058//biosynthetic process (Biological Process); GO:0009536//plastid (Cellular Component); GO:0030170//pyridoxal phosphate binding (Cellular Component); GO:0033855//nicotianamine aminotransferase activity (Cellular Component); nicotianamine aminotransferase a	K00815|TAT	http://www.genome.jp/dbget-bin/www_bget?ko:K00815
No	Chr2.g04851	66	50	92	26	19	16	1.71213	2.11e-07	1.11e-05	PREDICTED: RING-H2 finger protein ATL44 [Oryza sativa Japonica Group]	[Zinc finger, C3HC4 type (RING finger)],[finger protein],[zinc ion binding]	GO:0016020//membrane (Cellular Component); GO:0046872//metal ion binding (Cellular Component); ring-h2 finger protein atl44	-	-
Yes	Chr7.g22088	136	96	145	62	49	42	1.24731	2.13e-07	1.12e-05	uncharacterized CRM domain-containing protein At3g25440, chloroplastic isoform X1 [Sorghum bicolor]	[CRS1_YhbY]	GO:0005739//mitochondrion (Cellular Component); GO:0003723//RNA binding (Cellular Component); uncharacterized crm domain-containing protein chloroplastic isoform x1	-	-
Yes	Chr1.g00213	477	396	787	225	189	58	1.7992	2.24e-07	1.18e-05	GDSL esterase/lipase APG [Dichanthelium oligosanthes]	[GDSL esterase lipase],[GDSL-like Lipase/Acylhydrolase]	GO:0016788//hydrolase activity, acting on ester bonds (Cellular Component); gdsl esterase lipase apg	-	-
Yes	Chr4.g12365	30	40	52	10	5	0	3.04734	2.25e-07	1.18e-05	hypothetical protein SETIT_004621mg [Setaria italica]	[Pentatricopeptide repeat-containing protein],[PPR repeat]	GO:0006629//lipid metabolic process (Biological Process); GO:0016554//cytidine to uridine editing (Biological Process); GO:0008270//zinc ion binding (Cellular Component); GO:0016787//hydrolase activity (Cellular Component); pentatricopeptide repeat-containing protein at5g52630	-	-
Yes	Chr10.g29716	141	80	203	54	41	16	1.89962	2.33e-07	1.21e-05	uncharacterized protein LOC100193840 [Zea mays]	[Pfam:DUF579]	GO:0006281//DNA repair (Biological Process); GO:0006355//regulation of transcription, DNA-templated (Biological Process); GO:0045492//xylan biosynthetic process (Biological Process); GO:0005739//mitochondrion (Cellular Component); GO:0016021//integral component of membrane (Cellular Component); GO:0003677//DNA binding (Cellular Component); protein irregular xylem 15-like	-	-
Yes	Chr5.g17380	41	31	78	4	11	2	3.03322	2.47e-07	1.29e-05	PREDICTED: chemocyanin [Oryza sativa Japonica Group]	[Basic blue protein],[Basic blue],[Plastocyanin-like domain]	GO:0046658//anchored component of plasma membrane (Cellular Component); GO:0009055//electron carrier activity (Cellular Component); chemocyanin precursor	-	-
No	Chr2.g06070	159	159	260	92	65	24	1.67273	2.48e-07	1.29e-05	probable inositol oxygenase [Sorghum bicolor]	[Family of unknown function (DUF706) ],[inositol oxygenase],[oxygenase]	GO:0019310//inositol catabolic process (Biological Process); GO:0019853//L-ascorbic acid biosynthetic process (Biological Process); GO:0055114//oxidation-reduction process (Biological Process); GO:0005737//cytoplasm (Cellular Component); GO:0005506//iron ion binding (Cellular Component); GO:0050113//inositol oxygenase activity (Cellular Component); probable inositol oxygenase	K00469|MIOX	http://www.genome.jp/dbget-bin/www_bget?ko:K00469
No	Chr3.g07528	322	189	184	845	517	444	-1.37665	2.5e-07	1.3e-05	PREDICTED: AP2/ERF and B3 domain-containing protein Os01g0141000-like [Setaria italica]	[AP2 ERF and B3 domain-containing],[B3]	GO:0006355//regulation of transcription, DNA-templated (Biological Process); GO:0005634//nucleus (Cellular Component); GO:0009536//plastid (Cellular Component); GO:0003677//DNA binding (Cellular Component); GO:0003700//transcription factor activity, sequence-specific DNA binding (Cellular Component); ap2 erf and b3 domain-containing protein os01g0141000-like	-	-
Yes	Chr18.g46944	48	40	58	14	12	2	2.37062	2.51e-07	1.3e-05	PREDICTED: thioredoxin-like protein CITRX, chloroplastic [Setaria italica]	[Thioredoxin]	GO:0000103//sulfate assimilation (Biological Process); GO:0006399//tRNA metabolic process (Biological Process); GO:0006457//protein folding (Biological Process); GO:0006662//glycerol ether metabolic process (Biological Process); GO:0009658//chloroplast organization (Biological Process); GO:0034051//negative regulation of plant-type hypersensitive response (Biological Process); GO:0034599//cellula…	-	-
No	Chr11.g34364	32	32	51	11	2	3	2.84393	2.53e-07	1.31e-05	L-ascorbate peroxidase 6 [Eleusine coracana]	[Bifunctional enzyme with both catalase and broad- spectrum peroxidase activity (By similarity)],[L-ascorbate peroxidase activity],[ascorbate peroxidase]	GO:0006979//response to oxidative stress (Biological Process); GO:0042744//hydrogen peroxide catabolic process (Biological Process); GO:0055114//oxidation-reduction process (Biological Process); GO:0098869//cellular oxidant detoxification (Biological Process); GO:0005739//mitochondrion (Cellular Component); GO:0009570//chloroplast stroma (Cellular Component); GO:0016021//integral component of mem…	K00434|E1.11.1.11	http://www.genome.jp/dbget-bin/www_bget?ko:K00434
No	Chr18.g46516	15	18	21	71	50	69	-1.89241	2.54e-07	1.31e-05	U-box domain-containing protein 15 [Dichanthelium oligosanthes]	[Ubox],[U-box domain-containing protein 15-like]	GO:0005634//nucleus (Cellular Component); GO:0005737//cytoplasm (Cellular Component); GO:0003824//catalytic activity (Cellular Component); u-box domain-containing protein 15-like	-	-
No	Chr5.g15373	145	145	171	85	57	63	1.12251	2.59e-07	1.34e-05	acetate/butyrate--CoA ligase AAE7, peroxisomal-like [Aegilops tauschii subsp. tauschii]	[AMP-binding enzyme],[4-coumarate-coA ligase],[Amp-dependent synthetase and ligase]	GO:0008152//metabolic process (Biological Process); GO:0005739//mitochondrion (Cellular Component); GO:0016874//ligase activity (Cellular Component); acetate butyrate-- ligase peroxisomal	-	-
Yes	Chr13.g37378	42	51	91	5	13	0	3.28058	2.61e-07	1.35e-05	PREDICTED: laccase-12/13-like [Setaria italica]	[laccase-17-like],[Multicopper oxidase]	GO:0009809//lignin biosynthetic process (Biological Process); GO:0046274//lignin catabolic process (Biological Process); GO:0055114//oxidation-reduction process (Biological Process); GO:0048046//apoplast (Cellular Component); GO:0005507//copper ion binding (Cellular Component); GO:0016722//oxidoreductase activity, oxidizing metal ions (Cellular Component); GO:0052716//hydroquinone:oxygen oxidored…	-	-
Yes	Chr6.g19516	66	55	106	29	23	13	1.75412	2.65e-07	1.36e-05	leucine-rich repeat extensin-like protein 6 [Sorghum bicolor]	[Leucine Rich Repeat]	GO:0016310//phosphorylation (Biological Process); GO:0016301//kinase activity (Cellular Component); leucine-rich repeat extensin-like protein 6	-	-
No	Chr6.g18946	159	131	172	82	61	63	1.11023	2.72e-07	1.39e-05	divinyl chlorophyllide a 8-vinyl-reductase, chloroplastic [Sorghum bicolor]	[Complex I intermediate-associated protein 30 domain containing protein],[Catalyzes the conversion of divinyl chlorophyllide to monovinyl chlorophyllide. Reduces the 8-vinyl group of the tetrapyrrole to an ethyl group using NADPH as the reductant. Can use (3,8-divinyl)-chlorophyllide a (DV-Chlidea) (3,8-divinyl)- chlorophyll a (DV-Chla) (3,8-divinyl)-protochlorophyllide a (DV- Pchlidea) (3,8-divi…	GO:0015995//chlorophyll biosynthetic process (Biological Process); GO:0055114//oxidation-reduction process (Biological Process); GO:0009534//chloroplast thylakoid (Cellular Component); GO:0009941//chloroplast envelope (Cellular Component); GO:0016020//membrane (Cellular Component); GO:0033728//divinyl chlorophyllide a 8-vinyl-reductase activity (Cellular Component); GO:0051744//3,8-divinyl protoc…	-	-
Yes	Chr3.g09769	184	189	305	72	69	13	2.13445	2.75e-07	1.4e-05	laccase-13 [Sorghum bicolor]	[Multicopper oxidase],[laccase-17-like]	GO:0009809//lignin biosynthetic process (Biological Process); GO:0046274//lignin catabolic process (Biological Process); GO:0055114//oxidation-reduction process (Biological Process); GO:0048046//apoplast (Cellular Component); GO:0005507//copper ion binding (Cellular Component); GO:0016722//oxidoreductase activity, oxidizing metal ions (Cellular Component); GO:0052716//hydroquinone:oxygen oxidored…	-	-
No	Chr10.g30608	39	34	45	149	79	75	-1.37603	2.81e-07	1.43e-05	PREDICTED: phospholipase D gamma 1-like [Setaria italica]	[Catalyzes the reversible phosphatidyl group transfer from one phosphatidylglycerol molecule to another to form cardiolipin (CL) (diphosphatidylglycerol) and glycerol (By similarity)],[Hydrolyzes glycerol-phospholipids at the terminal phosphodiesteric bond (By similarity)]	GO:0016042//lipid catabolic process (Biological Process); GO:0046470//phosphatidylcholine metabolic process (Biological Process); GO:0016020//membrane (Cellular Component); GO:0004630//phospholipase D activity (Cellular Component); GO:0005509//calcium ion binding (Cellular Component); GO:0070290//N-acylphosphatidylethanolamine-specific phospholipase D activity (Cellular Component); phospholipase …	K01115|PLD1_2	http://www.genome.jp/dbget-bin/www_bget?ko:K01115
Yes	Chr5.g15826	781	656	1309	464	169	80	2.01376	2.88e-07	1.46e-05	PREDICTED: sucrose synthase 2 [Setaria italica]	[Sucrose-cleaving enzyme that provides UDP-glucose and fructose for various metabolic pathways (By similarity)],[Glycosyl transferase (Group 1]	GO:0005985//sucrose metabolic process (Biological Process); GO:0006368//transcription elongation from RNA polymerase II promoter (Biological Process); GO:0006406//mRNA export from nucleus (Biological Process); GO:0010037//response to carbon dioxide (Biological Process); GO:0015031//protein transport (Biological Process); GO:0016578//histone deubiquitination (Biological Process); GO:0045893//posit…	K00695|E2.4.1.13	http://www.genome.jp/dbget-bin/www_bget?ko:K00695
No	Chr1.g02091	16	13	37	0	0	0	6.78505	2.92e-07	1.48e-05	PREDICTED: beta-1,3-galactosyltransferase pvg3-like [Setaria italica]	[Galactosyltransferase],[UDP-GlcNAc beta-Gal beta-1,3-N-acetylglucosaminyltransferase]	GO:0006486//protein glycosylation (Biological Process); GO:0000139//Golgi membrane (Cellular Component); GO:0016021//integral component of membrane (Cellular Component); GO:0008378//galactosyltransferase activity (Cellular Component); beta- -galactosyltransferase pvg3-like	-	-
Yes	Chr1.g02934	323	299	454	183	171	152	1.00629	2.97e-07	1.5e-05	hypothetical protein SETIT_007844mg [Setaria italica]	[transcription factor],[Transcription factor],[REC]	GO:0050794//regulation of cellular process (Biological Process); two-component response regulator arr12-like	K14491|ARR-B	http://www.genome.jp/dbget-bin/www_bget?ko:K14491
No	Chr8.g24621	116	117	126	45	47	42	1.35679	2.98e-07	1.5e-05	PREDICTED: uncharacterized protein LOC101757237 isoform X2 [Setaria italica]	[NA]	GO:0003676//nucleic acid binding (Cellular Component); GO:0046983//protein dimerization activity (Cellular Component); uncharacterized protein loc100837836 isoform x1	-	-
Yes	Chr8.g24560	336	336	536	248	188	114	1.09994	2.99e-07	1.5e-05	ribosomal protein [Saccharum hybrid cultivar R570]	[30S ribosomal protein],[Ribosomal protein 3],[Probably a ribosomal protein or a ribosome-associated protein (By similarity)],[ribosomal protein 3]	GO:0006412//translation (Biological Process); GO:0005840//ribosome (Cellular Component); GO:0009536//plastid (Cellular Component); GO:0003735//structural constituent of ribosome (Cellular Component); plastid-specific 30s ribosomal protein 3	-	-
No	Chr5.g16800	108	130	169	63	46	50	1.29524	3.16e-07	1.59e-05	fruitful-like MADS-box transcription factor, partial [Eleusine indica]	[transcription factor],[MADS-box transcription factor],[Transcription factor]	GO:0006351//transcription, DNA-templated (Biological Process); GO:0007275//multicellular organism development (Biological Process); GO:0005515//protein binding (Cellular Component); fruitful-like mads-box transcription partial	K09264|K09264	http://www.genome.jp/dbget-bin/www_bget?ko:K09264
Yes	Chr17.g44733	524	502	887	399	257	155	1.21845	3.21e-07	1.61e-05	PREDICTED: heat shock protein 90-5, chloroplastic-like [Setaria italica]	[heat shock protein],[Heat shock protein],[Molecular chaperone. Has ATPase activity (By similarity)],[K09487 heat shock protein 90kDa beta]	GO:0006457//protein folding (Biological Process); GO:0006950//response to stress (Biological Process); GO:0009536//plastid (Cellular Component); GO:0005524//ATP binding (Cellular Component); GO:0051082//unfolded protein binding (Cellular Component); heat shock protein 90- chloroplastic-like	K09487|HSP90B, TRA1	http://www.genome.jp/dbget-bin/www_bget?ko:K09487
Yes	Chr3.g09300	318	254	383	154	164	117	1.05832	3.37e-07	1.68e-05	interactor of constitutive active ROPs 1-like [Aegilops tauschii subsp. tauschii]	[interactor of constitutive active rops],[Interactor of constitutive active ROPs],[Inherit from lilNOG: Interactor of constitutive active ROPs]	-	-	-
No	Chr15.g42114	124	108	239	1430	376	306	-2.09557	3.49e-07	1.73e-05	PREDICTED: uncharacterized protein LOC101773443 [Setaria italica]	-	-	-	-
No	Chr4.g12551	40	52	41	8	1	9	2.85156	3.65e-07	1.81e-05	hypothetical protein SORBI_3003G260300 [Sorghum bicolor]	[Myb-like DNA-binding domain],[Myblike DNAbinding domain containing protein]	GO:0003677//DNA binding (Cellular Component); transcription factor rax2-like	K09422|MYBP	http://www.genome.jp/dbget-bin/www_bget?ko:K09422
No	Chr16.g42540	680	649	602	351	305	274	1.00661	3.66e-07	1.81e-05	PREDICTED: uncharacterized protein LOC101770610 [Setaria italica]	[HNH endonuclease]	GO:0009269//response to desiccation (Biological Process); GO:0009409//response to cold (Biological Process); GO:0009651//response to salt stress (Biological Process); GO:0090305//nucleic acid phosphodiester bond hydrolysis (Biological Process); GO:0004519//endonuclease activity (Cellular Component); uncharacterized protein loc101770610	-	-
Yes	Chr1.g03362	66	74	101	40	21	12	1.72274	3.87e-07	1.91e-05	hypothetical protein SORBI_3010G276700 [Sorghum bicolor]	[Sucrose-cleaving enzyme that provides UDP-glucose and fructose for various metabolic pathways (By similarity)],[Glycosyl transferase (Group 1]	GO:0005985//sucrose metabolic process (Biological Process); GO:0005737//cytoplasm (Cellular Component); GO:0016020//membrane (Cellular Component); GO:0016157//sucrose synthase activity (Cellular Component); sucrose synthase 7	K00695|E2.4.1.13	http://www.genome.jp/dbget-bin/www_bget?ko:K00695
No	Chr19.g48538	191	145	191	113	62	65	1.10732	3.92e-07	1.92e-05	PREDICTED: ER membrane protein complex subunit 10 [Brachypodium distachyon]	[ER membrane protein complex subunit 10],[UPF0510 protein INM02-like],[Inherit from lilNOG: expressed protein],[expressed protein]	GO:0005774//vacuolar membrane (Cellular Component); GO:0005783//endoplasmic reticulum (Cellular Component); er membrane protein complex subunit 10	-	-
Yes	Chr2.g05574	55	54	89	27	16	6	2.00797	3.99e-07	1.96e-05	hypothetical protein BAE44_0023936 [Dichanthelium oligosanthes]	[NA]	-	-	-
Yes	Chr6.g19202	119	92	190	39	29	3	2.51454	4.01e-07	1.96e-05	RNA-binding protein CP29B, chloroplastic [Sorghum bicolor]	[RNA recognition motif. (a.k.a. RRM, RBD, or RNP domain)],[Ribonucleoprotein],[kDa ribonucleoprotein]	GO:0009536//plastid (Cellular Component); GO:0019013//viral nucleocapsid (Cellular Component); GO:0030529//intracellular ribonucleoprotein complex (Cellular Component); GO:0000166//nucleotide binding (Cellular Component); GO:0003676//nucleic acid binding (Cellular Component); rna-binding protein chloroplastic-like	-	-
Yes	Chr8.g23363	31	20	44	5	4	1	3.20245	4.03e-07	1.97e-05	hypothetical protein BAE44_0014618 [Dichanthelium oligosanthes]	[NA]	GO:0005739//mitochondrion (Cellular Component); uncharacterized protein loc101763883	-	-
Yes	Chr7.g22759	56	45	106	19	12	1	2.6962	4.19e-07	2.04e-05	uncharacterized protein LOC8069449 [Sorghum bicolor]	[NA]	-	-	-
No	Chr18.g46768	28	13	18	0	0	0	6.67418	4.21e-07	2.05e-05	hypothetical protein SETIT_015357mg [Setaria italica]	[NA]	-	-	-
No	Chr7.g21301	96	80	127	53	35	18	1.49761	4.22e-07	2.05e-05	PREDICTED: uncharacterized protein LOC101763596 [Setaria italica]	[imidazoleglycerolphosphate dehydratase],[Inherit from KOG: Imidazoleglycerolphosphate dehydratase],[Imidazoleglycerolphosphate dehydratase]	GO:0016021//integral component of membrane (Cellular Component); uncharacterized protein loc101763596	-	-
No	Chr16.g44278	22	20	29	84	74	48	-1.58301	4.28e-07	2.08e-05	PREDICTED: SNF2 domain-containing protein CLASSY 2-like [Setaria italica]	[Type III restriction enzyme, res subunit],[helicase],[SNF2 family N-terminal domain],[chromatin remodeling],[dna repair and recombination protein]	GO:0008152//metabolic process (Biological Process); GO:0005739//mitochondrion (Cellular Component); GO:0005524//ATP binding (Cellular Component); snf2 domain-containing protein classy 2-like	K10875|RAD54L, RAD54	http://www.genome.jp/dbget-bin/www_bget?ko:K10875
No	Chr19.g48370	10	8	5	50	69	25	-2.67692	4.35e-07	2.11e-05	hypothetical protein BAE44_0026319 [Dichanthelium oligosanthes]	[RING]	GO:0044267//cellular protein metabolic process (Biological Process); uncharacterized protein loc102716425	-	-
Yes	Chr15.g40589	268	173	197	113	73	75	1.25709	4.54e-07	2.19e-05	hypothetical protein [Paspalum vaginatum]	[early light-inducible protein],[early light-induced protein]	GO:0009507//chloroplast (Cellular Component); GO:0016020//membrane (Cellular Component); early light-induced protein	-	-
Yes	Chr7.g21491	420	370	519	336	167	148	1.004	4.64e-07	2.24e-05	PREDICTED: uncharacterized protein LOC102699302 [Oryza brachyantha]	[zinc-binding protein],[PLATZ transcription factor]	-	-	-
No	Chr6.g19199	167	169	167	360	340	282	-1.02171	4.81e-07	2.31e-05	3-ketoacyl-CoA synthase 12 [Dichanthelium oligosanthes]	[3-ketoacyl-coa synthase],[3-ketoacyl-CoA synthase]	GO:0006508//proteolysis (Biological Process); GO:0006633//fatty acid biosynthetic process (Biological Process); GO:0016021//integral component of membrane (Cellular Component); GO:0008234//cysteine-type peptidase activity (Cellular Component); GO:0016747//transferase activity, transferring acyl groups other than amino-acyl groups (Cellular Component); 3-ketoacyl- synthase 12-like	-	-
No	Chr11.g33428	187	118	144	325	541	492	-1.73231	4.93e-07	2.36e-05	PREDICTED: protein NRT1/ PTR FAMILY 2.11-like [Setaria italica]	[Nitrate transporter],[transporter],[POT family]	GO:0006810//transport (Biological Process); GO:0016021//integral component of membrane (Cellular Component); GO:0005215//transporter activity (Cellular Component); protein nrt1 ptr family -like	-	-
No	Chr11.g33508	127	117	126	377	204	183	-1.04646	5.01e-07	2.4e-05	PREDICTED: probable serine/threonine protein kinase IRE isoform X2 [Oryza brachyantha]	[- ACG kinases include homologs to PKA, PKG and PKC, expressed],[S_TKc],[microtubule associated serine threonine kinase]	GO:0009826//unidimensional cell growth (Biological Process); GO:0018105//peptidyl-serine phosphorylation (Biological Process); GO:0035556//intracellular signal transduction (Biological Process); GO:0005622//intracellular (Cellular Component); GO:0000166//nucleotide binding (Cellular Component); GO:0004674//protein serine/threonine kinase activity (Cellular Component); probable serine threonine pr…	-	-
No	Chr12.g35664	96	88	96	258	152	154	-1.03415	5.21e-07	2.49e-05	PREDICTED: L10-interacting MYB domain-containing protein-like isoform X1 [Setaria italica]	[NA]	GO:0006355//regulation of transcription, DNA-templated (Biological Process); GO:0048283//indeterminate inflorescence morphogenesis (Biological Process); GO:0048316//seed development (Biological Process); GO:0048481//plant ovule development (Biological Process); GO:0080155//regulation of double fertilization forming a zygote and endosperm (Biological Process); GO:0005634//nucleus (Cellular Compone…	-	-
No	Chr4.g12604	83	75	64	196	168	139	-1.21875	5.37e-07	2.56e-05	PREDICTED: phosphomethylethanolamine N-methyltransferase-like [Setaria italica]	[Methyltransferase],[Pfam:Hydroxy-O-Methy],[Sterol 24-c-methyltransferase]	GO:0006656//phosphatidylcholine biosynthetic process (Biological Process); GO:0032259//methylation (Biological Process); GO:0005737//cytoplasm (Cellular Component); GO:0016021//integral component of membrane (Cellular Component); GO:0000234//phosphoethanolamine N-methyltransferase activity (Cellular Component); phosphoethanolamine n-methyltransferase	K05929|E2.1.1.103, NMT	http://www.genome.jp/dbget-bin/www_bget?ko:K05929
No	Chr5.g14521	30	25	31	1	3	4	3.33978	5.47e-07	2.6e-05	Heat stress transcription factor A-2d [Dichanthelium oligosanthes]	[HSF-type DNA-binding],[Transcription factor],[transcription factor]	GO:0006355//regulation of transcription, DNA-templated (Biological Process); GO:0055114//oxidation-reduction process (Biological Process); GO:0005634//nucleus (Cellular Component); GO:0005737//cytoplasm (Cellular Component); GO:0003700//transcription factor activity, sequence-specific DNA binding (Cellular Component); GO:0010309//acireductone dioxygenase [iron(II)-requiring] activity (Cellular Co…	K09419|HSFF	http://www.genome.jp/dbget-bin/www_bget?ko:K09419
Yes	Chr10.g32916	71	72	105	23	33	15	1.73369	5.48e-07	2.61e-05	probable trehalose-phosphate phosphatase 4 [Sorghum bicolor]	[Removes the phosphate from trehalose 6-phosphate to produce free trehalose. Trehalose accumulation in plant may improve abiotic stress tolerance],[Trehalose-phosphatase],[trehalose biosynthetic process]	GO:0005992//trehalose biosynthetic process (Biological Process); GO:0016311//dephosphorylation (Biological Process); GO:0004805//trehalose-phosphatase activity (Cellular Component); probable trehalose-phosphate phosphatase 4	K01087|otsB	http://www.genome.jp/dbget-bin/www_bget?ko:K01087
No	Chr5.g14312	113	86	98	231	206	167	-1.07702	5.51e-07	2.62e-05	uncharacterized protein LOC109741530 [Aegilops tauschii subsp. tauschii]	[ANK]	GO:0005739//mitochondrion (Cellular Component); uncharacterized protein loc9266870 isoform x1	-	-
No	Chr10.g31361	25	44	25	205	88	76	-1.90951	5.7e-07	2.7e-05	PREDICTED: uncharacterized protein LOC101776741 isoform X2 [Setaria italica]	[WRC]	GO:0009536//plastid (Cellular Component); uncharacterized protein loc101776741 isoform x2	-	-
Yes	Chr12.g35727	85	61	133	15	23	1	2.7922	5.73e-07	2.71e-05	PREDICTED: uncharacterized protein LOC106804445 [Setaria italica]	[NA]	GO:0008152//metabolic process (Biological Process); GO:0009902//chloroplast relocation (Biological Process); GO:0005829//cytosol (Cellular Component); dihydrolipoyllysine-residue acetyltransferase component of pyruvate dehydrogenase complex	-	-
Yes	Chr16.g43838	27	29	63	5	7	0	3.25398	5.73e-07	2.71e-05	PREDICTED: uncharacterized protein LOC106804445 [Setaria italica]	[NA]	GO:0008152//metabolic process (Biological Process); GO:0009902//chloroplast relocation (Biological Process); GO:0005829//cytosol (Cellular Component); dihydrolipoyllysine-residue acetyltransferase component of pyruvate dehydrogenase complex	-	-
Yes	Chr7.g21236	124	114	191	48	62	39	1.43508	5.84e-07	2.75e-05	Transcription factor bHLH112 [Dichanthelium oligosanthes]	[HLH],[Transcription factor]	GO:0006366//transcription from RNA polymerase II promoter (Biological Process); GO:0005488//binding (Cellular Component); transcription factor bhlh112-like	-	-
Yes	Chr4.g10848	94	95	194	33	22	1	2.80626	5.85e-07	2.76e-05	PREDICTED: peroxidase 72-like [Setaria italica]	[peroxidase],[Peroxidase]	GO:0006979//response to oxidative stress (Biological Process); GO:0042744//hydrogen peroxide catabolic process (Biological Process); GO:0055114//oxidation-reduction process (Biological Process); GO:0098869//cellular oxidant detoxification (Biological Process); GO:0005576//extracellular region (Cellular Component); GO:0004601//peroxidase activity (Cellular Component); GO:0020037//heme binding (Cel…	K00430|E1.11.1.7	http://www.genome.jp/dbget-bin/www_bget?ko:K00430
No	Chr17.g44729	98	90	79	213	263	191	-1.39018	6.09e-07	2.86e-05	transcription factor BIM1 [Sorghum bicolor]	[transcription factor],[Helix-loop-helix DNA-binding domain],[Transcription factor]	GO:0005634//nucleus (Cellular Component); bhlh protein family-like	-	-
Yes	Chr16.g44018	104	91	129	56	45	35	1.20394	6.22e-07	2.91e-05	PREDICTED: 10 kDa chaperonin-like [Oryza brachyantha]	[10 kda heat shock protein],[Cpn10],[Binds to cpn60 in the presence of Mg-ATP and suppresses the ATPase activity of the latter (By similarity)],[10 kDa chaperonin-like]	GO:0006986//response to unfolded protein (Biological Process); GO:0051085//chaperone mediated protein folding requiring cofactor (Biological Process); GO:0005759//mitochondrial matrix (Cellular Component); GO:0046872//metal ion binding (Cellular Component); GO:0051082//unfolded protein binding (Cellular Component); GO:0051087//chaperone binding (Cellular Component); chaperonin	K04078|groES, HSPE1	http://www.genome.jp/dbget-bin/www_bget?ko:K04078
Yes	Chr8.g24436	51	44	109	24	12	10	2.10008	6.27e-07	2.93e-05	PREDICTED: uncharacterized protein LOC101760765 [Setaria italica]	[(glycosyl hydrolase family 5) protein],[Cellulase (glycosyl hydrolase family 5)]	GO:0008152//metabolic process (Biological Process); GO:0016798//hydrolase activity, acting on glycosyl bonds (Cellular Component); hydrolyzing o-glycosyl compound precursor	-	-
Yes	Chr6.g17523	35	33	36	9	5	0	2.9193	6.38e-07	2.97e-05	PREDICTED: probable xyloglucan endotransglucosylase/hydrolase protein 32 [Setaria italica]	[Xyloglucan endo-transglycosylase (XET) C-terminus],[hydrolase],[hydrolase family 16]	GO:0010411//xyloglucan metabolic process (Biological Process); GO:0042546//cell wall biogenesis (Biological Process); GO:0071555//cell wall organization (Biological Process); GO:0005618//cell wall (Cellular Component); GO:0048046//apoplast (Cellular Component); GO:0004553//hydrolase activity, hydrolyzing O-glycosyl compounds (Cellular Component); GO:0016762//xyloglucan:xyloglucosyl transferase ac…	-	-
No	Chr9.g26348	5	2	5	44	22	23	-2.91504	6.67e-07	3.09e-05	PREDICTED: uncharacterized protein LOC101760325 [Setaria italica]	[NA]	GO:0016021//integral component of membrane (Cellular Component); uncharacterized protein loc101760325	-	-
No	Chr5.g17367	227	191	239	437	407	400	-1.00324	6.75e-07	3.12e-05	Uncharacterized protein BAE44_0007393 [Dichanthelium oligosanthes]	[Nucleotide-diphospho-sugar transferase]	GO:0016021//integral component of membrane (Cellular Component); uncharacterized protein at4g15970-like	-	-
Yes	Chr9.g28871	194	163	312	121	74	34	1.54268	6.91e-07	3.19e-05	TORTIFOLIA1-like protein 3 [Sorghum bicolor]	[microtubule-associated protein],[Microtubule-associated protein],[Inherit from strNOG: Microtubule-associated protein]	GO:0005739//mitochondrion (Cellular Component); microtubule-associated protein tortifolia1	-	-
Yes	Chr3.g07518	54	37	78	20	11	3	2.30949	7.01e-07	3.23e-05	PREDICTED: reticulon-like protein B9 [Setaria italica]	[Reticulon]	GO:0005739//mitochondrion (Cellular Component); GO:0005789//endoplasmic reticulum membrane (Cellular Component); GO:0016021//integral component of membrane (Cellular Component); reticulon-like protein b9	-	-
No	Chr17.g46064	84	91	93	208	180	148	-1.04814	7.02e-07	3.23e-05	PREDICTED: flap endonuclease GEN-like 2 [Setaria italica]	[XPGN],[Structure-specific nuclease with 5'-flap endonuclease and 5'-3' exonuclease activities involved in DNA replication and repair. During DNA replication, cleaves the 5'-overhanging flap structure that is generated by displacement synthesis when DNA polymerase encounters the 5'-end of a downstream Okazaki fragment. It enters the flap from the 5'-end and then tracks to cleave the flap base, le…	GO:0006974//cellular response to DNA damage stimulus (Biological Process); GO:0090304//nucleic acid metabolic process (Biological Process); GO:0004519//endonuclease activity (Cellular Component); GO:0005488//binding (Cellular Component); flap endonuclease gen-like 2	K15338|GEN1, GEN	http://www.genome.jp/dbget-bin/www_bget?ko:K15338
Yes	Chr13.g36895	32	18	41	4	4	0	3.46745	7.02e-07	3.23e-05	myb-related protein 330 [Sorghum bicolor]	[Myblike DNAbinding domain containing protein],[Myb-like DNA-binding domain]	GO:0003677//DNA binding (Cellular Component); transcription factor myb44-like	K09422|MYBP	http://www.genome.jp/dbget-bin/www_bget?ko:K09422
Yes	Chr19.g48286	135	125	216	83	64	55	1.17192	7.2e-07	3.3e-05	Glutamyl-tRNA(Gln) amidotransferase subunit B chloroplastic/mitochondrial [Zea mays]	[Allows the formation of correctly charged Gln-tRNA(Gln) through the transamidation of misacylated Glu-tRNA(Gln) in chloroplasts and mitochondria. The reaction takes place in the presence of glutamine and ATP through an activated gamma-phospho- Glu-tRNA(Gln) (By similarity)],[Allows the formation of correctly charged Gln-tRNA(Gln) through the transamidation of misacylated Glu-tRNA(Gln) in the mit…	GO:0032543//mitochondrial translation (Biological Process); GO:0070681//glutaminyl-tRNAGln biosynthesis via transamidation (Biological Process); GO:0005739//mitochondrion (Cellular Component); GO:0009570//chloroplast stroma (Cellular Component); GO:0030956//glutamyl-tRNA(Gln) amidotransferase complex (Cellular Component); GO:0005524//ATP binding (Cellular Component); GO:0016740//transferase activ…	K02434|gatB, PET112	http://www.genome.jp/dbget-bin/www_bget?ko:K02434
Yes	Chr9.g26819	131	149	196	71	66	61	1.19277	7.35e-07	3.37e-05	uncharacterized protein LOC100273155 [Zea mays]	[Mitochondrial carrier protein],[mitochondrial carnitine acylcarnitine carrier-like],[Solute carrier family 25],[mitochondrial carnitine acylcarnitine]	GO:0006412//translation (Biological Process); GO:0006839//mitochondrial transport (Biological Process); GO:0015822//ornithine transport (Biological Process); GO:0009507//chloroplast (Cellular Component); GO:0016021//integral component of membrane (Cellular Component); GO:0003735//structural constituent of ribosome (Cellular Component); mitochondrial carnitine acylcarnitine carrier-like protein	K15109|SLC25A20_29, CACT, CACL, CRC1	http://www.genome.jp/dbget-bin/www_bget?ko:K15109
Yes	Chr9.g26215	169	207	305	141	59	60	1.38542	7.59e-07	3.47e-05	probable inactive nicotinamidase At3g16190 [Sorghum bicolor]	[Isochorismatase family],[isochorismatase]	GO:0005739//mitochondrion (Cellular Component); GO:0003824//catalytic activity (Cellular Component); probable inactive nicotinamidase at3g16190	-	-
No	Chr9.g28454	81	66	140	47	20	18	1.73181	7.6e-07	3.48e-05	GDSL esterase/lipase At5g55050-like [Aegilops tauschii subsp. tauschii]	[GDSL-like Lipase/Acylhydrolase],[GDSL esterase lipase]	GO:0016788//hydrolase activity, acting on ester bonds (Cellular Component); gdsl esterase lipase at5g55050-like	-	-
Yes	Chr4.g11289	1440	1286	2373	1119	718	437	1.14538	7.84e-07	3.57e-05	PREDICTED: E3 ubiquitin-protein ligase MBR1-like [Setaria italica]	[finger protein],[Zinc finger, C3HC4 type (RING finger)],[zinc ion binding]	GO:0046872//metal ion binding (Cellular Component); e3 ubiquitin-protein ligase mbr1 isoform x1	-	-
No	Chr4.g13162	102	72	144	57	25	24	1.56117	7.91e-07	3.6e-05	DNA-3-methyladenine glycosylase [Saccharum hybrid cultivar R570]	[Glycosylase],[glycosylase],[Methyladenine glycosylase],[DNA-3-methyladenine glycosylase activity]	GO:0006284//base-excision repair (Biological Process); GO:0008725//DNA-3-methyladenine glycosylase activity (Cellular Component); dna-3-methyladenine glycosylase i	K01246|tag	http://www.genome.jp/dbget-bin/www_bget?ko:K01246
Yes	Chr19.g48577	70	69	122	34	31	13	1.69769	8.19e-07	3.72e-05	hypothetical protein BAE44_0014301 [Dichanthelium oligosanthes]	[Inherit from euNOG: WW domain containing protein],[WW domain containing protein]	-	-	-
No	Chr18.g47244	46	42	57	261	110	79	-1.5937	8.25e-07	3.74e-05	hypothetical protein SETIT_013336mg [Setaria italica]	[Serine Threonine protein kinase],[STYKc],[LIM domain kinase]	GO:0005739//mitochondrion (Cellular Component); GO:0016020//membrane (Cellular Component); cysteine-rich receptor-like protein kinase 35	-	-
Yes	Chr2.g06185	194	142	131	67	63	43	1.40149	8.41e-07	3.8e-05	putative cellulose synthase A catalytic subunit 11 [UDP-forming], partial [Zea mays]	[Cellulose synthase]	GO:0016020//membrane (Cellular Component); cellulose synthase a catalytic subunit 11	-	-
Yes	Chr16.g42734	431	389	536	178	231	95	1.36984	8.47e-07	3.83e-05	protein YLS3 [Sorghum bicolor]	[Protease inhibitor/seed storage/LTP family],[non-specific lipid-transfer protein-like protein At2g13820-like],[Non-specific lipid-transfer protein-like protein]	GO:0006869//lipid transport (Biological Process); GO:0016021//integral component of membrane (Cellular Component); GO:0008289//lipid binding (Cellular Component); protein yls3	-	-
No	Chr17.g44958	46	41	73	12	12	14	1.97983	8.72e-07	3.92e-05	PREDICTED: uncharacterized protein LOC101778047 [Setaria italica]	[NA]	GO:0031146//SCF-dependent proteasomal ubiquitin-dependent protein catabolic process (Biological Process); GO:0019005//SCF ubiquitin ligase complex (Cellular Component); GO:0004842//ubiquitin-protein transferase activity (Cellular Component); uncharacterized protein loc101778047	-	-
Yes	Chr6.g18633	336	259	492	211	84	46	1.71795	8.74e-07	3.93e-05	PREDICTED: protein trichome birefringence-like 28 [Setaria italica]	[expressed protein],[Pfam:DUF231]	GO:0050826//response to freezing (Biological Process); GO:0071554//cell wall organization or biogenesis (Biological Process); GO:0005794//Golgi apparatus (Cellular Component); GO:0016021//integral component of membrane (Cellular Component); GO:0016413//O-acetyltransferase activity (Cellular Component); protein trichome birefringence-like 28	-	-
No	Chr11.g34024	10	5	7	28	61	48	-2.78104	9.05e-07	4.06e-05	protein NPG1 [Sorghum bicolor]	[Calmodulin-binding protein MPCBP],[Tetratricopeptide repeat],[tetratricopeptide repeat]	GO:0005516//calmodulin binding (Cellular Component); tetratricopeptide repeat protein 7a	-	-
Yes	Chr5.g14889	312	257	453	191	171	99	1.09403	9.13e-07	4.09e-05	50S ribosomal protein L15, chloroplastic [Sorghum bicolor]	[ribosomal protein L15],[Ribosomal protein],[50S ribosomal protein L15],[Binds to the 23S rRNA (By similarity)]	GO:0006412//translation (Biological Process); GO:0009735//response to cytokinin (Biological Process); GO:0009570//chloroplast stroma (Cellular Component); GO:0009941//chloroplast envelope (Cellular Component); GO:0015934//large ribosomal subunit (Cellular Component); GO:0003735//structural constituent of ribosome (Cellular Component); 50s ribosomal protein chloroplastic	K02876|RP-L15, MRPL15, rplO	http://www.genome.jp/dbget-bin/www_bget?ko:K02876
Yes	Chr4.g10706	379	381	474	312	137	135	1.08887	9.14e-07	4.09e-05	B-box zinc finger protein 22 [Dichanthelium oligosanthes]	[B-box zinc finger],[Salt tolerance-like protein],[salt tolerance-like protein]	-	-	-
No	Chr7.g22945	123	117	123	310	188	217	-1.01481	9.26e-07	4.13e-05	PREDICTED: G-type lectin S-receptor-like serine/threonine-protein kinase RLK1 [Setaria italica]	[G-type lectin S-receptor-like serine threonine-protein kinase],[receptor-like protein kinase]	GO:0006468//protein phosphorylation (Biological Process); GO:0005886//plasma membrane (Cellular Component); GO:0016021//integral component of membrane (Cellular Component); GO:0004674//protein serine/threonine kinase activity (Cellular Component); GO:0005524//ATP binding (Cellular Component); GO:0030246//carbohydrate binding (Cellular Component); lectin receptor kinase	-	-
Yes	Chr16.g42286	133	108	198	78	61	44	1.20584	9.27e-07	4.13e-05	PREDICTED: peroxidase 51-like [Setaria italica]	[Peroxidase],[peroxidase]	GO:0006979//response to oxidative stress (Biological Process); GO:0042744//hydrogen peroxide catabolic process (Biological Process); GO:0055114//oxidation-reduction process (Biological Process); GO:0098869//cellular oxidant detoxification (Biological Process); GO:0005576//extracellular region (Cellular Component); GO:0004601//peroxidase activity (Cellular Component); GO:0020037//heme binding (Cel…	K00430|E1.11.1.7	http://www.genome.jp/dbget-bin/www_bget?ko:K00430
Yes	Chr8.g23183	131	125	173	55	68	44	1.28504	9.47e-07	4.21e-05	PREDICTED: protein YLS9-like [Oryza brachyantha]	[Late embryogenesis abundant protein],[harpin-induced protein 1 domain containing protein, expressed]	GO:0006952//defense response (Biological Process); GO:0009506//plasmodesma (Cellular Component); GO:0009536//plastid (Cellular Component); GO:0046658//anchored component of plasma membrane (Cellular Component); GO:0004871//signal transducer activity (Cellular Component); harpin inducing protein	-	-
Yes	Chr10.g32015	213	219	347	152	75	36	1.59747	9.77e-07	4.33e-05	PREDICTED: protein PHYLLO, chloroplastic isoform X1 [Setaria italica]	[Mandelate racemase / muconate lactonizing enzyme, C-terminal domain],[Converts SHCHC to OSB (By similarity)],[2-oxoglutarate decarboxylase hydro-lyase magnesium ion binding],[Abhydrolase domain containing],[Thiamine pyrophosphate enzyme, N-terminal TPP binding domain],[Catalyzes the thiamine diphosphate-dependent decarboxylation of 2-oxoglutarate and the subsequent addition of the resulting succ…	GO:0009063//cellular amino acid catabolic process (Biological Process); GO:0009234//menaquinone biosynthetic process (Biological Process); GO:0042372//phylloquinone biosynthetic process (Biological Process); GO:0042550//photosystem I stabilization (Biological Process); GO:0030976//thiamine pyrophosphate binding (Cellular Component); GO:0070204//2-succinyl-5-enolpyruvyl-6-hydroxy-3-cyclohexene-1-c…	K14759|PHYLLO	http://www.genome.jp/dbget-bin/www_bget?ko:K14759
Yes	Chr2.g03399	265	245	246	141	118	107	1.00043	9.82e-07	4.35e-05	E3 ubiquitin-protein ligase RING1-like [Dichanthelium oligosanthes]	[E3 ubiquitin-protein ligase],[finger protein],[Zinc finger, C3HC4 type (RING finger)],[zinc ion binding]	GO:0000209//protein polyubiquitination (Biological Process); GO:0042787//protein ubiquitination involved in ubiquitin-dependent protein catabolic process (Biological Process); GO:0043161//proteasome-mediated ubiquitin-dependent protein catabolic process (Biological Process); GO:0061630//ubiquitin protein ligase activity (Cellular Component); e3 ubiquitin-protein ligase ring1-like	K11982|RNF115_126	http://www.genome.jp/dbget-bin/www_bget?ko:K11982
No	Chr4.g11378	73	85	60	186	201	192	-1.47818	1.03e-06	4.55e-05	PREDICTED: boron transporter 4-like [Setaria italica]	[boron transporter],[solute carrier family 4]	GO:0015698//inorganic anion transport (Biological Process); GO:0051453//regulation of intracellular pH (Biological Process); GO:0098656//anion transmembrane transport (Biological Process); GO:0005887//integral component of plasma membrane (Cellular Component); GO:0003676//nucleic acid binding (Cellular Component); GO:0005452//inorganic anion exchanger activity (Cellular Component); boron transpor…	-	-
No	Chr15.g40344	211	163	195	380	531	459	-1.38169	1.03e-06	4.55e-05	myb-like DNA-binding domain, SHAQKYF class family protein [Zea mays]	[Myb-like DNA-binding domain],[MYB family transcription factor]	GO:0006351//transcription, DNA-templated (Biological Process); myb-like dna-binding shaqkyf class family protein	-	-
No	Chr9.g27311	177	177	277	132	93	77	1.01434	1.04e-06	4.58e-05	chaperonin CPN60-2, mitochondrial precursor [Zea mays]	[Chaperonin],[Prevents misfolding and promotes the refolding and proper assembly of unfolded polypeptides generated under stress conditions (By similarity)],[TCP-1/cpn60 chaperonin family],[heat shock protein]	GO:0042026//protein refolding (Biological Process); GO:0005739//mitochondrion (Cellular Component); GO:0009536//plastid (Cellular Component); GO:0005524//ATP binding (Cellular Component); chaperonin cpn60- mitochondrial	K04077|groEL, HSPD1	http://www.genome.jp/dbget-bin/www_bget?ko:K04077
Yes	Chr1.g03019	102	87	140	53	46	35	1.23553	1.05e-06	4.62e-05	PREDICTED: peptidyl-prolyl cis-trans isomerase FKBP13, chloroplastic [Oryza sativa Japonica Group]	[Peptidyl-prolyl cis-trans isomerase]	GO:0000413//protein peptidyl-prolyl isomerization (Biological Process); GO:0061077//chaperone-mediated protein folding (Biological Process); GO:0005789//endoplasmic reticulum membrane (Cellular Component); GO:0009536//plastid (Cellular Component); GO:0003755//peptidyl-prolyl cis-trans isomerase activity (Cellular Component); GO:0005528//FK506 binding (Cellular Component); peptidyl-prolyl cis-tran…	K01802|E5.2.1.8	http://www.genome.jp/dbget-bin/www_bget?ko:K01802
Yes	Chr10.g32474	21	35	25	2	1	0	4.76772	1.06e-06	4.64e-05	aluminum-activated malate transporter 10 [Zea mays]	[aluminum-activated malate transporter],[Aluminum-activated malate transporter],[Aluminium activated malate transporter]	GO:0009705//plant-type vacuole membrane (Cellular Component); GO:0015140//malate transmembrane transporter activity (Cellular Component); aluminum-activated malate transporter 10-like	-	-
Yes	Chr2.g04893	65	55	108	31	21	7	1.93347	1.06e-06	4.64e-05	PREDICTED: auxin-responsive protein SAUR36-like [Setaria italica]	[auxin-induced protein],[Auxin-induced protein]	GO:0009734//auxin-activated signaling pathway (Biological Process); GO:0009926//auxin polar transport (Biological Process); GO:0046620//regulation of organ growth (Biological Process); GO:0005739//mitochondrion (Cellular Component); GO:0005516//calmodulin binding (Cellular Component); auxin-responsive protein saur36-like	-	-
No	Chr9.g29040	34	34	36	136	66	74	-1.4187	1.07e-06	4.65e-05	flavonol synthase/flavanone 3-hydroxylase [Zea mays]	[flavonol synthase],[2OG-Fe(II) oxygenase superfamily],[oxidoreductase, 2OG-Fe(II) oxygenase family protein],[2OGFe(II) oxygenase],[Flavonol synthase flavanone]	GO:0051555//flavonol biosynthetic process (Biological Process); GO:0055114//oxidation-reduction process (Biological Process); GO:0005506//iron ion binding (Cellular Component); GO:0045431//flavonol synthase activity (Cellular Component); flavonol synthase	K05278|FLS	http://www.genome.jp/dbget-bin/www_bget?ko:K05278
No	Chr6.g20619	925	777	1273	743	421	287	1.0318	1.16e-06	5.03e-05	PREDICTED: DEAD-box ATP-dependent RNA helicase 3, chloroplastic [Setaria italica]	[purine NTP-dependent helicase activity],[DEAD-box ATP-dependent RNA helicase 3],[RNA helicase],[(RNA) helicase],[DEAD-box ATP-dependent RNA helicase]	GO:0010501//RNA secondary structure unwinding (Biological Process); GO:0005634//nucleus (Cellular Component); GO:0009507//chloroplast (Cellular Component); GO:0003723//RNA binding (Cellular Component); GO:0004004//ATP-dependent RNA helicase activity (Cellular Component); GO:0005524//ATP binding (Cellular Component); GO:0008270//zinc ion binding (Cellular Component); dead-box atp-dependent rna hel…	K16911|DDX21	http://www.genome.jp/dbget-bin/www_bget?ko:K16911
No	Chr9.g26205	14	7	7	89	33	31	-2.40516	1.19e-06	5.15e-05	PREDICTED: probable LRR receptor-like serine/threonine-protein kinase At4g36180 [Oryza sativa Japonica Group]	[leucine rich repeat],[LRR receptor-like serine threonine-protein kinase],[leucine Rich Repeat],[Leucine Rich Repeat]	GO:0016020//membrane (Cellular Component); lrr receptor-like serine threonine-protein kinase fls2	-	-
No	Chr6.g18020	340	228	253	619	553	573	-1.16265	1.19e-06	5.15e-05	uncharacterized protein LOC100277316 [Zea mays]	[NA],[Inherit from lilNOG: Zinc finger protein],[Zinc finger protein]	-	-	-
Yes	Chr4.g13360	112	99	120	68	43	32	1.1919	1.2e-06	5.15e-05	PREDICTED: zinc finger CCCH domain-containing protein 11 [Oryza brachyantha]	[ZnF_C3H1],[zinc finger CCCH domain-containing protein],[zinc finger]	GO:0005739//mitochondrion (Cellular Component); zinc finger ccch domain-containing protein 11	-	-
No	Chr5.g16364	62	61	86	37	16	13	1.65892	1.2e-06	5.17e-05	PREDICTED: phosphomethylpyrimidine synthase, chloroplastic [Setaria italica]	[ThiC family],[Thiamine biosynthesis protein ThiC],[thiamine diphosphate biosynthetic process]	GO:0009228//thiamine biosynthetic process (Biological Process); GO:0009570//chloroplast stroma (Cellular Component); GO:0051536//iron-sulfur cluster binding (Cellular Component); GO:0080041//ADP-ribose pyrophosphohydrolase activity (Cellular Component); phosphomethylpyrimidine chloroplastic	K03147|thiC	http://www.genome.jp/dbget-bin/www_bget?ko:K03147
No	Chr11.g34036	57	59	48	144	144	108	-1.31856	1.21e-06	5.19e-05	L-type lectin-domain containing receptor kinase IX.1 [Sorghum bicolor]	[Serine Threonine protein kinase],[L-type lectin-domain containing receptor kinase IX.1-like],[receptor-like protein kinase]	GO:0016310//phosphorylation (Biological Process); GO:0016020//membrane (Cellular Component); GO:0000166//nucleotide binding (Cellular Component); GO:0004672//protein kinase activity (Cellular Component); l-type lectin-domain containing receptor kinase -like	-	-
No	Chr9.g27685	85	88	88	36	34	27	1.38304	1.23e-06	5.25e-05	PREDICTED: uncharacterized protein LOC101775026 [Setaria italica]	[Protein of unknown function (DUF493)]	GO:0005739//mitochondrion (Cellular Component); uncharacterized protein loc4329441 isoform x2	-	-
Yes	Chr4.g13479	1497	1328	1582	1079	725	412	1.00154	1.27e-06	5.42e-05	nematode resistance protein-like HSPRO1 [Sorghum bicolor]	[defense response],[arabidopsis ortholog of sugar beet hs1 pro-1 2],[Hs1pro-1 protein C-terminus]	GO:0006952//defense response (Biological Process); nematode resistance hspro1	-	-
Yes	Chr9.g26441	211	242	370	137	121	106	1.09878	1.3e-06	5.53e-05	PREDICTED: thylakoid lumenal 17.4 kDa protein, chloroplastic [Setaria italica]	[thylakoid lumenal 17.4 kDa protein],[Pentapeptide repeats (8 copies)]	GO:0009536//plastid (Cellular Component); thylakoid lumenal kda chloroplastic	-	-
No	Chr19.g48005	1	0	0	19	23	38	-6.36609	1.31e-06	5.55e-05	PREDICTED: thylakoid lumenal 17.4 kDa protein, chloroplastic [Setaria italica]	[thylakoid lumenal 17.4 kDa protein],[Pentapeptide repeats (8 copies)]	GO:0009536//plastid (Cellular Component); thylakoid lumenal kda chloroplastic	-	-
No	Chr9.g26085	191	173	336	123	66	27	1.71367	1.39e-06	5.88e-05	aquaporin NIP1-1 [Sorghum bicolor]	[Aquaporin],[transporter activity],[Channel that permits osmotically driven movement of water in both directions. It is involved in the osmoregulation and in the maintenance of cell turgor during volume expansion in rapidly growing cells. It mediates rapid entry or exit of water in response to abrupt changes in osmolarity (By similarity)]	GO:0006833//water transport (Biological Process); GO:0009992//cellular water homeostasis (Biological Process); GO:0015793//glycerol transport (Biological Process); GO:0034220//ion transmembrane transport (Biological Process); GO:0005887//integral component of plasma membrane (Cellular Component); GO:0015250//water channel activity (Cellular Component); GO:0015254//glycerol channel activity (Cellu…	K09874|NIP	http://www.genome.jp/dbget-bin/www_bget?ko:K09874
No	Chr4.g11613	12	12	14	67	37	34	-1.87634	1.39e-06	5.88e-05	PREDICTED: ethylene-responsive transcription factor ERF071-like [Oryza brachyantha]	-	GO:0006351//transcription, DNA-templated (Biological Process); ethylene-responsive factor-like protein 1	-	-
Yes	Chr5.g15416	475	358	378	94	177	102	1.60086	1.42e-06	5.99e-05	predicted protein [Hordeum vulgare subsp. vulgare]	[EFh],[Calcium-binding protein],[Calcium binding protein]	-	-	-
No	Chr9.g25511	199	160	283	432	437	390	-1.07557	1.43e-06	6.04e-05	PREDICTED: pentatricopeptide repeat-containing protein At2g17033 [Setaria italica]	[Pentatricopeptide repeat-containing protein],[PPR repeat]	GO:0009536//plastid (Cellular Component); pentatricopeptide repeat-containing protein at2g17033	-	-
No	Chr9.g27400	15	26	15	76	59	56	-1.79978	1.45e-06	6.11e-05	PREDICTED: probable leucine-rich repeat receptor-like protein kinase At1g35710 [Setaria italica]	[leucine rich repeat],[Leucine rich repeat N-terminal domain],[leucine Rich Repeat],[LRR receptor-like serine threonine-protein kinase],[receptor-like protein kinase]	GO:0006468//protein phosphorylation (Biological Process); GO:0016021//integral component of membrane (Cellular Component); GO:0004674//protein serine/threonine kinase activity (Cellular Component); GO:0004713//protein tyrosine kinase activity (Cellular Component); GO:0005524//ATP binding (Cellular Component); probable leucine-rich repeat receptor-like protein kinase at1g35710	-	-
Yes	Chr5.g15944	19	23	35	2	1	0	4.65039	1.46e-06	6.11e-05	peroxidase 70 [Sorghum bicolor]	[Peroxidase]	GO:0006979//response to oxidative stress (Biological Process); GO:0042744//hydrogen peroxide catabolic process (Biological Process); GO:0055114//oxidation-reduction process (Biological Process); GO:0098869//cellular oxidant detoxification (Biological Process); GO:0005576//extracellular region (Cellular Component); GO:0016021//integral component of membrane (Cellular Component); GO:0004601//peroxi…	-	-
No	Chr9.g28534	43	36	45	102	102	108	-1.42382	1.5e-06	6.28e-05	Protein LHY, partial [Dichanthelium oligosanthes]	[Myb-like DNA-binding domain],[Myb transcription factor]	-	-	-
Yes	Chr5.g16574	143	108	180	65	68	45	1.20511	1.5e-06	6.28e-05	hypothetical protein BAE44_0024483 [Dichanthelium oligosanthes]	[AAI]	GO:0006508//proteolysis (Biological Process); GO:0008233//peptidase activity (Cellular Component); cortical cell-delineating protein	-	-
No	Chr13.g37298	29	38	30	8	4	0	3.06266	1.52e-06	6.34e-05	Dof protein [Phyllostachys edulis]	[Zinc finger protein],[zinc finger]	-	-	-
Yes	Chr10.g32522	516	371	339	134	163	141	1.40613	1.55e-06	6.43e-05	PREDICTED: uncharacterized protein LOC4330343 [Oryza sativa Japonica Group]	[Nucleoporin protein Ndc1-Nup]	GO:0006999//nuclear pore organization (Biological Process); GO:0030474//spindle pole body duplication (Biological Process); GO:0071790//establishment of spindle pole body localization to nuclear envelope (Biological Process); GO:0005816//spindle pole body (Cellular Component); GO:0016021//integral component of membrane (Cellular Component); GO:0070762//nuclear pore transmembrane ring (Cellular Co…	-	-
Yes	Chr11.g34351	46	48	94	7	15	0	3.02956	1.55e-06	6.43e-05	hypothetical protein SETIT_010631mg [Setaria italica]	[NA]	GO:0009903//chloroplast avoidance movement (Biological Process); GO:0009904//chloroplast accumulation movement (Biological Process); GO:0045492//xylan biosynthetic process (Biological Process); GO:0005829//cytosol (Cellular Component); dihydrolipoyllysine-residue acetyltransferase component of pyruvate dehydrogenase complex	-	-
Yes	Chr6.g18358	39	29	48	8	9	0	2.75132	1.55e-06	6.43e-05	putative glycosyl hydrolase family 10 protein precursor [Zea mays]	[glycosyl hydrolase family 10 protein],[hydrolase family 10]	GO:0045493//xylan catabolic process (Biological Process); GO:0005739//mitochondrion (Cellular Component); GO:0004553//hydrolase activity, hydrolyzing O-glycosyl compounds (Cellular Component); glycosyl hydrolase family 10 expressed	-	-
Yes	Chr2.g03908	126	82	87	35	33	30	1.53567	1.59e-06	6.61e-05	uncharacterized protein LOC103637951 [Zea mays]	[Auxin responsive protein]	GO:0009733//response to auxin (Biological Process); uncharacterized protein loc103989538	K14488|SAUR	http://www.genome.jp/dbget-bin/www_bget?ko:K14488
Yes	Chr18.g47605	107	113	178	75	48	25	1.41418	1.61e-06	6.68e-05	Multiple organellar RNA editing factor 9, chloroplastic [Dichanthelium oligosanthes]	[DAG protein],[Inherit from lilNOG: DAG protein]	GO:1900865//chloroplast RNA modification (Biological Process); GO:0009570//chloroplast stroma (Cellular Component); GO:0009941//chloroplast envelope (Cellular Component); multiple organellar rna editing factor chloroplastic	-	-
No	Chr16.g44251	123	107	210	57	24	4	2.44192	1.62e-06	6.72e-05	PREDICTED: alpha-L-arabinofuranosidase 1-like [Setaria italica]	[Alpha-L-arabinofuranosidase C-terminus],[alpha-l-arabinofuranosidase],[Alpha-N-arabinofuranosidase (EC 3.2.1.55)]	GO:0046373//L-arabinose metabolic process (Biological Process); GO:0016021//integral component of membrane (Cellular Component); GO:0046556//alpha-L-arabinofuranosidase activity (Cellular Component); alpha-l-arabinofuranosidase 1-like isoform x1	K01209|E3.2.1.55, abfA	http://www.genome.jp/dbget-bin/www_bget?ko:K01209
No	Chr16.g43644	348	295	336	624	781	669	-1.18274	1.68e-06	6.95e-05	polyol transporter 5 [Zea mays]	[Transporter],[transporter],[Sugar (and other) transporter]	GO:0015992//proton transport (Biological Process); GO:0046323//glucose import (Biological Process); GO:1904659//glucose transmembrane transport (Biological Process); GO:0005887//integral component of plasma membrane (Cellular Component); GO:0005351//sugar:proton symporter activity (Cellular Component); GO:0005355//glucose transmembrane transporter activity (Cellular Component); polyol transporter…	-	-
No	Chr6.g19991	80	56	134	33	20	4	2.24986	1.71e-06	7.06e-05	hypothetical protein SETIT_037120mg [Setaria italica]	[NA]	-	-	-
Yes	Chr6.g18518	306	286	523	205	75	35	1.89007	1.78e-06	7.34e-05	PREDICTED: laccase-10-like [Setaria italica]	[Multicopper oxidase]	GO:0009809//lignin biosynthetic process (Biological Process); GO:0046274//lignin catabolic process (Biological Process); GO:0055114//oxidation-reduction process (Biological Process); GO:0016021//integral component of membrane (Cellular Component); GO:0048046//apoplast (Cellular Component); GO:0005507//copper ion binding (Cellular Component); GO:0016722//oxidoreductase activity, oxidizing metal io…	-	-
Yes	Chr18.g46263	131	121	213	93	41	49	1.31155	1.79e-06	7.36e-05	PREDICTED: multiple organellar RNA editing factor 8, chloroplastic/mitochondrial [Oryza sativa Japonica Group]	[DAG protein],[DAG protein, chloroplast precursor],[Inherit from lilNOG: DAG protein, chloroplast precursor]	-	-	-
Yes	Chr14.g39387	144	152	211	109	74	63	1.00282	1.82e-06	7.48e-05	PREDICTED: uncharacterized protein LOC102707588 [Oryza brachyantha]	[NA]	-	-	-
No	Chr15.g42018	18	9	22	0	0	0	6.37583	1.84e-06	7.54e-05	Aspartyl protease 25 [Dichanthelium oligosanthes]	[aspartic],[Eukaryotic aspartyl protease],[aspartic proteinase]	GO:0006508//proteolysis (Biological Process); GO:0030163//protein catabolic process (Biological Process); GO:0003677//DNA binding (Cellular Component); GO:0004190//aspartic-type endopeptidase activity (Cellular Component); protein aspartic protease in guard cell 2	-	-
No	Chr10.g30878	38	36	45	105	96	72	-1.25248	1.92e-06	7.87e-05	inositol-tetrakisphosphate 1-kinase 1 [Zea mays]	[inositol-tetrakisphosphate 1-kinase],[Inositol-tetrakisphosphate 1-kinase],[Inositol 1, 3, 4-trisphosphate 5/6-kinase]	GO:0010264//myo-inositol hexakisphosphate biosynthetic process (Biological Process); GO:0016310//phosphorylation (Biological Process); GO:0032957//inositol trisphosphate metabolic process (Biological Process); GO:0005622//intracellular (Cellular Component); GO:0000287//magnesium ion binding (Cellular Component); GO:0005524//ATP binding (Cellular Component); GO:0047325//inositol tetrakisphosphate …	K00913|ITPK1	http://www.genome.jp/dbget-bin/www_bget?ko:K00913
Yes	Chr8.g23404	134	99	199	82	52	32	1.34918	1.98e-06	8.09e-05	D-3-phosphoglycerate dehydrogenase 3, chloroplastic [Sorghum bicolor]	[D-3-phosphoglycerate dehydrogenase],[Dehydrogenase],[S-adenosyl-L-homocysteine hydrolase, NAD binding domain]	GO:0006564//L-serine biosynthetic process (Biological Process); GO:0055114//oxidation-reduction process (Biological Process); GO:0009536//plastid (Cellular Component); GO:0004617//phosphoglycerate dehydrogenase activity (Cellular Component); GO:0016597//amino acid binding (Cellular Component); GO:0051287//NAD binding (Cellular Component); d-3-phosphoglycerate dehydrogenase chloroplastic-like	K00058|serA, PHGDH	http://www.genome.jp/dbget-bin/www_bget?ko:K00058
No	Chr1.g01371	26	30	32	112	69	52	-1.41386	1.98e-06	8.09e-05	delta(14)-sterol reductase [Zea mays]	[delta14-sterol reductase],[)-reductase],[full insert sequence]	GO:0016126//sterol biosynthetic process (Biological Process); GO:0055114//oxidation-reduction process (Biological Process); GO:0030176//integral component of endoplasmic reticulum membrane (Cellular Component); GO:0050613//delta14-sterol reductase activity (Cellular Component); sterol c-14 reductase	K00222|TM7SF2, ERG24	http://www.genome.jp/dbget-bin/www_bget?ko:K00222
Yes	Chr1.g00661	31	27	35	6	7	3	2.49555	2e-06	8.16e-05	hypothetical protein OsI_22180 [Oryza sativa Indica Group]	[Protein of unknown function (DUF740)]	-	-	-
Yes	Chr14.g38261	84	98	95	33	37	29	1.42711	2.01e-06	8.19e-05	histone H2A.2.2 [Aegilops tauschii subsp. tauschii]	[histone h2a],[Histone H2A],[Core component of nucleosome. Nucleosomes wrap and compact DNA into chromatin, limiting DNA accessibility to the cellular machineries which require DNA as a template. Histones thereby play a central role in transcription regulation, DNA repair, DNA replication and chromosomal stability. DNA accessibility is regulated via a complex set of post-translational modificatio…	GO:0006334//nucleosome assembly (Biological Process); GO:0006342//chromatin silencing (Biological Process); GO:0000786//nucleosome (Cellular Component); GO:0000790//nuclear chromatin (Cellular Component); GO:0003677//DNA binding (Cellular Component); GO:0046982//protein heterodimerization activity (Cellular Component); probable histone	K11251|H2A	http://www.genome.jp/dbget-bin/www_bget?ko:K11251
No	Chr2.g06097	31	27	35	77	120	81	-1.68411	2.01e-06	8.19e-05	PREDICTED: L-ascorbate oxidase-like [Setaria italica]	[Multicopper oxidase]	GO:0016491//oxidoreductase activity (Cellular Component); GO:0046872//metal ion binding (Cellular Component); l-ascorbate oxidase	K00423|E1.10.3.3	http://www.genome.jp/dbget-bin/www_bget?ko:K00423
No	Chr4.g13864	68	53	66	145	139	110	-1.13752	2.1e-06	8.51e-05	PREDICTED: truncated transcription factor CAULIFLOWER D-like [Setaria italica]	[transcription factor],[SRF-type transcription factor (DNA-binding and dimerisation domain)],[Transcription factor]	GO:0006355//regulation of transcription, DNA-templated (Biological Process); GO:0005634//nucleus (Cellular Component); GO:0005739//mitochondrion (Cellular Component); GO:0003677//DNA binding (Cellular Component); GO:0003700//transcription factor activity, sequence-specific DNA binding (Cellular Component); GO:0046983//protein dimerization activity (Cellular Component); truncated transcription fac…	-	-
Yes	Chr17.g45228	93	104	171	55	38	11	1.82811	2.24e-06	9.06e-05	polygalacturonase-1 non-catalytic beta subunit precursor [Zea mays]	[Polygalacturonase non-catalytic subunit],[BURP domain-containing protein],[Noncatalytic subunit],[BURP domain]	-	-	-
Yes	Chr2.g03548	166	127	218	98	52	22	1.59396	2.31e-06	9.29e-05	NAC domain-containing protein 43 [Dichanthelium oligosanthes]	[No apical meristem (NAM) protein],[(NAC) domain-containing protein],[Nac domain-containing protein],[NAC domain-containing protein]	-	-	-
No	Chr11.g34669	68	59	87	34	23	8	1.7163	2.33e-06	9.35e-05	PREDICTED: protein trichome birefringence-like 34 [Setaria italica]	[Pfam:DUF231],[expressed protein]	GO:0071554//cell wall organization or biogenesis (Biological Process); GO:0005794//Golgi apparatus (Cellular Component); GO:0016021//integral component of membrane (Cellular Component); GO:0016413//O-acetyltransferase activity (Cellular Component); protein trichome birefringence-like 34	-	-
No	Chr3.g08284	99	82	82	280	162	129	-1.11339	2.36e-06	9.46e-05	cysteine-rich receptor-like protein kinase 2 [Zea mays]	[Cysteine-rich receptor-like protein kinase],[Serine Threonine protein kinase],[STYKc]	GO:0006468//protein phosphorylation (Biological Process); GO:0005886//plasma membrane (Cellular Component); GO:0016021//integral component of membrane (Cellular Component); GO:0004674//protein serine/threonine kinase activity (Cellular Component); GO:0005524//ATP binding (Cellular Component); cysteine-rich receptor-like protein kinase 2	-	-
Yes	Chr1.g02524	44	38	72	21	7	3	2.33429	2.37e-06	9.47e-05	hypothetical protein BAE44_0010290 [Dichanthelium oligosanthes]	[NA]	-	-	-
No	Chr14.g40212	178	140	265	708	338	276	-1.18401	2.43e-06	9.71e-05	PREDICTED: plant cysteine oxidase 2-like [Setaria italica]	[2-aminoethanethiol dioxygenase],[2-aminoethanethiol],[Protein of unknown function (DUF1637)]	GO:0009061//anaerobic respiration (Biological Process); GO:0018171//peptidyl-cysteine oxidation (Biological Process); GO:0070483//detection of hypoxia (Biological Process); GO:0016702//oxidoreductase activity, acting on single donors with incorporation of molecular oxygen, incorporation of two atoms of oxygen (Cellular Component); 2-aminoethanethiol dioxygenase-like isoform x1	K10712|ADO	http://www.genome.jp/dbget-bin/www_bget?ko:K10712
No	Chr10.g29890	28	39	44	116	91	64	-1.32051	2.53e-06	0.000100405	PREDICTED: E3 ubiquitin-protein ligase CIP8-like [Setaria italica]	[Zinc finger, C3HC4 type (RING finger)],[finger protein],[zinc ion binding]	GO:0000209//protein polyubiquitination (Biological Process); GO:0042787//protein ubiquitination involved in ubiquitin-dependent protein catabolic process (Biological Process); GO:0043161//proteasome-mediated ubiquitin-dependent protein catabolic process (Biological Process); GO:0046872//metal ion binding (Cellular Component); GO:0061630//ubiquitin protein ligase activity (Cellular Component); zin…	-	-
Yes	Chr5.g16487	95	103	174	73	32	28	1.47311	2.56e-06	0.00010152	beta-glucosidase 7 [Sorghum bicolor]	[beta-glucosidase],[Glycosyl hydrolase family 1]	GO:0005975//carbohydrate metabolic process (Biological Process); GO:1901657//glycosyl compound metabolic process (Biological Process); GO:0005576//extracellular region (Cellular Component); GO:0004565//beta-galactosidase activity (Cellular Component); GO:0004567//beta-mannosidase activity (Cellular Component); GO:0033907//beta-D-fucosidase activity (Cellular Component); GO:0042803//protein homodi…	K05350|bglB	http://www.genome.jp/dbget-bin/www_bget?ko:K05350
No	Chr4.g13379	137	121	169	94	56	56	1.01412	2.62e-06	0.000103654	hypothetical protein BAE44_0025296 [Dichanthelium oligosanthes]	[Plant protein 1589 of unknown function (A_thal_3526)]	-	-	-
Yes	Chr2.g04437	224	202	347	141	130	72	1.11775	2.7e-06	0.000106758	PREDICTED: protein FLUORESCENT IN BLUE LIGHT, chloroplastic-like [Setaria italica]	[protein FLUORESCENT IN BLUE LIGHT],[fluorescent in blue light],[Inherit from strNOG: protein FLUORESCENT IN BLUE LIGHT]	GO:0009536//plastid (Cellular Component); GO:0016021//integral component of membrane (Cellular Component); protein fluorescent in blue chloroplastic-like	-	-
No	Chr9.g26715	80	77	107	222	136	159	-1.02264	2.7e-06	0.00010691	expansin-B3 [Sorghum bicolor]	[Pollen allergen],[DPBB_1]	GO:0019953//sexual reproduction (Biological Process); GO:0071555//cell wall organization (Biological Process); GO:0005576//extracellular region (Cellular Component); GO:0005618//cell wall (Cellular Component); GO:0016020//membrane (Cellular Component); beta-expansin 1a precursor	-	-
Yes	Chr17.g44640	26	42	67	12	9	6	2.27044	2.74e-06	0.000108204	PREDICTED: putative tRNA (cytidine(34)-2'-O)-methyltransferase [Setaria italica]	[SpoU rRNA Methylase family],[Methylates the ribose at the nucleotide 34 wobble position in the two leucyl isoacceptors tRNA(Leu)(CmAA) and tRNA(Leu)(cmnm5UmAA). Catalyzes the methyl transfer from S- adenosyl-L-methionine to the 2'-OH of the wobble nucleotide (By similarity)]	GO:0002131//wobble position cytosine ribose methylation (Biological Process); GO:0002132//wobble position uridine ribose methylation (Biological Process); GO:0005739//mitochondrion (Cellular Component); GO:0003723//RNA binding (Cellular Component); GO:0008173//RNA methyltransferase activity (Cellular Component); trna (cytidine -2 -o)-methyltransferase	K03216|trmL, cspR	http://www.genome.jp/dbget-bin/www_bget?ko:K03216
Yes	Chr6.g18688	57	74	90	23	23	24	1.58184	2.79e-06	0.000109928	COBRA-like protein 7 [Sorghum bicolor]	[cobra-like protein],[COBRA-like protein],[COBRA-like protein 7]	GO:0010215//cellulose microfibril organization (Biological Process); GO:0016049//cell growth (Biological Process); GO:0016021//integral component of membrane (Cellular Component); GO:0031225//anchored component of membrane (Cellular Component); cobra-like protein 7	-	-
Yes	Chr4.g11096	235	228	185	117	100	63	1.20006	2.79e-06	0.000109942	tetraketide alpha-pyrone reductase 2 [Sorghum bicolor]	[NmrA-like family],[reductase],[Nad-dependent epimerase dehydratase],[bifunctional dihydroflavonol 4-reductase flavanone]	GO:0080110//sporopollenin biosynthetic process (Biological Process); GO:0003824//catalytic activity (Cellular Component); GO:0050662//coenzyme binding (Cellular Component); tetraketide alpha-pyrone reductase 2	-	-
No	Chr8.g23774	68	67	110	252	152	116	-1.10931	2.8e-06	0.000110206	hypothetical protein BAE44_0010498 [Dichanthelium oligosanthes]	[NA]	GO:0009536//plastid (Cellular Component); uncharacterized protein idp225	-	-
No	Chr2.g06187	50	36	55	102	153	156	-1.68816	2.83e-06	0.000111144	hypothetical protein OsI_23610 [Oryza sativa Indica Group]	[serine threonine-protein kinase],[Serine Threonine protein kinase]	GO:0006468//protein phosphorylation (Biological Process); GO:0048544//recognition of pollen (Biological Process); GO:0005886//plasma membrane (Cellular Component); GO:0016021//integral component of membrane (Cellular Component); GO:0004674//protein serine/threonine kinase activity (Cellular Component); GO:0005524//ATP binding (Cellular Component); receptor protein kinase 1	-	-
No	Chr8.g24898	245	200	210	439	500	521	-1.2589	2.9e-06	0.000113724	hypothetical protein BAE44_0000082 [Dichanthelium oligosanthes]	[NA]	-	-	-
No	Chr16.g43139	80	96	161	283	231	333	-1.45985	2.96e-06	0.000115829	putative xyloglucan endotransglucosylase/hydrolase protein 32 [Dichanthelium oligosanthes]	[Xyloglucan endotransglucosylase hydrolase protein],[xyloglucan endotransglucosylase hydrolase protein],[Xyloglucan endo-transglycosylase (XET) C-terminus],[xyloglucan endotransglucosylase hydrolase protein 32]	GO:0010411//xyloglucan metabolic process (Biological Process); GO:0042546//cell wall biogenesis (Biological Process); GO:0071555//cell wall organization (Biological Process); GO:0005618//cell wall (Cellular Component); GO:0048046//apoplast (Cellular Component); GO:0004553//hydrolase activity, hydrolyzing O-glycosyl compounds (Cellular Component); GO:0016762//xyloglucan:xyloglucosyl transferase ac…	K08235|E2.4.1.207	http://www.genome.jp/dbget-bin/www_bget?ko:K08235
Yes	Chr1.g01143	265	245	429	209	144	102	1.00435	2.98e-06	0.000116558	Glucan endo-1,3-beta-glucosidase 5 [Dichanthelium oligosanthes]	[glucan endo-1-3-beta-glucosidase],[X8 domain]	GO:0005975//carbohydrate metabolic process (Biological Process); GO:0016021//integral component of membrane (Cellular Component); GO:0046658//anchored component of plasma membrane (Cellular Component); GO:0004553//hydrolase activity, hydrolyzing O-glycosyl compounds (Cellular Component); GO:0030247//polysaccharide binding (Cellular Component); glucan endo- -beta-glucosidase 5	-	-
Yes	Chr1.g00173	84	73	112	49	28	31	1.27121	2.99e-06	0.000116689	40S ribosomal protein S20 [Sorghum bicolor]	[Ribosomal protein],[tRNA binding],[40s ribosomal protein],[Ribosomal protein S10p/S20e]	GO:0006412//translation (Biological Process); GO:0022627//cytosolic small ribosomal subunit (Cellular Component); GO:0003723//RNA binding (Cellular Component); GO:0003735//structural constituent of ribosome (Cellular Component); 40s ribosomal protein s20	K02969|RP-S20e, RPS20	http://www.genome.jp/dbget-bin/www_bget?ko:K02969
No	Chr4.g13213	27	19	28	4	1	3	3.16832	2.99e-06	0.000116737	Transcription factor HBP-1b(c1) [Dichanthelium oligosanthes]	[Transcription factor],[transcription factor]	GO:0044238//primary metabolic process (Biological Process); GO:0044260//cellular macromolecule metabolic process (Biological Process); GO:0050794//regulation of cellular process (Biological Process); GO:0004672//protein kinase activity (Cellular Component); GO:0097159//organic cyclic compound binding (Cellular Component); GO:1901363//heterocyclic compound binding (Cellular Component); transcripti…	K14431|TGA	http://www.genome.jp/dbget-bin/www_bget?ko:K14431
Yes	Chr17.g45505	20	23	26	2	3	0	3.75857	3.03e-06	0.000117781	Xyloglucan endotransglycosylase/hydrolase protein 8 [Dichanthelium oligosanthes]	[Xyloglucan endo-transglycosylase (XET) C-terminus],[xyloglucan endotransglycosylase hydrolase protein],[Xyloglucan endotransglucosylase hydrolase protein],[hydrolase family 16]	GO:0010411//xyloglucan metabolic process (Biological Process); GO:0042546//cell wall biogenesis (Biological Process); GO:0071555//cell wall organization (Biological Process); GO:0005618//cell wall (Cellular Component); GO:0048046//apoplast (Cellular Component); GO:0004553//hydrolase activity, hydrolyzing O-glycosyl compounds (Cellular Component); GO:0016762//xyloglucan:xyloglucosyl transferase ac…	K08235|E2.4.1.207	http://www.genome.jp/dbget-bin/www_bget?ko:K08235
Yes	Chr8.g24830	1717	1531	2821	1095	1075	603	1.06187	3.12e-06	0.000121221	NDR1/HIN1-like protein 12 [Dichanthelium oligosanthes]	[Late embryogenesis abundant protein],[harpin-induced protein 1 domain containing protein, expressed]	GO:0006952//defense response (Biological Process); GO:0007165//signal transduction (Biological Process); GO:0009506//plasmodesma (Cellular Component); GO:0016021//integral component of membrane (Cellular Component); GO:0046658//anchored component of plasma membrane (Cellular Component); GO:0004871//signal transducer activity (Cellular Component); vamp protein sec22	-	-
No	Chr7.g22617	40	53	59	144	93	103	-1.20735	3.18e-06	0.000123073	hypothetical protein BAE44_0000082 [Dichanthelium oligosanthes]	[Inherit from KOG: protein binding zinc ion binding],[protein binding zinc ion binding]	-	-	-
No	Chr7.g22576	311	242	242	151	132	91	1.05864	3.29e-06	0.000126367	ferredoxin-3 [Zea mays]	[2Fe-2S iron-sulfur cluster binding domain],[Ferredoxin],[K02639 ferredoxin]	GO:0022900//electron transport chain (Biological Process); GO:0009507//chloroplast (Cellular Component); GO:0009055//electron carrier activity (Cellular Component); GO:0046872//metal ion binding (Cellular Component); GO:0051537//2 iron, 2 sulfur cluster binding (Cellular Component); root r-b1-like	K02639|petF	http://www.genome.jp/dbget-bin/www_bget?ko:K02639
No	Chr14.g39985	240	262	272	186	121	79	1.00524	3.3e-06	0.000126395	PREDICTED: uncharacterized protein LOC101762948 [Setaria italica]	[Inherit from euNOG: Conserved hypothetical protein],[Conserved hypothetical protein],[2OG-Fe(II) oxygenase superfamily],[Conserved hypothetical, protein]	GO:0055114//oxidation-reduction process (Biological Process); GO:0005739//mitochondrion (Cellular Component); GO:0046872//metal ion binding (Cellular Component); GO:0051213//dioxygenase activity (Cellular Component); uncharacterized protein loc100277913 isoform x1	-	-
Yes	Chr8.g23443	23	27	45	8	4	0	2.99054	3.34e-06	0.00012778	hypothetical protein BAE44_0004608 [Dichanthelium oligosanthes]	[NA]	-	-	-
No	Chr7.g21565	51	34	89	17	8	0	2.8292	3.41e-06	0.00013019	hypothetical protein SETIT_011326mg [Setaria italica]	[NA]	-	-	-
No	Chr14.g38592	129	87	96	227	261	239	-1.31151	3.6e-06	0.000136454	hypothetical protein BAE44_0018721 [Dichanthelium oligosanthes]	[NA]	-	-	-
Yes	Chr11.g34221	68	62	105	43	23	16	1.49838	3.62e-06	0.000137162	PREDICTED: uncharacterized protein LOC101785743 [Setaria italica]	[NA]	GO:0000059//obsolete protein import into nucleus, docking (Biological Process); GO:0006999//nuclear pore organization (Biological Process); GO:0044611//nuclear pore inner ring (Cellular Component); GO:0017056//structural constituent of nuclear pore (Cellular Component); uncharacterized protein loc9266774	-	-
No	Chr7.g22905	9	4	12	43	28	44	-2.30466	3.78e-06	0.000143076	hypothetical protein BAE44_0010645 [Dichanthelium oligosanthes]	[- F-box domain and LRR containing protein],[Inherit from lilNOG: - F-box domain and LRR containing protein]	-	-	-
No	Chr11.g33867	30	29	45	11	5	6	2.2025	3.91e-06	0.000147348	uncharacterized protein LOC100383326 [Zea mays]	[Inherit from strNOG: expressed protein],[expressed protein]	-	-	-
No	Chr17.g45403	48	58	59	23	18	11	1.64425	3.91e-06	0.000147348	uncharacterized protein LOC100383326 [Zea mays]	[Inherit from strNOG: expressed protein],[expressed protein]	-	-	-
Yes	Chr5.g15755	63	50	135	29	21	6	2.11442	3.91e-06	0.000147348	RNA-binding protein CP29B, chloroplastic [Sorghum bicolor]	[RNA recognition motif. (a.k.a. RRM, RBD, or RNP domain)],[Ribonucleoprotein],[kDa ribonucleoprotein]	GO:0009536//plastid (Cellular Component); GO:0019013//viral nucleocapsid (Cellular Component); GO:0030529//intracellular ribonucleoprotein complex (Cellular Component); GO:0000166//nucleotide binding (Cellular Component); GO:0003676//nucleic acid binding (Cellular Component); rna-binding protein chloroplastic-like	-	-
Yes	Chr6.g17709	264	258	317	97	133	107	1.21469	3.97e-06	0.000149327	PREDICTED: 24-methylenesterol C-methyltransferase 2 [Setaria italica]	[24-methylenesterol C-methyltransferase],[Methyltransferase],[Sterol 24-c-methyltransferase]	GO:0016126//sterol biosynthetic process (Biological Process); GO:0032259//methylation (Biological Process); GO:0005737//cytoplasm (Cellular Component); GO:0016021//integral component of membrane (Cellular Component); GO:0030797//24-methylenesterol C-methyltransferase activity (Cellular Component); 24-methylenesterol c-methyltransferase 2	K08242|E2.1.1.143	http://www.genome.jp/dbget-bin/www_bget?ko:K08242
No	Chr12.g34897	91	74	85	35	35	26	1.32977	3.98e-06	0.000149625	Os12g0211000, partial [Oryza sativa Japonica Group]	[NA]	-	-	-
No	Chr1.g01983	166	198	177	90	83	69	1.1168	4.02e-06	0.00015088	predicted protein [Hordeum vulgare subsp. vulgare]	[NA]	-	-	-
No	Chr15.g41267	37	39	37	113	160	68	-1.64407	4.06e-06	0.000152035	18.8 kDa class V heat shock protein [Dichanthelium oligosanthes]	[kDa class V heat shock],[Hsp20/alpha crystallin family],[heat shock protein],[response to heat]	GO:0009408//response to heat (Biological Process); kda class v heat shock protein	K13993|HSP20	http://www.genome.jp/dbget-bin/www_bget?ko:K13993
No	Chr10.g29810	149	128	128	248	547	446	-1.75801	4.2e-06	0.000156524	PREDICTED: protein GLUTAMINE DUMPER 2-like [Setaria italica]	[NA]	-	-	-
Yes	Chr19.g47962	443	370	665	341	224	135	1.05661	4.31e-06	0.000160136	PREDICTED: protein SPIRAL1-like 2 [Setaria italica]	-	GO:0043229//intracellular organelle (Cellular Component); protein spiral1-like 3	-	-
Yes	Chr6.g19005	34	18	48	2	7	0	3.38152	4.42e-06	0.000163935	hypothetical protein BAE44_0019580 [Dichanthelium oligosanthes]	[Endonuclease/Exonuclease/phosphatase family],[Inherit from strNOG: Endonuclease/Exonuclease/phosphatase family]	GO:0005739//mitochondrion (Cellular Component); uncharacterized protein loc101775287	-	-
No	Chr19.g47824	0	0	0	18	11	10	-6.16232	4.48e-06	0.000165773	PREDICTED: leucine-rich repeat protein SHOC-2-like isoform X2 [Setaria italica]	[NB-ARC domain],[leucine Rich Repeat],[resistance protein]	-	-	-
No	Chr11.g33858	82	81	123	55	37	25	1.25731	4.52e-06	0.00016674	myosin-7B [Zea mays]	[NA]	-	-	-
No	Chr18.g47702	177	235	312	164	82	64	1.22708	4.55e-06	0.000167766	Fructokinase-2, partial [Dichanthelium oligosanthes]	[May play an important role in maintaining the flux of carbon towards starch formation],[pfkb domain protein],[ribokinase]	GO:0019252//starch biosynthetic process (Biological Process); GO:0046835//carbohydrate phosphorylation (Biological Process); GO:0005524//ATP binding (Cellular Component); GO:0008865//fructokinase activity (Cellular Component); fructokinase-2	K00847|E2.7.1.4, scrK	http://www.genome.jp/dbget-bin/www_bget?ko:K00847
Yes	Chr17.g45221	33	41	56	10	14	6	2.05411	4.69e-06	0.000171253	PREDICTED: thioredoxin-like protein CITRX, chloroplastic [Setaria italica]	[Thioredoxin]	GO:0000103//sulfate assimilation (Biological Process); GO:0006399//tRNA metabolic process (Biological Process); GO:0006457//protein folding (Biological Process); GO:0006662//glycerol ether metabolic process (Biological Process); GO:0009658//chloroplast organization (Biological Process); GO:0034051//negative regulation of plant-type hypersensitive response (Biological Process); GO:0034599//cellula…	-	-
Yes	Chr18.g46883	33	23	53	2	9	1	3.07329	4.71e-06	0.00017173	metal ion binding protein [Zea mays]	[Heavy-metal-associated domain],[Heavy metal-associated domain containing protein],[heavy metal transport detoxification protein]	GO:0030001//metal ion transport (Biological Process); GO:0046916//cellular transition metal ion homeostasis (Biological Process); GO:0005737//cytoplasm (Cellular Component); GO:0046914//transition metal ion binding (Cellular Component); heavy metal-associated isoprenylated plant protein 26-like	-	-
Yes	Chr14.g38797	89	86	137	62	39	30	1.21658	4.75e-06	0.000172782	PREDICTED: polygalacturonase At1g48100 [Setaria italica]	[Glycoside hydrolase family 28],[Polygalacturonase],[Glycosyl hydrolases family 28],[polygalacturonase]	GO:0005975//carbohydrate metabolic process (Biological Process); GO:0071555//cell wall organization (Biological Process); GO:0005576//extracellular region (Cellular Component); GO:0016021//integral component of membrane (Cellular Component); GO:0004650//polygalacturonase activity (Cellular Component); polygalacturonase at1g48100-like	-	-
No	Chr12.g34936	0	1	0	28	15	19	-5.88222	4.78e-06	0.000173582	hypothetical protein F775_17525 [Aegilops tauschii]	[NA]	-	-	-
Yes	Chr10.g29878	36	33	75	6	13	1	2.76343	4.84e-06	0.000175295	hypothetical protein SETIT_017623mg [Setaria italica]	[GDSL-like Lipase/Acylhydrolase],[GDSL esterase lipase]	-	-	-
Yes	Chr18.g47272	137	117	144	75	62	54	1.0091	4.85e-06	0.000175384	Xyloglucan endotransglycosylase/hydrolase protein 8 [Dichanthelium oligosanthes]	[Xyloglucan endo-transglycosylase (XET) C-terminus],[xyloglucan endotransglycosylase hydrolase protein],[Xyloglucan endotransglucosylase hydrolase protein],[hydrolase family 16]	GO:0010411//xyloglucan metabolic process (Biological Process); GO:0042546//cell wall biogenesis (Biological Process); GO:0071555//cell wall organization (Biological Process); GO:0005618//cell wall (Cellular Component); GO:0048046//apoplast (Cellular Component); GO:0004553//hydrolase activity, hydrolyzing O-glycosyl compounds (Cellular Component); GO:0016762//xyloglucan:xyloglucosyl transferase ac…	K08235|E2.4.1.207	http://www.genome.jp/dbget-bin/www_bget?ko:K08235
Yes	Chr9.g28344	1559	1333	2487	921	917	409	1.20639	4.94e-06	0.00017836	fatty aldehyde dehydrogenase 1 [Zea mays]	[Aldehyde dehydrogenase],[Dehydrogenase]	GO:0006081//cellular aldehyde metabolic process (Biological Process); GO:0055114//oxidation-reduction process (Biological Process); GO:0016021//integral component of membrane (Cellular Component); GO:0004028//3-chloroallyl aldehyde dehydrogenase activity (Cellular Component); GO:0004029//aldehyde dehydrogenase (NAD) activity (Cellular Component); GO:0004030//aldehyde dehydrogenase [NAD(P)+] activ…	K00128|E1.2.1.3	http://www.genome.jp/dbget-bin/www_bget?ko:K00128
Yes	Chr18.g46966	49	29	98	8	15	8	2.36555	4.95e-06	0.000178428	apoplastic invertase [Oryza sativa Indica Group]	[nectar secretion],[inulinase activity],[Hydrolase],[beta-fructofuranosidase]	GO:0005975//carbohydrate metabolic process (Biological Process); GO:0005618//cell wall (Cellular Component); GO:0005739//mitochondrion (Cellular Component); GO:0048046//apoplast (Cellular Component); GO:0004575//sucrose alpha-glucosidase activity (Cellular Component); low quality protein: beta- insoluble isoenzyme 7-like	K01193|E3.2.1.26, sacA	http://www.genome.jp/dbget-bin/www_bget?ko:K01193
Yes	Chr11.g34223	92	76	143	57	37	31	1.26455	5.03e-06	0.000180584	hypothetical protein SETIT_021285mg [Setaria italica]	[inactive leucine-rich repeat receptor-like protein kinase At1g66830-like],[Leucine-rich repeat receptor-like protein kinase],[Leucine rich repeat N-terminal domain]	-	-	-
No	Chr3.g08277	95	78	74	190	169	159	-1.12604	5.05e-06	0.000181233	glutathione S-transferase U18-like [Aegilops tauschii subsp. tauschii]	[glutathione Stransferase],[Glutathione S-transferase, N-terminal domain],[Glutathione S-transferase, C-terminal domain]	-	-	-
No	Chr7.g21503	36	37	57	106	103	84	-1.25009	5.08e-06	0.000181821	hypothetical protein BAE44_0010498 [Dichanthelium oligosanthes]	[NA]	-	-	-
Yes	Chr12.g35230	38	43	53	18	7	11	1.86756	5.08e-06	0.000181821	CASP-like protein 2B1 [Aegilops tauschii subsp. tauschii]	[CASP-like protein]	-	-	-
No	Chr10.g29965	21	19	24	1	0	0	5.82646	5.11e-06	0.000182486	PREDICTED: ethylene-responsive transcription factor WIN1-like [Setaria italica]	[AP2],[transcription factor],[Transcription factor]	GO:0006351//transcription, DNA-templated (Biological Process); GO:0005739//mitochondrion (Cellular Component); ethylene-responsive transcription factor win1	-	-
No	Chr10.g32397	10	15	19	58	42	40	-1.72132	5.12e-06	0.000182886	HvCBF7 [Hordeum vulgare subsp. vulgare]	[Transcription factor],[transcription factor],[AP2]	GO:0006355//regulation of transcription, DNA-templated (Biological Process); GO:0005634//nucleus (Cellular Component); GO:0009536//plastid (Cellular Component); GO:0003677//DNA binding (Cellular Component); GO:0003700//transcription factor activity, sequence-specific DNA binding (Cellular Component); ethylene-responsive transcription factor erf039-like	-	-
Yes	Chr6.g20540	860	708	1568	586	315	127	1.63073	5.2e-06	0.00018529	PREDICTED: protein trichome birefringence-like 33 [Setaria italica]	[Pfam:DUF231]	GO:0071554//cell wall organization or biogenesis (Biological Process); GO:0005739//mitochondrion (Cellular Component); GO:0005794//Golgi apparatus (Cellular Component); GO:0016021//integral component of membrane (Cellular Component); GO:0016413//O-acetyltransferase activity (Cellular Component); protein trichome birefringence-like 33	-	-
Yes	Chr3.g09299	97	94	142	58	52	33	1.16764	5.36e-06	0.000190537	calcyclin-binding protein-like [Aegilops tauschii subsp. tauschii]	[Calcyclin-binding protein],[calcyclin binding protein],[Siah interacting protein, N terminal ]	-	K04507|CACYBP, SIP	http://www.genome.jp/dbget-bin/www_bget?ko:K04507
No	Chr15.g41495	182	139	160	57	66	64	1.27543	5.46e-06	0.000193658	hypothetical protein OsI_26538 [Oryza sativa Indica Group]	-	GO:0006468//protein phosphorylation (Biological Process); GO:0009536//plastid (Cellular Component); GO:0016021//integral component of membrane (Cellular Component); GO:0004674//protein serine/threonine kinase activity (Cellular Component); GO:0005524//ATP binding (Cellular Component); GO:0030246//carbohydrate binding (Cellular Component); l-type lectin-domain containing receptor kinase -like	-	-
Yes	Chr3.g07090	28	23	54	9	5	0	2.90117	5.5e-06	0.000194757	Germin-like protein 1-1 [Dichanthelium oligosanthes]	[germin-like protein]	GO:0010497//plasmodesmata-mediated intercellular transport (Biological Process); GO:0033609//oxalate metabolic process (Biological Process); GO:2000280//regulation of root development (Biological Process); GO:0005618//cell wall (Cellular Component); GO:0009506//plasmodesma (Cellular Component); GO:0048046//apoplast (Cellular Component); GO:0030145//manganese ion binding (Cellular Component); GO:0…	-	-
Yes	Chr8.g24060	113	122	183	90	51	32	1.26503	5.5e-06	0.000194757	PREDICTED: uncharacterized protein LOC101755887 [Setaria italica]	[Pentatricopeptide repeat-containing protein],[PPR repeat]	GO:0006355//regulation of transcription, DNA-templated (Biological Process); GO:0006399//tRNA metabolic process (Biological Process); GO:0009658//chloroplast organization (Biological Process); GO:0019288//isopentenyl diphosphate biosynthetic process, methylerythritol 4-phosphate pathway (Biological Process); GO:0032259//methylation (Biological Process); GO:0009507//chloroplast (Cellular Component…	-	-
Yes	Chr4.g10730	87	85	151	47	42	36	1.29032	5.52e-06	0.000195179	hypothetical protein OsI_01440 [Oryza sativa Indica Group]	[PPIases accelerate the folding of proteins (By similarity)]	GO:0006457//protein folding (Biological Process); GO:0009536//plastid (Cellular Component); GO:0016853//isomerase activity (Cellular Component); peptidyl-prolyl cis-trans isomerase	K03768|PPIB, ppiB	http://www.genome.jp/dbget-bin/www_bget?ko:K03768
No	Chr4.g11636	18	25	32	141	41	106	-1.98395	5.52e-06	0.000195219	uncharacterized protein LOC103635104 [Zea mays]	[NA]	-	-	-
No	Chr11.g34397	44	41	49	21	8	8	1.85508	5.58e-06	0.000196922	PREDICTED: uncharacterized protein LOC101786921 [Setaria italica]	[Amidase],[glutamyl-tRNA(Gln) amidotransferase subunit],[Allows the formation of correctly charged Gln-tRNA(Gln) through the transamidation of misacylated Glu-tRNA(Gln) in the mitochondria. The reaction takes place in the presence of glutamine and ATP through an activated gamma-phospho-Glu-tRNA(Gln) (By similarity)],[Allows the formation of correctly charged Gln-tRNA(Gln) through the transamidati…	GO:0016021//integral component of membrane (Cellular Component); GO:0016884//carbon-nitrogen ligase activity, with glutamine as amido-N-donor (Cellular Component); fatty acid amide hydrolase-like	-	-
Yes	Chr5.g17273	418	354	618	309	198	101	1.18847	5.67e-06	0.000199482	50S ribosomal protein L18, chloroplastic [Dichanthelium oligosanthes]	[This is one of the proteins that binds and probably mediates the attachment of the 5S RNA into the large ribosomal subunit, where it forms part of the central protuberance (By similarity)],[50S ribosomal protein L18],[ribosomal protein l18]	GO:0006412//translation (Biological Process); GO:0007389//pattern specification process (Biological Process); GO:0008361//regulation of cell size (Biological Process); GO:0009664//plant-type cell wall organization (Biological Process); GO:0009832//plant-type cell wall biogenesis (Biological Process); GO:0009926//auxin polar transport (Biological Process); GO:0010015//root morphogenesis (Biologica…	K02881|RP-L18, MRPL18, rplR	http://www.genome.jp/dbget-bin/www_bget?ko:K02881
No	Chr17.g44824	129	112	205	93	48	28	1.39907	5.68e-06	0.000199901	hypothetical protein SETIT_013432mg [Setaria italica]	[remorin C-terminal domain containing protein],[Inherit from strNOG: remorin C-terminal domain containing protein]	-	-	-
Yes	Chr15.g40768	591	561	642	238	310	242	1.08957	5.87e-06	0.000205404	membrane protein [Zea mays]	[AP2]	-	-	-
Yes	Chr18.g47515	5219	4479	8544	4100	2836	1606	1.06992	5.91e-06	0.000206432	caffeic acid 3-O-methyltransferase [Saccharum hybrid cultivar]	[O-methyltransferase activity],[caffeic acid],[o-methyltransferase],[Caffeic acid 3-O-methyltransferase]	GO:0009809//lignin biosynthetic process (Biological Process); GO:0032259//methylation (Biological Process); GO:0005829//cytosol (Cellular Component); GO:0016206//catechol O-methyltransferase activity (Cellular Component); GO:0046872//metal ion binding (Cellular Component); GO:0046983//protein dimerization activity (Cellular Component); GO:0047763//caffeate O-methyltransferase activity (Cellular C…	K05279|E2.1.1.76	http://www.genome.jp/dbget-bin/www_bget?ko:K05279
Yes	Chr5.g16651	143	102	215	78	43	14	1.78859	5.93e-06	0.00020652	hypothetical protein SETIT_037120mg [Setaria italica]	[NA]	-	-	-
Yes	Chr4.g13406	320	277	515	181	143	43	1.59555	5.94e-06	0.000206588	Laccase-17 [Zea mays]	[Multicopper oxidase],[laccase-17-like]	GO:0009809//lignin biosynthetic process (Biological Process); GO:0046274//lignin catabolic process (Biological Process); GO:0055114//oxidation-reduction process (Biological Process); GO:0048046//apoplast (Cellular Component); GO:0005507//copper ion binding (Cellular Component); GO:0016722//oxidoreductase activity, oxidizing metal ions (Cellular Component); GO:0052716//hydroquinone:oxygen oxidored…	-	-
No	Chr10.g31137	14	7	6	48	55	25	-2.27598	5.94e-06	0.000206588	PREDICTED: probable protein phosphatase 2C 71, partial [Oryza brachyantha]	[phosphatase 2C],[Stage II sporulation protein E (SpoIIE)],[PTC7 protein phosphatase homolog (S. cerevisiae)],[Phosphatase]	GO:0009536//plastid (Cellular Component); GO:0016787//hydrolase activity (Cellular Component); protein phosphatase 2c containing expressed	-	-
Yes	Chr2.g06805	68	55	99	34	11	3	2.27424	5.99e-06	0.000207832	hypothetical protein SORBI_3010G276700 [Sorghum bicolor]	[Sucrose-cleaving enzyme that provides UDP-glucose and fructose for various metabolic pathways (By similarity)],[Glycosyl transferase (Group 1]	GO:0005985//sucrose metabolic process (Biological Process); GO:0005737//cytoplasm (Cellular Component); GO:0016020//membrane (Cellular Component); GO:0016157//sucrose synthase activity (Cellular Component); sucrose synthase 7	K00695|E2.4.1.13	http://www.genome.jp/dbget-bin/www_bget?ko:K00695
Yes	Chr8.g25310	73	98	144	40	42	30	1.41652	5.99e-06	0.000207832	PREDICTED: thaumatin-like protein 1b [Setaria italica]	[THN],[Thaumatin family]	-	-	-
Yes	Chr14.g39623	138	111	184	59	36	5	2.1659	6.09e-06	0.000210762	PREDICTED: WAT1-related protein At5g07050-like [Setaria italica]	[EamA-like transporter family]	GO:0055085//transmembrane transport (Biological Process); GO:0005886//plasma membrane (Cellular Component); GO:0016021//integral component of membrane (Cellular Component); GO:0022857//transmembrane transporter activity (Cellular Component); nodulin-like protein	-	-
Yes	Chr16.g44131	30	11	29	2	1	1	4.07346	6.33e-06	0.000217812	hypothetical protein TRIUR3_24934 [Triticum urartu]	-	GO:0044699//single-organism process (Biological Process); GO:0016020//membrane (Cellular Component); protein gamete expressed 1	-	-
Yes	Chr16.g43780	93	103	155	51	29	5	2.09607	6.58e-06	0.000225622	uncharacterized protein LOC100282614 [Zea mays]	[reversibly glycosylated polypeptide],[Reversibly glycosylated polypeptide]	GO:0009832//plant-type cell wall biogenesis (Biological Process); GO:0030244//cellulose biosynthetic process (Biological Process); GO:0033356//UDP-L-arabinose metabolic process (Biological Process); GO:0071555//cell wall organization (Biological Process); GO:0005794//Golgi apparatus (Cellular Component); GO:0005829//cytosol (Cellular Component); GO:0005515//protein binding (Cellular Component); G…	K13379|RGP, UTM	http://www.genome.jp/dbget-bin/www_bget?ko:K13379
Yes	Chr7.g22547	1303	1109	2255	861	674	279	1.33994	6.6e-06	0.000226039	NDR1/HIN1-like protein 12 [Dichanthelium oligosanthes]	[Late embryogenesis abundant protein],[harpin-induced protein 1 domain containing protein, expressed]	GO:0006952//defense response (Biological Process); GO:0007165//signal transduction (Biological Process); GO:0009506//plasmodesma (Cellular Component); GO:0016021//integral component of membrane (Cellular Component); GO:0046658//anchored component of plasma membrane (Cellular Component); GO:0004871//signal transducer activity (Cellular Component); vamp protein sec22	-	-
Yes	Chr3.g10327	407	328	657	186	124	21	2.11066	6.66e-06	0.000227317	PREDICTED: lichenase-2-like [Setaria italica]	[glucan endo-1-3-beta-glucosidase],[Glucan endo-1,3-beta-glucosidase],[Glycosyl hydrolases family 17]	GO:0005975//carbohydrate metabolic process (Biological Process); GO:0046658//anchored component of plasma membrane (Cellular Component); GO:0030247//polysaccharide binding (Cellular Component); GO:0042972//licheninase activity (Cellular Component); tpa: o-glycosyl hydrolase superfamily protein	-	-
Yes	Chr1.g02885	22	12	47	2	3	0	3.9306	6.87e-06	0.000233801	uncharacterized LOC100191259 precursor [Zea mays]	[GDSL-like Lipase/Acylhydrolase],[GDSL esterase lipase]	GO:0016788//hydrolase activity, acting on ester bonds (Cellular Component); gdsl esterase lipase at4g26790-like	-	-
Yes	Chr19.g48117	51	48	63	22	18	15	1.5098	6.89e-06	0.000234324	hypothetical protein SETIT_025968mg [Setaria italica]	[Chloroplastic group IIA intron splicing facilitator CRS1],[CRS1_YhbY]	GO:0000373//Group II intron splicing (Biological Process); GO:0006397//mRNA processing (Biological Process); GO:0009451//RNA modification (Biological Process); GO:0005739//mitochondrion (Cellular Component); GO:0009570//chloroplast stroma (Cellular Component); GO:0030529//intracellular ribonucleoprotein complex (Cellular Component); GO:0003723//RNA binding (Cellular Component); GO:0016740//transf…	-	-
No	Chr3.g07496	79	57	130	41	22	7	1.93286	6.98e-06	0.000236833	PREDICTED: endo-1,4-beta-xylanase A-like [Setaria italica]	[Glyco_10],[hydrolase family 10 protein],[hydrolase family 10]	GO:0005975//carbohydrate metabolic process (Biological Process); GO:0004553//hydrolase activity, hydrolyzing O-glycosyl compounds (Cellular Component); tpa: glycosyl hydrolase family 10 protein	-	-
Yes	Chr18.g47735	29	32	30	8	7	2	2.41363	6.98e-06	0.000236833	PREDICTED: chromatin assembly factor 1 subunit FAS2 homolog [Setaria italica]	[Chromatin assembly factor 1 subunit],[chromatin assembly factor 1 subunit]	GO:0000724//double-strand break repair via homologous recombination (Biological Process); GO:0006334//nucleosome assembly (Biological Process); GO:0006355//regulation of transcription, DNA-templated (Biological Process); GO:0008283//cell proliferation (Biological Process); GO:0009555//pollen development (Biological Process); GO:0009933//meristem structural organization (Biological Process); GO:00…	K10751|CHAF1B	http://www.genome.jp/dbget-bin/www_bget?ko:K10751
Yes	Chr15.g40373	74	96	98	49	35	20	1.35791	7.06e-06	0.000238391	PREDICTED: RNA-binding protein 1-like [Setaria italica]	[RNA recognition motif. (a.k.a. RRM, RBD, or RNP domain)],[Rna-binding protein]	GO:0097159//organic cyclic compound binding (Cellular Component); GO:1901363//heterocyclic compound binding (Cellular Component); heterogeneous nuclear ribonucleoprotein 1-like	K14411|MSI	http://www.genome.jp/dbget-bin/www_bget?ko:K14411
Yes	Chr2.g05139	287	274	457	248	100	100	1.1848	7.09e-06	0.000239408	hypothetical protein OsI_22823 [Oryza sativa Indica Group]	[Aquaporin],[Major intrinsic protein],[Channel that permits osmotically driven movement of water in both directions. It is involved in the osmoregulation and in the maintenance of cell turgor during volume expansion in rapidly growing cells. It mediates rapid entry or exit of water in response to abrupt changes in osmolarity (By similarity)]	GO:0006816//calcium ion transport (Biological Process); GO:0006833//water transport (Biological Process); GO:0007030//Golgi organization (Biological Process); GO:0009651//response to salt stress (Biological Process); GO:0009992//cellular water homeostasis (Biological Process); GO:0015793//glycerol transport (Biological Process); GO:0072489//methylammonium transmembrane transport (Biological Proce…	K09873|TIP	http://www.genome.jp/dbget-bin/www_bget?ko:K09873
Yes	Chr15.g40527	169	142	229	98	84	33	1.30615	7.33e-06	0.000246991	PREDICTED: probable polyribonucleotide nucleotidyltransferase 1, chloroplastic [Setaria italica]	[Involved in mRNA degradation. Hydrolyzes single-stranded polyribonucleotides processively in the 3'- to 5'-direction (By similarity)],[polyribonucleotide],[polyribonucleotide nucleotidyltransferase],[3' exoribonuclease family, domain 2]	GO:0006364//rRNA processing (Biological Process); GO:0006397//mRNA processing (Biological Process); GO:0006402//mRNA catabolic process (Biological Process); GO:0008033//tRNA processing (Biological Process); GO:0010323//negative regulation of isopentenyl diphosphate biosynthetic process, methylerythritol 4-phosphate pathway (Biological Process); GO:0015995//chlorophyll biosynthetic process (Biolog…	K00962|pnp, PNPT1	http://www.genome.jp/dbget-bin/www_bget?ko:K00962
No	Chr7.g22335	26	24	37	103	83	44	-1.42964	7.42e-06	0.000249719	PREDICTED: uncharacterized protein LOC101763454 [Setaria italica]	[NA]	-	-	-
No	Chr13.g36243	68	56	64	153	111	105	-1.01611	7.43e-06	0.000250011	uncharacterized protein LOC100279509 [Zea mays]	[ABC-2 type transporter],[(ABC) transporter]	GO:0055085//transmembrane transport (Biological Process); GO:0043190//ATP-binding cassette (ABC) transporter complex (Cellular Component); GO:0003676//nucleic acid binding (Cellular Component); GO:0005524//ATP binding (Cellular Component); GO:0008270//zinc ion binding (Cellular Component); GO:0042626//ATPase activity, coupled to transmembrane movement of substances (Cellular Component); abc trans…	-	-
No	Chr7.g21814	67	63	57	156	116	133	-1.1686	7.7e-06	0.000257977	hypothetical protein SETIT_009846mg [Setaria italica]	[CAP10],[KDEL (Lys-Asp-Glu-Leu) containing]	GO:0006664//glycolipid metabolic process (Biological Process); GO:0012505//endomembrane system (Cellular Component); GO:0016021//integral component of membrane (Cellular Component); GO:0046527//glucosyltransferase activity (Cellular Component); o-glucosyltransferase rumi homolog isoform x1	-	-
No	Chr1.g02975	86	64	80	242	154	99	-1.10572	7.73e-06	0.000258165	hypothetical protein BAE44_0010362 [Dichanthelium oligosanthes]	[glutamine dumper],[Inherit from euNOG: glutamine dumper]	-	-	-
Yes	Chr5.g15785	84	75	161	51	25	8	1.95031	7.73e-06	0.000258165	phospholipase D alpha 1-like isoform X3 [Aegilops tauschii subsp. tauschii]	[Hydrolyzes glycerol-phospholipids at the terminal phosphodiesteric bond (By similarity)],[Catalyzes the reversible phosphatidyl group transfer from one phosphatidylglycerol molecule to another to form cardiolipin (CL) (diphosphatidylglycerol) and glycerol (By similarity)]	GO:0016042//lipid catabolic process (Biological Process); GO:0046470//phosphatidylcholine metabolic process (Biological Process); GO:0016020//membrane (Cellular Component); GO:0004630//phospholipase D activity (Cellular Component); GO:0005509//calcium ion binding (Cellular Component); GO:0070290//N-acylphosphatidylethanolamine-specific phospholipase D activity (Cellular Component); phospholipase …	K01115|PLD1_2	http://www.genome.jp/dbget-bin/www_bget?ko:K01115
No	Chr10.g32486	45	48	66	176	86	93	-1.17829	7.82e-06	0.000260795	F-box protein PP2-A13 [Dichanthelium oligosanthes]	[Inherit from euNOG: F-Box protein],[F-box protein],[F-Box protein]	-	-	-
Yes	Chr19.g48805	144	133	228	116	60	50	1.13836	7.86e-06	0.000261956	PREDICTED: uncharacterized protein LOC101758056 [Setaria italica]	[Heavy metal-associated domain containing protein],[Heavy-metal-associated domain],[heavy metal transport detoxification protein]	GO:0046872//metal ion binding (Cellular Component); heavy metal-associated isoprenylated plant protein 3-like	-	-
Yes	Chr10.g31017	25	15	33	3	4	0	3.3334	7.93e-06	0.000263116	PREDICTED: small heat shock protein, chloroplastic-like [Setaria italica]	[Hsp20/alpha crystallin family]	GO:0009536//plastid (Cellular Component); hsp20 alpha crystallin family protein	-	-
Yes	Chr20.g49401	72	78	110	46	29	31	1.24525	7.93e-06	0.000263116	PREDICTED: putative disease resistance RPP13-like protein 3 [Setaria italica]	[NB-ARC domain],[leucine Rich Repeat],[resistance protein]	-	-	-
Yes	Chr10.g29845	29	12	39	4	3	0	3.47467	8e-06	0.000264725	PREDICTED: uncharacterized protein LOC101778553 [Setaria italica]	[NA]	GO:0016020//membrane (Cellular Component); uncharacterized protein loc101778553	-	-
Yes	Chr7.g22802	57	31	58	8	10	14	2.07208	8.02e-06	0.000265055	uncharacterized protein A4U43_UnF10330 [Asparagus officinalis]	[Thyroid hormone receptor interactor 4],[ASCH domain]	-	-	-
No	Chr17.g44584	133	160	197	320	320	298	-1.02465	8.11e-06	0.000267713	PREDICTED: probable mitochondrial adenine nucleotide transporter BTL1 [Setaria italica]	[Solute carrier family 25],[protein brittle-1, chloroplastic],[Mitochondrial carrier protein]	GO:0006412//translation (Biological Process); GO:0055085//transmembrane transport (Biological Process); GO:0016021//integral component of membrane (Cellular Component); GO:0003735//structural constituent of ribosome (Cellular Component); probable mitochondrial adenine nucleotide transporter btl1	-	-
Yes	Chr4.g11217	101	95	139	52	53	40	1.13867	8.11e-06	0.000267721	hypothetical protein BAE44_0025254 [Dichanthelium oligosanthes]	[Protein of unknown function, DUF547],[Ternary complex factor MIP1]	-	-	-
No	Chr3.g07727	397	474	367	871	874	934	-1.18863	8.29e-06	0.000272683	PREDICTED: boron transporter 4-like [Setaria italica]	[boron transporter],[solute carrier family 4]	GO:0015698//inorganic anion transport (Biological Process); GO:0051453//regulation of intracellular pH (Biological Process); GO:0098656//anion transmembrane transport (Biological Process); GO:0005887//integral component of plasma membrane (Cellular Component); GO:0005452//inorganic anion exchanger activity (Cellular Component); boron transporter	-	-
Yes	Chr4.g11149	383	292	348	127	182	109	1.21004	8.51e-06	0.000278635	PREDICTED: probable calcium-binding protein CML16 [Oryza sativa Japonica Group]	[Pfam:efhand],[Calcium-binding protein],[Calcium binding protein]	GO:0005509//calcium ion binding (Cellular Component); calmodulin-related protein touch-induced	K13448|CML	http://www.genome.jp/dbget-bin/www_bget?ko:K13448
Yes	Chr6.g17608	244	242	342	149	157	82	1.0403	9.05e-06	0.000294985	PREDICTED: 50S ribosomal protein L11-like [Setaria italica]	[This protein binds directly to 23S ribosomal RNA (By similarity)],[Ribosomal protein],[ribosomal protein L11],[Ribosomal protein L11, N-terminal domain]	GO:0000027//ribosomal large subunit assembly (Biological Process); GO:0006412//translation (Biological Process); GO:0005762//mitochondrial large ribosomal subunit (Cellular Component); GO:0009536//plastid (Cellular Component); GO:0003735//structural constituent of ribosome (Cellular Component); GO:0019843//rRNA binding (Cellular Component); 50s ribosomal protein chloroplastic	K02867|RP-L11, MRPL11, rplK	http://www.genome.jp/dbget-bin/www_bget?ko:K02867
Yes	Chr20.g50094	106	68	155	63	30	24	1.46789	9.08e-06	0.000295837	Dirigent protein 21 [Dichanthelium oligosanthes]	[Disease resistance response protein]	GO:0009699//phenylpropanoid biosynthetic process (Biological Process); GO:0050790//regulation of catalytic activity (Biological Process); GO:0042349//guiding stereospecific synthesis activity (Cellular Component); disease resistance response protein 206	-	-
No	Chr9.g28980	25	21	32	6	3	4	2.53915	9.27e-06	0.000301316	hypothetical protein BAE44_0020003 [Dichanthelium oligosanthes]	[NA]	-	-	-
No	Chr11.g33770	41	40	65	20	11	2	2.16258	9.41e-06	0.000305304	PREDICTED: 30S ribosomal protein S6 [Setaria italica]	[ribosomal protein S6],[ribosomal protein s6],[Ribosomal protein S6 containing protein],[Binds together with S18 to 16S ribosomal RNA (By similarity)]	GO:0006412//translation (Biological Process); GO:0005840//ribosome (Cellular Component); GO:0003735//structural constituent of ribosome (Cellular Component); GO:0070181//small ribosomal subunit rRNA binding (Cellular Component); 30s ribosomal protein s6	-	-
No	Chr16.g43414	19	22	33	134	56	45	-1.64576	9.48e-06	0.000306938	hypothetical protein SETIT_001218mg [Setaria italica]	[Legume lectin domain]	GO:0016020//membrane (Cellular Component); receptor-like protein kinase at4g00960	-	-
No	Chr4.g13364	346	364	559	1347	676	532	-1.00627	9.86e-06	0.000317677	PREDICTED: putative respiratory burst oxidase homolog protein H [Setaria italica]	[NADPH Oxidase],[respiratory burst oxidase],[NADPH- oxidase],[Respiratory burst]	GO:0022900//electron transport chain (Biological Process); GO:0098869//cellular oxidant detoxification (Biological Process); GO:0016021//integral component of membrane (Cellular Component); GO:0004601//peroxidase activity (Cellular Component); GO:0005509//calcium ion binding (Cellular Component); GO:0050664//oxidoreductase activity, acting on NAD(P)H, oxygen as acceptor (Cellular Component); resp…	-	-
No	Chr4.g12105	15	10	15	47	45	35	-1.73101	9.88e-06	0.00031801	hypothetical protein SETIT_004830mg [Setaria italica]	[FBD]	-	-	-
Yes	Chr19.g48101	57	77	70	37	18	16	1.52906	9.94e-06	0.000319384	hypothetical protein BAE44_0015024 [Dichanthelium oligosanthes]	[Protein of unknown function (DUF295)]	-	-	-
Yes	Chr4.g10737	353	344	396	149	164	170	1.07977	1.05e-05	0.000337073	PREDICTED: rhomboid-like protein 14, mitochondrial [Setaria italica]	[Rhomboid domain containing],[Rhomboid family]	GO:0006508//proteolysis (Biological Process); GO:0016021//integral component of membrane (Cellular Component); GO:0004252//serine-type endopeptidase activity (Cellular Component); GO:0008270//zinc ion binding (Cellular Component); rhomboid-like protein mitochondrial	K09651|RHBDD1	http://www.genome.jp/dbget-bin/www_bget?ko:K09651
Yes	Chr10.g31172	60	45	76	30	20	14	1.46247	1.06e-05	0.000338577	Protein TRANSPARENT TESTA 12 [Aegilops tauschii]	[Mate efflux family protein],[MatE]	GO:0006855//drug transmembrane transport (Biological Process); GO:0016021//integral component of membrane (Cellular Component); GO:0015238//drug transmembrane transporter activity (Cellular Component); GO:0015297//antiporter activity (Cellular Component); protein detoxification 29	-	-
Yes	Chr6.g19616	39	39	76	21	11	3	2.14017	1.08e-05	0.000343408	uncharacterized LOC100382094 [Zea mays]	[Hsp20/alpha crystallin family],[heat shock protein],[response to heat]	GO:0016021//integral component of membrane (Cellular Component); inactive protein restricted tev movement 2	-	-
No	Chr14.g38374	55	51	44	151	95	84	-1.14895	1.08e-05	0.000344007	hypothetical protein BAE44_0000656 [Dichanthelium oligosanthes]	[NA]	-	-	-
No	Chr2.g05357	115	68	127	54	43	27	1.2758	1.09e-05	0.000347067	PREDICTED: putative endo-1,3(4)-beta-glucanase 2 [Setaria italica]	[Endo-1,3(4)-Beta-Glucanase],[Glycosyl hydrolase family 81 ],[Glycosyl hydrolase family 81 protein],[Hydrolase]	GO:0006076//(1->3)-beta-D-glucan catabolic process (Biological Process); GO:0009986//cell surface (Cellular Component); GO:0042973//glucan endo-1,3-beta-D-glucosidase activity (Cellular Component); GO:0052861//glucan endo-1,3-beta-glucanase activity, C-3 substituted reducing group (Cellular Component); endo- -beta-glucanase 2	-	-
No	Chr6.g18192	15	11	13	56	31	44	-1.7976	1.1e-05	0.000349281	PREDICTED: putative endo-1,3(4)-beta-glucanase 2 [Setaria italica]	[Endo-1,3(4)-Beta-Glucanase],[Glycosyl hydrolase family 81 ],[Glycosyl hydrolase family 81 protein],[Hydrolase]	GO:0006076//(1->3)-beta-D-glucan catabolic process (Biological Process); GO:0009986//cell surface (Cellular Component); GO:0042973//glucan endo-1,3-beta-D-glucosidase activity (Cellular Component); GO:0052861//glucan endo-1,3-beta-glucanase activity, C-3 substituted reducing group (Cellular Component); endo- -beta-glucanase 2	-	-
No	Chr1.g01660	317	273	451	1724	581	491	-1.37354	1.1e-05	0.00034998	PREDICTED: crocetin glucosyltransferase 2-like [Setaria italica]	[UDP-glucoronosyl and UDP-glucosyl transferase],[UDP-Glycosyltransferase],[Transferase]	GO:0009813//flavonoid biosynthetic process (Biological Process); GO:0052696//flavonoid glucuronidation (Biological Process); GO:0043231//intracellular membrane-bounded organelle (Cellular Component); GO:0080043//quercetin 3-O-glucosyltransferase activity (Cellular Component); GO:0080044//quercetin 7-O-glucosyltransferase activity (Cellular Component); crocetin glucosyltransferase 2-like	K13691|SGT1	http://www.genome.jp/dbget-bin/www_bget?ko:K13691
Yes	Chr7.g21918	1681	1347	2883	1056	589	182	1.73054	1.11e-05	0.000350151	phenylalanine ammonia-lyase 5 [Miscanthus x giganteus]	[histidine ammonia-lyase],[Phenylalanine ammonia-lyase],[Phenylalanine ammonialyase]	GO:0006559//L-phenylalanine catabolic process (Biological Process); GO:0009800//cinnamic acid biosynthetic process (Biological Process); GO:0005737//cytoplasm (Cellular Component); GO:0045548//phenylalanine ammonia-lyase activity (Cellular Component); phenylalanine ammonia-lyase	K13064|PTAL	http://www.genome.jp/dbget-bin/www_bget?ko:K13064
Yes	Chr4.g12407	112	104	195	81	55	33	1.24695	1.13e-05	0.000355765	PREDICTED: 1,4-dihydroxy-2-naphthoyl-CoA synthase, peroxisomal [Setaria italica]	[synthase],[Enoyl-CoA hydratase/isomerase family],[Naphthoate synthase]	GO:0009234//menaquinone biosynthetic process (Biological Process); GO:0042372//phylloquinone biosynthetic process (Biological Process); GO:0005739//mitochondrion (Cellular Component); GO:0005777//peroxisome (Cellular Component); GO:0008935//1,4-dihydroxy-2-naphthoyl-CoA synthase activity (Cellular Component); -dihydroxy-2-naphthoyl- peroxisomal	K01661|menB	http://www.genome.jp/dbget-bin/www_bget?ko:K01661
No	Chr19.g49206	12	10	14	0	0	0	5.95358	1.13e-05	0.000356294	hypothetical protein F775_10882 [Aegilops tauschii]	[glucuronokinase activity],[GHMP kinases N terminal domain],[Ghmp kinase],[GHMP kinases C terminal ]	GO:0016310//phosphorylation (Biological Process); GO:0005737//cytoplasm (Cellular Component); GO:0005524//ATP binding (Cellular Component); GO:0016301//kinase activity (Cellular Component); GO:0016773//phosphotransferase activity, alcohol group as acceptor (Cellular Component); glucuronokinase 1-like	K16190|GLCAK	http://www.genome.jp/dbget-bin/www_bget?ko:K16190
Yes	Chr2.g03721	25	34	48	12	3	0	2.89976	1.14e-05	0.000360108	hypothetical protein BAE44_0005637 [Dichanthelium oligosanthes]	[Plant protein of unknown function]	-	-	-
Yes	Chr10.g32849	81	66	144	43	32	31	1.3755	1.15e-05	0.000362053	PREDICTED: GDSL esterase/lipase At1g71250-like [Setaria italica]	[GDSL esterase lipase],[GDSL-like Lipase/Acylhydrolase]	GO:0016021//integral component of membrane (Cellular Component); GO:0016788//hydrolase activity, acting on ester bonds (Cellular Component); gdsl esterase lipase at5g55050-like	-	-
No	Chr1.g00502	67	66	104	283	146	106	-1.17175	1.16e-05	0.000364327	Cytochrome P450 709B2 [Dichanthelium oligosanthes]	[Cytochrome p450],[cytochrome P450]	GO:0055114//oxidation-reduction process (Biological Process); GO:0005739//mitochondrion (Cellular Component); GO:0016021//integral component of membrane (Cellular Component); GO:0004497//monooxygenase activity (Cellular Component); GO:0005506//iron ion binding (Cellular Component); GO:0016705//oxidoreductase activity, acting on paired donors, with incorporation or reduction of molecular oxygen (C…	-	-
Yes	Chr6.g20539	79	98	181	61	19	9	2.06812	1.16e-05	0.000366163	protein trichome birefringence-like 34 [Sorghum bicolor]	[expressed protein],[Pfam:DUF231]	GO:0071554//cell wall organization or biogenesis (Biological Process); GO:0005794//Golgi apparatus (Cellular Component); GO:0016021//integral component of membrane (Cellular Component); GO:0016413//O-acetyltransferase activity (Cellular Component); protein trichome birefringence-like 34	-	-
No	Chr10.g32712	107	109	164	79	56	31	1.17135	1.17e-05	0.00036667	60S ribosomal protein L31 [Dichanthelium oligosanthes]	[60s ribosomal protein],[60S ribosomal protein],[(ribosomal) protein],[ribosomal protein]	GO:0002181//cytoplasmic translation (Biological Process); GO:0022625//cytosolic large ribosomal subunit (Cellular Component); GO:0003735//structural constituent of ribosome (Cellular Component); 60s ribosomal protein l31	K02910|RP-L31e, RPL31	http://www.genome.jp/dbget-bin/www_bget?ko:K02910
No	Chr17.g46024	23	10	40	3	1	0	4.14757	1.2e-05	0.000375368	60S ribosomal protein L31 [Dichanthelium oligosanthes]	[60s ribosomal protein],[60S ribosomal protein],[(ribosomal) protein],[ribosomal protein]	GO:0002181//cytoplasmic translation (Biological Process); GO:0022625//cytosolic large ribosomal subunit (Cellular Component); GO:0003735//structural constituent of ribosome (Cellular Component); 60s ribosomal protein l31	K02910|RP-L31e, RPL31	http://www.genome.jp/dbget-bin/www_bget?ko:K02910
Yes	Chr3.g08059	82	100	146	62	38	38	1.20275	1.21e-05	0.000379911	50S ribosomal protein L40 [Zea mays]	[plastid-specific 50S ribosomal protein 5, chloroplast precursor],[50S ribosomal protein 5],[plastid-specific 50S ribosomal protein 5],[Inherit from lilNOG: plastid-specific 50S ribosomal protein 5, chloroplast precursor]	GO:0009507//chloroplast (Cellular Component); 50s ribosomal protein l40	-	-
Yes	Chr8.g23511	21	12	26	1	0	0	5.68633	1.23e-05	0.000384522	PREDICTED: anthocyanidin reductase-like [Setaria italica]	[reductase],[NmrA-like family],[anthocyanidin reductase],[Nad-dependent epimerase dehydratase],[Male sterility protein]	GO:0003824//catalytic activity (Cellular Component); GO:0050662//coenzyme binding (Cellular Component); anthocyanidin reductase-like	K08695|ANR	http://www.genome.jp/dbget-bin/www_bget?ko:K08695
Yes	Chr12.g35892	107	98	149	67	32	49	1.20516	1.23e-05	0.000385523	PREDICTED: peptidyl-prolyl cis-trans isomerase FKBP42-like [Setaria italica]	[Peptidyl-prolyl cis-trans isomerase],[peptidylprolyl],[FKBP-type peptidyl-prolyl cis-trans isomerase]	GO:0000413//protein peptidyl-prolyl isomerization (Biological Process); GO:0030244//cellulose biosynthetic process (Biological Process); GO:0048366//leaf development (Biological Process); GO:0061077//chaperone-mediated protein folding (Biological Process); GO:0005789//endoplasmic reticulum membrane (Cellular Component); GO:0005886//plasma membrane (Cellular Component); GO:0016021//integral compon…	-	-
No	Chr20.g49606	202	192	340	897	354	390	-1.16459	1.24e-05	0.00038694	putative xyloglucan endotransglucosylase/hydrolase [Dichanthelium oligosanthes]	[Xyloglucan],[Xyloglucan endo-transglycosylase (XET) C-terminus],[xyloglucan]	GO:0010411//xyloglucan metabolic process (Biological Process); GO:0042546//cell wall biogenesis (Biological Process); GO:0071555//cell wall organization (Biological Process); GO:0005618//cell wall (Cellular Component); GO:0048046//apoplast (Cellular Component); GO:0004553//hydrolase activity, hydrolyzing O-glycosyl compounds (Cellular Component); GO:0016762//xyloglucan:xyloglucosyl transferase ac…	K08235|E2.4.1.207	http://www.genome.jp/dbget-bin/www_bget?ko:K08235
Yes	Chr9.g28479	46	35	64	14	12	0	2.48546	1.26e-05	0.000391273	aluminum-activated malate transporter 10 [Zea mays]	[aluminum-activated malate transporter],[Aluminum-activated malate transporter],[Aluminium activated malate transporter]	GO:0015743//malate transport (Biological Process); GO:0009705//plant-type vacuole membrane (Cellular Component); GO:0015140//malate transmembrane transporter activity (Cellular Component); aluminum-activated malate transporter 10-like	-	-
Yes	Chr4.g11432	131	119	129	80	62	41	1.0274	1.26e-05	0.000391273	PREDICTED: type IV inositol polyphosphate 5-phosphatase 3-like [Setaria italica]	[IPPc],[inositol],[type I inositol-1,4,5-trisphosphate 5-phosphatase]	-	-	-
No	Chr10.g29447	28	13	28	3	1	3	3.23453	1.26e-05	0.000391273	GDSL esterase/lipase EXL3 [Zea mays]	[GDSL esterase lipase],[GDSL-like Lipase/Acylhydrolase]	GO:0016021//integral component of membrane (Cellular Component); GO:0016788//hydrolase activity, acting on ester bonds (Cellular Component); gdsl esterase lipase exl3-like	-	-
No	Chr2.g06022	118	90	119	353	200	133	-1.05798	1.31e-05	0.000403649	UDP-glycosyltransferase 90A2 [Dichanthelium oligosanthes]	[UDP-glucoronosyl and UDP-glucosyl transferase],[UDP-Glycosyltransferase],[Transferase]	GO:0009812//flavonoid metabolic process (Biological Process); GO:0035251//UDP-glucosyltransferase activity (Cellular Component); udp-glycosyltransferase 90a2-like	-	-
Yes	Chr16.g43777	165	127	250	77	67	15	1.76072	1.31e-05	0.000403649	PREDICTED: COBRA-like protein 6 [Setaria italica]	[cobra-like protein],[COBRA-like protein]	GO:0009834//plant-type secondary cell wall biogenesis (Biological Process); GO:0010215//cellulose microfibril organization (Biological Process); GO:0016049//cell growth (Biological Process); GO:0005774//vacuolar membrane (Cellular Component); GO:0005886//plasma membrane (Cellular Component); GO:0016021//integral component of membrane (Cellular Component); GO:0031225//anchored component of membran…	-	-
Yes	Chr16.g43160	50	42	69	27	16	9	1.61025	1.32e-05	0.000406588	asparagine--tRNA ligase, chloroplastic/mitochondrial [Zea mays]	[asparaginyl-tRNA synthetase],[tRNA synthetases class II (D, K and N) ],[Asparaginyl-tRNA synthetase]	GO:0006421//asparaginyl-tRNA aminoacylation (Biological Process); GO:0005739//mitochondrion (Cellular Component); GO:0003676//nucleic acid binding (Cellular Component); GO:0004816//asparagine-tRNA ligase activity (Cellular Component); GO:0005524//ATP binding (Cellular Component); asparagine--trna chloroplastic mitochondrial-like	K01893|NARS, asnS	http://www.genome.jp/dbget-bin/www_bget?ko:K01893
No	Chr17.g44646	1	4	2	44	18	12	-3.33944	1.33e-05	0.000407954	2-oxoglutarate dehydrogenase, mitochondrial [Dichanthelium oligosanthes]	[2-oxoglutarate dehydrogenase, E1],[Dehydrogenase E1 component],[2-oxoglutarate dehydrogenase],[2oxoglutarate dehydrogenase]	GO:0006099//tricarboxylic acid cycle (Biological Process); GO:0005739//mitochondrion (Cellular Component); GO:0005829//cytosol (Cellular Component); GO:0045252//oxoglutarate dehydrogenase complex (Cellular Component); GO:0004591//oxoglutarate dehydrogenase (succinyl-transferring) activity (Cellular Component); 2-oxoglutarate mitochondrial-like	K00164|OGDH, sucA	http://www.genome.jp/dbget-bin/www_bget?ko:K00164
Yes	Chr9.g25864	2357	1919	1998	794	1067	841	1.12132	1.33e-05	0.000408818	limonoid UDP-glucosyltransferase isoform X1 [Zea mays]	[UDP-glucoronosyl and UDP-glucosyl transferase],[cinnamate beta-D-glucosyltransferase-like],[UDP-Glycosyltransferase],[Transferase]	GO:0009813//flavonoid biosynthetic process (Biological Process); GO:0052696//flavonoid glucuronidation (Biological Process); GO:0043231//intracellular membrane-bounded organelle (Cellular Component); GO:0080043//quercetin 3-O-glucosyltransferase activity (Cellular Component); GO:0080044//quercetin 7-O-glucosyltransferase activity (Cellular Component); limonoid udp-glucosyltransferase	-	-
No	Chr20.g49345	133	112	182	562	218	210	-1.19435	1.37e-05	0.00042008	PREDICTED: uncharacterized protein LOC101755100 isoform X1 [Setaria italica]	[NA]	-	-	-
Yes	Chr5.g14807	47	42	75	27	10	13	1.68394	1.38e-05	0.000421192	hypothetical protein ZEAMMB73_Zm00001d020689 [Zea mays]	[MFP1 attachment factor]	GO:0005739//mitochondrion (Cellular Component); mfp1 attachment factor 1	-	-
Yes	Chr16.g43430	205	277	284	177	110	64	1.14283	1.38e-05	0.000422493	uncharacterized protein LOC100274138 [Zea mays]	[Core component of nucleosome. Nucleosomes wrap and compact DNA into chromatin, limiting DNA accessibility to the cellular machineries which require DNA as a template. Histones thereby play a central role in transcription regulation, DNA repair, DNA replication and chromosomal stability. DNA accessibility is regulated via a complex set of post-translational modifications of histones, also called …	GO:0006342//chromatin silencing (Biological Process); GO:0000786//nucleosome (Cellular Component); GO:0000790//nuclear chromatin (Cellular Component); GO:0003677//DNA binding (Cellular Component); GO:0046982//protein heterodimerization activity (Cellular Component); probable histone	K11251|H2A	http://www.genome.jp/dbget-bin/www_bget?ko:K11251
Yes	Chr9.g28346	32	27	62	7	12	5	2.23444	1.39e-05	0.000423206	putative receptor-like protein kinase [Dichanthelium oligosanthes]	[receptor-like protein kinase],[Serine Threonine protein kinase],[STYKc]	GO:0006468//protein phosphorylation (Biological Process); GO:0004672//protein kinase activity (Cellular Component); GO:0005524//ATP binding (Cellular Component); probable receptor-like protein kinase at4g10390	-	-
Yes	Chr10.g32650	35	31	38	12	9	6	1.91424	1.4e-05	0.000425513	monodehydroascorbate reductase 4, peroxisomal isoform X1 [Sorghum bicolor]	[Monodehydroascorbate reductase],[Pyridine nucleotide-disulphide oxidoreductase],[Apoptosis-Inducing Factor],[monodehydroascorbate reductase],[pyridine nucleotide-disulfide oxidoreductase]	GO:0022900//electron transport chain (Biological Process); GO:0016020//membrane (Cellular Component); GO:0015036//disulfide oxidoreductase activity (Cellular Component); cytosolic monodehydroascorbate reductase	K08232|E1.6.5.4	http://www.genome.jp/dbget-bin/www_bget?ko:K08232
No	Chr4.g10616	153	121	189	588	229	228	-1.15597	1.42e-05	0.000433385	jasmonic acid-amido synthetase JAR2-like [Aegilops tauschii subsp. tauschii]	-	-	K14487|GH3	http://www.genome.jp/dbget-bin/www_bget?ko:K14487
No	Chr4.g11296	79	42	47	9	14	15	2.04647	1.44e-05	0.000439381	Os01g0160600 [Oryza sativa Japonica Group]	[Leucine Rich Repeat],[leucine rich repeat],[leucine Rich Repeat]	-	-	-
Yes	Chr11.g33857	78	53	103	39	27	10	1.60756	1.45e-05	0.000440802	putative histone H2AXb [Dichanthelium oligosanthes]	[histone h2a]	GO:0006342//chromatin silencing (Biological Process); GO:0000786//nucleosome (Cellular Component); GO:0000790//nuclear chromatin (Cellular Component); GO:0003677//DNA binding (Cellular Component); GO:0046982//protein heterodimerization activity (Cellular Component); probable histone h2axb	K11251|H2A	http://www.genome.jp/dbget-bin/www_bget?ko:K11251
Yes	Chr10.g31407	88	66	141	38	21	2	2.31829	1.49e-05	0.000451978	uncharacterized protein LOC8059268 isoform X1 [Sorghum bicolor]	[NA]	GO:0005739//mitochondrion (Cellular Component); GO:0009536//plastid (Cellular Component); plastid transcriptionally active 3 isoform 1	-	-
Yes	Chr7.g21733	1022	820	881	289	390	386	1.23887	1.5e-05	0.000454065	Nudix hydrolase 8 [Dichanthelium oligosanthes]	[NUDIX domain],[nudix (nucleoside diphosphate linked moiety X)-type motif 6],[Nudix hydrolase]	GO:0005829//cytosol (Cellular Component); GO:0009536//plastid (Cellular Component); GO:0016787//hydrolase activity (Cellular Component); nudix hydrolase 8-like	-	-
Yes	Chr9.g28002	71	47	97	26	28	8	1.74726	1.51e-05	0.000455795	uncharacterized protein LOC100191573 isoform 2 [Zea mays]	[Protein of unknown function (DUF561)]	GO:0055114//oxidation-reduction process (Biological Process); GO:0009536//plastid (Cellular Component); GO:0016491//oxidoreductase activity (Cellular Component); GO:0051287//NAD binding (Cellular Component); uncharacterized protein ycf23-like	-	-
Yes	Chr5.g17370	104	126	142	79	57	35	1.10552	1.56e-05	0.000470184	mitochondrial carrier C12B10.09 [Zea mays]	[Mitochondrial carrier protein],[mitochondrial carrier protein]	GO:0006412//translation (Biological Process); GO:0055085//transmembrane transport (Biological Process); GO:0016021//integral component of membrane (Cellular Component); GO:0003735//structural constituent of ribosome (Cellular Component); s-adenosylmethionine carrier chloroplastic mitochondrial-like	K15111|SLC25A26	http://www.genome.jp/dbget-bin/www_bget?ko:K15111
No	Chr5.g14922	10	17	18	63	51	30	-1.70136	1.57e-05	0.000471923	PREDICTED: cyclin-SDS-like [Setaria italica]	[cell division],[Cyclin, C-terminal domain],[g2 mitotic-specific]	GO:0007129//synapsis (Biological Process); n-terminal domain containing protein isoform x1	-	-
Yes	Chr8.g24864	46	33	60	16	16	9	1.70185	1.59e-05	0.000477294	Purple acid phosphatase 22 [Dichanthelium oligosanthes]	[Hydrolyzes cAMP to 5'-AMP. Plays an important regulatory role in modulating the intracellular concentration of cAMP, thereby influencing cAMP-dependent processes (By similarity)],[Purple acid phosphatase],[Calcineurin-like phosphoesterase]	GO:0016311//dephosphorylation (Biological Process); GO:0016021//integral component of membrane (Cellular Component); GO:0003993//acid phosphatase activity (Cellular Component); GO:0046872//metal ion binding (Cellular Component); purple acid phosphatase 22-like	-	-
Yes	Chr9.g28629	130	103	140	33	30	54	1.54596	1.59e-05	0.000478351	hypothetical protein [Zea mays]	[Protein of unknown function (DUF1218)]	GO:0016021//integral component of membrane (Cellular Component); uncharacterized protein loc100194275	-	-
Yes	Chr8.g24193	455	372	751	306	139	49	1.73062	1.62e-05	0.000485842	PREDICTED: uncharacterized membrane protein At1g06890-like [Setaria italica]	[Triose-phosphate Transporter family],[solute carrier family 35 member]	GO:0016021//integral component of membrane (Cellular Component); uncharacterized membrane protein at1g06890-like	K15285|SLC35E3	http://www.genome.jp/dbget-bin/www_bget?ko:K15285
Yes	Chr8.g25218	66	43	86	20	27	11	1.67495	1.66e-05	0.0004966	PREDICTED: uncharacterized protein LOC101777779 [Setaria italica]	[ribonuclease P MRP 25kDa],[Inherit from KOG: ribonuclease P MRP 25kDa],[DSBA-like thioredoxin domain containing protein],[Inherit from lilNOG: DSBA-like thioredoxin domain containing protein]	-	-	-
Yes	Chr6.g19917	612	576	626	261	303	279	1.01295	1.67e-05	0.000499344	uncharacterized protein LOC8059995 [Sorghum bicolor]	[alpha beta hydrolase fold],[hydrolase, alpha beta fold family protein],[Putative lysophospholipase],[Monoglyceride lipase]	GO:0006629//lipid metabolic process (Biological Process); GO:0016020//membrane (Cellular Component); GO:0016298//lipase activity (Cellular Component); monoglyceride lipase-like	-	-
Yes	Chr9.g26961	684	520	1153	38	21	0	5.4085	1.68e-05	0.000501024	PREDICTED: proline-rich protein 4-like [Brachypodium distachyon]	[Proline-rich protein],[POEI3 - Pollen Ole e I allergen and extensin family protein precursor, expressed],[Pollen proteins Ole e I like]	-	-	-
Yes	Chr1.g03361	70	63	87	31	34	21	1.29604	1.71e-05	0.000508186	PREDICTED: protein argonaute 1D [Oryza brachyantha]	[Eukaryotic translation initiation factor 2C],[Piwi],[eukaryotic translation initiation factor 2c]	GO:0031047//gene silencing by RNA (Biological Process); GO:0005739//mitochondrion (Cellular Component); GO:0003676//nucleic acid binding (Cellular Component); protein argonaute 1d	K11593|ELF2C	http://www.genome.jp/dbget-bin/www_bget?ko:K11593
Yes	Chr8.g23437	16	16	36	2	0	0	5.05248	1.75e-05	0.000517104	36.4 kDa proline-rich protein precursor [Zea mays]	[AAI]	GO:0016020//membrane (Cellular Component); 14 kda proline-rich	-	-
Yes	Chr10.g30620	137	123	193	106	69	46	1.00925	1.76e-05	0.000519905	plant-specific domain TIGR01568 family protein [Zea mays]	[DUF623 domain containing protein, expressed],[Pfam:DUF623]	GO:0005739//mitochondrion (Cellular Component); transcription repressor ofp7-like	-	-
No	Chr2.g03456	41	50	67	130	95	102	-1.11444	1.77e-05	0.000523723	Transcription factor MYB39 [Dichanthelium oligosanthes]	[transcription factor],[Myblike DNAbinding domain containing protein],[Typical P-type R2R3 Myb protein],[Transcription factor]	GO:0003677//DNA binding (Cellular Component); transcription factor myb39	K09422|MYBP	http://www.genome.jp/dbget-bin/www_bget?ko:K09422
No	Chr15.g40777	2	4	5	32	14	28	-2.81372	1.78e-05	0.000524365	PREDICTED: putative inactive cadmium/zinc-transporting ATPase HMA3 [Setaria italica]	[E1-E2 ATPase],[p-type ATPase],[Copper-transporting ATPase]	GO:0006812//cation transport (Biological Process); GO:0016021//integral component of membrane (Cellular Component); GO:0044464//cell part (Cellular Component); GO:0016787//hydrolase activity (Cellular Component); GO:0046915//transition metal ion transmembrane transporter activity (Cellular Component); GO:0072509//divalent inorganic cation transmembrane transporter activity (Cellular Component); h…	K01534|zntA	http://www.genome.jp/dbget-bin/www_bget?ko:K01534
No	Chr12.g34969	77	80	68	158	176	165	-1.22756	1.82e-05	0.000535212	PREDICTED: phragmoplast orienting kinesin 2 [Setaria italica]	[kinesin motor domain containing protein],[KISc],[Kinesin family member]	GO:0000281//mitotic cytokinesis (Biological Process); GO:0000166//nucleotide binding (Cellular Component); phragmoplast orienting kinesin 2	K10400|KIF15	http://www.genome.jp/dbget-bin/www_bget?ko:K10400
No	Chr13.g37759	144	123	195	74	84	46	1.11199	1.84e-05	0.000540597	PREDICTED: anthocyanidin 5,3-O-glucosyltransferase-like [Setaria italica]	[UDP-glucoronosyl and UDP-glucosyl transferase],[UDP-Glycosyltransferase],[Transferase]	GO:0009812//flavonoid metabolic process (Biological Process); GO:0035251//UDP-glucosyltransferase activity (Cellular Component); anthocyanidin -o-glucosyltransferase-like	-	-
No	Chr6.g18640	170	110	271	846	304	302	-1.3924	1.85e-05	0.000541855	PREDICTED: pyruvate decarboxylase 2 [Setaria italica]	[Pyruvate decarboxylase isozyme],[Pyruvate decarboxylase]	GO:0000287//magnesium ion binding (Cellular Component); GO:0004737//pyruvate decarboxylase activity (Cellular Component); GO:0030976//thiamine pyrophosphate binding (Cellular Component); pyruvate decarboxylase 2	K01568|E4.1.1.1, pdc	http://www.genome.jp/dbget-bin/www_bget?ko:K01568
Yes	Chr1.g00725	50	51	51	20	20	8	1.64293	1.87e-05	0.000546045	putative HSP20-like chaperone domain family protein [Zea mays]	[Nuclear movement family protein],[CS domain],[nudC domain containing]	-	-	-
Yes	Chr18.g46492	123	128	256	102	57	35	1.36686	1.88e-05	0.000546812	PREDICTED: heat shock protein 90-5, chloroplastic-like [Setaria italica]	[heat shock protein],[Heat shock protein],[Molecular chaperone. Has ATPase activity (By similarity)],[K09487 heat shock protein 90kDa beta]	GO:0006457//protein folding (Biological Process); GO:0006950//response to stress (Biological Process); GO:0009536//plastid (Cellular Component); GO:0005524//ATP binding (Cellular Component); GO:0051082//unfolded protein binding (Cellular Component); heat shock protein 90- chloroplastic-like	K09487|HSP90B, TRA1	http://www.genome.jp/dbget-bin/www_bget?ko:K09487
Yes	Chr4.g13288	2269	1578	1735	883	896	850	1.00511	1.88e-05	0.000546847	PREDICTED: uncharacterized protein LOC101774622 [Setaria italica]	[NA]	GO:0009658//chloroplast organization (Biological Process); GO:0045893//positive regulation of transcription, DNA-templated (Biological Process); GO:0071805//potassium ion transmembrane transport (Biological Process); GO:0005634//nucleus (Cellular Component); GO:0016021//integral component of membrane (Cellular Component); GO:0003677//DNA binding (Cellular Component); GO:0008270//zinc ion binding …	-	-
Yes	Chr9.g27141	168	134	139	26	65	14	2.00366	1.89e-05	0.000548451	protein TIFY 11e-like [Aegilops tauschii subsp. tauschii]	[Divergent CCT motif]	GO:0050794//regulation of cellular process (Biological Process); GO:0050896//response to stimulus (Biological Process); GO:0097659//nucleic acid-templated transcription (Biological Process); zim motif family protein	K13464|JAZ	http://www.genome.jp/dbget-bin/www_bget?ko:K13464
Yes	Chr14.g38411	302	308	527	258	157	82	1.19225	1.94e-05	0.000563253	PREDICTED: phosphoglycerate mutase-like protein AT74H [Oryza brachyantha]	[phosphoglycerate],[PGAM],[Phosphoglycerate mutase],[phosphoglycerate mutase]	GO:0016311//dephosphorylation (Biological Process); GO:0005739//mitochondrion (Cellular Component); GO:0005829//cytosol (Cellular Component); GO:0009536//plastid (Cellular Component); GO:0050278//sedoheptulose-bisphosphatase activity (Cellular Component); phosphoglycerate mutase-like protein at74h	-	-
Yes	Chr4.g10821	47	49	59	29	9	9	1.74168	1.95e-05	0.000565829	DNA gyrase subunit B, chloroplastic/mitochondrial [Dichanthelium oligosanthes]	[DNA gyrase negatively supercoils closed circular double- stranded DNA in an ATP-dependent manner and also catalyzes the interconversion of other topological isomers of double-stranded DNA rings, including catenanes and knotted rings (By similarity)],[Control of topological states of DNA by transient breakage and subsequent rejoining of DNA strands. Topoisomerase II makes double-strand breaks (By…	GO:0006265//DNA topological change (Biological Process); GO:0006268//DNA unwinding involved in DNA replication (Biological Process); GO:0007059//chromosome segregation (Biological Process); GO:0005694//chromosome (Cellular Component); GO:0005739//mitochondrion (Cellular Component); GO:0009295//nucleoid (Cellular Component); GO:0009330//DNA topoisomerase complex (ATP-hydrolyzing) (Cellular Compone…	K02470|gyrB	http://www.genome.jp/dbget-bin/www_bget?ko:K02470
No	Chr20.g49875	7	9	22	0	0	0	5.99092	1.97e-05	0.000570598	hypothetical protein BAE44_0015746 [Dichanthelium oligosanthes]	[Dirigent-like protein]	GO:0009699//phenylpropanoid biosynthetic process (Biological Process); GO:0042349//guiding stereospecific synthesis activity (Cellular Component); dirigent protein 21-like	-	-
Yes	Chr2.g03899	13	16	33	2	1	0	4.32602	1.99e-05	0.000576168	pectinesterase precursor [Zea mays]	[pectinesterase],[Pectinesterase]	GO:0071555//cell wall organization (Biological Process); GO:0071944//cell periphery (Cellular Component); GO:0030599//pectinesterase activity (Cellular Component); GO:0046910//pectinesterase inhibitor activity (Cellular Component); probable pectinesterase pectinesterase inhibitor 12	-	-
No	Chr5.g16463	250	212	292	1015	497	281	-1.20506	2.01e-05	0.000579973	lipoxygenase [Eleusine coracana]	[Plant lipoxygenase may be involved in a number of diverse aspects of plant physiology including growth and development, pest resistance, and senescence or responses to wounding (By similarity)]	GO:0031408//oxylipin biosynthetic process (Biological Process); GO:0055114//oxidation-reduction process (Biological Process); GO:0016702//oxidoreductase activity, acting on single donors with incorporation of molecular oxygen, incorporation of two atoms of oxygen (Cellular Component); GO:0046872//metal ion binding (Cellular Component); probable linoleate 9s-lipoxygenase 4	K15718|LOX1_5	http://www.genome.jp/dbget-bin/www_bget?ko:K15718
Yes	Chr15.g41111	124	107	185	96	54	38	1.12605	2.01e-05	0.000579973	asparagine--tRNA ligase, chloroplastic/mitochondrial [Zea mays]	[asparaginyl-tRNA synthetase],[tRNA synthetases class II (D, K and N) ],[Asparaginyl-tRNA synthetase]	GO:0006421//asparaginyl-tRNA aminoacylation (Biological Process); GO:0005739//mitochondrion (Cellular Component); GO:0003676//nucleic acid binding (Cellular Component); GO:0004816//asparagine-tRNA ligase activity (Cellular Component); GO:0005524//ATP binding (Cellular Component); asparagine--trna chloroplastic mitochondrial	K01893|NARS, asnS	http://www.genome.jp/dbget-bin/www_bget?ko:K01893
Yes	Chr15.g41966	17	18	32	3	4	0	3.2134	2.01e-05	0.000579973	hypothetical protein OsJ_25348 [Oryza sativa Japonica Group]	[Protein of unknown function (DUF679)]	GO:0016020//membrane (Cellular Component); GO:0043231//intracellular membrane-bounded organelle (Cellular Component); GO:0044444//cytoplasmic part (Cellular Component); uncharacterized protein loc4344094	-	-
Yes	Chr17.g44937	84	41	78	27	20	4	2.0002	2.01e-05	0.000579973	PREDICTED: QWRF motif-containing protein 4-like isoform X1 [Setaria italica]	[expressed protein],[Family of unknown function (DUF566) ]	-	-	-
Yes	Chr17.g44398	441	393	478	219	260	116	1.09563	2.03e-05	0.000584971	PREDICTED: NEP1-interacting protein-like 1 [Setaria italica]	[finger protein],[zinc ion binding],[Zinc finger, C3HC4 type (RING finger)]	GO:0009536//plastid (Cellular Component); GO:0016020//membrane (Cellular Component); GO:0046872//metal ion binding (Cellular Component); nep1-interacting 1	-	-
Yes	Chr16.g43268	30	26	45	12	8	2	2.18338	2.11e-05	0.000607112	uncharacterized protein LOC100274215 isoform X1 [Zea mays]	[Removes the N-terminal methionine from nascent proteins (By similarity)]	GO:0006508//proteolysis (Biological Process); GO:0070084//protein initiator methionine removal (Biological Process); GO:0005739//mitochondrion (Cellular Component); GO:0009507//chloroplast (Cellular Component); GO:0046872//metal ion binding (Cellular Component); GO:0070006//metalloaminopeptidase activity (Cellular Component); methionine aminopeptidase chloroplastic-like	K01265|E3.4.11.18, map	http://www.genome.jp/dbget-bin/www_bget?ko:K01265
Yes	Chr15.g41938	45	44	60	23	15	14	1.47733	2.19e-05	0.000624725	PREDICTED: 10 kDa chaperonin-like [Oryza brachyantha]	[10 kda heat shock protein],[Cpn10],[Binds to cpn60 in the presence of Mg-ATP and suppresses the ATPase activity of the latter (By similarity)],[10 kDa chaperonin-like]	GO:0006986//response to unfolded protein (Biological Process); GO:0051085//chaperone mediated protein folding requiring cofactor (Biological Process); GO:0005759//mitochondrial matrix (Cellular Component); GO:0046872//metal ion binding (Cellular Component); GO:0051082//unfolded protein binding (Cellular Component); GO:0051087//chaperone binding (Cellular Component); chaperonin	K04078|groES, HSPE1	http://www.genome.jp/dbget-bin/www_bget?ko:K04078
Yes	Chr4.g12208	261	209	407	202	121	70	1.14449	2.22e-05	0.00063196	PREDICTED: DEAD-box ATP-dependent RNA helicase 25-like [Setaria italica]	[purine NTP-dependent helicase activity],[Type III restriction enzyme, res subunit],[DEAD-box ATP-dependent RNA helicase],[atp-dependent rna helicase]	GO:0006508//proteolysis (Biological Process); GO:0009408//response to heat (Biological Process); GO:0010304//PSII associated light-harvesting complex II catabolic process (Biological Process); GO:0010501//RNA secondary structure unwinding (Biological Process); GO:0005739//mitochondrion (Cellular Component); GO:0009941//chloroplast envelope (Cellular Component); GO:0016020//membrane (Cellular Comp…	K17679|MSS116	http://www.genome.jp/dbget-bin/www_bget?ko:K17679
Yes	Chr19.g49166	15	20	42	6	1	0	3.47609	2.22e-05	0.000633317	PREDICTED: protein trichome birefringence-like 34 isoform X3 [Setaria italica]	[Pfam:DUF231],[expressed protein]	GO:0071554//cell wall organization or biogenesis (Biological Process); GO:0005794//Golgi apparatus (Cellular Component); GO:0016021//integral component of membrane (Cellular Component); GO:0016413//O-acetyltransferase activity (Cellular Component); protein trichome birefringence-like 34	-	-
Yes	Chr3.g07495	175	181	333	99	72	13	1.92712	2.25e-05	0.000640625	uncharacterized protein LOC8061351 [Sorghum bicolor]	[Glyco_10],[hydrolase family 10 protein],[hydrolase family 10]	GO:0045493//xylan catabolic process (Biological Process); GO:0004553//hydrolase activity, hydrolyzing O-glycosyl compounds (Cellular Component); tpa: glycosyl hydrolase family 10 protein	-	-
Yes	Chr1.g02217	113	88	151	70	54	42	1.02992	2.25e-05	0.000640625	Heat stress transcription factor B-1 [Dichanthelium oligosanthes]	[heat shock factor],[Transcription factor],[transcription factor],[heat stress transcription factor],[HSF-type DNA-binding]	GO:0006355//regulation of transcription, DNA-templated (Biological Process); GO:0006950//response to stress (Biological Process); GO:0044424//intracellular part (Cellular Component); GO:0003677//DNA binding (Cellular Component); heat stress transcription factor b-1-like	K09419|HSFF	http://www.genome.jp/dbget-bin/www_bget?ko:K09419
Yes	Chr9.g28416	142	115	118	43	35	56	1.39531	2.37e-05	0.000671921	PREDICTED: probable trehalose-phosphate phosphatase 1 [Setaria italica]	[Removes the phosphate from trehalose 6-phosphate to produce free trehalose. Trehalose accumulation in plant may improve abiotic stress tolerance],[Trehalose-phosphatase],[trehalose biosynthetic process]	GO:0005992//trehalose biosynthetic process (Biological Process); GO:0009409//response to cold (Biological Process); GO:0009651//response to salt stress (Biological Process); GO:0016311//dephosphorylation (Biological Process); GO:0004805//trehalose-phosphatase activity (Cellular Component); probable trehalose-phosphate phosphatase 1	K01087|otsB	http://www.genome.jp/dbget-bin/www_bget?ko:K01087
No	Chr6.g19566	59	63	40	122	166	158	-1.54909	2.39e-05	0.000675231	viviparous 14 [Sorghum bicolor]	[9-cis-epoxy-carotenoid dioxygenase],[dioxygenase],[9-cis-epoxycarotenoid dioxygenase],[9-cis-epoxycarotenoid dioxygenase 1]	GO:0009688//abscisic acid biosynthetic process (Biological Process); GO:0055114//oxidation-reduction process (Biological Process); GO:0009570//chloroplast stroma (Cellular Component); GO:0045549//9-cis-epoxycarotenoid dioxygenase activity (Cellular Component); GO:0046872//metal ion binding (Cellular Component); 9-cis-epoxycarotenoid dioxygenase	K09840|NCED	http://www.genome.jp/dbget-bin/www_bget?ko:K09840
Yes	Chr14.g39088	52	39	88	11	19	1	2.46854	2.41e-05	0.00068063	hypothetical protein BAE44_0018818 [Dichanthelium oligosanthes]	[NA]	GO:0009536//plastid (Cellular Component); GO:0016020//membrane (Cellular Component); udp-d-xylose:l-fucose alpha- -d-xylosyltransferase mgp4-like	-	-
Yes	Chr2.g04029	258	200	381	150	117	37	1.4588	2.42e-05	0.000683243	PREDICTED: uncharacterized protein LOC4340492 [Oryza sativa Japonica Group]	[Plastocyanin-like domain]	GO:0009055//electron carrier activity (Cellular Component); blue copper	-	-
No	Chr5.g15564	13	14	7	0	0	0	5.91978	2.44e-05	0.000687297	E3 ubiquitin-protein ligase EL5 [Sorghum bicolor]	[finger protein],[zinc ion binding],[Zinc finger, C3HC4 type (RING finger)]	-	-	-
No	Chr15.g40400	102	96	134	74	51	37	1.00295	2.44e-05	0.000687328	PREDICTED: uncharacterized protein LOC101775104 [Setaria italica]	[mTERF],[mitochondrial transcription termination]	GO:0006355//regulation of transcription, DNA-templated (Biological Process); GO:0005739//mitochondrion (Cellular Component); GO:0009506//plasmodesma (Cellular Component); GO:0009507//chloroplast (Cellular Component); GO:0003690//double-stranded DNA binding (Cellular Component); mitochondrial transcription termination factor family protein	K15032|MTERFD	http://www.genome.jp/dbget-bin/www_bget?ko:K15032
No	Chr10.g32692	29	31	45	13	9	2	2.12297	2.45e-05	0.000690192	pyrophosphate--fructose 6-phosphate 1-phosphotransferase subunit alpha [Sorghum bicolor]	[phosphohexokinase],[Pyrophosphate--fructose 6-phosphate 1-phosphotransferase subunit],[Phosphofructokinase],[pyrophosphate--fructose 6-phosphate 1-phosphotransferase]	GO:0006002//fructose 6-phosphate metabolic process (Biological Process); GO:0046835//carbohydrate phosphorylation (Biological Process); GO:0061615//glycolytic process through fructose-6-phosphate (Biological Process); GO:0005737//cytoplasm (Cellular Component); GO:0003872//6-phosphofructokinase activity (Cellular Component); GO:0005524//ATP binding (Cellular Component); GO:0047334//diphosphate-fr…	K00895|E2.7.1.90, pfk	http://www.genome.jp/dbget-bin/www_bget?ko:K00895
No	Chr19.g48291	123	138	227	87	65	67	1.07999	2.47e-05	0.000693595	uncharacterized protein LOC100304356 [Zea mays]	[NA]	GO:0055114//oxidation-reduction process (Biological Process); GO:0009536//plastid (Cellular Component); GO:0010181//FMN binding (Cellular Component); GO:0016491//oxidoreductase activity (Cellular Component); uncharacterized protein at3g49140-like	-	-
No	Chr3.g08815	174	163	322	146	73	74	1.12889	2.5e-05	0.000702593	fasciclin-like arabinogalactan protein 11 [Sorghum bicolor]	[fasciclin-like arabinogalactan protein],[Fasciclin domain],[FAS1]	GO:0016020//membrane (Cellular Component); fasciclin-like arabinogalactan protein 11	-	-
No	Chr15.g41569	547	461	452	865	1220	984	-1.17045	2.5e-05	0.000702593	polyol transporter 5 [Zea mays]	[Transporter],[transporter],[Sugar (and other) transporter]	GO:0015992//proton transport (Biological Process); GO:0046323//glucose import (Biological Process); GO:1904659//glucose transmembrane transport (Biological Process); GO:0005887//integral component of plasma membrane (Cellular Component); GO:0005351//sugar:proton symporter activity (Cellular Component); GO:0005355//glucose transmembrane transporter activity (Cellular Component); polyol transporter…	-	-
No	Chr2.g03903	678	664	1020	640	293	214	1.0635	2.5e-05	0.000702593	hypothetical protein OsI_21998 [Oryza sativa Indica Group]	[transcription factor],[Transcription factor]	GO:0006355//regulation of transcription, DNA-templated (Biological Process); GO:0005634//nucleus (Cellular Component); GO:0005739//mitochondrion (Cellular Component); GO:0003677//DNA binding (Cellular Component); GO:0003700//transcription factor activity, sequence-specific DNA binding (Cellular Component); ethylene-responsive transcription factor 1-like	K09286|EREBP	http://www.genome.jp/dbget-bin/www_bget?ko:K09286
Yes	Chr1.g01866	762	609	764	190	299	294	1.30818	2.59e-05	0.000723398	PREDICTED: mitochondrial outer membrane protein porin 1 [Setaria italica]	[voltage-dependent anion channel],[mitochondrial outer membrane protein porin],[Eukaryotic porin],[membrane protein porin]	GO:1903959//regulation of anion transmembrane transport (Biological Process); GO:0005741//mitochondrial outer membrane (Cellular Component); GO:0016021//integral component of membrane (Cellular Component); GO:0008308//voltage-gated anion channel activity (Cellular Component); mitochondrial outer membrane protein porin 1	K15040|VDAC2	http://www.genome.jp/dbget-bin/www_bget?ko:K15040
[truncated: 1,847 more rows]
