# Supplementary material for: Whole transcriptome analysis resulted in the identification of Chinese sprangletop (Leptochloa chinensis) genes involved in cyhalofop-butyl tolerance
Source: BMC Genomics. 2021 Jul 9;22:521. doi: 10.1186/s12864-021-07856-z (PMC8268407; doi:10.1186/s12864-021-07856-z)
Supplement: Supplementary file 5 — Additional file 5. The differentially expressed gene list between SE and SC. [file 12864_2021_7856_MOESM5_ESM.xls]

## Sheet: Additional file5
The differentially expressed gene list between SE and SC
Exclusively	Gene_ID	SE-1	SE-2	SE-3	SC-1	SC-2	SC-3	log2FoldChange	Pvalue	padj	description	eggclass_anno	GO_anno	KEGG_entry	KEGG_url
No	Chr4.g12064	1388	1097	752	5360	4064	5572	-2.42444	4.26e-63	1.32e-58	unknown [Zea mays]	[Cytokinin riboside 5'-monophosphate phosphoribohydrolase],[decarboxylase],[Possible lysine decarboxylase]	GO:0009691//cytokinin biosynthetic process (Biological Process); GO:0010076//maintenance of floral meristem identity (Biological Process); GO:0010077//maintenance of inflorescence meristem identity (Biological Process); GO:0010083//regulation of vegetative meristem growth (Biological Process); GO:0048832//specification of plant organ number (Biological Process); GO:0005634//nucleus (Cellular Comp…	K06966|K06966	http://www.genome.jp/dbget-bin/www_bget?ko:K06966
No	Chr19.g48964	20	30	10	895	448	691	-5.26048	7.2e-53	1.11e-48	Cytochrome P450 94C1 [Dichanthelium oligosanthes]	[Cytochrome p450],[cytochrome P450]	GO:0055114//oxidation-reduction process (Biological Process); GO:0016021//integral component of membrane (Cellular Component); GO:0004497//monooxygenase activity (Cellular Component); GO:0005506//iron ion binding (Cellular Component); GO:0016705//oxidoreductase activity, acting on paired donors, with incorporation or reduction of molecular oxygen (Cellular Component); GO:0020037//heme binding (Ce…	-	-
No	Chr7.g22850	303	255	166	5079	1984	3562	-4.05607	1.59e-48	1.64e-44	PREDICTED: transcription factor bHLH35-like [Setaria italica]	[transcription factor],[Transcription factor],[Helix-loop-helix DNA-binding domain]	GO:0005634//nucleus (Cellular Component); GO:0046983//protein dimerization activity (Cellular Component); transcription factor bhlh35	-	-
No	Chr3.g09755	356	190	186	1073	1032	1444	-2.51087	4.89e-39	3.78e-35	PREDICTED: heat shock 70 kDa protein [Setaria italica]	[heat shock],[Heat shock cognate 70 kDa],[MreB/Mbl protein],[Heat shock protein]	GO:0005524//ATP binding (Cellular Component); probable mediator of rna polymerase ii transcription subunit 37c	K03283|HSPA1_8	http://www.genome.jp/dbget-bin/www_bget?ko:K03283
No	Chr6.g17859	14	20	15	232	219	339	-4.18053	8.18e-39	5.07e-35	Heat stress transcription factor A-2d [Dichanthelium oligosanthes]	[HSF-type DNA-binding],[Transcription factor],[transcription factor]	GO:0006807//nitrogen compound metabolic process (Biological Process); GO:0044238//primary metabolic process (Biological Process); GO:0044249//cellular biosynthetic process (Biological Process); GO:0044710//single-organism metabolic process (Biological Process); GO:1901576//organic substance biosynthetic process (Biological Process); heat stress transcription factor a-2d	K09419|HSFF	http://www.genome.jp/dbget-bin/www_bget?ko:K09419
No	Chr16.g42585	196	157	105	764	492	691	-2.29444	7.55e-34	3.89e-30	Leucine-rich repeat extensin-like protein 6 [Dichanthelium oligosanthes]	[leucine-rich repeat extensin-like protein],[Leucine Rich Repeat]	-	-	-
No	Chr5.g16467	235	161	143	589	504	602	-1.87023	3.74e-30	1.66e-26	PREDICTED: pre-mRNA-splicing factor 18 isoform X4 [Setaria italica]	[Prp18 domain],[PRP18 pre-mRNA processing factor 18 homolog],[pre-mRNA-splicing factor]	GO:0030529//intracellular ribonucleoprotein complex (Cellular Component); GO:0044428//nuclear part (Cellular Component); prp18 domain containing expressed	K12817|PRPF18, PRP18	http://www.genome.jp/dbget-bin/www_bget?ko:K12817
No	Chr10.g32815	170	195	124	1872	815	1362	-3.20126	9.29e-30	3.6e-26	PREDICTED: histone-lysine N-methyltransferase setd3 [Oryza sativa Japonica Group]	[SET domain-containing protein],[SET domain containing],[set domain containing],[Rubisco LSMT substrate-binding]	GO:0018026//peptidyl-lysine monomethylation (Biological Process); GO:0009507//chloroplast (Cellular Component); GO:0016279//protein-lysine N-methyltransferase activity (Cellular Component); histone-lysine n-methyltransferase setd3	-	-
No	Chr6.g18476	1568	1469	1243	4606	4220	5517	-1.9225	2.25e-28	7.74e-25	putative transformer serine/arginine-rich ribonucleoprotein [Oryza sativa Japonica Group]	[RNA binding motif protein],[RNA recognition motif. (a.k.a. RRM, RBD, or RNP domain)]	GO:0009536//plastid (Cellular Component); GO:0000166//nucleotide binding (Cellular Component); GO:0003676//nucleic acid binding (Cellular Component); serine arginine-rich splicing factor sr45a isoform x1	K12897|TRA2	http://www.genome.jp/dbget-bin/www_bget?ko:K12897
No	Chr20.g50224	46	54	40	561	258	420	-3.29388	3.77e-28	1.17e-24	Cytochrome P450 94C1 [Dichanthelium oligosanthes]	[Cytochrome p450],[cytochrome P450]	GO:0055114//oxidation-reduction process (Biological Process); GO:0016021//integral component of membrane (Cellular Component); GO:0004497//monooxygenase activity (Cellular Component); GO:0005506//iron ion binding (Cellular Component); GO:0016705//oxidoreductase activity, acting on paired donors, with incorporation or reduction of molecular oxygen (Cellular Component); GO:0020037//heme binding (Ce…	-	-
No	Chr5.g17069	130	136	76	1153	491	904	-3.06503	9.97e-27	2.81e-23	indole-3-glycerol phosphate lyase, chloroplastic [Sorghum bicolor]	[Indole-3-glycerol phosphate lyase],[tryptophan synthase],[The alpha subunit is responsible for the aldol cleavage of indoleglycerol phosphate to indole and glyceraldehyde 3- phosphate (By similarity)]	GO:0000162//tryptophan biosynthetic process (Biological Process); GO:0009507//chloroplast (Cellular Component); GO:0004834//tryptophan synthase activity (Cellular Component); GO:0030170//pyridoxal phosphate binding (Cellular Component); GO:0033984//indole-3-glycerol-phosphate lyase activity (Cellular Component); indole synthase	K13222|BX1, IGL	http://www.genome.jp/dbget-bin/www_bget?ko:K13222
Yes	Chr7.g22842	394	332	274	55	56	62	2.33101	1.93e-26	4.99e-23	PREDICTED: bisdemethoxycurcumin synthase-like [Brachypodium distachyon]	[chalcone synthase],[synthase]	GO:0009058//biosynthetic process (Biological Process); GO:0016747//transferase activity, transferring acyl groups other than amino-acyl groups (Cellular Component); bisdemethoxycurcumin synthase-like	-	-
No	Chr6.g18664	286	232	224	993	948	925	-2.15398	5.59e-26	1.33e-22	Abscisic acid receptor PYL5 [Dichanthelium oligosanthes]	[Pathogenesis-related protein Bet v I family],[abscisic acid receptor]	GO:0009738//abscisic acid-activated signaling pathway (Biological Process); GO:0080163//regulation of protein serine/threonine phosphatase activity (Biological Process); GO:0005634//nucleus (Cellular Component); GO:0005737//cytoplasm (Cellular Component); GO:0004864//protein phosphatase inhibitor activity (Cellular Component); GO:0004872//receptor activity (Cellular Component); GO:0010427//abscis…	K14496|PYL	http://www.genome.jp/dbget-bin/www_bget?ko:K14496
Yes	Chr9.g28146	630	377	365	106	72	114	2.02244	8.62e-26	1.79e-22	hypothetical protein SETIT_019368mg, partial [Setaria italica]	[STYKc],[Serine Threonine protein kinase],[Testis-specific kinase]	GO:0006468//protein phosphorylation (Biological Process); GO:0007166//cell surface receptor signaling pathway (Biological Process); GO:0005886//plasma membrane (Cellular Component); GO:0016021//integral component of membrane (Cellular Component); GO:0004674//protein serine/threonine kinase activity (Cellular Component); GO:0005509//calcium ion binding (Cellular Component); GO:0005524//ATP binding…	-	-
No	Chr10.g32414	48	65	63	471	329	474	-2.9848	8.67e-26	1.79e-22	PREDICTED: probable trehalose-phosphate phosphatase 1 [Setaria italica]	[Removes the phosphate from trehalose 6-phosphate to produce free trehalose. Trehalose accumulation in plant may improve abiotic stress tolerance],[Trehalose-phosphatase],[trehalose biosynthetic process]	GO:0005992//trehalose biosynthetic process (Biological Process); GO:0009409//response to cold (Biological Process); GO:0009651//response to salt stress (Biological Process); GO:0016311//dephosphorylation (Biological Process); GO:0004805//trehalose-phosphatase activity (Cellular Component); probable trehalose-phosphate phosphatase 1	K01087|otsB	http://www.genome.jp/dbget-bin/www_bget?ko:K01087
No	Chr3.g07754	359	212	192	992	645	842	-1.92288	1.03e-25	1.99e-22	Crocetin glucosyltransferase, chloroplastic [Dichanthelium oligosanthes]	[UDP-glycosyltransferase 75D1-like],[UDP-glucoronosyl and UDP-glucosyl transferase],[UDP-Glycosyltransferase],[Transferase]	GO:0009813//flavonoid biosynthetic process (Biological Process); GO:0052696//flavonoid glucuronidation (Biological Process); GO:0043231//intracellular membrane-bounded organelle (Cellular Component); GO:0080043//quercetin 3-O-glucosyltransferase activity (Cellular Component); GO:0080044//quercetin 7-O-glucosyltransferase activity (Cellular Component); cyanidin 3-o-rutinoside 5-o-glucosyltransfera…	-	-
No	Chr9.g27142	7	22	5	585	194	408	-5.24626	1.34e-25	2.44e-22	ZIM motif family protein [Zea mays]	[Divergent CCT motif]	GO:0009987//cellular process (Biological Process); GO:0050789//regulation of biological process (Biological Process); zim motif family protein	K13464|JAZ	http://www.genome.jp/dbget-bin/www_bget?ko:K13464
No	Chr17.g44816	44	67	63	1491	465	951	-4.13996	1.68e-25	2.88e-22	PREDICTED: ethylene-responsive transcription factor ERF109-like [Setaria italica]	[AP2],[Transcription factor],[transcription factor]	-	-	-
No	Chr9.g27255	106	82	67	321	235	324	-1.98762	1.96e-25	3.2e-22	PREDICTED: heat stress transcription factor A-2c-like isoform X2 [Setaria italica]	[Heat shock factor],[heat stress transcription factor],[Transcription factor],[transcription factor]	GO:0006355//regulation of transcription, DNA-templated (Biological Process); GO:0005634//nucleus (Cellular Component); GO:0005737//cytoplasm (Cellular Component); GO:0003700//transcription factor activity, sequence-specific DNA binding (Cellular Component); GO:0042802//identical protein binding (Cellular Component); GO:0043565//sequence-specific DNA binding (Cellular Component); heat shock factor…	K09419|HSFF	http://www.genome.jp/dbget-bin/www_bget?ko:K09419
No	Chr19.g49089	301	191	158	691	797	1028	-2.18852	2.34e-25	3.62e-22	PREDICTED: protein DETOXIFICATION 21-like [Setaria italica]	[Mate efflux family protein],[MATE efflux family protein],[protein TRANSPARENT TESTA 12-like]	GO:0006855//drug transmembrane transport (Biological Process); GO:0016021//integral component of membrane (Cellular Component); GO:0015238//drug transmembrane transporter activity (Cellular Component); GO:0015297//antiporter activity (Cellular Component); mate efflux family protein	K03327|TC.MATE, SLC47A, norM, mdtK, dinF	http://www.genome.jp/dbget-bin/www_bget?ko:K03327
No	Chr9.g28416	43	35	56	375	274	346	-3.03923	9.94e-25	1.46e-21	PREDICTED: probable trehalose-phosphate phosphatase 1 [Setaria italica]	[Removes the phosphate from trehalose 6-phosphate to produce free trehalose. Trehalose accumulation in plant may improve abiotic stress tolerance],[Trehalose-phosphatase],[trehalose biosynthetic process]	GO:0005992//trehalose biosynthetic process (Biological Process); GO:0009409//response to cold (Biological Process); GO:0009651//response to salt stress (Biological Process); GO:0016311//dephosphorylation (Biological Process); GO:0004805//trehalose-phosphatase activity (Cellular Component); probable trehalose-phosphate phosphatase 1	K01087|otsB	http://www.genome.jp/dbget-bin/www_bget?ko:K01087
No	Chr14.g39428	466	363	315	1328	1837	2295	-2.46661	1.13e-24	1.59e-21	probable mediator of RNA polymerase II transcription subunit 37c [Sorghum bicolor]	[heat shock],[MreB/Mbl protein],[Heat shock cognate 70 kDa],[Heat shock protein]	GO:0005524//ATP binding (Cellular Component); probable mediator of rna polymerase ii transcription subunit 37c	K03283|HSPA1_8	http://www.genome.jp/dbget-bin/www_bget?ko:K03283
No	Chr7.g23078	153	125	108	447	537	631	-2.27396	4.82e-24	6.44e-21	PREDICTED: heat shock protein 82 [Setaria italica]	[heat shock protein],[Hsp90 protein],[Heat Shock Protein],[Heat shock protein],[Molecular chaperone. Has ATPase activity (By similarity)]	GO:0006457//protein folding (Biological Process); GO:0006950//response to stress (Biological Process); GO:0005737//cytoplasm (Cellular Component); GO:0005524//ATP binding (Cellular Component); GO:0051082//unfolded protein binding (Cellular Component); heat shock protein 90	K04079|htpG, HSP90A	http://www.genome.jp/dbget-bin/www_bget?ko:K04079
No	Chr6.g17971	129	194	95	3004	930	1704	-3.88397	5e-24	6.44e-21	hypothetical protein SORBI_3001G482600 [Sorghum bicolor]	[Divergent CCT motif]	GO:0006950//response to stress (Biological Process); GO:0048583//regulation of response to stimulus (Biological Process); GO:1903506//regulation of nucleic acid-templated transcription (Biological Process); zim motif family protein	K13464|JAZ	http://www.genome.jp/dbget-bin/www_bget?ko:K13464
No	Chr5.g14650	20	23	12	516	144	315	-4.29957	5.97e-24	7.39e-21	PREDICTED: uncharacterized protein LOC101772550 [Setaria italica]	[Protein of unknown function (DUF581)]	-	-	-
No	Chr14.g39380	249	148	109	781	448	709	-2.1637	8.61e-24	1.02e-20	PREDICTED: uncharacterized acetyltransferase At3g50280-like [Setaria italica]	[transferase) family],[Transferase family],[BAHD acyltransferase],[transferase family]	GO:0016740//transferase activity (Cellular Component); uncharacterized acetyltransferase at3g50280	-	-
No	Chr4.g13422	210	184	159	612	704	833	-2.15723	1.26e-23	1.44e-20	PREDICTED: ultraviolet-B receptor UVR8 isoform X2 [Oryza sativa Japonica Group]	[Regulator of chromosome condensation (RCC1) repeat],[regulator of chromosome condensation],[Regulator of chromosome condensation],[E3 ubiquitin-protein ligase]	GO:0016020//membrane (Cellular Component); ultraviolet-b receptor uvr8	-	-
No	Chr8.g24617	8	12	12	720	141	342	-5.31809	1.6e-23	1.76e-20	PREDICTED: uncharacterized protein LOC101757629 [Setaria italica]	[NA]	-	-	-
No	Chr6.g20349	1040	1052	943	3480	3063	4223	-1.98504	1.65e-23	1.77e-20	DnaJ protein-like protein [Dichanthelium oligosanthes]	[DnaJ protein],[DnaJ central domain],[DnaJ (Hsp40) homolog, subfamily A, member],[ATP binding to DnaK triggers the release of the substrate protein, thus completing the reaction cycle. Several rounds of ATP-dependent interactions between DnaJ, DnaK and GrpE are required for fully efficient folding. Also involved, together with DnaK and GrpE, in the DNA replication of plasmids through activation o…	GO:0006457//protein folding (Biological Process); GO:0009408//response to heat (Biological Process); GO:0005524//ATP binding (Cellular Component); GO:0031072//heat shock protein binding (Cellular Component); GO:0046872//metal ion binding (Cellular Component); GO:0051082//unfolded protein binding (Cellular Component); dnaj protein homolog	K09503|DNAJA2	http://www.genome.jp/dbget-bin/www_bget?ko:K09503
No	Chr8.g24435	224	179	201	861	583	771	-2.04089	1.3e-22	1.34e-19	hypothetical protein SETIT_009328mg [Setaria italica]	[raffinose synthase],[Raffinose synthase or seed imbibition protein Sip1]	GO:0005739//mitochondrion (Cellular Component); GO:0003824//catalytic activity (Cellular Component); probable galactinol--sucrose galactosyltransferase 2	-	-
No	Chr3.g09784	502	374	309	949	935	1141	-1.56815	1.86e-22	1.84e-19	PREDICTED: ultraviolet-B receptor UVR8 isoform X2 [Oryza sativa Japonica Group]	[Regulator of chromosome condensation (RCC1) repeat],[regulator of chromosome condensation],[Regulator of chromosome condensation],[E3 ubiquitin-protein ligase]	-	-	-
No	Chr4.g12749	133	240	74	2605	1201	1752	-3.79545	1.95e-22	1.84e-19	chlorophyll A-B binding protein (CAB), putative [Musa balbisiana]	[Chlorophyll A-B binding protein],[Chlorophyll a-b binding protein]	GO:0009416//response to light stimulus (Biological Process); GO:0009768//photosynthesis, light harvesting in photosystem I (Biological Process); GO:0018298//protein-chromophore linkage (Biological Process); GO:0009522//photosystem I (Cellular Component); GO:0009535//chloroplast thylakoid membrane (Cellular Component); GO:0009941//chloroplast envelope (Cellular Component); GO:0010287//plastoglobul…	K08912|LHCB1	http://www.genome.jp/dbget-bin/www_bget?ko:K08912
No	Chr4.g12818	74	96	79	422	352	508	-2.5106	1.97e-22	1.84e-19	PREDICTED: anthocyanidin 5,3-O-glucosyltransferase-like [Setaria italica]	[UDP-glucoronosyl and UDP-glucosyl transferase],[UDP-Glycosyltransferase],[Transferase]	GO:0009812//flavonoid metabolic process (Biological Process); GO:0035251//UDP-glucosyltransferase activity (Cellular Component); anthocyanidin -o-glucosyltransferase-like	-	-
No	Chr1.g03076	582	488	459	1525	1090	1517	-1.60819	2.49e-22	2.26e-19	unknown [Zea mays]	[LRR receptor-like serine threonine-protein kinase],[receptor-like protein kinase],[Serine Threonine protein kinase],[STYKc],[receptor-like serine threonine-protein kinase]	GO:0006468//protein phosphorylation (Biological Process); GO:0005739//mitochondrion (Cellular Component); GO:0005886//plasma membrane (Cellular Component); GO:0004674//protein serine/threonine kinase activity (Cellular Component); GO:0005524//ATP binding (Cellular Component); serine threonine-protein kinase isoform x1	-	-
No	Chr16.g43966	137	122	85	395	277	408	-1.84318	7.19e-22	6.36e-19	Serine/arginine-rich SC35-like splicing factor SCL33 [Dichanthelium oligosanthes]	-	GO:0009536//plastid (Cellular Component); GO:0000166//nucleotide binding (Cellular Component); GO:0003676//nucleic acid binding (Cellular Component); loc100285628 isoform x1	K12900|FUSIP1	http://www.genome.jp/dbget-bin/www_bget?ko:K12900
No	Chr12.g35730	268	307	198	1466	787	1243	-2.33456	8.07e-22	6.94e-19	amino acid permease 3 [Zea mays]	[amino acid],[amino acid transport]	GO:0003333//amino acid transmembrane transport (Biological Process); GO:0005886//plasma membrane (Cellular Component); GO:0016021//integral component of membrane (Cellular Component); GO:0015171//amino acid transmembrane transporter activity (Cellular Component); amino acid permease 3-like	-	-
No	Chr10.g31198	2	13	4	409	111	321	-5.5467	1.3e-21	1.09e-18	protein TIFY 11e-like [Aegilops tauschii subsp. tauschii]	[Divergent CCT motif]	GO:0009987//cellular process (Biological Process); GO:0050789//regulation of biological process (Biological Process); zim motif family protein	K13464|JAZ	http://www.genome.jp/dbget-bin/www_bget?ko:K13464
No	Chr8.g25115	295	333	110	4183	1344	2882	-3.69341	1.45e-21	1.18e-18	PREDICTED: transcription factor bHLH35-like [Setaria italica]	[transcription factor],[Transcription factor],[Helix-loop-helix DNA-binding domain]	GO:0005488//binding (Cellular Component); dna binding like	-	-
No	Chr5.g15332	254	217	203	695	674	745	-1.84393	2.25e-21	1.78e-18	Abscisic acid receptor PYL5 [Dichanthelium oligosanthes]	[Pathogenesis-related protein Bet v I family],[abscisic acid receptor]	GO:0009738//abscisic acid-activated signaling pathway (Biological Process); GO:0043086//negative regulation of catalytic activity (Biological Process); GO:0080163//regulation of protein serine/threonine phosphatase activity (Biological Process); GO:0005634//nucleus (Cellular Component); GO:0005737//cytoplasm (Cellular Component); GO:0004864//protein phosphatase inhibitor activity (Cellular Compon…	K14496|PYL	http://www.genome.jp/dbget-bin/www_bget?ko:K14496
No	Chr4.g12875	182	145	144	599	492	508	-1.96108	3e-21	2.32e-18	hypothetical protein BAE44_0019854 [Dichanthelium oligosanthes]	[Plant-specific domain TIGR01615 family protein],[Protein of unknown function (DUF506) ]	-	-	-
No	Chr18.g46575	9	20	20	655	163	411	-4.6995	3.21e-21	2.38e-18	PREDICTED: ethylene-responsive transcription factor ERF109-like [Setaria italica]	[AP2],[Transcription factor],[transcription factor]	GO:0008152//metabolic process (Biological Process); GO:0009987//cellular process (Biological Process); ap2 domain containing protein	-	-
No	Chr8.g23689	23	12	15	175	84	183	-3.32217	3.23e-21	2.38e-18	PREDICTED: xyloglucan endotransglucosylase/hydrolase protein 24 [Oryza sativa Japonica Group]	[Xyloglucan endo-transglycosylase (XET) C-terminus],[Xyloglucan endotransglucosylase hydrolase protein],[hydrolase family 16]	GO:0010411//xyloglucan metabolic process (Biological Process); GO:0042546//cell wall biogenesis (Biological Process); GO:0071555//cell wall organization (Biological Process); GO:0005618//cell wall (Cellular Component); GO:0048046//apoplast (Cellular Component); GO:0004553//hydrolase activity, hydrolyzing O-glycosyl compounds (Cellular Component); GO:0016762//xyloglucan:xyloglucosyl transferase ac…	-	-
No	Chr9.g27140	18	24	10	580	132	331	-4.4681	5.03e-21	3.62e-18	hypothetical protein BAE44_0021172 [Dichanthelium oligosanthes]	[Divergent CCT motif]	GO:0006950//response to stress (Biological Process); GO:0048583//regulation of response to stimulus (Biological Process); GO:0050794//regulation of cellular process (Biological Process); zim motif family protein	K13464|JAZ	http://www.genome.jp/dbget-bin/www_bget?ko:K13464
No	Chr8.g25377	42	39	35	192	316	380	-3.1366	6.05e-21	4.25e-18	PREDICTED: heat shock protein 82 [Setaria italica]	[heat shock protein],[Hsp90 protein],[Heat Shock Protein],[Heat shock protein],[Molecular chaperone. Has ATPase activity (By similarity)]	GO:0006457//protein folding (Biological Process); GO:0006950//response to stress (Biological Process); GO:0005737//cytoplasm (Cellular Component); GO:0005524//ATP binding (Cellular Component); GO:0051082//unfolded protein binding (Cellular Component); heat shock protein 90	K04079|htpG, HSP90A	http://www.genome.jp/dbget-bin/www_bget?ko:K04079
No	Chr5.g15149	2370	1992	1677	5100	5741	6866	-1.75482	9.59e-21	6.59e-18	PREDICTED: heat shock protein 82 [Setaria italica]	[heat shock protein],[Hsp90 protein],[Heat Shock Protein],[Heat shock protein],[Molecular chaperone. Has ATPase activity (By similarity)]	GO:0006457//protein folding (Biological Process); GO:0006950//response to stress (Biological Process); GO:0005737//cytoplasm (Cellular Component); GO:0005524//ATP binding (Cellular Component); GO:0051082//unfolded protein binding (Cellular Component); heat shock protein 90	K04079|htpG, HSP90A	http://www.genome.jp/dbget-bin/www_bget?ko:K04079
Yes	Chr11.g33975	396	225	235	56	47	70	2.09265	1.57e-20	1.05e-17	hypothetical protein BAE44_0008554 [Dichanthelium oligosanthes]	[Nodulin-like],[nodulin family]	GO:0016021//integral component of membrane (Cellular Component); nodulin family expressed	-	-
No	Chr11.g34354	1794	1791	1294	5574	3616	5054	-1.71846	2.66e-20	1.75e-17	amino acid permease 3 [Zea mays]	[amino acid],[amino acid transport]	GO:0003333//amino acid transmembrane transport (Biological Process); GO:0005886//plasma membrane (Cellular Component); GO:0016021//integral component of membrane (Cellular Component); GO:0015171//amino acid transmembrane transporter activity (Cellular Component); amino acid permease 3-like	-	-
No	Chr6.g20425	682	491	388	1144	1102	1337	-1.423	4.6e-20	2.96e-17	hypothetical protein BAE44_0019493 [Dichanthelium oligosanthes]	[histone h1],[Histone H1]	GO:0005694//chromosome (Cellular Component); histone h1	K11275|H1_5	http://www.genome.jp/dbget-bin/www_bget?ko:K11275
No	Chr7.g22510	667	675	649	2483	3541	4004	-2.50791	5e-20	3.16e-17	PREDICTED: cellulose synthase-like protein H1 isoform X1 [Setaria italica]	[cellulose synthase-like protein],[Glycosyl transferase, family 2],[Cellulose synthase]	GO:0030244//cellulose biosynthetic process (Biological Process); GO:0071555//cell wall organization (Biological Process); GO:0005794//Golgi apparatus (Cellular Component); GO:0016021//integral component of membrane (Cellular Component); GO:0016760//cellulose synthase (UDP-forming) activity (Cellular Component); cellulose synthase-like protein h1	-	-
Yes	Chr4.g12270	841	599	523	224	143	182	1.63411	9.81e-20	6.07e-17	uncharacterized protein LOC100382183 [Zea mays]	[glycerol3phosphate acyltransferase],[Acyltransferase],[glycerol-3-phosphate acyltransferase]	GO:0010143//cutin biosynthetic process (Biological Process); GO:0016311//dephosphorylation (Biological Process); GO:0005739//mitochondrion (Cellular Component); GO:0016021//integral component of membrane (Cellular Component); GO:0016791//phosphatase activity (Cellular Component); GO:0090447//glycerol-3-phosphate 2-O-acyltransferase activity (Cellular Component); glycerol-3-phosphate acyltransfera…	K13508|GPAT	http://www.genome.jp/dbget-bin/www_bget?ko:K13508
No	Chr4.g11411	330	397	402	1789	1693	1955	-2.40784	1.17e-19	7.1e-17	crocetin glucosyltransferase, chloroplastic [Sorghum bicolor]	[UDP-glycosyltransferase 75D1-like],[UDP-glucoronosyl and UDP-glucosyl transferase],[UDP-Glycosyltransferase],[Transferase]	GO:0009812//flavonoid metabolic process (Biological Process); GO:0043231//intracellular membrane-bounded organelle (Cellular Component); GO:0035251//UDP-glucosyltransferase activity (Cellular Component); cyanidin 3-o-rutinoside 5-o-glucosyltransferase-like	-	-
No	Chr14.g38520	6	1	0	160	79	110	-5.87911	1.96e-19	1.17e-16	PREDICTED: protein REVEILLE 8 [Oryza sativa Japonica Group]	[Myb-like DNA-binding domain],[Transcription factor]	-	-	-
No	Chr4.g11149	127	182	109	1045	522	816	-2.65012	3.34e-19	1.95e-16	PREDICTED: probable calcium-binding protein CML16 [Oryza sativa Japonica Group]	[Pfam:efhand],[Calcium-binding protein],[Calcium binding protein]	GO:0005509//calcium ion binding (Cellular Component); calmodulin-related protein touch-induced	K13448|CML	http://www.genome.jp/dbget-bin/www_bget?ko:K13448
No	Chr10.g30547	918	825	745	2820	1777	2473	-1.67137	5.08e-19	2.91e-16	PREDICTED: cytochrome P450 89A2-like [Setaria italica]	[Cytochrome p450],[Cytochrome P450],[cytochrome P450]	GO:0022900//electron transport chain (Biological Process); GO:0044550//secondary metabolite biosynthetic process (Biological Process); GO:0016021//integral component of membrane (Cellular Component); GO:0005506//iron ion binding (Cellular Component); GO:0016709//oxidoreductase activity, acting on paired donors, with incorporation or reduction of molecular oxygen, NAD(P)H as one donor, and incorpo…	K00517|E1.14.-.-	http://www.genome.jp/dbget-bin/www_bget?ko:K00517
No	Chr6.g19804	45	52	47	207	215	291	-2.47224	7.08e-19	3.98e-16	PREDICTED: pre-mRNA-splicing factor 18 isoform X5 [Setaria italica]	[Prp18 domain],[PRP18 pre-mRNA processing factor 18 homolog],[pre-mRNA-splicing factor]	GO:0008380//RNA splicing (Biological Process); GO:0016071//mRNA metabolic process (Biological Process); GO:0005681//spliceosomal complex (Cellular Component); GO:0005739//mitochondrion (Cellular Component); GO:0097525//spliceosomal snRNP complex (Cellular Component); pre-mrna-splicing factor 18 isoform x1	K12817|PRPF18, PRP18	http://www.genome.jp/dbget-bin/www_bget?ko:K12817
No	Chr9.g28371	120	159	118	1713	561	1021	-3.16576	7.35e-19	4.01e-16	phospholipase A1-Ibeta2, chloroplastic [Sorghum bicolor]	[Lipase (class 3)],[galactolipase activity],[phospholipase A1-Ibeta2, chloroplastic-like],[phospholipase]	GO:0006629//lipid metabolic process (Biological Process); GO:0009536//plastid (Cellular Component); GO:0004806//triglyceride lipase activity (Cellular Component); triacylglycerol lipase like protein	-	-
No	Chr14.g39915	2	6	3	159	66	101	-5.04455	7.38e-19	4.01e-16	mitogen-activated protein kinase kinase kinase 3 [Sorghum bicolor]	[STYKc],[mitogen-activated protein kinase kinase kinase],[Mitogen-activated protein kinase kinase kinase]	GO:0005739//mitochondrion (Cellular Component); GO:0004702//signal transducer, downstream of receptor, with serine/threonine kinase activity (Cellular Component); partial	-	-
No	Chr5.g14636	268	418	177	6915	1674	3154	-3.89665	7.58e-19	4.05e-16	PREDICTED: protein TIFY 10A-like [Setaria italica]	[Divergent CCT motif]	GO:0050794//regulation of cellular process (Biological Process); GO:0050896//response to stimulus (Biological Process); GO:0097659//nucleic acid-templated transcription (Biological Process); zim motif family protein	K13464|JAZ	http://www.genome.jp/dbget-bin/www_bget?ko:K13464
No	Chr4.g12104	2	12	8	385	95	261	-5.12333	8.33e-19	4.37e-16	hypothetical protein BAE44_0014474 [Dichanthelium oligosanthes]	[Transmembrane amino acid transporter protein],[amino acid],[amino acid transport]	GO:0003333//amino acid transmembrane transport (Biological Process); GO:0016021//integral component of membrane (Cellular Component); GO:0005275//amine transmembrane transporter activity (Cellular Component); GO:0015171//amino acid transmembrane transporter activity (Cellular Component); vacuolar amino acid transporter 1-like	K15015|SLC32A, VGAT	http://www.genome.jp/dbget-bin/www_bget?ko:K15015
No	Chr6.g18481	977	633	548	1542	1569	1919	-1.45178	8.72e-19	4.5e-16	hypothetical protein SETIT_038751mg, partial [Setaria italica]	[heat shock protein],[response to heat],[kDa class I heat shock],[heat shock]	GO:0009408//response to heat (Biological Process); GO:0042542//response to hydrogen peroxide (Biological Process); GO:0045471//response to ethanol (Biological Process); GO:0046685//response to arsenic-containing substance (Biological Process); GO:0046686//response to cadmium ion (Biological Process); GO:0046688//response to copper ion (Biological Process); GO:0044424//intracellular part (Cellular…	K13993|HSP20	http://www.genome.jp/dbget-bin/www_bget?ko:K13993
Yes	Chr15.g40419	1356	733	696	277	156	243	1.82063	1.18e-18	5.98e-16	PREDICTED: transcription factor PIF4-like [Setaria italica]	[Helix-loop-helix DNA-binding domain]	GO:0005634//nucleus (Cellular Component); GO:0009536//plastid (Cellular Component); GO:0005488//binding (Cellular Component); transcription factor pif4 isoform x1	-	-
No	Chr6.g20415	40	68	40	834	275	463	-3.52383	1.34e-18	6.7e-16	indole-3-glycerol phosphate lyase, chloroplastic [Sorghum bicolor]	[Indole-3-glycerol phosphate lyase],[tryptophan synthase],[The alpha subunit is responsible for the aldol cleavage of indoleglycerol phosphate to indole and glyceraldehyde 3- phosphate (By similarity)]	GO:0000162//tryptophan biosynthetic process (Biological Process); GO:0009507//chloroplast (Cellular Component); GO:0004834//tryptophan synthase activity (Cellular Component); GO:0030170//pyridoxal phosphate binding (Cellular Component); GO:0033984//indole-3-glycerol-phosphate lyase activity (Cellular Component); indole synthase	K13222|BX1, IGL	http://www.genome.jp/dbget-bin/www_bget?ko:K13222
Yes	Chr7.g22843	6427	3228	2822	1181	692	1017	1.86578	1.66e-18	8.17e-16	5-pentadecatrienyl resorcinol O-methyltransferase [Dichanthelium oligosanthes]	[Dimerisation domain],[o-methyltransferase]	GO:0019438//aromatic compound biosynthetic process (Biological Process); GO:0032259//methylation (Biological Process); GO:0008171//O-methyltransferase activity (Cellular Component); GO:0008757//S-adenosylmethionine-dependent methyltransferase activity (Cellular Component); GO:0046983//protein dimerization activity (Cellular Component); o-methyltransferase zrp4	-	-
No	Chr9.g28247	3840	2914	2391	5577	4812	6368	-1.08001	1.76e-18	8.52e-16	Aquaporin PIP2-4 [Dichanthelium oligosanthes]	[Aquaporin],[plasma membrane intrinsic protein],[Aquaporins facilitate the transport of water and small neutral solutes across cell membranes (By similarity)],[Channel that permits osmotically driven movement of water in both directions. It is involved in the osmoregulation and in the maintenance of cell turgor during volume expansion in rapidly growing cells. It mediates rapid entry or exit of w…	GO:0006833//water transport (Biological Process); GO:0009992//cellular water homeostasis (Biological Process); GO:0015793//glycerol transport (Biological Process); GO:0034220//ion transmembrane transport (Biological Process); GO:0005773//vacuole (Cellular Component); GO:0005887//integral component of plasma membrane (Cellular Component); GO:0009506//plasmodesma (Cellular Component); GO:0015250//w…	K09872|PIP	http://www.genome.jp/dbget-bin/www_bget?ko:K09872
No	Chr3.g10432	25	35	20	170	125	155	-2.6728	1.85e-18	8.81e-16	hypothetical protein BAE44_0018336 [Dichanthelium oligosanthes]	[ABA/WDS induced protein]	-	-	-
No	Chr7.g21524	349	301	194	1272	629	1079	-2.0056	2.35e-18	1.1e-15	PREDICTED: uncharacterized protein LOC4336795 [Oryza sativa Japonica Group]	[DUF581 domain containing protein],[DUF581 domain containing protein, expressed],[Protein of unknown function (DUF581)]	-	-	-
No	Chr1.g01605	409	378	336	1286	839	1110	-1.69454	3.17e-18	1.47e-15	hypothetical protein SETIT_030094mg [Setaria italica]	[Heat stress transcription factor],[heat stress transcription factor],[Transcription factor],[transcription factor]	-	K09419|HSFF	http://www.genome.jp/dbget-bin/www_bget?ko:K09419
No	Chr8.g24858	209	397	319	2514	1643	2316	-2.90081	4.35e-18	1.98e-15	PREDICTED: glucan endo-1,3-beta-glucosidase 14-like [Setaria italica]	[glucan endo-1-3-beta-glucosidase],[Glycosyl hydrolases family 17],[glucan endo-1,3-beta-glucosidase]	GO:0005975//carbohydrate metabolic process (Biological Process); GO:0016021//integral component of membrane (Cellular Component); GO:0046658//anchored component of plasma membrane (Cellular Component); GO:0004553//hydrolase activity, hydrolyzing O-glycosyl compounds (Cellular Component); GO:0030247//polysaccharide binding (Cellular Component); glucan endo- -beta-glucosidase 14	-	-
No	Chr10.g30402	219	200	148	946	450	748	-2.08716	4.56e-18	2.04e-15	GTPase activating protein 1 [Sorghum bicolor]	[ADP-ribosylation factor GTPase-activating protein],[C2 domain],[Multiple C2 domains, transmembrane],[Domain-Containing protein]	GO:0009611//response to wounding (Biological Process); GO:0009738//abscisic acid-activated signaling pathway (Biological Process); GO:0043547//positive regulation of GTPase activity (Biological Process); GO:1901002//positive regulation of response to salt stress (Biological Process); GO:1902479//positive regulation of defense response to bacterium, incompatible interaction (Biological Process); G…	-	-
No	Chr4.g11432	80	62	41	490	187	347	-2.67174	6.99e-18	3.09e-15	PREDICTED: type IV inositol polyphosphate 5-phosphatase 3-like [Setaria italica]	[IPPc],[inositol],[type I inositol-1,4,5-trisphosphate 5-phosphatase]	-	-	-
No	Chr6.g20125	984	706	603	1468	1242	1581	-1.11574	8.2e-18	3.57e-15	PREDICTED: protein STRICTOSIDINE SYNTHASE-LIKE 3-like [Setaria italica]	[strictosidine synthase],[SMP-30 gluconolaconase LRE domain protein],[Strictosidine synthase]	GO:0009058//biosynthetic process (Biological Process); GO:0005739//mitochondrion (Cellular Component); GO:0005783//endoplasmic reticulum (Cellular Component); GO:0016021//integral component of membrane (Cellular Component); GO:0016788//hydrolase activity, acting on ester bonds (Cellular Component); GO:0016844//strictosidine synthase activity (Cellular Component); strictosidine synthase precursor	-	-
No	Chr2.g06185	67	63	43	216	197	207	-2.05441	1.36e-17	5.84e-15	putative cellulose synthase A catalytic subunit 11 [UDP-forming], partial [Zea mays]	[Cellulose synthase]	GO:0016020//membrane (Cellular Component); cellulose synthase a catalytic subunit 11	-	-
No	Chr8.g24859	191	161	104	389	359	479	-1.64199	1.77e-17	7.52e-15	uncharacterized protein LOC100191704 [Zea mays]	[2Fe-2S iron-sulfur cluster binding domain],[Ferredoxin],[K02639 ferredoxin]	GO:0009688//abscisic acid biosynthetic process (Biological Process); GO:0022900//electron transport chain (Biological Process); GO:0009536//plastid (Cellular Component); GO:0009055//electron carrier activity (Cellular Component); GO:0046872//metal ion binding (Cellular Component); GO:0051537//2 iron, 2 sulfur cluster binding (Cellular Component); root r-b1-like	K02639|petF	http://www.genome.jp/dbget-bin/www_bget?ko:K02639
No	Chr8.g24881	1169	937	646	3753	1882	2922	-1.83097	2.27e-17	9.51e-15	arogenate dehydratase/prephenate dehydratase 6, chloroplastic [Sorghum bicolor]	[Prephenate dehydratase],[Arogenate dehydratase prephenate dehydratase]	GO:0009094//L-phenylalanine biosynthetic process (Biological Process); GO:0009570//chloroplast stroma (Cellular Component); GO:0004664//prephenate dehydratase activity (Cellular Component); GO:0016597//amino acid binding (Cellular Component); GO:0047769//arogenate dehydratase activity (Cellular Component); arogenate dehydratase prephenate dehydratase chloroplastic-like	K05359|ADT, PDT	http://www.genome.jp/dbget-bin/www_bget?ko:K05359
No	Chr5.g15309	274	208	161	495	425	517	-1.37584	2.93e-17	1.21e-14	PREDICTED: dnaJ protein ERDJ3A [Setaria italica]	[DnaJ domain],[DNAj domain protein],[DNAj (Hsp40) homolog, subfamily B, member]	GO:0009408//response to heat (Biological Process); GO:0033554//cellular response to stress (Biological Process); GO:0044710//single-organism metabolic process (Biological Process); GO:0044763//single-organism cellular process (Biological Process); GO:0090304//nucleic acid metabolic process (Biological Process); GO:0003824//catalytic activity (Cellular Component); dnaj protein erdj3a	-	-
No	Chr2.g05566	404	285	220	88	62	98	1.6639	3.08e-17	1.24e-14	PREDICTED: protein GAMETE EXPRESSED 1-like [Setaria italica]	[NA]	GO:0009553//embryo sac development (Biological Process); GO:0009555//pollen development (Biological Process); GO:0009790//embryo development (Biological Process); GO:0015969//guanosine tetraphosphate metabolic process (Biological Process); GO:0005886//plasma membrane (Cellular Component); GO:0016021//integral component of membrane (Cellular Component); GO:0042802//identical protein binding (Cellu…	-	-
No	Chr7.g22144	106	204	152	1009	1124	1066	-2.93189	3.08e-17	1.24e-14	PREDICTED: BTB/POZ and TAZ domain-containing protein 1-like [Brachypodium distachyon]	[BTB/POZ domain],[E1A binding protein p300],[bromodomain]	-	-	-
No	Chr10.g33258	420	409	308	1431	797	1240	-1.7734	3.15e-17	1.25e-14	Protein ECERIFERUM 1 [Dichanthelium oligosanthes]	[WAX2 C-terminal domain],[WAX2-like]	GO:0006633//fatty acid biosynthetic process (Biological Process); GO:0055114//oxidation-reduction process (Biological Process); GO:0016021//integral component of membrane (Cellular Component); GO:0005506//iron ion binding (Cellular Component); GO:0016491//oxidoreductase activity (Cellular Component); protein eceriferum 1-like	-	-
No	Chr1.g01513	408	395	254	897	792	1031	-1.56301	3.2e-17	1.25e-14	PREDICTED: aspartic proteinase-like protein 1 [Setaria italica]	[aspartic],[aspartic proteinase-like protein],[Eukaryotic aspartyl protease]	GO:0006508//proteolysis (Biological Process); GO:0030163//protein catabolic process (Biological Process); GO:0003677//DNA binding (Cellular Component); GO:0004190//aspartic-type endopeptidase activity (Cellular Component); aspartic proteinase-like protein 1	-	-
No	Chr1.g02754	146	137	99	340	306	403	-1.65273	3.95e-17	1.53e-14	PREDICTED: transcription factor HY5-like isoform X2 [Phoenix dactylifera]	[Basic region leucine zipper],[transcription factor],[Transcription factor]	-	K16241|HY5	http://www.genome.jp/dbget-bin/www_bget?ko:K16241
No	Chr8.g24689	634	418	410	989	849	1164	-1.24328	4.08e-17	1.56e-14	PREDICTED: putative 12-oxophytodienoate reductase 11 [Ziziphus jujuba]	[12-oxophytodienoate reductase],[NADH:flavin oxidoreductase / NADH oxidase family],[NADH flavin oxidoreductase, NADH oxidase]	GO:0031408//oxylipin biosynthetic process (Biological Process); GO:0055114//oxidation-reduction process (Biological Process); GO:0005739//mitochondrion (Cellular Component); GO:0003959//NADPH dehydrogenase activity (Cellular Component); GO:0010181//FMN binding (Cellular Component); 12-oxophytodienoate reductase 11	K05894|E1.3.1.42	http://www.genome.jp/dbget-bin/www_bget?ko:K05894
No	Chr5.g15329	309	292	225	713	551	742	-1.46328	4.39e-17	1.66e-14	PREDICTED: uncharacterized protein At5g01610-like [Setaria italica]	[Protein of unknown function, DUF538]	-	-	-
No	Chr7.g22363	28	17	13	222	82	153	-3.17619	4.58e-17	1.71e-14	PREDICTED: dihydrofolate reductase-like [Setaria italica]	[Serine hydrolase (FSH1)],[ovarian cancer-associated gene 2 protein]	-	-	-
No	Chr13.g37717	162	106	98	323	398	511	-1.97422	4.98e-17	1.84e-14	PREDICTED: chaperone protein ClpB1 [Setaria italica]	[heat shock protein],[Sigma-54 interaction domain],[heat shock protein 101],[Heat shock protein],[Heat Shock Protein],[ATP-dependent CLP protease ATP-binding subunit]	GO:0019538//protein metabolic process (Biological Process); GO:0034605//cellular response to heat (Biological Process); GO:0005634//nucleus (Cellular Component); GO:0005829//cytosol (Cellular Component); GO:0005524//ATP binding (Cellular Component); heat shock protein 101	K03695|clpB	http://www.genome.jp/dbget-bin/www_bget?ko:K03695
No	Chr9.g28601	132	93	77	316	200	322	-1.67042	5.2e-17	1.89e-14	ADP-ribosylation factor [Sorghum bicolor]	[GTP-binding Protein],[ADP-ribosylation factor],[ARF],[ADP-ribosylation]	GO:0007264//small GTPase mediated signal transduction (Biological Process); GO:0005622//intracellular (Cellular Component); GO:0005525//GTP binding (Cellular Component); adp-ribosylation factor-like	K07977|ARF	http://www.genome.jp/dbget-bin/www_bget?ko:K07977
No	Chr7.g22575	248	363	256	1283	973	1365	-2.19855	8.68e-17	3.12e-14	PREDICTED: glucan endo-1,3-beta-glucosidase 14-like [Setaria italica]	[glucan endo-1-3-beta-glucosidase],[Glycosyl hydrolases family 17],[glucan endo-1,3-beta-glucosidase]	GO:0005975//carbohydrate metabolic process (Biological Process); GO:0016021//integral component of membrane (Cellular Component); GO:0046658//anchored component of plasma membrane (Cellular Component); GO:0004553//hydrolase activity, hydrolyzing O-glycosyl compounds (Cellular Component); GO:0030247//polysaccharide binding (Cellular Component); glucan endo- -beta-glucosidase 14	-	-
No	Chr3.g07728	1007	739	484	1734	1314	1810	-1.34915	9.53e-17	3.39e-14	UDP-glycosyltransferase 73C1 [Dichanthelium oligosanthes]	[UDP-glucoronosyl and UDP-glucosyl transferase],[cytokinin-O-glucosyltransferase 3],[Cytokinin-o-glucosyltransferase 3],[UDP-Glycosyltransferase],[Transferase]	GO:0009813//flavonoid biosynthetic process (Biological Process); GO:0052696//flavonoid glucuronidation (Biological Process); GO:0043231//intracellular membrane-bounded organelle (Cellular Component); GO:0008194//UDP-glycosyltransferase activity (Cellular Component); udp-glycosyltransferase 73c5-like	-	-
No	Chr10.g32372	292	226	204	1793	638	1134	-2.46415	9.75e-17	3.43e-14	phospholipase A1-Ibeta2, chloroplastic [Sorghum bicolor]	[Lipase (class 3)],[galactolipase activity],[phospholipase A1-Ibeta2, chloroplastic-like],[phospholipase]	GO:0006629//lipid metabolic process (Biological Process); GO:0009536//plastid (Cellular Component); GO:0004806//triglyceride lipase activity (Cellular Component); triacylglycerol lipase like protein	-	-
No	Chr16.g43657	2059	1779	1641	4292	3257	4449	-1.30313	2.83e-16	9.84e-14	PREDICTED: chitin-inducible gibberellin-responsive protein 2 [Setaria italica]	[GRAS domain family],[chitin-inducible gibberellin-responsive protein],[Chitin-inducible gibberellin-responsive protein]	GO:0006355//regulation of transcription, DNA-templated (Biological Process); GO:0005634//nucleus (Cellular Component); GO:0003700//transcription factor activity, sequence-specific DNA binding (Cellular Component); GO:0043531//ADP binding (Cellular Component); GO:0043565//sequence-specific DNA binding (Cellular Component); chitin-inducible gibberellin-responsive protein 2	-	-
No	Chr8.g23852	3098	2617	2614	6915	7098	7903	-1.58241	4.23e-16	1.46e-13	Os04g0253000, partial [Oryza sativa Japonica Group]	[Histone H1],[linker histone H1 and H5 family],[histone h1]	GO:0006334//nucleosome assembly (Biological Process); GO:0000786//nucleosome (Cellular Component); GO:0005634//nucleus (Cellular Component); GO:0003677//DNA binding (Cellular Component); histone h1	K11275|H1_5	http://www.genome.jp/dbget-bin/www_bget?ko:K11275
No	Chr13.g37834	861	1107	809	3330	2639	3382	-1.90297	4.36e-16	1.48e-13	uncharacterized protein LOC110430019 isoform X1 [Sorghum bicolor]	[alpha/beta hydrolase fold]	GO:0016021//integral component of membrane (Cellular Component); GO:0016787//hydrolase activity (Cellular Component); aminoacrylate hydrolase isoform x1	-	-
No	Chr5.g15737	279	194	152	454	367	549	-1.34406	4.74e-16	1.59e-13	PREDICTED: uncharacterized protein OsI_027940-like [Setaria italica]	[CS domain],[Prostaglandin E synthase 3 (Cytosolic)],[Prostaglandin E synthase 3]	-	K15730|PTGES3	http://www.genome.jp/dbget-bin/www_bget?ko:K15730
No	Chr4.g12943	26	23	17	139	81	112	-2.52324	6.58e-16	2.19e-13	PREDICTED: gibberellin 2-beta-dioxygenase-like [Setaria italica]	[gibberellin 2-beta-dioxygenase],[gibberellin],[oxidoreductase, 2OG-Fe(II) oxygenase family protein],[2OG-Fe(II) oxygenase superfamily],[2OGFe(II) oxygenase]	GO:0009416//response to light stimulus (Biological Process); GO:0045487//gibberellin catabolic process (Biological Process); GO:0055114//oxidation-reduction process (Biological Process); GO:0005506//iron ion binding (Cellular Component); GO:0052634//C-19 gibberellin 2-beta-dioxygenase activity (Cellular Component); gibberellin 2-oxidase	K04125|E1.14.11.13	http://www.genome.jp/dbget-bin/www_bget?ko:K04125
No	Chr1.g03103	260	207	145	451	387	556	-1.39634	1.03e-15	3.39e-13	PREDICTED: phosphosulfolactate synthase [Setaria italica]	[(2R)-phospho-3-sulfolactate synthase (ComA)],[Sulfonate biosynthesis enzyme],[phosphosulfolactate synthase activity]	GO:0006457//protein folding (Biological Process); GO:0009644//response to high light intensity (Biological Process); GO:0010286//heat acclimation (Biological Process); GO:0010608//posttranscriptional regulation of gene expression (Biological Process); GO:0042542//response to hydrogen peroxide (Biological Process); GO:0003824//catalytic activity (Cellular Component); phosphosulfolactate synthase	-	-
No	Chr9.g25826	676	937	457	4516	2214	3190	-2.41924	1.41e-15	4.58e-13	PREDICTED: LOW QUALITY PROTEIN: probable WRKY transcription factor 60 [Oryza brachyantha]	[transcription factor],[Transcription factor],[WRKY transcription factor]	GO:0006952//defense response (Biological Process); GO:0009685//gibberellin metabolic process (Biological Process); GO:0005634//nucleus (Cellular Component); GO:0003677//DNA binding (Cellular Component); GO:0003700//transcription factor activity, sequence-specific DNA binding (Cellular Component); wrky transcription factor	-	-
No	Chr7.g22597	834	533	392	2695	1192	2021	-1.96016	1.94e-15	6.23e-13	arogenate dehydratase/prephenate dehydratase 6, chloroplastic [Sorghum bicolor]	[Prephenate dehydratase],[Arogenate dehydratase prephenate dehydratase]	GO:0009094//L-phenylalanine biosynthetic process (Biological Process); GO:0009570//chloroplast stroma (Cellular Component); GO:0004664//prephenate dehydratase activity (Cellular Component); GO:0016597//amino acid binding (Cellular Component); GO:0047769//arogenate dehydratase activity (Cellular Component); arogenate dehydratase prephenate dehydratase chloroplastic-like	K05359|ADT, PDT	http://www.genome.jp/dbget-bin/www_bget?ko:K05359
No	Chr6.g19805	297	298	261	1306	651	1040	-1.95106	1.95e-15	6.23e-13	PREDICTED: uncharacterized protein LOC101752970 isoform X2 [Setaria italica]	[Inherit from KOG: Haloacid dehalogenase-like hydrolase family protein],[Haloacid dehalogenase-like hydrolase family protein],[Hydrolase]	GO:0008152//metabolic process (Biological Process); GO:0016787//hydrolase activity (Cellular Component); uncharacterized protein	K07025|K07025	http://www.genome.jp/dbget-bin/www_bget?ko:K07025
No	Chr14.g39784	42	23	39	194	111	216	-2.48093	2.01e-15	6.3e-13	PREDICTED: chaperone protein ClpB1 [Brachypodium distachyon]	[heat shock protein],[Sigma-54 interaction domain],[heat shock protein 101],[Heat shock protein],[Heat Shock Protein],[ATP-dependent CLP protease ATP-binding subunit]	GO:0019538//protein metabolic process (Biological Process); GO:0034605//cellular response to heat (Biological Process); GO:0005634//nucleus (Cellular Component); GO:0005829//cytosol (Cellular Component); GO:0005524//ATP binding (Cellular Component); heat shock protein 101	K03695|clpB	http://www.genome.jp/dbget-bin/www_bget?ko:K03695
No	Chr6.g17989	47	58	23	560	155	410	-3.28663	2.02e-15	6.3e-13	PREDICTED: uncharacterized protein LOC101772550 [Setaria italica]	[Protein of unknown function (DUF581)]	-	-	-
No	Chr15.g40529	844	567	486	1211	898	1275	-1.04553	4.03e-15	1.25e-12	zinc finger protein [Aeluropus littoralis]	[zinc finger A20 and AN1 domain-containing stress-associated protein],[A20-like zinc finger],[zinc finger]	GO:0003677//DNA binding (Cellular Component); GO:0008270//zinc ion binding (Cellular Component); zinc finger a20 and an1 domain-containing stress-associated protein 6	-	-
No	Chr4.g10936	425	416	235	2587	877	1764	-2.44694	1.21e-14	3.7e-12	Putative alcohol dehydrogenase superfamily protein [Zea mays]	[Zinc-binding dehydrogenase],[NADP-dependent alkenal double bond reductase],[alcohol dehydrogenase],[reductase]	GO:0055114//oxidation-reduction process (Biological Process); GO:0008270//zinc ion binding (Cellular Component); GO:0016491//oxidoreductase activity (Cellular Component); 2-alkenal reductase (nadp(+)-dependent)-like	K07119|K07119	http://www.genome.jp/dbget-bin/www_bget?ko:K07119
No	Chr10.g29835	258	461	188	2489	1214	1724	-2.72614	1.7e-14	5.16e-12	PREDICTED: LOW QUALITY PROTEIN: probable WRKY transcription factor 60 [Oryza brachyantha]	[transcription factor],[Transcription factor],[WRKY transcription factor]	GO:0006952//defense response (Biological Process); GO:0009685//gibberellin metabolic process (Biological Process); GO:0005634//nucleus (Cellular Component); GO:0003677//DNA binding (Cellular Component); GO:0003700//transcription factor activity, sequence-specific DNA binding (Cellular Component); probable wrky transcription factor 40	-	-
No	Chr9.g25828	182	138	108	316	312	374	-1.44589	2.01e-14	6.04e-12	chaperone protein ClpB3, mitochondrial [Sorghum bicolor]	[Sigma-54 interaction domain],[Heat shock protein],[chaperone protein],[ATP-dependent CLP protease ATP-binding subunit]	GO:0006457//protein folding (Biological Process); GO:0009408//response to heat (Biological Process); GO:0009644//response to high light intensity (Biological Process); GO:0016485//protein processing (Biological Process); GO:0042542//response to hydrogen peroxide (Biological Process); GO:0005739//mitochondrion (Cellular Component); GO:0009570//chloroplast stroma (Cellular Component); GO:0009941//c…	K03695|clpB	http://www.genome.jp/dbget-bin/www_bget?ko:K03695
No	Chr17.g44453	422	270	259	616	530	744	-1.20066	2.09e-14	6.22e-12	large proline-rich protein BAG6 isoform X1 [Sorghum bicolor]	[Ubiquitin-2 like Rad60 SUMO-like],[BCL-2-associated athanogene 6]	GO:0005737//cytoplasm (Cellular Component); ubiquitin family protein	-	-
No	Chr4.g13768	352	260	224	572	425	614	-1.14441	2.33e-14	6.88e-12	PREDICTED: E3 ubiquitin-protein ligase RGLG2 [Setaria italica]	[Copine],[copine family],[E3 ubiquitin-protein ligase]	GO:0008270//zinc ion binding (Cellular Component); GO:0016874//ligase activity (Cellular Component); e3 ubiquitin-protein ligase rglg2	K16280|RGLG	http://www.genome.jp/dbget-bin/www_bget?ko:K16280
No	Chr6.g19203	17	25	7	195	75	158	-3.29283	2.51e-14	7.33e-12	hypothetical protein BAE44_0021193 [Dichanthelium oligosanthes]	[Zinc finger protein],[zinc finger protein]	GO:0046872//metal ion binding (Cellular Component); zinc finger protein 2-like	-	-
No	Chr1.g02118	660	449	271	4420	1119	2851	-2.79978	2.83e-14	8.18e-12	RecName: Full=Protein TIFY 10c	[Divergent CCT motif]	GO:0006950//response to stress (Biological Process); GO:0050794//regulation of cellular process (Biological Process); GO:0097659//nucleic acid-templated transcription (Biological Process); GO:0044424//intracellular part (Cellular Component); protein tify 10b-like	K13464|JAZ	http://www.genome.jp/dbget-bin/www_bget?ko:K13464
No	Chr1.g00367	521	429	341	1569	761	1290	-1.66045	3.53e-14	9.97e-12	PTI1-like tyrosine-protein kinase [Dichanthelium oligosanthes]	[receptor-like protein kinase],[Serine Threonine protein kinase],[STYKc]	GO:0006468//protein phosphorylation (Biological Process); GO:0004672//protein kinase activity (Cellular Component); GO:0005524//ATP binding (Cellular Component); pti1-like tyrosine-protein kinase at3g15890	-	-
No	Chr5.g17078	1462	1102	990	2191	2108	2523	-1.14785	3.53e-14	9.97e-12	hypothetical protein BAE44_0019493 [Dichanthelium oligosanthes]	[histone h1],[Histone H1]	GO:0005694//chromosome (Cellular Component); histone h1	K11275|H1_5	http://www.genome.jp/dbget-bin/www_bget?ko:K11275
No	Chr8.g24181	144	109	81	264	311	365	-1.72128	3.54e-14	9.97e-12	PREDICTED: aquaporin PIP2-5 [Setaria italica]	[Aquaporin],[transporter activity],[plasma membrane intrinsic protein],[Channel that permits osmotically driven movement of water in both directions. It is involved in the osmoregulation and in the maintenance of cell turgor during volume expansion in rapidly growing cells. It mediates rapid entry or exit of water in response to abrupt changes in osmolarity (By similarity)]	GO:0006833//water transport (Biological Process); GO:0009992//cellular water homeostasis (Biological Process); GO:0015793//glycerol transport (Biological Process); GO:0034220//ion transmembrane transport (Biological Process); GO:0005773//vacuole (Cellular Component); GO:0005887//integral component of plasma membrane (Cellular Component); GO:0009506//plasmodesma (Cellular Component); GO:0015250//w…	K09872|PIP	http://www.genome.jp/dbget-bin/www_bget?ko:K09872
No	Chr2.g06450	259	245	198	594	839	915	-1.94666	3.94e-14	1.1e-11	PREDICTED: basic leucine zipper 9 [Setaria italica]	[Basic region leucine zipper],[transcription factor]	GO:0006355//regulation of transcription, DNA-templated (Biological Process); GO:0005634//nucleus (Cellular Component); GO:0003700//transcription factor activity, sequence-specific DNA binding (Cellular Component); GO:0043565//sequence-specific DNA binding (Cellular Component); basic leucine zipper 9	-	-
No	Chr4.g13021	302	190	164	442	420	541	-1.3244	4.02e-14	1.11e-11	uncharacterized protein LOC8079259 [Sorghum bicolor]	[NA]	GO:0006457//protein folding (Biological Process); GO:0006984//ER-nucleus signaling pathway (Biological Process); GO:0009408//response to heat (Biological Process); GO:0009644//response to high light intensity (Biological Process); GO:0034976//response to endoplasmic reticulum stress (Biological Process); GO:0042542//response to hydrogen peroxide (Biological Process); GO:0005783//endoplasmic retic…	-	-
No	Chr9.g25562	457	369	238	1019	615	902	-1.45903	4.29e-14	1.17e-11	hypothetical protein SETIT_016899mg [Setaria italica]	[Secreted protein acidic and rich in cysteine Ca binding region],[calcium-dependent protein kinase]	GO:0009738//abscisic acid-activated signaling pathway (Biological Process); GO:0018105//peptidyl-serine phosphorylation (Biological Process); GO:0035556//intracellular signal transduction (Biological Process); GO:0046777//protein autophosphorylation (Biological Process); GO:0005634//nucleus (Cellular Component); GO:0005737//cytoplasm (Cellular Component); GO:0005886//plasma membrane (Cellular Com…	K13412|CPK	http://www.genome.jp/dbget-bin/www_bget?ko:K13412
No	Chr3.g07292	722	544	390	2856	1087	2080	-2.04654	4.72e-14	1.28e-11	Putative alcohol dehydrogenase superfamily protein [Zea mays]	[Zinc-binding dehydrogenase],[NADP-dependent alkenal double bond reductase],[alcohol dehydrogenase],[reductase]	GO:0006535//cysteine biosynthetic process from serine (Biological Process); GO:0055114//oxidation-reduction process (Biological Process); GO:0009536//plastid (Cellular Component); GO:0016020//membrane (Cellular Component); GO:0004124//cysteine synthase activity (Cellular Component); GO:0008270//zinc ion binding (Cellular Component); GO:0016491//oxidoreductase activity (Cellular Component); GO:001…	K01738|cysK	http://www.genome.jp/dbget-bin/www_bget?ko:K01738
No	Chr13.g37963	1049	1063	820	2242	2246	2666	-1.47232	6.48e-14	1.74e-11	ecdysone-induced protein 78C [Sorghum bicolor]	[Protein of unknown function (DUF1421)],[Hydroxyproline-rich glycoprotein family protein]	-	-	-
No	Chr11.g34479	2	5	0	143	38	91	-5.43923	6.95e-14	1.85e-11	Cytochrome P450 94C1 [Dichanthelium oligosanthes]	[Cytochrome p450],[cytochrome P450]	GO:0055114//oxidation-reduction process (Biological Process); GO:0016021//integral component of membrane (Cellular Component); GO:0004497//monooxygenase activity (Cellular Component); GO:0005506//iron ion binding (Cellular Component); GO:0016705//oxidoreductase activity, acting on paired donors, with incorporation or reduction of molecular oxygen (Cellular Component); GO:0020037//heme binding (Ce…	-	-
No	Chr1.g00243	519	452	471	1237	960	1297	-1.43866	7.09e-14	1.86e-11	palmitoyl-acyl carrier protein thioesterase, chloroplastic [Sorghum bicolor]	[Myristoyl-acyl carrier protein thioesterase],[acyl-ACP thioesterase],[myristoyl-acyl carrier protein thioesterase]	GO:0006633//fatty acid biosynthetic process (Biological Process); GO:0009536//plastid (Cellular Component); GO:0016790//thiolester hydrolase activity (Cellular Component); palmitoyl-acyl carrier protein chloroplastic-like	K10781|FATB	http://www.genome.jp/dbget-bin/www_bget?ko:K10781
No	Chr5.g17232	261	211	168	604	358	539	-1.41689	7.1e-14	1.86e-11	armadillo/beta-catenin-like repeat family protein [Zea mays]	[Inherit from lilNOG: Nucleotide exchange factor Fes1],[hsp70-binding protein],[HSPA (heat shock 70kDa) binding protein, cytoplasmic cochaperone 1],[Nucleotide exchange factor Fes1]	-	K09562|HSPBP1	http://www.genome.jp/dbget-bin/www_bget?ko:K09562
No	Chr3.g08812	54	91	74	426	291	354	-2.41447	7.2e-14	1.87e-11	PREDICTED: ras-related protein RABA1f [Setaria italica]	[GTP-binding Protein],[ras-related protein],[RAB]	GO:0000160//phosphorelay signal transduction system (Biological Process); GO:0006355//regulation of transcription, DNA-templated (Biological Process); GO:0006886//intracellular protein transport (Biological Process); GO:0007264//small GTPase mediated signal transduction (Biological Process); GO:0005829//cytosol (Cellular Component); GO:0005886//plasma membrane (Cellular Component); GO:0003677//DN…	K07976|RAB	http://www.genome.jp/dbget-bin/www_bget?ko:K07976
No	Chr17.g44877	117	125	50	821	273	620	-2.72832	7.84e-14	2.02e-11	putative receptor-like protein kinase [Dichanthelium oligosanthes]	[STYKc],[receptor-like protein kinase],[Serine Threonine protein kinase]	GO:0006468//protein phosphorylation (Biological Process); GO:0009536//plastid (Cellular Component); GO:0004672//protein kinase activity (Cellular Component); GO:0005524//ATP binding (Cellular Component); serine threonine-protein kinase at5g01020-like	-	-
Yes	Chr5.g14723	2709	1964	2014	572	163	352	2.47693	8.03e-14	2.05e-11	PREDICTED: polyamine oxidase-like isoform X1 [Setaria italica]	[Flavin containing amine oxidoreductase],[Polyamine oxidase]	GO:0055114//oxidation-reduction process (Biological Process); GO:0052893//N1-acetylspermine:oxygen oxidoreductase (propane-1,3-diamine-forming) activity (Cellular Component); GO:0052896//spermidine oxidase (propane-1,3-diamine-forming) activity (Cellular Component); GO:0052897//N8-acetylspermidine:oxygen oxidoreductase (propane-1,3-diamine-forming) activity (Cellular Component); GO:0052898//N1-ac…	K13366|MPAO, PAO1	http://www.genome.jp/dbget-bin/www_bget?ko:K13366
No	Chr17.g45587	386	352	228	838	579	771	-1.37853	8.13e-14	2.06e-11	PREDICTED: cysteine-rich and transmembrane domain-containing protein A-like [Setaria italica]	[NA]	-	-	-
No	Chr1.g01630	5	10	4	154	47	87	-4.06512	9.57e-14	2.41e-11	PREDICTED: dehydration-responsive element-binding protein 1H-like [Setaria italica]	[dehydration-responsive element-binding protein]	GO:0006351//transcription, DNA-templated (Biological Process); GO:0043231//intracellular membrane-bounded organelle (Cellular Component); dehydration responsive element binding protein 1a	-	-
No	Chr5.g15416	94	177	102	835	479	629	-2.50764	9.72e-14	2.43e-11	predicted protein [Hordeum vulgare subsp. vulgare]	[EFh],[Calcium-binding protein],[Calcium binding protein]	-	-	-
No	Chr4.g12729	1454	897	940	450	331	481	1.18198	1.11e-13	2.74e-11	PREDICTED: alliin lyase-like [Setaria italica]	[tryptophan aminotransferase-related protein 4-like],[Alliinase EGF-like domain]	GO:0016021//integral component of membrane (Cellular Component); GO:0016846//carbon-sulfur lyase activity (Cellular Component); alliin lyase-like	-	-
No	Chr17.g45487	1753	1072	863	2431	1778	2727	-1.13634	1.25e-13	3.07e-11	PREDICTED: NADPH--cytochrome P450 reductase-like [Setaria italica]	[This enzyme is required for electron transfer from NADP to cytochrome P450 (By similarity)],[Component of the sulfite reductase complex that catalyzes the 6-electron reduction of sulfite to sulfide. This is one of several activities required for the biosynthesis of L- cysteine from sulfate. The flavoprotein component catalyzes the electron flow from NADPH - FAD - FMN to the hemoprotein component…	GO:0055114//oxidation-reduction process (Biological Process); GO:0005789//endoplasmic reticulum membrane (Cellular Component); GO:0016021//integral component of membrane (Cellular Component); GO:0003958//NADPH-hemoprotein reductase activity (Cellular Component); GO:0010181//FMN binding (Cellular Component); GO:0030586//[methionine synthase] reductase activity (Cellular Component); nadph--cytochro…	K00327|E1.6.2.4	http://www.genome.jp/dbget-bin/www_bget?ko:K00327
No	Chr5.g15188	1341	944	793	1796	1710	2044	-1.07307	1.67e-13	4.06e-11	uncharacterized protein LOC100273259 isoform X1 [Zea mays]	[haloacid dehalogenase-like hydrolase],[Haloacid dehalogenase-like hydrolase family protein],[Hydrolase],[Inherit from strNOG: Haloacid dehalogenase-like hydrolase family protein]	GO:0008152//metabolic process (Biological Process); GO:0016787//hydrolase activity (Cellular Component); catalytic hydrolase	K07025|K07025	http://www.genome.jp/dbget-bin/www_bget?ko:K07025
No	Chr7.g22765	728	515	441	1001	844	1296	-1.10125	2.12e-13	5.12e-11	PREDICTED: 70 kDa peptidyl-prolyl isomerase-like [Setaria italica]	[FKBP-type peptidyl-prolyl cis-trans isomerase],[Peptidyl-prolyl cis-trans isomerase],[peptidylprolyl]	GO:0000413//protein peptidyl-prolyl isomerization (Biological Process); GO:0061077//chaperone-mediated protein folding (Biological Process); GO:0005789//endoplasmic reticulum membrane (Cellular Component); GO:0003755//peptidyl-prolyl cis-trans isomerase activity (Cellular Component); GO:0005528//FK506 binding (Cellular Component); 70 kda peptidyl-prolyl isomerase-like	K09571|FKBP4_5	http://www.genome.jp/dbget-bin/www_bget?ko:K09571
No	Chr5.g15754	29	18	9	234	63	177	-3.28334	2.16e-13	5.18e-11	hypothetical protein BAE44_0021194 [Dichanthelium oligosanthes]	[Zinc finger protein],[zinc finger protein]	GO:0046872//metal ion binding (Cellular Component); zinc finger protein 2-like	-	-
No	Chr8.g24656	125	170	103	1231	365	817	-2.71667	2.36e-13	5.63e-11	putative lipoxygenase 5 [Sorghum bicolor]	[Plant lipoxygenase may be involved in a number of diverse aspects of plant physiology including growth and development, pest resistance, and senescence or responses to wounding (By similarity)]	GO:0031408//oxylipin biosynthetic process (Biological Process); GO:0055114//oxidation-reduction process (Biological Process); GO:0009536//plastid (Cellular Component); GO:0016165//linoleate 13S-lipoxygenase activity (Cellular Component); GO:0046872//metal ion binding (Cellular Component); lipoxygenase 5	K00454|LOX2S	http://www.genome.jp/dbget-bin/www_bget?ko:K00454
No	Chr10.g30096	357	676	436	2991	1836	2369	-2.40743	2.47e-13	5.84e-11	unknown [Zea mays]	[HSF-type DNA-binding],[heat stress transcription factor],[Transcription factor],[transcription factor]	GO:0006351//transcription, DNA-templated (Biological Process); GO:0003677//DNA binding (Cellular Component); heat shock factor protein 1	K09419|HSFF	http://www.genome.jp/dbget-bin/www_bget?ko:K09419
No	Chr7.g21573	2368	2207	1969	4835	5140	5831	-1.45776	2.73e-13	6.4e-11	Os04g0253000, partial [Oryza sativa Japonica Group]	[Histone H1],[linker histone H1 and H5 family],[histone h1]	GO:0006334//nucleosome assembly (Biological Process); GO:0000786//nucleosome (Cellular Component); GO:0005634//nucleus (Cellular Component); GO:0003677//DNA binding (Cellular Component); histone h1	K11275|H1_5	http://www.genome.jp/dbget-bin/www_bget?ko:K11275
No	Chr14.g40027	54	28	34	125	130	145	-2.01455	3e-13	6.97e-11	PREDICTED: dnaJ homolog subfamily B member 4-like [Setaria italica]	[DnaJ homolog subfamily B member],[DNAj (Hsp40) homolog, subfamily B, member],[ATP binding to DnaK triggers the release of the substrate protein, thus completing the reaction cycle. Several rounds of ATP-dependent interactions between DnaJ, DnaK and GrpE are required for fully efficient folding. Also involved, together with DnaK and GrpE, in the DNA replication of plasmids through activation of i…	-	K09510|DNAJB4	http://www.genome.jp/dbget-bin/www_bget?ko:K09510
No	Chr2.g04201	71	47	50	177	214	188	-2.01821	3.47e-13	8.02e-11	Cysteine-rich repeat secretory protein 12, partial [Dichanthelium oligosanthes]	[cysteine-rich repeat secretory protein],[Pfam:DUF26]	GO:0016020//membrane (Cellular Component); cysteine-rich repeat secretory protein 12-like	-	-
No	Chr1.g01628	65	66	32	260	147	198	-2.09386	3.88e-13	8.9e-11	transcription factor DREB1.4 [Zoysia japonica]	[Transcriptional activator that binds specifically to the DNA sequence 5'- AG CCGAC-3'. Binding to the C-repeat DRE element mediates high salinity- and dehydration-inducible transcription. Confers resistance to high salt, cold and drought stress (By similarity)]	-	-	-
No	Chr13.g36420	175	233	92	903	463	782	-2.27498	5.1e-13	1.15e-10	Salicylate carboxymethyltransferase [Dichanthelium oligosanthes]	[SAM dependent carboxyl methyltransferase]	GO:0016740//transferase activity (Cellular Component); salicylate o-methyltransferase	-	-
No	Chr4.g11913	97	103	90	280	287	309	-1.77706	6.53e-13	1.46e-10	protein NRT1/ PTR FAMILY 6.2 [Sorghum bicolor]	[POT family],[transporter],[Nitrate transporter],[nitrate transporter]	GO:0006857//oligopeptide transport (Biological Process); GO:0016021//integral component of membrane (Cellular Component); GO:0005215//transporter activity (Cellular Component); protein nrt1 ptr family	-	-
No	Chr2.g03941	328	302	235	948	502	807	-1.55	6.89e-13	1.53e-10	PREDICTED: fatty-acid-binding protein 2-like [Setaria italica]	[Chalcone-flavanone isomerase]	GO:0016872//intramolecular lyase activity (Cellular Component); fatty-acid-binding protein 2-like	-	-
No	Chr10.g30652	743	524	490	1041	824	1209	-1.00269	8.39e-13	1.86e-10	hypothetical protein SETIT_039246mg, partial [Setaria italica]	[Core component of nucleosome. Nucleosomes wrap and compact DNA into chromatin, limiting DNA accessibility to the cellular machineries which require DNA as a template. Histones thereby play a central role in transcription regulation, DNA repair, DNA replication and chromosomal stability. DNA accessibility is regulated via a complex set of post-translational modifications of histones, also called …	GO:0006334//nucleosome assembly (Biological Process); GO:0006352//DNA-templated transcription, initiation (Biological Process); GO:0000786//nucleosome (Cellular Component); GO:0005634//nucleus (Cellular Component); GO:0003677//DNA binding (Cellular Component); GO:0046982//protein heterodimerization activity (Cellular Component); histone -like	K11254|H4	http://www.genome.jp/dbget-bin/www_bget?ko:K11254
No	Chr6.g20198	592	566	505	1699	1029	1430	-1.47984	9.82e-13	2.15e-10	PREDICTED: probable protein phosphatase 2C 34 [Setaria italica]	[-phosphatase],[protein serine/threonine phosphatase activity],[phosphatase 2C],[Phosphatase]	GO:0006470//protein dephosphorylation (Biological Process); GO:0005739//mitochondrion (Cellular Component); GO:0008287//protein serine/threonine phosphatase complex (Cellular Component); GO:0004722//protein serine/threonine phosphatase activity (Cellular Component); GO:0046872//metal ion binding (Cellular Component); probable protein phosphatase 2c 78	-	-
No	Chr9.g27141	26	65	14	2183	591	1237	-5.3767	9.98e-13	2.17e-10	protein TIFY 11e-like [Aegilops tauschii subsp. tauschii]	[Divergent CCT motif]	GO:0050794//regulation of cellular process (Biological Process); GO:0050896//response to stimulus (Biological Process); GO:0097659//nucleic acid-templated transcription (Biological Process); zim motif family protein	K13464|JAZ	http://www.genome.jp/dbget-bin/www_bget?ko:K13464
No	Chr18.g46326	739	594	542	1794	1012	1496	-1.37072	1.04e-12	2.25e-10	cytochrome b561 and DOMON domain-containing protein At4g12980-like [Aegilops tauschii subsp. tauschii]	[Protein of unknown function (DUF568)],[auxin-responsive protein],[membrane]	GO:0016020//membrane (Cellular Component); auxin-induced protein	-	-
No	Chr19.g48069	156	132	98	289	223	332	-1.32329	1.29e-12	2.77e-10	PREDICTED: mannose-6-phosphate isomerase 1-like [Setaria italica]	[mannose-6-phosphate isomerase]	GO:0005975//carbohydrate metabolic process (Biological Process); GO:0009298//GDP-mannose biosynthetic process (Biological Process); GO:0004476//mannose-6-phosphate isomerase activity (Cellular Component); GO:0008270//zinc ion binding (Cellular Component); mannose-6-phosphate isomerase	K01809|E5.3.1.8, manA	http://www.genome.jp/dbget-bin/www_bget?ko:K01809
No	Chr7.g21917	938	588	578	1239	1173	1609	-1.14805	1.37e-12	2.92e-10	hypothetical protein SETIT_009345mg [Setaria italica]	[histidine ammonia-lyase],[Phenylalanine ammonialyase],[Phenylalanine ammonia-lyase]	GO:0006559//L-phenylalanine catabolic process (Biological Process); GO:0009800//cinnamic acid biosynthetic process (Biological Process); GO:0005737//cytoplasm (Cellular Component); GO:0045548//phenylalanine ammonia-lyase activity (Cellular Component); phenylalanine ammonia-lyase	K10775|E4.3.1.24	http://www.genome.jp/dbget-bin/www_bget?ko:K10775
No	Chr3.g07207	592	433	346	1010	636	971	-1.13156	1.58e-12	3.35e-10	NAC domain-containing protein 74 [Dichanthelium oligosanthes]	[NAC domain-containing protein],[(NAC) domain-containing protein],[No apical meristem (NAM) protein]	-	-	-
Yes	Chr3.g07133	229	204	129	50	43	45	1.80982	1.68e-12	3.53e-10	hypothetical protein SETIT_010528mg [Setaria italica]	[o-acyltransferase],[MBOAT, membrane-bound O-acyltransferase family],[long-chain-alcohol O-fatty-acyltransferase]	GO:0016020//membrane (Cellular Component); GO:0003824//catalytic activity (Cellular Component); probable long-chain-alcohol o-fatty-acyltransferase 4	-	-
No	Chr9.g25452	3752	2671	2005	4740	4626	5891	-1.08537	1.86e-12	3.88e-10	Sucrose:sucrose 1-fructosyltransferase [Dichanthelium oligosanthes]	[acid invertase],[Glyco_32],[beta-fructofuranosidase],[Hydrolase]	GO:0005975//carbohydrate metabolic process (Biological Process); GO:0016021//integral component of membrane (Cellular Component); GO:0004575//sucrose alpha-glucosidase activity (Cellular Component); soluble acid invertase	K01193|E3.2.1.26, sacA	http://www.genome.jp/dbget-bin/www_bget?ko:K01193
No	Chr14.g40024	1702	1636	1180	3247	2443	3236	-1.16683	2.15e-12	4.43e-10	PREDICTED: pinin-like isoform X1 [Setaria italica]	[Protein of unknown function (DUF1421)],[Hydroxyproline-rich glycoprotein family protein]	-	-	-
No	Chr3.g09185	173	128	106	335	223	314	-1.2999	2.19e-12	4.49e-10	putative dual specificity protein phosphatase DSP8 [Dichanthelium oligosanthes]	[Protein tyrosine phosphatase, mitochondrial 1],[Protein-tyrosine phosphatase mitochondrial 1],[phosphatase],[Dual specificity phosphatase, catalytic domain]	GO:0006470//protein dephosphorylation (Biological Process); GO:0004439//phosphatidylinositol-4,5-bisphosphate 5-phosphatase activity (Cellular Component); GO:0004721//phosphoprotein phosphatase activity (Cellular Component); dual specificity protein phosphatase dsp8	K14165|K14165	http://www.genome.jp/dbget-bin/www_bget?ko:K14165
No	Chr4.g12269	374	257	268	821	482	723	-1.35339	2.55e-12	5.19e-10	PREDICTED: uroporphyrinogen-III C-methyltransferase-like [Setaria italica]	[Tetrapyrrole (Corrin/Porphyrin) Methylases],[Multifunctional enzyme that catalyzes the SAM-dependent methylation of uroporphyrinogen III at position C-2 and C-7 to form precorrin-2 and then position C-12 or C-18 to form trimethylpyrrocorphin 2. It also catalyzes the conversion of precorrin-2 into siroheme. This reaction consists of the NAD- dependent oxidation of precorrin-2 into sirohydrochlori…	GO:0006567//threonine catabolic process (Biological Process); GO:0019354//siroheme biosynthetic process (Biological Process); GO:0032259//methylation (Biological Process); GO:0055114//oxidation-reduction process (Biological Process); GO:0009507//chloroplast (Cellular Component); GO:0004851//uroporphyrin-III C-methyltransferase activity (Cellular Component); uroporphyrinogen-iii c-methyltransferase	-	-
No	Chr4.g11755	620	492	396	1129	709	1068	-1.13495	2.76e-12	5.58e-10	PREDICTED: probable glutathione S-transferase GSTF1 [Setaria italica]	[Glutathione S-transferase, N-terminal domain],[glutathione Stransferase],[Glutathione],[glutathione]	GO:0006749//glutathione metabolic process (Biological Process); GO:0005737//cytoplasm (Cellular Component); GO:0004364//glutathione transferase activity (Cellular Component); glutathione transferase	K00799|GST, gst	http://www.genome.jp/dbget-bin/www_bget?ko:K00799
No	Chr1.g03008	771	595	510	1088	1080	1416	-1.13762	2.89e-12	5.81e-10	PREDICTED: cryptochrome DASH, chloroplastic/mitochondrial [Setaria italica]	[FAD binding domain of DNA photolyase],[Cryptochrome DASH, chloroplastic],[deoxyribo-dipyrimidine photolyase],[cryptochrome]	GO:0006281//DNA repair (Biological Process); GO:0018298//protein-chromophore linkage (Biological Process); GO:0005739//mitochondrion (Cellular Component); GO:0009507//chloroplast (Cellular Component); GO:0003677//DNA binding (Cellular Component); GO:0003913//DNA photolyase activity (Cellular Component); cryptochrome chloroplastic mitochondrial	K01669|E4.1.99.3, phrB	http://www.genome.jp/dbget-bin/www_bget?ko:K01669
No	Chr13.g37965	37	41	19	109	122	154	-2.20252	2.98e-12	5.94e-10	unknown [Zea mays]	[DnaJ homolog subfamily B member],[DNAj (Hsp40) homolog, subfamily B, member],[ATP binding to DnaK triggers the release of the substrate protein, thus completing the reaction cycle. Several rounds of ATP-dependent interactions between DnaJ, DnaK and GrpE are required for fully efficient folding. Also involved, together with DnaK and GrpE, in the DNA replication of plasmids through activation of i…	GO:0006457//protein folding (Biological Process); GO:0051082//unfolded protein binding (Cellular Component); dnaj homolog subfamily b member 4-like	K09510|DNAJB4	http://www.genome.jp/dbget-bin/www_bget?ko:K09510
No	Chr14.g39496	265	231	211	610	399	565	-1.326	3.11e-12	6.16e-10	protein MALE DISCOVERER 2 [Sorghum bicolor]	[receptor-like protein kinase],[Serine Threonine protein kinase],[LRR receptor-like serine threonine-protein kinase],[Leucine rich repeat N-terminal domain]	GO:0006468//protein phosphorylation (Biological Process); GO:0016021//integral component of membrane (Cellular Component); GO:0004672//protein kinase activity (Cellular Component); GO:0005524//ATP binding (Cellular Component); probable lrr receptor-like serine threonine-protein kinase mrh1	-	-
No	Chr6.g20416	0	3	3	127	27	95	-5.44476	3.78e-12	7.46e-10	indole-3-glycerol phosphate lyase, chloroplastic [Sorghum bicolor]	[Indole-3-glycerol phosphate lyase],[tryptophan synthase],[The alpha subunit is responsible for the aldol cleavage of indoleglycerol phosphate to indole and glyceraldehyde 3- phosphate (By similarity)]	GO:0000162//tryptophan biosynthetic process (Biological Process); GO:0009507//chloroplast (Cellular Component); GO:0004834//tryptophan synthase activity (Cellular Component); GO:0030170//pyridoxal phosphate binding (Cellular Component); GO:0033984//indole-3-glycerol-phosphate lyase activity (Cellular Component); indole synthase	K13222|BX1, IGL	http://www.genome.jp/dbget-bin/www_bget?ko:K13222
No	Chr1.g00524	117	103	104	260	253	370	-1.61634	3.88e-12	7.6e-10	PREDICTED: chaperone protein DnaJ-like [Setaria italica]	[DnaJ domain],[DNAj (Hsp40) homolog, subfamily B, member],[ATP binding to DnaK triggers the release of the substrate protein, thus completing the reaction cycle. Several rounds of ATP-dependent interactions between DnaJ, DnaK and GrpE are required for fully efficient folding. Also involved, together with DnaK and GrpE, in the DNA replication of plasmids through activation of initiation proteins (…	-	-	-
No	Chr9.g27147	8	37	5	1295	604	991	-5.96853	3.92e-12	7.62e-10	protein TIFY 11e-like [Aegilops tauschii subsp. tauschii]	[Divergent CCT motif]	GO:0009987//cellular process (Biological Process); GO:0050789//regulation of biological process (Biological Process); zim motif family protein	K13464|JAZ	http://www.genome.jp/dbget-bin/www_bget?ko:K13464
No	Chr10.g32843	118	110	84	400	208	303	-1.71992	3.99e-12	7.71e-10	hypothetical protein SETIT_016391mg [Setaria italica]	[Dishevelled associated activator of morphogenesis],[inverted formin, FH2 and WH2 domain containing],[Formin-like protein],[FH2]	GO:0006355//regulation of transcription, DNA-templated (Biological Process); GO:0005634//nucleus (Cellular Component); GO:0005667//transcription factor complex (Cellular Component); GO:0016021//integral component of membrane (Cellular Component); GO:0003677//DNA binding (Cellular Component); GO:0003700//transcription factor activity, sequence-specific DNA binding (Cellular Component); formin-like…	-	-
Yes	Chr19.g48598	272	91	105	16	9	28	2.89373	4.54e-12	8.73e-10	PREDICTED: alcohol dehydrogenase 2 [Setaria italica]	[alcohol dehydrogenase]	GO:0055114//oxidation-reduction process (Biological Process); GO:0005737//cytoplasm (Cellular Component); GO:0004022//alcohol dehydrogenase (NAD) activity (Cellular Component); GO:0008270//zinc ion binding (Cellular Component); alcohol dehydrogenase family-2	K00001|E1.1.1.1, adh	http://www.genome.jp/dbget-bin/www_bget?ko:K00001
No	Chr9.g28000	248	230	193	473	532	664	-1.5045	4.9e-12	9.36e-10	protein NRT1/ PTR FAMILY 6.4 [Sorghum bicolor]	[Nitrate transporter],[transporter],[POT family]	GO:0006810//transport (Biological Process); GO:0016020//membrane (Cellular Component); protein nrt1 ptr family	-	-
No	Chr6.g18688	23	23	24	140	76	102	-2.34452	5.39e-12	1.02e-09	COBRA-like protein 7 [Sorghum bicolor]	[cobra-like protein],[COBRA-like protein],[COBRA-like protein 7]	GO:0010215//cellulose microfibril organization (Biological Process); GO:0016049//cell growth (Biological Process); GO:0016021//integral component of membrane (Cellular Component); GO:0031225//anchored component of membrane (Cellular Component); cobra-like protein 7	-	-
No	Chr6.g19454	6490	3766	3753	1743	1545	2278	1.11424	5.69e-12	1.07e-09	BTB/POZ domain-containing protein NPY4 [Sorghum bicolor]	[BTB POZ domain-containing protein],[NPH3 family],[BTB (POZ) domain-containing protein],[- Bric-a-Brac, Tramtrack, Broad Complex BTB domain with non-phototropic hypocotyl 3 NPH3 domain, expressed]	GO:0009958//positive gravitropism (Biological Process); btb poz domain-containing protein npy4-like	-	-
No	Chr2.g05565	1128	812	657	372	241	421	1.13387	5.97e-12	1.12e-09	oryzain gamma chain precursor, partial [Oryza sativa Indica Group]	[cysteine-type peptidase activity],[cathepsin],[Thiol protease],[thiol protease]	GO:0006955//immune response (Biological Process); GO:0051603//proteolysis involved in cellular protein catabolic process (Biological Process); GO:0005615//extracellular space (Cellular Component); GO:0005764//lysosome (Cellular Component); GO:0004197//cysteine-type endopeptidase activity (Cellular Component); oryzain gamma chain	K01366|CTSH	http://www.genome.jp/dbget-bin/www_bget?ko:K01366
No	Chr2.g04999	391	349	270	849	509	840	-1.29395	6.01e-12	1.12e-09	Ubiquitin-conjugating enzyme E2 28 [Dichanthelium oligosanthes]	[ubiquitin-conjugating enzyme]	GO:0006511//ubiquitin-dependent protein catabolic process (Biological Process); GO:0006873//cellular ion homeostasis (Biological Process); GO:0016567//protein ubiquitination (Biological Process); GO:0016579//protein deubiquitination (Biological Process); GO:1903959//regulation of anion transmembrane transport (Biological Process); GO:0005737//cytoplasm (Cellular Component); GO:0005886//plasma mem…	K06689|UBE2D_E, UBC4, UBC5	http://www.genome.jp/dbget-bin/www_bget?ko:K06689
No	Chr6.g17969	27	44	24	247	101	176	-2.59742	6.87e-12	1.27e-09	jasmonate ZIM domain protein, partial [Eleusine coracana subsp. coracana]	[Divergent CCT motif],[jasmonate ZIM domain-containing protein]	GO:0006950//response to stress (Biological Process); GO:0048583//regulation of response to stimulus (Biological Process); GO:1903506//regulation of nucleic acid-templated transcription (Biological Process); tpa: tify domain cct motif transcription factor family protein	K13464|JAZ	http://www.genome.jp/dbget-bin/www_bget?ko:K13464
No	Chr3.g08814	130	131	95	588	272	366	-1.95227	7.21e-12	1.32e-09	PREDICTED: monothiol glutaredoxin-S9-like [Setaria italica]	[Glutaredoxin],[GLutaRedoXin]	GO:0044699//single-organism process (Biological Process); GO:0044424//intracellular part (Cellular Component); GO:0051536//iron-sulfur cluster binding (Cellular Component); monothiol glutaredoxin-s5	-	-
No	Chr5.g14689	153	173	114	454	337	382	-1.5992	8.76e-12	1.6e-09	PREDICTED: uncharacterized protein LOC101785110 [Setaria italica]	[Protein of unknown function (DUF740)]	-	-	-
No	Chr1.g00523	77	57	57	156	161	191	-1.61638	9.46e-12	1.71e-09	dnaJ homolog subfamily B member 3 [Zea mays]	[DnaJ domain],[DNAj (Hsp40) homolog, subfamily B, member],[ATP binding to DnaK triggers the release of the substrate protein, thus completing the reaction cycle. Several rounds of ATP-dependent interactions between DnaJ, DnaK and GrpE are required for fully efficient folding. Also involved, together with DnaK and GrpE, in the DNA replication of plasmids through activation of initiation proteins (…	GO:0005737//cytoplasm (Cellular Component); dnaj homolog subfamily b member 3-like	-	-
No	Chr17.g44392	10	13	12	168	49	96	-3.28092	9.52e-12	1.71e-09	hypothetical protein BAE44_0013339 [Dichanthelium oligosanthes]	[Arabidopsis protein of unknown function]	-	-	-
No	Chr9.g28497	5	7	8	88	37	66	-3.39134	9.92e-12	1.77e-09	PREDICTED: ethylene-responsive transcription factor ERF027-like [Setaria italica]	[AP2],[Transcription factor],[transcription factor]	GO:0006355//regulation of transcription, DNA-templated (Biological Process); GO:0005634//nucleus (Cellular Component); GO:0003677//DNA binding (Cellular Component); GO:0003700//transcription factor activity, sequence-specific DNA binding (Cellular Component); ethylene-responsive transcription factor erf027-like	-	-
No	Chr18.g46615	94	103	106	294	270	383	-1.78849	1.03e-11	1.83e-09	PREDICTED: activator of 90 kDa heat shock protein ATPase homolog 1 [Oryza brachyantha]	[AHA1, activator of heat shock 90kDa protein ATPase homolog],[Activator of 90 kDa heat shock protein ATPase]	GO:0006457//protein folding (Biological Process); GO:0009408//response to heat (Biological Process); GO:0009644//response to high light intensity (Biological Process); GO:0032781//positive regulation of ATPase activity (Biological Process); GO:0034976//response to endoplasmic reticulum stress (Biological Process); GO:0042542//response to hydrogen peroxide (Biological Process); GO:0005829//cytosol…	-	-
Yes	Chr3.g07871	1399	869	799	430	341	520	1.03611	1.06e-11	1.87e-09	ABC transporter B family member 21 [Zea mays]	[ABC transporter B family member],[(ABC) transporter],[ABC transporter transmembrane region]	GO:0055085//transmembrane transport (Biological Process); GO:0043190//ATP-binding cassette (ABC) transporter complex (Cellular Component); GO:0005524//ATP binding (Cellular Component); GO:0042626//ATPase activity, coupled to transmembrane movement of substances (Cellular Component); abc transporter b family member 21-like	K05658|ABCB1	http://www.genome.jp/dbget-bin/www_bget?ko:K05658
No	Chr11.g34544	155	113	122	298	235	325	-1.32268	1.19e-11	2.08e-09	PREDICTED: LOW QUALITY PROTEIN: HIV Tat-specific factor 1 homolog [Setaria italica]	[Tat specific factor 1],[HIV Tat-specific factor 1],[RNA recognition motif. (a.k.a. RRM, RBD, or RNP domain)]	GO:0000398//mRNA splicing, via spliceosome (Biological Process); GO:0016458//gene silencing (Biological Process); GO:0040029//regulation of gene expression, epigenetic (Biological Process); GO:0005684//U2-type spliceosomal complex (Cellular Component); GO:0005686//U2 snRNP (Cellular Component); GO:0000166//nucleotide binding (Cellular Component); GO:0003723//RNA binding (Cellular Component); spli…	K13093|HTATSF1	http://www.genome.jp/dbget-bin/www_bget?ko:K13093
No	Chr16.g42595	539	432	324	772	680	840	-1.03568	1.25e-11	2.18e-09	PREDICTED: BI1-like protein [Setaria italica]	[Pfam:UPF0005],[Membrane],[transmembrane BAX inhibitor]	GO:0006355//regulation of transcription, DNA-templated (Biological Process); GO:0016021//integral component of membrane (Cellular Component); GO:0003677//DNA binding (Cellular Component); GO:0003700//transcription factor activity, sequence-specific DNA binding (Cellular Component); bi1-like protein	K06890|K06890	http://www.genome.jp/dbget-bin/www_bget?ko:K06890
No	Chr15.g41957	139	103	61	246	195	268	-1.45403	1.27e-11	2.2e-09	bZIP transcription factor b [Eleusine coracana]	[transcription factor],[Basic region leucine zipper],[Transcription factor]	GO:0006355//regulation of transcription, DNA-templated (Biological Process); GO:0016021//integral component of membrane (Cellular Component); GO:0003700//transcription factor activity, sequence-specific DNA binding (Cellular Component); GO:0043565//sequence-specific DNA binding (Cellular Component); bzip transcription factor 17	-	-
Yes	Chr8.g25203	502	482	343	173	119	149	1.40186	1.29e-11	2.22e-09	bZIP transcription factor b [Eleusine coracana]	[transcription factor],[Basic region leucine zipper],[Transcription factor]	GO:0006355//regulation of transcription, DNA-templated (Biological Process); GO:0016021//integral component of membrane (Cellular Component); GO:0003700//transcription factor activity, sequence-specific DNA binding (Cellular Component); GO:0043565//sequence-specific DNA binding (Cellular Component); bzip transcription factor 17	-	-
No	Chr2.g06799	290	218	169	433	377	453	-1.11715	1.3e-11	2.22e-09	PREDICTED: uncharacterized protein LOC101785788 [Setaria italica]	[Myb-like DNA-binding domain],[Transcription factor]	GO:0006351//transcription, DNA-templated (Biological Process); myb transcription factor	-	-
No	Chr17.g46004	203	177	155	410	324	392	-1.26266	1.34e-11	2.26e-09	uncharacterized protein LOC100275738 [Zea mays]	[dna binding protein],[Core-2/I-Branching enzyme],[DNA binding protein]	GO:0016021//integral component of membrane (Cellular Component); GO:0008375//acetylglucosaminyltransferase activity (Cellular Component); uncharacterized protein loc105049787	-	-
No	Chr10.g31478	24	21	12	130	60	89	-2.48844	1.34e-11	2.26e-09	PREDICTED: myb-related protein Myb4-like [Setaria italica]	[Myb-like DNA-binding domain],[Myblike DNAbinding domain containing protein]	GO:0003677//DNA binding (Cellular Component); myb-related protein myb4-like	K09422|MYBP	http://www.genome.jp/dbget-bin/www_bget?ko:K09422
No	Chr1.g02609	252	193	112	589	353	461	-1.55861	1.41e-11	2.37e-09	PREDICTED: 60S ribosomal protein L11 [Oryza brachyantha]	[ribosomal protein],[ribosomal protein l11],[This is 1 of the proteins that binds and probably mediates the attachment of the 5S RNA into the large ribosomal subunit, where it forms part of the central protuberance. In the 70S ribosome it contacts protein S13 of the 30S subunit (bridge B1b), connecting the 2 subunits]	GO:0000027//ribosomal large subunit assembly (Biological Process); GO:0006260//DNA replication (Biological Process); GO:0006412//translation (Biological Process); GO:0005634//nucleus (Cellular Component); GO:0016021//integral component of membrane (Cellular Component); GO:0022625//cytosolic large ribosomal subunit (Cellular Component); GO:0003735//structural constituent of ribosome (Cellular Comp…	K02868|RP-L11e, RPL11	http://www.genome.jp/dbget-bin/www_bget?ko:K02868
No	Chr2.g06156	15	21	28	158	100	114	-2.66238	1.45e-11	2.42e-09	PREDICTED: multiprotein-bridging factor 1c [Setaria italica]	[Multiprotein bridging factor 1],[factor 1],[Factor 1]	GO:0006457//protein folding (Biological Process); GO:0009644//response to high light intensity (Biological Process); GO:0034976//response to endoplasmic reticulum stress (Biological Process); GO:0042542//response to hydrogen peroxide (Biological Process); GO:0045893//positive regulation of transcription, DNA-templated (Biological Process); GO:0005730//nucleolus (Cellular Component); GO:0003700//t…	K03627|MBF1	http://www.genome.jp/dbget-bin/www_bget?ko:K03627
No	Chr4.g13139	400	202	165	71	44	77	1.75516	1.49e-11	2.48e-09	hypothetical protein SETIT_001322mg [Setaria italica]	[nucleoredoxin-like],[AhpC/TSA family],[Nucleoredoxin]	GO:0055114//oxidation-reduction process (Biological Process); GO:0016853//isomerase activity (Cellular Component); GO:0047134//protein-disulfide reductase activity (Cellular Component); probable nucleoredoxin 2	-	-
No	Chr14.g39897	510	738	540	1896	1621	2052	-1.78028	1.52e-11	2.51e-09	catalytic/ hydrolase isoform X1 [Zea mays]	[alpha/beta hydrolase fold]	GO:0016021//integral component of membrane (Cellular Component); GO:0016787//hydrolase activity (Cellular Component); aminoacrylate hydrolase isoform x1	-	-
No	Chr13.g37827	410	394	304	878	697	784	-1.28064	1.57e-11	2.58e-09	PREDICTED: neurofilament heavy polypeptide-like [Setaria italica]	[NA]	-	-	-
No	Chr5.g14574	1121	1036	873	2299	1598	2127	-1.16415	1.88e-11	3.08e-09	uncharacterized protein LOC100274922 [Zea mays]	[Cleavage site for pathogenic type III effector avirulence factor Avr],[expressed protein]	-	-	-
No	Chr15.g40580	276	190	174	517	321	460	-1.21781	2.06e-11	3.35e-09	PREDICTED: BI1-like protein [Setaria italica]	[Pfam:UPF0005],[Membrane],[transmembrane BAX inhibitor]	GO:0006355//regulation of transcription, DNA-templated (Biological Process); GO:0016021//integral component of membrane (Cellular Component); GO:0003677//DNA binding (Cellular Component); GO:0003700//transcription factor activity, sequence-specific DNA binding (Cellular Component); bi1-like protein	K06890|K06890	http://www.genome.jp/dbget-bin/www_bget?ko:K06890
No	Chr13.g37207	232	230	145	878	391	620	-1.8102	2.15e-11	3.48e-09	NAC domain-containing protein 48-like [Aegilops tauschii subsp. tauschii]	[No apical meristem (NAM) protein],[(NAC) domain-containing protein],[Nac domain-containing protein]	GO:0006351//transcription, DNA-templated (Biological Process); nac domain-containing protein 48	-	-
No	Chr5.g15307	72	173	83	660	465	576	-2.50116	2.2e-11	3.55e-09	PREDICTED: mitogen-activated protein kinase kinase kinase ANP1-like [Setaria italica]	[mitogen-activated protein kinase kinase kinase],[Protein tyrosine kinase],[Mitogen-activated protein kinase kinase kinase],[STYKc]	GO:0006468//protein phosphorylation (Biological Process); GO:0016020//membrane (Cellular Component); GO:0000166//nucleotide binding (Cellular Component); GO:0004674//protein serine/threonine kinase activity (Cellular Component); mitogen-activated protein kinase kinase kinase 2-like	-	-
No	Chr15.g41393	29	28	23	99	77	97	-1.96159	2.49e-11	3.99e-09	G-type lectin S-receptor-like serine/threonine-protein kinase B120 [Sorghum bicolor]	[serine threonine-protein kinase],[Serine Threonine protein kinase]	GO:0006468//protein phosphorylation (Biological Process); GO:0006952//defense response (Biological Process); GO:0048544//recognition of pollen (Biological Process); GO:0005886//plasma membrane (Cellular Component); GO:0009506//plasmodesma (Cellular Component); GO:0016021//integral component of membrane (Cellular Component); GO:0004674//protein serine/threonine kinase activity (Cellular Component)…	-	-
Yes	Chr17.g44692	1494	1161	678	359	258	462	1.41372	2.57e-11	4.1e-09	caffeoyl CoA O-methyltransferase [Cenchrus purpureus]	[Caffeoyl-coa o-methyltransferase],[o-methyltransferase],[O-methyltransferase]	GO:0032259//methylation (Biological Process); GO:0005634//nucleus (Cellular Component); GO:0008171//O-methyltransferase activity (Cellular Component); GO:0008757//S-adenosylmethionine-dependent methyltransferase activity (Cellular Component); GO:0046872//metal ion binding (Cellular Component); caffeoyl- o-methyltransferase 1	K00588|E2.1.1.104	http://www.genome.jp/dbget-bin/www_bget?ko:K00588
No	Chr4.g12484	555	505	406	1166	749	1055	-1.19404	2.94e-11	4.67e-09	fiber protein Fb2 [Zea mays]	[Pfam:Di19]	-	-	-
No	Chr4.g13479	1079	725	412	2246	1295	1922	-1.54216	3.06e-11	4.84e-09	nematode resistance protein-like HSPRO1 [Sorghum bicolor]	[defense response],[arabidopsis ortholog of sugar beet hs1 pro-1 2],[Hs1pro-1 protein C-terminus]	GO:0006952//defense response (Biological Process); nematode resistance hspro1	-	-
No	Chr5.g14179	433	366	338	775	585	802	-1.10494	3.3e-11	5.19e-09	PREDICTED: cyclin-dependent protein kinase inhibitor EL2-like [Setaria italica]	[NA]	-	-	-
No	Chr6.g20523	1008	1275	943	2896	2339	3114	-1.52199	3.91e-11	6.11e-09	PREDICTED: NAC domain-containing protein 67-like [Setaria italica]	[NAC domain-containing protein],[(NAC) domain-containing protein],[No apical meristem (NAM) protein]	GO:0006355//regulation of transcription, DNA-templated (Biological Process); GO:0005634//nucleus (Cellular Component); GO:0003677//DNA binding (Cellular Component); nac1	-	-
Yes	Chr9.g26915	1060	772	725	323	322	377	1.1154	4.02e-11	6.25e-09	PREDICTED: putative disease resistance RPP13-like protein 3 isoform X2 [Setaria italica]	[NB-ARC domain],[leucine Rich Repeat],[resistance protein]	-	-	-
No	Chr10.g32490	8	23	14	155	67	123	-3.03568	4.09e-11	6.33e-09	hypothetical protein BAE44_0006232 [Dichanthelium oligosanthes]	[AP2],[Transcription factor],[transcription factor]	GO:0006355//regulation of transcription, DNA-templated (Biological Process); GO:0005634//nucleus (Cellular Component); GO:0003677//DNA binding (Cellular Component); GO:0003700//transcription factor activity, sequence-specific DNA binding (Cellular Component); ethylene-responsive transcription factor erf027-like	-	-
No	Chr18.g46219	532	375	278	680	655	850	-1.11076	4.17e-11	6.41e-09	large proline-rich protein BAG6 isoform X1 [Sorghum bicolor]	[Ubiquitin-2 like Rad60 SUMO-like],[BCL-2-associated athanogene 6]	GO:0005737//cytoplasm (Cellular Component); ubiquitin family protein	-	-
No	Chr5.g16742	14	12	12	52	61	91	-2.6131	4.63e-11	7.09e-09	BI1-like protein [Aegilops tauschii subsp. tauschii]	[Pfam:UPF0005],[Membrane],[Transmembrane BAX inhibitor motif-containing protein],[transmembrane BAX inhibitor]	GO:0005739//mitochondrion (Cellular Component); GO:0016021//integral component of membrane (Cellular Component); bi1-like protein	K06890|K06890	http://www.genome.jp/dbget-bin/www_bget?ko:K06890
No	Chr4.g12259	288	475	289	1322	984	1265	-1.90301	5.11e-11	7.8e-09	cytochrome P450 72A14 [Sorghum bicolor]	[Cytochrome p450],[Cytochrome P450]	GO:0055114//oxidation-reduction process (Biological Process); GO:0016021//integral component of membrane (Cellular Component); GO:0004497//monooxygenase activity (Cellular Component); GO:0005506//iron ion binding (Cellular Component); GO:0016705//oxidoreductase activity, acting on paired donors, with incorporation or reduction of molecular oxygen (Cellular Component); GO:0020037//heme binding (Ce…	-	-
No	Chr2.g05099	121	109	100	347	205	286	-1.51297	5.75e-11	8.72e-09	Os09g0526650 [Oryza sativa Japonica Group]	-	GO:0000105//histidine biosynthetic process (Biological Process); GO:0009536//plastid (Cellular Component); GO:0003879//ATP phosphoribosyltransferase activity (Cellular Component); Os09g0526650 [Oryza sativa Japonica Group]	-	-
Yes	Chr10.g31987	1253	656	528	277	175	313	1.434	6.34e-11	9.56e-09	PREDICTED: sucrose transport protein SUT5-like [Setaria italica]	[Responsible for the transport of sucrose into the cell, with the concomitant uptake of protons (symport system)],[solute carrier family 45 member]	GO:0005985//sucrose metabolic process (Biological Process); GO:0015768//maltose transport (Biological Process); GO:0015770//sucrose transport (Biological Process); GO:0042948//salicin transport (Biological Process); GO:0042949//arbutin transport (Biological Process); GO:0055085//transmembrane transport (Biological Process); GO:0005887//integral component of plasma membrane (Cellular Component); G…	K15378|SLC45A1_2_4	http://www.genome.jp/dbget-bin/www_bget?ko:K15378
No	Chr3.g09351	3	12	4	115	43	71	-3.71549	6.37e-11	9.56e-09	PREDICTED: mavicyanin-like [Brachypodium distachyon]	[Plastocyanin-like domain]	GO:0016021//integral component of membrane (Cellular Component); GO:0046658//anchored component of plasma membrane (Cellular Component); GO:0009055//electron carrier activity (Cellular Component); lamin-like protein	-	-
No	Chr10.g29644	145	125	85	292	192	292	-1.32299	6.65e-11	9.95e-09	hypothetical protein BAE44_0009588 [Dichanthelium oligosanthes]	[AHA1, activator of heat shock 90kDa protein ATPase homolog],[Activator of Hsp90 ATPase, N-terminal],[activator of 90 kDa heat shock protein ATPase homolog]	GO:0032781//positive regulation of ATPase activity (Biological Process); GO:0001671//ATPase activator activity (Cellular Component); GO:0051087//chaperone binding (Cellular Component); uncharacterized protein loc101757073	-	-
No	Chr15.g41885	261	219	162	426	314	470	-1.10831	7.01e-11	1.04e-08	uncharacterized protein LOC100285628 [Zea mays]	[RNA recognition motif. (a.k.a. RRM, RBD, or RNP domain)],[splicing factor],[arginine serine-rich splicing factor]	GO:0009536//plastid (Cellular Component); GO:0000166//nucleotide binding (Cellular Component); GO:0003723//RNA binding (Cellular Component); loc100285628 isoform x1	K12900|FUSIP1	http://www.genome.jp/dbget-bin/www_bget?ko:K12900
No	Chr7.g21417	89	114	75	509	193	420	-2.13727	7.86e-11	1.16e-08	PREDICTED: xyloglucan endotransglucosylase/hydrolase protein 24 [Oryza sativa Japonica Group]	[Xyloglucan endo-transglycosylase (XET) C-terminus],[Xyloglucan endotransglucosylase hydrolase protein],[hydrolase family 16]	GO:0010411//xyloglucan metabolic process (Biological Process); GO:0042546//cell wall biogenesis (Biological Process); GO:0071555//cell wall organization (Biological Process); GO:0005618//cell wall (Cellular Component); GO:0048046//apoplast (Cellular Component); GO:0004553//hydrolase activity, hydrolyzing O-glycosyl compounds (Cellular Component); GO:0016762//xyloglucan:xyloglucosyl transferase ac…	-	-
No	Chr8.g24196	393	263	236	510	505	712	-1.16594	8.11e-11	1.19e-08	phenylalanine ammonia-lyase [Phyllostachys edulis]	[histidine ammonia-lyase],[Phenylalanine ammonialyase],[Phenylalanine ammonia-lyase]	GO:0006559//L-phenylalanine catabolic process (Biological Process); GO:0009800//cinnamic acid biosynthetic process (Biological Process); GO:0005737//cytoplasm (Cellular Component); GO:0045548//phenylalanine ammonia-lyase activity (Cellular Component); phenylalanine ammonia-lyase	K10775|E4.3.1.24	http://www.genome.jp/dbget-bin/www_bget?ko:K10775
No	Chr10.g30749	1800	1219	1121	2284	2260	2599	-1.00926	8.5e-11	1.25e-08	PREDICTED: transcription factor UNE10 isoform X1 [Setaria italica]	[Inherit from strNOG: transcription factor],[Transcription factor],[transcription factor]	GO:0009567//double fertilization forming a zygote and endosperm (Biological Process); GO:0009506//plasmodesma (Cellular Component); GO:0046983//protein dimerization activity (Cellular Component); transcription factor une10 isoform x1	-	-
No	Chr17.g44677	654	414	333	1075	642	990	-1.16563	8.8e-11	1.29e-08	PREDICTED: heat shock protein 81-1 [Oryza sativa Japonica Group]	[heat shock protein],[Heat Shock Protein],[Heat shock protein],[Molecular chaperone. Has ATPase activity (By similarity)]	GO:0006457//protein folding (Biological Process); GO:0006950//response to stress (Biological Process); GO:0005737//cytoplasm (Cellular Component); GO:0005524//ATP binding (Cellular Component); GO:0051082//unfolded protein binding (Cellular Component); heat shock protein 90	K04079|htpG, HSP90A	http://www.genome.jp/dbget-bin/www_bget?ko:K04079
No	Chr5.g15465	599	523	428	1021	718	1073	-1.03735	9.02e-11	1.31e-08	uncharacterized protein LOC100382001 isoform X1 [Zea mays]	[Protein of unknown function (DUF632)],[DUF630 DUF632 domains containing protein]	GO:0044237//cellular metabolic process (Biological Process); GO:0044238//primary metabolic process (Biological Process); GO:0044710//single-organism metabolic process (Biological Process); GO:0044763//single-organism cellular process (Biological Process); GO:0071704//organic substance metabolic process (Biological Process); GO:0044464//cell part (Cellular Component); uncharacterized protein loc10…	-	-
Yes	Chr5.g15514	1334	652	640	333	197	318	1.39917	9.28e-11	1.34e-08	PREDICTED: probable leucine-rich repeat receptor-like protein kinase At5g49770 [Oryza sativa Japonica Group]	[Serine Threonine protein kinase],[leucine-rich repeat receptor-like protein kinase],[Leucine-rich repeat receptor-like protein kinase],[leucine Rich Repeat],[STYKc]	GO:0006468//protein phosphorylation (Biological Process); GO:0016021//integral component of membrane (Cellular Component); GO:0004674//protein serine/threonine kinase activity (Cellular Component); GO:0005524//ATP binding (Cellular Component); probable leucine-rich repeat receptor-like protein kinase at5g49770	-	-
No	Chr9.g27774	752	573	515	1203	1817	1848	-1.63159	9.34e-11	1.35e-08	PREDICTED: copper transport protein ATX1 [Brachypodium distachyon]	[Heavy metal-associated domain containing protein],[Copper transport protein],[Heavy-metal-associated domain],[heavy metal transport detoxification protein],[copper transport protein]	GO:0006826//iron ion transport (Biological Process); GO:0046916//cellular transition metal ion homeostasis (Biological Process); GO:0005737//cytoplasm (Cellular Component); GO:0005507//copper ion binding (Cellular Component); copper transport protein atx1	K07213|ATOX1, ATX1, copZ	http://www.genome.jp/dbget-bin/www_bget?ko:K07213
No	Chr7.g21521	67	21	29	220	98	177	-2.31579	1.05e-10	1.51e-08	hypothetical protein TRIUR3_15593 [Triticum urartu]	[Protein of unknown function (DUF581)]	-	-	-
No	Chr6.g18756	237	346	211	1125	603	900	-1.86393	1.16e-10	1.66e-08	predicted protein [Hordeum vulgare subsp. vulgare]	[EFh],[Calcium-binding protein],[Calcium binding protein]	GO:0005829//cytosol (Cellular Component); GO:0005509//calcium ion binding (Cellular Component); calmodulin-like protein 5	-	-
No	Chr13.g37162	11	29	17	98	118	129	-2.74777	1.24e-10	1.76e-08	protein NRT1/ PTR FAMILY 3.1-like [Aegilops tauschii subsp. tauschii]	[transporter],[POT family]	GO:0006810//transport (Biological Process); GO:0016021//integral component of membrane (Cellular Component); GO:0005215//transporter activity (Cellular Component); protein nrt1 ptr family -like	-	-
No	Chr4.g12839	77	35	32	206	101	170	-1.95825	1.25e-10	1.77e-08	putative dual specificity protein phosphatase DSP8 [Dichanthelium oligosanthes]	[Protein tyrosine phosphatase, mitochondrial 1],[Protein-tyrosine phosphatase mitochondrial 1],[phosphatase],[Dual specificity phosphatase, catalytic domain]	GO:0035335//peptidyl-tyrosine dephosphorylation (Biological Process); GO:0004439//phosphatidylinositol-4,5-bisphosphate 5-phosphatase activity (Cellular Component); GO:0004725//protein tyrosine phosphatase activity (Cellular Component); GO:0008138//protein tyrosine/serine/threonine phosphatase activity (Cellular Component); dual specificity protein phosphatase dsp8	K14165|K14165	http://www.genome.jp/dbget-bin/www_bget?ko:K14165
Yes	Chr14.g40212	708	338	276	141	89	138	1.5885	1.34e-10	1.89e-08	PREDICTED: plant cysteine oxidase 2-like [Setaria italica]	[2-aminoethanethiol dioxygenase],[2-aminoethanethiol],[Protein of unknown function (DUF1637)]	GO:0009061//anaerobic respiration (Biological Process); GO:0018171//peptidyl-cysteine oxidation (Biological Process); GO:0070483//detection of hypoxia (Biological Process); GO:0016702//oxidoreductase activity, acting on single donors with incorporation of molecular oxygen, incorporation of two atoms of oxygen (Cellular Component); 2-aminoethanethiol dioxygenase-like isoform x1	K10712|ADO	http://www.genome.jp/dbget-bin/www_bget?ko:K10712
No	Chr6.g17818	216	392	237	1139	883	1059	-2.00259	1.35e-10	1.89e-08	PREDICTED: uncharacterized protein LOC101783232 [Setaria italica]	[Heavy metal-associated domain containing protein],[Heavy-metal-associated domain],[heavy metal transport detoxification protein]	GO:0030001//metal ion transport (Biological Process); GO:0046916//cellular transition metal ion homeostasis (Biological Process); GO:0005737//cytoplasm (Cellular Component); GO:0046914//transition metal ion binding (Cellular Component); metal ion binding protein	-	-
No	Chr11.g34523	393	251	208	487	456	624	-1.10515	1.35e-10	1.89e-08	PREDICTED: PP2A regulatory subunit TAP46-like [Setaria italica]	[Immunoglobulin (CD79A) binding protein 1],[PP2A regulatory subunit],[TAP42-like family]	GO:0035303//regulation of dephosphorylation (Biological Process); GO:0005829//cytosol (Cellular Component); GO:0051721//protein phosphatase 2A binding (Cellular Component); pp2a regulatory subunit tap46	-	-
No	Chr2.g04017	64	135	66	1174	263	630	-3.04679	1.38e-10	1.91e-08	PREDICTED: 12-oxophytodienoate reductase 1-like [Setaria italica]	[12-oxophytodienoate reductase],[NADH flavin oxidoreductase, NADH oxidase],[12-oxophytodienoic acid reductase]	GO:0006952//defense response (Biological Process); GO:0009695//jasmonic acid biosynthetic process (Biological Process); GO:0031408//oxylipin biosynthetic process (Biological Process); GO:0055114//oxidation-reduction process (Biological Process); GO:0005622//intracellular (Cellular Component); GO:0003959//NADPH dehydrogenase activity (Cellular Component); GO:0010181//FMN binding (Cellular Componen…	K05894|E1.3.1.42	http://www.genome.jp/dbget-bin/www_bget?ko:K05894
No	Chr9.g25556	100	74	79	217	149	222	-1.39674	1.46e-10	2.02e-08	Bax inhibitor 1 [Dichanthelium oligosanthes]	[Pfam:UPF0005],[Bax inhibitor]	GO:0043066//negative regulation of apoptotic process (Biological Process); GO:0016021//integral component of membrane (Cellular Component); bax inhibitor 1	-	-
No	Chr8.g23272	215	190	168	372	359	475	-1.25883	1.5e-10	2.06e-08	PREDICTED: protein DJ-1 homolog D [Setaria italica]	[DJ-1/PfpI family],[parkinson protein 7],[PfpI family]	GO:0006508//proteolysis (Biological Process); GO:0019243//methylglyoxal catabolic process to D-lactate via S-lactoyl-glutathione (Biological Process); GO:0019249//lactate biosynthetic process (Biological Process); GO:0008233//peptidase activity (Cellular Component); GO:0016798//hydrolase activity, acting on glycosyl bonds (Cellular Component); GO:0019172//glyoxalase III activity (Cellular Compone…	-	-
No	Chr3.g08829	1061	1032	912	2527	1615	2310	-1.25768	1.72e-10	2.36e-08	fiber protein Fb2 [Zea mays]	[Pfam:Di19]	-	-	-
No	Chr5.g16468	167	210	135	786	367	537	-1.87106	1.9e-10	2.59e-08	PREDICTED: uncharacterized protein LOC101752970 isoform X2 [Setaria italica]	[Inherit from KOG: Haloacid dehalogenase-like hydrolase family protein],[Haloacid dehalogenase-like hydrolase family protein],[Hydrolase]	GO:0008152//metabolic process (Biological Process); GO:0016787//hydrolase activity (Cellular Component); uncharacterized protein loc101752970 isoform x2	K07025|K07025	http://www.genome.jp/dbget-bin/www_bget?ko:K07025
No	Chr3.g10433	204	188	178	422	414	457	-1.36661	2.08e-10	2.82e-08	abscisic stress-ripening protein 1-like [Aegilops tauschii subsp. tauschii]	[ABA/WDS induced protein],[abscisic stress-ripening protein],[abscisic stress-ripening]	-	-	-
No	Chr2.g05408	1042	1025	911	2123	1820	2202	-1.21529	2.17e-10	2.94e-08	PREDICTED: protein TIFY 6A-like [Setaria italica]	[TIFY],[TIFY 6B-like],[regulation of cellular process]	GO:0009611//response to wounding (Biological Process); GO:0031347//regulation of defense response (Biological Process); GO:1903507//negative regulation of nucleic acid-templated transcription (Biological Process); GO:2000022//regulation of jasmonic acid mediated signaling pathway (Biological Process); GO:0005634//nucleus (Cellular Component); GO:0016020//membrane (Cellular Component); GO:0003714/…	K13464|JAZ	http://www.genome.jp/dbget-bin/www_bget?ko:K13464
No	Chr15.g41140	215	168	122	327	283	343	-1.1335	2.2e-10	2.96e-08	PREDICTED: ranBP2-type zinc finger protein At1g67325-like [Oryza brachyantha]	[Zn-finger in Ran binding protein and others],[ranBP2-type zinc finger protein]	-	-	-
No	Chr5.g15119	196	249	192	543	513	648	-1.57637	2.3e-10	3.08e-08	PREDICTED: probable phospholipase A2 homolog 2 [Setaria italica]	[Phospholipase A2],[Inherit from euNOG: Phospholipase A2]	GO:0005509//calcium ion binding (Cellular Component); GO:0008289//lipid binding (Cellular Component); probable phospholipase a2 homolog 2	-	-
No	Chr14.g39774	60	44	25	340	106	177	-2.47726	2.32e-10	3.09e-08	uncharacterized protein LOC100275438 [Zea mays]	[NA]	-	-	-
No	Chr9.g28977	270	251	230	1091	442	793	-1.76911	2.6e-10	3.46e-08	Protein EXORDIUM [Dichanthelium oligosanthes]	[phosphate-induced protein 1 conserved region domain containing protein, expressed],[Phosphate-induced protein 1 conserved region]	-	-	-
No	Chr9.g26875	211	164	140	387	270	341	-1.15335	2.79e-10	3.69e-08	PREDICTED: uncharacterized protein LOC101786709 [Setaria italica]	[expressed protein],[Inherit from strNOG: expressed protein],[NA]	-	-	-
No	Chr3.g06934	87	71	30	217	198	179	-1.92554	2.94e-10	3.87e-08	cytochrome P450 71A1-like [Zea mays]	[Cytochrome p450],[cytochrome P450]	GO:0044710//single-organism metabolic process (Biological Process); GO:0016020//membrane (Cellular Component); GO:0004497//monooxygenase activity (Cellular Component); GO:0016705//oxidoreductase activity, acting on paired donors, with incorporation or reduction of molecular oxygen (Cellular Component); GO:0046872//metal ion binding (Cellular Component); cytochrome p450 71a1	-	-
Yes	Chr16.g42547	326	224	214	105	55	75	1.50656	3.13e-10	4.11e-08	hypothetical protein OsI_33074 [Oryza sativa Indica Group]	[Serine Threonine protein kinase],[Calcium-binding EGF domain],[EGF_CA],[Tyrosine kinase]	GO:0006468//protein phosphorylation (Biological Process); GO:0007166//cell surface receptor signaling pathway (Biological Process); GO:0005886//plasma membrane (Cellular Component); GO:0016021//integral component of membrane (Cellular Component); GO:0004674//protein serine/threonine kinase activity (Cellular Component); GO:0005509//calcium ion binding (Cellular Component); GO:0005524//ATP binding…	-	-
No	Chr4.g11578	774	226	253	93	49	72	2.25291	3.7e-10	4.82e-08	universal stress protein [Zea mays]	[Universal stress protein],[universal stress protein]	GO:0006950//response to stress (Biological Process); universal stress protein a-like protein	-	-
No	Chr3.g09718	172	137	100	265	219	299	-1.14449	3.85e-10	4.98e-08	PREDICTED: zinc finger CCCH domain-containing protein 11 [Oryza brachyantha]	[ZnF_C3H1],[zinc finger CCCH domain-containing protein],[zinc finger]	GO:0005739//mitochondrion (Cellular Component); GO:0005488//binding (Cellular Component); zinc finger ccch domain-containing protein 11	-	-
No	Chr13.g38143	546	246	232	110	61	104	1.65224	3.93e-10	5.07e-08	PREDICTED: plant cysteine oxidase 2-like [Setaria italica]	[2-aminoethanethiol dioxygenase],[2-aminoethanethiol],[Protein of unknown function (DUF1637)]	GO:0009061//anaerobic respiration (Biological Process); GO:0018171//peptidyl-cysteine oxidation (Biological Process); GO:0070483//detection of hypoxia (Biological Process); GO:0016702//oxidoreductase activity, acting on single donors with incorporation of molecular oxygen, incorporation of two atoms of oxygen (Cellular Component); probable 2-aminoethanethiol dioxygenase	K10712|ADO	http://www.genome.jp/dbget-bin/www_bget?ko:K10712
No	Chr9.g26088	161	102	121	40	19	26	1.99205	4.02e-10	5.16e-08	cysteine-rich receptor-like protein kinase 10 [Sorghum bicolor]	[Serine Threonine protein kinase],[Pfam:DUF26],[Cysteine-rich receptor-like protein kinase]	GO:0006468//protein phosphorylation (Biological Process); GO:0006952//defense response (Biological Process); GO:0005886//plasma membrane (Cellular Component); GO:0009506//plasmodesma (Cellular Component); GO:0000166//nucleotide binding (Cellular Component); GO:0004674//protein serine/threonine kinase activity (Cellular Component); receptor-like protein kinase at4g00960	-	-
No	Chr16.g43515	20	44	34	127	237	245	-2.78032	4.26e-10	5.45e-08	hypothetical protein BAE44_0005475 [Dichanthelium oligosanthes]	[dynein light chain],[dynein, light chain],[Dynein light chain type 1 ],[Dynein light chain]	GO:0007017//microtubule-based process (Biological Process); GO:0016021//integral component of membrane (Cellular Component); GO:0030286//dynein complex (Cellular Component); GO:0031514//motile cilium (Cellular Component); dynein light chain cytoplasmic	K10418|DYNLL	http://www.genome.jp/dbget-bin/www_bget?ko:K10418
No	Chr6.g18256	205	165	119	427	263	343	-1.28257	4.54e-10	5.76e-08	PREDICTED: mitogen-activated protein kinase kinase 9 [Oryza sativa Japonica Group]	[mitogen-activated protein kinase kinase],[STE_MEK_ste7_MAP2K.6 - STE kinases include homologs to sterile 7, sterile 11 and sterile 20 from yeast, expressed]	GO:0006468//protein phosphorylation (Biological Process); GO:0005739//mitochondrion (Cellular Component); GO:0000166//nucleotide binding (Cellular Component); GO:0004702//signal transducer, downstream of receptor, with serine/threonine kinase activity (Cellular Component); mitogen-activated protein kinase kinase 9-like	-	-
No	Chr14.g40153	102	113	99	277	236	281	-1.50538	4.61e-10	5.83e-08	hypothetical protein BAE44_0004553 [Dichanthelium oligosanthes]	[Peptidase of plants and bacteria]	GO:0009536//plastid (Cellular Component); uncharacterized protein loc4339731	-	-
No	Chr3.g08970	19	52	23	386	118	217	-3.03064	4.68e-10	5.88e-08	predicted protein, partial [Hordeum vulgare subsp. vulgare]	[STYKc],[mitogen-activated protein kinase kinase kinase]	GO:0023014//signal transduction by protein phosphorylation (Biological Process); GO:0005739//mitochondrion (Cellular Component); GO:0004702//signal transducer, downstream of receptor, with serine/threonine kinase activity (Cellular Component); GO:0005524//ATP binding (Cellular Component); partial	-	-
No	Chr8.g24829	211	212	192	466	431	496	-1.35436	4.71e-10	5.9e-08	OSIGBa0092M08.9 [Oryza sativa]	[Digalactosyldiacylglycerol synthase 1],[Glycosyl transferases group 1],[Digalactosyldiacylglycerol synthase]	-	K09480|E2.4.1.241	http://www.genome.jp/dbget-bin/www_bget?ko:K09480
No	Chr6.g20578	345	305	268	581	465	695	-1.09708	4.86e-10	6.06e-08	hsp70 nucleotide exchange factor fes1 [Sorghum bicolor]	[Inherit from lilNOG: Nucleotide exchange factor Fes1],[hsp70-binding protein],[HSPA (heat shock 70kDa) binding protein, cytoplasmic cochaperone 1],[Nucleotide exchange factor Fes1]	-	K09562|HSPBP1	http://www.genome.jp/dbget-bin/www_bget?ko:K09562
No	Chr11.g34478	1	4	0	84	23	52	-5.14409	4.94e-10	6.14e-08	Cytochrome P450 94C1 [Dichanthelium oligosanthes]	[Cytochrome p450],[cytochrome P450]	GO:0055114//oxidation-reduction process (Biological Process); GO:0016021//integral component of membrane (Cellular Component); GO:0004497//monooxygenase activity (Cellular Component); GO:0005506//iron ion binding (Cellular Component); GO:0016705//oxidoreductase activity, acting on paired donors, with incorporation or reduction of molecular oxygen (Cellular Component); GO:0020037//heme binding (Ce…	-	-
No	Chr3.g10139	835	770	673	1543	1125	1585	-1.06859	5.01e-10	6.21e-08	PREDICTED: E3 ubiquitin-protein ligase RGLG2 [Setaria italica]	[Copine],[copine family],[E3 ubiquitin-protein ligase]	GO:0008270//zinc ion binding (Cellular Component); GO:0016874//ligase activity (Cellular Component); e3 ubiquitin-protein ligase rglg2-like	K16280|RGLG	http://www.genome.jp/dbget-bin/www_bget?ko:K16280
No	Chr12.g36019	81	61	21	176	146	241	-2.03652	5.15e-10	6.35e-08	PREDICTED: probable non-specific lipid-transfer protein 3 [Oryza sativa Japonica Group]	[Plant non-specific lipid-transfer proteins transfer phospholipids as well as galactolipids across membranes. May play a role in wax or cutin deposition in the cell walls of expanding epidermal cells and certain secretory tissues (By similarity)]	GO:0006869//lipid transport (Biological Process); GO:0016021//integral component of membrane (Cellular Component); GO:0008289//lipid binding (Cellular Component); probable non-specific lipid-transfer protein 3	-	-
Yes	Chr4.g10677	342	227	194	103	48	83	1.50601	5.19e-10	6.37e-08	GA 2-oxidase 5 [Hordeum vulgare subsp. vulgare]	[gibberellin 2-beta-dioxygenase],[oxidoreductase, 2OG-Fe(II) oxygenase family protein],[2OGFe(II) oxygenase]	GO:0044710//single-organism metabolic process (Biological Process); GO:0051213//dioxygenase activity (Cellular Component); gibberellin 2-beta-dioxygenase	K04125|E1.14.11.13	http://www.genome.jp/dbget-bin/www_bget?ko:K04125
No	Chr9.g25864	794	1067	841	3067	2095	2472	-1.6383	5.3e-10	6.48e-08	limonoid UDP-glucosyltransferase isoform X1 [Zea mays]	[UDP-glucoronosyl and UDP-glucosyl transferase],[cinnamate beta-D-glucosyltransferase-like],[UDP-Glycosyltransferase],[Transferase]	GO:0009813//flavonoid biosynthetic process (Biological Process); GO:0052696//flavonoid glucuronidation (Biological Process); GO:0043231//intracellular membrane-bounded organelle (Cellular Component); GO:0080043//quercetin 3-O-glucosyltransferase activity (Cellular Component); GO:0080044//quercetin 7-O-glucosyltransferase activity (Cellular Component); limonoid udp-glucosyltransferase	-	-
No	Chr7.g22576	151	132	91	244	270	320	-1.37313	6.62e-10	8.06e-08	ferredoxin-3 [Zea mays]	[2Fe-2S iron-sulfur cluster binding domain],[Ferredoxin],[K02639 ferredoxin]	GO:0022900//electron transport chain (Biological Process); GO:0009507//chloroplast (Cellular Component); GO:0009055//electron carrier activity (Cellular Component); GO:0046872//metal ion binding (Cellular Component); GO:0051537//2 iron, 2 sulfur cluster binding (Cellular Component); root r-b1-like	K02639|petF	http://www.genome.jp/dbget-bin/www_bget?ko:K02639
No	Chr3.g07252	699	674	421	1264	956	1223	-1.13985	6.78e-10	8.23e-08	uncharacterized protein LOC100383317 [Zea mays]	[lipase class 3 family protein],[Lipase (class 3)],[lipase class 3 family]	GO:0016020//membrane (Cellular Component); triacylglycerol lipase	-	-
No	Chr17.g44779	140	162	128	335	412	445	-1.65319	6.83e-10	8.26e-08	PREDICTED: serine/threonine-protein kinase PEPKR2-like [Setaria italica]	[S_TKc],[calcium-dependent protein kinase]	GO:0009738//abscisic acid-activated signaling pathway (Biological Process); GO:0018105//peptidyl-serine phosphorylation (Biological Process); GO:0035556//intracellular signal transduction (Biological Process); GO:0046777//protein autophosphorylation (Biological Process); GO:0005634//nucleus (Cellular Component); GO:0005737//cytoplasm (Cellular Component); GO:0005886//plasma membrane (Cellular Com…	-	-
No	Chr10.g31196	5	23	10	810	194	352	-5.21117	7.21e-10	8.68e-08	protein TIFY 11e-like [Aegilops tauschii subsp. tauschii]	[Divergent CCT motif]	-	K13464|JAZ	http://www.genome.jp/dbget-bin/www_bget?ko:K13464
Yes	Chr11.g33646	329	181	134	71	48	59	1.60046	8.5e-10	1.02e-07	PREDICTED: wall-associated receptor kinase-like 21 isoform X2 [Setaria italica]	[STYKc],[receptor-like protein kinase],[Serine Threonine protein kinase]	GO:0009987//cellular process (Biological Process); GO:0016020//membrane (Cellular Component); GO:0004672//protein kinase activity (Cellular Component); GO:0005488//binding (Cellular Component); wall-associated receptor kinase-like 14	-	-
No	Chr5.g16919	379	327	232	792	499	614	-1.22202	9.96e-10	1.18e-07	uncharacterized protein LOC8083956 [Sorghum bicolor]	[Protein of unknown function (DUF1005)]	-	-	-
No	Chr3.g06878	93	62	51	156	126	163	-1.32944	1.03e-09	1.22e-07	dnaJ homolog subfamily B member 1 [Sorghum bicolor]	[Pfam:DnaJ_C],[DNAj (Hsp40) homolog, subfamily B, member],[ATP binding to DnaK triggers the release of the substrate protein, thus completing the reaction cycle. Several rounds of ATP-dependent interactions between DnaJ, DnaK and GrpE are required for fully efficient folding. Also involved, together with DnaK and GrpE, in the DNA replication of plasmids through activation of initiation proteins (…	GO:0006457//protein folding (Biological Process); GO:0051082//unfolded protein binding (Cellular Component); dnaj homolog subfamily b member 1	K09510|DNAJB4	http://www.genome.jp/dbget-bin/www_bget?ko:K09510
No	Chr15.g40764	664	714	402	1564	1028	1378	-1.34571	1.09e-09	1.27e-07	NAC domain-containing protein 67 [Sorghum bicolor]	[NAC domain-containing protein],[(NAC) domain-containing protein],[Nac domain-containing protein]	-	-	-
Yes	Chr18.g46654	493	320	226	131	71	136	1.40434	1.11e-09	1.29e-07	hypothetical protein BAE44_0008074 [Dichanthelium oligosanthes]	[DnaJ domain],[DNAj (Hsp40) homolog, subfamily B, member],[ATP binding to DnaK triggers the release of the substrate protein, thus completing the reaction cycle. Several rounds of ATP-dependent interactions between DnaJ, DnaK and GrpE are required for fully efficient folding. Also involved, together with DnaK and GrpE, in the DNA replication of plasmids through activation of initiation proteins (…	-	-	-
No	Chr17.g44926	723	914	527	2162	1336	1949	-1.49263	1.15e-09	1.33e-07	PREDICTED: tetraspanin-8 [Oryza sativa Japonica Group]	-	GO:0016020//membrane (Cellular Component); senescence-associated protein	-	-
No	Chr3.g08966	30	45	46	227	116	174	-2.20119	1.17e-09	1.35e-07	hypothetical protein SETIT_004003mg, partial [Setaria italica]	[STYKc],[mitogen-activated protein kinase kinase kinase],[Mitogen-activated protein kinase kinase kinase]	GO:0006468//protein phosphorylation (Biological Process); GO:0005739//mitochondrion (Cellular Component); GO:0016021//integral component of membrane (Cellular Component); GO:0004702//signal transducer, downstream of receptor, with serine/threonine kinase activity (Cellular Component); GO:0005524//ATP binding (Cellular Component); mitogen-activated protein kinase kinase kinase a-like	-	-
Yes	Chr4.g10782	964	590	606	283	273	332	1.06348	1.22e-09	1.41e-07	PREDICTED: uncharacterized protein LOC101781757 isoform X4 [Setaria italica]	[NA]	-	-	-
No	Chr2.g05698	253	219	186	433	321	449	-1.05354	1.36e-09	1.56e-07	putative calcium-dependent protein kinase [Oryza sativa Japonica Group]	[S_TKc],[serine threonine-protein kinase],[calcium-dependent protein kinase],[Lipopolysaccharide kinase (Kdo/WaaP) family]	GO:0009738//abscisic acid-activated signaling pathway (Biological Process); GO:0018105//peptidyl-serine phosphorylation (Biological Process); GO:0035556//intracellular signal transduction (Biological Process); GO:0046777//protein autophosphorylation (Biological Process); GO:0005634//nucleus (Cellular Component); GO:0005737//cytoplasm (Cellular Component); GO:0005886//plasma membrane (Cellular Com…	-	-
No	Chr12.g35976	1616	834	707	1927	1603	2393	-1.1563	1.37e-09	1.57e-07	PREDICTED: protein DETOXIFICATION 21-like [Setaria italica]	[Mate efflux family protein],[MATE efflux family protein],[protein TRANSPARENT TESTA 12-like]	GO:0006855//drug transmembrane transport (Biological Process); GO:0016021//integral component of membrane (Cellular Component); GO:0015238//drug transmembrane transporter activity (Cellular Component); GO:0015297//antiporter activity (Cellular Component); mate efflux family protein	K03327|TC.MATE, SLC47A, norM, mdtK, dinF	http://www.genome.jp/dbget-bin/www_bget?ko:K03327
No	Chr7.g22387	39	69	33	285	121	221	-2.28159	1.39e-09	1.59e-07	putative lipoxygenase 5 [Sorghum bicolor]	[Plant lipoxygenase may be involved in a number of diverse aspects of plant physiology including growth and development, pest resistance, and senescence or responses to wounding (By similarity)]	GO:0031408//oxylipin biosynthetic process (Biological Process); GO:0055114//oxidation-reduction process (Biological Process); GO:0009536//plastid (Cellular Component); GO:0016165//linoleate 13S-lipoxygenase activity (Cellular Component); GO:0046872//metal ion binding (Cellular Component); lipoxygenase 5	K00454|LOX2S	http://www.genome.jp/dbget-bin/www_bget?ko:K00454
No	Chr16.g43416	84	31	47	1	0	5	4.55026	1.41e-09	1.6e-07	PREDICTED: glucan endo-1,3-beta-glucosidase 13-like [Setaria italica]	-	GO:0016798//hydrolase activity, acting on glycosyl bonds (Cellular Component); glucan endo- -beta-glucosidase 13-like	-	-
No	Chr16.g43835	520	665	357	2103	942	1692	-1.76715	1.41e-09	1.6e-07	PREDICTED: protein TIFY 10B-like [Setaria italica]	[TIFY 10A-like],[jasmonate ZIM domain-containing protein],[K13464 jasmonate ZIM domain-containing protein]	GO:0006351//transcription, DNA-templated (Biological Process); GO:0009611//response to wounding (Biological Process); GO:0031347//regulation of defense response (Biological Process); GO:1903507//negative regulation of nucleic acid-templated transcription (Biological Process); GO:2000022//regulation of jasmonic acid mediated signaling pathway (Biological Process); GO:0005634//nucleus (Cellular Com…	K13464|JAZ	http://www.genome.jp/dbget-bin/www_bget?ko:K13464
No	Chr2.g03909	169	140	122	267	305	370	-1.3307	1.53e-09	1.72e-07	PREDICTED: chaperone protein DnaJ-like [Setaria italica]	[DnaJ domain],[DNAj (Hsp40) homolog, subfamily B, member],[ATP binding to DnaK triggers the release of the substrate protein, thus completing the reaction cycle. Several rounds of ATP-dependent interactions between DnaJ, DnaK and GrpE are required for fully efficient folding. Also involved, together with DnaK and GrpE, in the DNA replication of plasmids through activation of initiation proteins (…	GO:0005737//cytoplasm (Cellular Component); dnaj homolog subfamily b member 3-like	-	-
No	Chr1.g00633	57	86	45	360	157	229	-2.13523	1.62e-09	1.81e-07	hypothetical protein BAE44_0022292 [Dichanthelium oligosanthes]	[Protein of unknown function (DUF1645)]	-	-	-
No	Chr14.g39044	666	661	641	1413	1402	1587	-1.3299	1.63e-09	1.82e-07	peptide chain release factor PrfB3, chloroplastic [Sorghum bicolor]	[Peptide chain release factor 2 directs the termination of translation in response to the peptide chain termination codons UGA and UAA (By similarity)],[peptide chain release factor],[Peptide chain release factor]	GO:0006415//translational termination (Biological Process); GO:0009658//chloroplast organization (Biological Process); GO:0009772//photosynthetic electron transport in photosystem II (Biological Process); GO:0010190//cytochrome b6f complex assembly (Biological Process); GO:0016556//mRNA modification (Biological Process); GO:0048255//mRNA stabilization (Biological Process); GO:0009570//chloroplast…	-	-
No	Chr5.g14634	169	320	99	1202	548	1016	-2.37621	1.63e-09	1.82e-07	jasmonate ZIM domain protein, partial [Eleusine coracana subsp. coracana]	[Divergent CCT motif],[jasmonate ZIM domain-containing protein]	GO:0006950//response to stress (Biological Process); GO:0048583//regulation of response to stimulus (Biological Process); GO:1903506//regulation of nucleic acid-templated transcription (Biological Process); protein tify 10b-like	K13464|JAZ	http://www.genome.jp/dbget-bin/www_bget?ko:K13464
No	Chr17.g46047	20	23	15	63	117	100	-2.5008	1.67e-09	1.85e-07	indole-2-monooxygenase [Sorghum bicolor]	[Cytochrome p450],[cytochrome P450],[Cytochrome P450]	GO:0044550//secondary metabolite biosynthetic process (Biological Process); GO:0016020//membrane (Cellular Component); GO:0016709//oxidoreductase activity, acting on paired donors, with incorporation or reduction of molecular oxygen, NAD(P)H as one donor, and incorporation of one atom of oxygen (Cellular Component); GO:0046872//metal ion binding (Cellular Component); indole-2-monooxygenase-like	-	-
Yes	Chr3.g07974	181	39	106	13	3	2	3.94044	1.68e-09	1.85e-07	uncharacterized protein LOC103635104 [Zea mays]	[NA]	-	-	-
No	Chr2.g05321	1106	1128	848	3038	1578	2482	-1.35871	1.76e-09	1.94e-07	PREDICTED: probable trehalose-phosphate phosphatase 7 [Setaria italica]	[Trehalose-phosphatase],[Removes the phosphate from trehalose 6-phosphate to produce free trehalose. Trehalose accumulation in plant may improve abiotic stress tolerance],[trehalose biosynthetic process]	GO:0005992//trehalose biosynthetic process (Biological Process); GO:0016311//dephosphorylation (Biological Process); GO:0004805//trehalose-phosphatase activity (Cellular Component); probable trehalose-phosphate phosphatase 7	K01087|otsB	http://www.genome.jp/dbget-bin/www_bget?ko:K01087
No	Chr15.g40663	84	61	72	167	338	319	-2.14538	1.79e-09	1.97e-07	PREDICTED: uncharacterized protein At4g14100-like [Setaria italica]	[NA]	-	-	-
Yes	Chr10.g33197	392	83	96	25	16	11	3.0865	1.88e-09	2.06e-07	Pyrophosphate-energized vacuolar membrane proton pump [Dichanthelium oligosanthes]	[Pyrophosphatase],[pyrophosphate-energized vacuolar membrane proton],[Inorganic H+ pyrophosphatase],[pump that utilizes the energy of pyrophosphate hydrolysis as the driving force for]	GO:0015992//proton transport (Biological Process); GO:0055085//transmembrane transport (Biological Process); GO:0005774//vacuolar membrane (Cellular Component); GO:0016021//integral component of membrane (Cellular Component); GO:0004427//inorganic diphosphatase activity (Cellular Component); GO:0009678//hydrogen-translocating pyrophosphatase activity (Cellular Component); GO:0046872//metal ion bi…	K01507|ppa	http://www.genome.jp/dbget-bin/www_bget?ko:K01507
No	Chr3.g07775	143	127	100	452	196	357	-1.60324	1.9e-09	2.07e-07	PREDICTED: type IV inositol polyphosphate 5-phosphatase 3-like [Setaria italica]	[IPPc],[inositol],[type I inositol-1,4,5-trisphosphate 5-phosphatase]	-	-	-
No	Chr3.g08379	65	46	37	122	101	125	-1.44992	1.94e-09	2.11e-07	S-type anion channel SLAH3 [Dichanthelium oligosanthes]	[C4-dicarboxylate transporter malic acid transport protein],[Pfam:C4dic_mal_tran],[C4-dicarboxylate transporter malic acid transport protein, expressed]	GO:0006873//cellular ion homeostasis (Biological Process); GO:1903959//regulation of anion transmembrane transport (Biological Process); GO:0005739//mitochondrion (Cellular Component); GO:0016021//integral component of membrane (Cellular Component); GO:0008308//voltage-gated anion channel activity (Cellular Component); s-type anion channel slah2-like	-	-
No	Chr6.g19917	261	303	279	677	723	801	-1.54476	1.96e-09	2.12e-07	uncharacterized protein LOC8059995 [Sorghum bicolor]	[alpha beta hydrolase fold],[hydrolase, alpha beta fold family protein],[Putative lysophospholipase],[Monoglyceride lipase]	GO:0006629//lipid metabolic process (Biological Process); GO:0016020//membrane (Cellular Component); GO:0016298//lipase activity (Cellular Component); monoglyceride lipase-like	-	-
No	Chr9.g25665	31	15	16	103	49	86	-2.14705	1.96e-09	2.12e-07	exocyst complex component EXO70A1 [Sorghum bicolor]	[exocyst complex],[Exo70 exocyst complex subunit]	GO:0006887//exocytosis (Biological Process); GO:0000145//exocyst (Cellular Component); GO:0005739//mitochondrion (Cellular Component); exocyst complex component exo70a1	K07195|EXOC7, EXO70	http://www.genome.jp/dbget-bin/www_bget?ko:K07195
No	Chr3.g09044	18	13	12	61	51	57	-2.18745	2.04e-09	2.18e-07	hypothetical protein SETIT_014646mg [Setaria italica]	[NA]	-	-	-
No	Chr5.g16404	121	89	94	32	14	21	2.00718	2.07e-09	2.21e-07	PREDICTED: calcium-dependent protein kinase 30-like [Setaria italica]	[calcium-dependent protein kinase],[Lipopolysaccharide kinase (Kdo/WaaP) family]	GO:0009738//abscisic acid-activated signaling pathway (Biological Process); GO:0018105//peptidyl-serine phosphorylation (Biological Process); GO:0035556//intracellular signal transduction (Biological Process); GO:0046777//protein autophosphorylation (Biological Process); GO:0005634//nucleus (Cellular Component); GO:0005737//cytoplasm (Cellular Component); GO:0005886//plasma membrane (Cellular Com…	K13412|CPK	http://www.genome.jp/dbget-bin/www_bget?ko:K13412
No	Chr1.g00641	90	209	106	920	394	663	-2.38398	2.19e-09	2.32e-07	PREDICTED: 12-oxophytodienoate reductase 1-like [Setaria italica]	[12-oxophytodienoate reductase],[NADH flavin oxidoreductase, NADH oxidase],[12-oxophytodienoic acid reductase]	GO:0006952//defense response (Biological Process); GO:0009695//jasmonic acid biosynthetic process (Biological Process); GO:0031408//oxylipin biosynthetic process (Biological Process); GO:0055114//oxidation-reduction process (Biological Process); GO:0005622//intracellular (Cellular Component); GO:0003959//NADPH dehydrogenase activity (Cellular Component); GO:0010181//FMN binding (Cellular Componen…	K05894|E1.3.1.42	http://www.genome.jp/dbget-bin/www_bget?ko:K05894
No	Chr9.g29131	154	216	159	561	377	527	-1.60655	2.19e-09	2.32e-07	class II heat shock protein [Zea mays]	[kDa class III heat shock],[heat shock protein],[Hsp20/alpha crystallin family],[response to heat]	GO:0009408//response to heat (Biological Process); kda class iii heat shock protein	K13993|HSP20	http://www.genome.jp/dbget-bin/www_bget?ko:K13993
No	Chr15.g42209	1596	1342	1250	2360	2417	3028	-1.08536	2.29e-09	2.41e-07	ascorbate peroxidase 2 [Zea mays]	[peroxidase],[Bifunctional enzyme with both catalase and broad- spectrum peroxidase activity (By similarity)],[Ascorbate Peroxidase],[ascorbate peroxidase]	GO:0006979//response to oxidative stress (Biological Process); GO:0042744//hydrogen peroxide catabolic process (Biological Process); GO:0055114//oxidation-reduction process (Biological Process); GO:0098869//cellular oxidant detoxification (Biological Process); GO:0005737//cytoplasm (Cellular Component); GO:0016688//L-ascorbate peroxidase activity (Cellular Component); GO:0020037//heme binding (Ce…	K00434|E1.11.1.11	http://www.genome.jp/dbget-bin/www_bget?ko:K00434
Yes	Chr7.g21946	968	477	458	257	175	253	1.23363	2.41e-09	2.53e-07	beta-glucosidase 16 isoform X2 [Sorghum bicolor]	[beta-glucosidase],[Glycosyl hydrolase family 1]	GO:0005975//carbohydrate metabolic process (Biological Process); GO:1901657//glycosyl compound metabolic process (Biological Process); GO:0008422//beta-glucosidase activity (Cellular Component); GO:0043531//ADP binding (Cellular Component); probable inactive beta-glucosidase 14	K05350|bglB	http://www.genome.jp/dbget-bin/www_bget?ko:K05350
No	Chr2.g03613	493	417	400	884	657	853	-1.04577	2.46e-09	2.57e-07	palmitoyl-acyl carrier protein thioesterase, chloroplastic [Sorghum bicolor]	[Myristoyl-acyl carrier protein thioesterase],[acyl-ACP thioesterase],[myristoyl-acyl carrier protein thioesterase]	GO:0006633//fatty acid biosynthetic process (Biological Process); GO:0009536//plastid (Cellular Component); GO:0016790//thiolester hydrolase activity (Cellular Component); palmitoyl-acyl carrier protein chloroplastic-like	K10781|FATB	http://www.genome.jp/dbget-bin/www_bget?ko:K10781
No	Chr3.g09551	2527	1511	967	4639	2531	3878	-1.38688	2.46e-09	2.57e-07	p-coumarate 3-hydroxylase 2 [Miscanthus x giganteus]	[Cytochrome p450],[cytochrome P450]	GO:0009809//lignin biosynthetic process (Biological Process); GO:0055114//oxidation-reduction process (Biological Process); GO:0016021//integral component of membrane (Cellular Component); GO:0005506//iron ion binding (Cellular Component); GO:0016709//oxidoreductase activity, acting on paired donors, with incorporation or reduction of molecular oxygen, NAD(P)H as one donor, and incorporation of o…	K09754|CYP98A3, C3'H	http://www.genome.jp/dbget-bin/www_bget?ko:K09754
No	Chr9.g25954	114	134	95	441	243	291	-1.67059	3.22e-09	3.31e-07	PREDICTED: glucan endo-1,3-beta-glucosidase 14-like [Setaria italica]	[Glycosyl hydrolases family 17],[hydrolase family 17 protein]	GO:0005975//carbohydrate metabolic process (Biological Process); GO:0005739//mitochondrion (Cellular Component); GO:0016021//integral component of membrane (Cellular Component); GO:0046658//anchored component of plasma membrane (Cellular Component); GO:0004553//hydrolase activity, hydrolyzing O-glycosyl compounds (Cellular Component); GO:0030247//polysaccharide binding (Cellular Component); gluca…	-	-
No	Chr5.g15681	3352	1367	1238	647	333	636	1.62671	3.32e-09	3.41e-07	universal stress protein PHOS34 [Zea mays]	[Universal stress protein family],[Universal stress protein]	GO:0006950//response to stress (Biological Process); universal stress protein a-like protein	-	-
No	Chr7.g22388	105	131	84	680	220	388	-2.14287	3.37e-09	3.44e-07	lipoxygenase [Saccharum hybrid cultivar R570]	[Plant lipoxygenase may be involved in a number of diverse aspects of plant physiology including growth and development, pest resistance, and senescence or responses to wounding (By similarity)]	GO:0031408//oxylipin biosynthetic process (Biological Process); GO:0055114//oxidation-reduction process (Biological Process); GO:0009536//plastid (Cellular Component); GO:0016165//linoleate 13S-lipoxygenase activity (Cellular Component); GO:0046872//metal ion binding (Cellular Component); lipoxygenase 5	K00454|LOX2S	http://www.genome.jp/dbget-bin/www_bget?ko:K00454
No	Chr10.g29474	4057	2798	1899	4861	6280	7446	-1.34116	3.58e-09	3.63e-07	Sucrose:sucrose 1-fructosyltransferase [Dichanthelium oligosanthes]	[acid invertase],[Glyco_32],[beta-fructofuranosidase],[Hydrolase]	GO:0005975//carbohydrate metabolic process (Biological Process); GO:0016021//integral component of membrane (Cellular Component); GO:0004575//sucrose alpha-glucosidase activity (Cellular Component); soluble acid invertase	K01193|E3.2.1.26, sacA	http://www.genome.jp/dbget-bin/www_bget?ko:K01193
No	Chr19.g48350	369	363	279	651	504	736	-1.07653	4.02e-09	4.05e-07	hypothetical protein BAE44_0015434 [Dichanthelium oligosanthes]	[Rubredoxin]	GO:0009536//plastid (Cellular Component); GO:0016021//integral component of membrane (Cellular Component); GO:0005506//iron ion binding (Cellular Component); uncharacterized protein loc105051106	-	-
No	Chr5.g14231	94	161	106	347	428	473	-1.9447	4.03e-09	4.05e-07	RHOMBOID-like protein 2 [Dichanthelium oligosanthes]	[Rhomboid family],[Rhomboid],[inactive rhomboid protein 1-like],[rhomboid family]	GO:0016485//protein processing (Biological Process); GO:0016020//membrane (Cellular Component); GO:0004252//serine-type endopeptidase activity (Cellular Component); rhomboid-like protein 2	-	-
No	Chr8.g24931	24	31	9	269	59	139	-3.03195	4.16e-09	4.16e-07	protein TIFY 9 [Sorghum bicolor]	[jasmonate-zim-domain protein 10],[Divergent CCT motif]	GO:0050794//regulation of cellular process (Biological Process); GO:0050896//response to stimulus (Biological Process); GO:0097659//nucleic acid-templated transcription (Biological Process); protein tify 9	K13464|JAZ	http://www.genome.jp/dbget-bin/www_bget?ko:K13464
No	Chr4.g11395	105	82	58	185	134	184	-1.24648	4.17e-09	4.16e-07	PREDICTED: gibberellin 3-beta-dioxygenase 2-2-like [Setaria italica]	[gibberellin 3-beta-dioxygenase],[oxidoreductase, 2OG-Fe(II) oxygenase family protein],[2OGFe(II) oxygenase],[2OG-Fe(II) oxygenase superfamily]	GO:0009416//response to light stimulus (Biological Process); GO:0009686//gibberellin biosynthetic process (Biological Process); GO:0009740//gibberellic acid mediated signaling pathway (Biological Process); GO:0055114//oxidation-reduction process (Biological Process); GO:0016707//gibberellin 3-beta-dioxygenase activity (Cellular Component); GO:0046872//metal ion binding (Cellular Component); ga 3b…	K04124|E1.14.11.15	http://www.genome.jp/dbget-bin/www_bget?ko:K04124
No	Chr2.g03399	141	118	107	230	293	349	-1.45398	4.47e-09	4.45e-07	E3 ubiquitin-protein ligase RING1-like [Dichanthelium oligosanthes]	[E3 ubiquitin-protein ligase],[finger protein],[Zinc finger, C3HC4 type (RING finger)],[zinc ion binding]	GO:0000209//protein polyubiquitination (Biological Process); GO:0042787//protein ubiquitination involved in ubiquitin-dependent protein catabolic process (Biological Process); GO:0043161//proteasome-mediated ubiquitin-dependent protein catabolic process (Biological Process); GO:0061630//ubiquitin protein ligase activity (Cellular Component); e3 ubiquitin-protein ligase ring1-like	K11982|RNF115_126	http://www.genome.jp/dbget-bin/www_bget?ko:K11982
No	Chr1.g02365	134	65	71	197	174	212	-1.3481	4.51e-09	4.47e-07	uncharacterized protein LOC100272368 [Zea mays]	[heat shock protein],[Heat Shock Protein],[Heat shock protein],[Molecular chaperone. Has ATPase activity (By similarity)]	GO:0006457//protein folding (Biological Process); GO:0006950//response to stress (Biological Process); GO:0005737//cytoplasm (Cellular Component); GO:0005524//ATP binding (Cellular Component); GO:0051082//unfolded protein binding (Cellular Component); heat shock protein 90	K04079|htpG, HSP90A	http://www.genome.jp/dbget-bin/www_bget?ko:K04079
No	Chr12.g34794	224	72	92	29	12	21	2.38646	4.75e-09	4.7e-07	PREDICTED: plant cysteine oxidase 2-like [Setaria italica]	[2-aminoethanethiol],[2-aminoethanethiol dioxygenase],[Protein of unknown function (DUF1637)]	GO:0009061//anaerobic respiration (Biological Process); GO:0018171//peptidyl-cysteine oxidation (Biological Process); GO:0070483//detection of hypoxia (Biological Process); GO:0016702//oxidoreductase activity, acting on single donors with incorporation of molecular oxygen, incorporation of two atoms of oxygen (Cellular Component); 2-aminoethanethiol dioxygenase-like	K10712|ADO	http://www.genome.jp/dbget-bin/www_bget?ko:K10712
No	Chr13.g37307	88	70	67	489	134	297	-2.17242	4.96e-09	4.89e-07	PREDICTED: transcription factor DIVARICATA [Oryza sativa Japonica Group]	[Myb-like DNA-binding domain],[MYB family transcription factor],[Transcription factor]	GO:0006351//transcription, DNA-templated (Biological Process); transcription factor divaricata-like	-	-
No	Chr2.g03447	93	65	56	139	140	194	-1.35587	4.99e-09	4.9e-07	PREDICTED: pentatricopeptide repeat-containing protein At2g45350, chloroplastic-like [Setaria italica]	[Pentatricopeptide repeat-containing protein],[PPR repeat]	-	-	-
No	Chr10.g31576	402	384	309	782	543	727	-1.08083	5.11e-09	4.99e-07	uncharacterized LOC100217287 isoform X1 [Zea mays]	[SNAP25 homologous protein],[SNARE domain],[Synaptosomal-associated protein]	GO:0005886//plasma membrane (Cellular Component); snap25 homologous protein snap33-like	K08509|SNAP29	http://www.genome.jp/dbget-bin/www_bget?ko:K08509
No	Chr9.g28568	145	115	109	345	183	304	-1.34156	5.15e-09	5.01e-07	PREDICTED: ubiquitin carboxyl-terminal hydrolase 20 [Setaria italica]	[ubiquitin carboxyl-terminal hydrolase]	GO:0006508//proteolysis (Biological Process); GO:0044267//cellular protein metabolic process (Biological Process); GO:0016787//hydrolase activity (Cellular Component); ubiquitin carboxyl-terminal hydrolase 21	K11855|USP36_42	http://www.genome.jp/dbget-bin/www_bget?ko:K11855
Yes	Chr11.g33606	673	503	510	88	159	186	1.75324	5.91e-09	5.68e-07	BURP domain-containing protein 3 [Sorghum bicolor]	-	GO:0043668//exine (Cellular Component); raftin 1	-	-
No	Chr16.g43656	227	212	157	440	280	442	-1.13909	6.21e-09	5.95e-07	BURP domain-containing protein 3 [Sorghum bicolor]	-	GO:0043668//exine (Cellular Component); raftin 1	-	-
No	Chr14.g40163	727	702	621	1332	1157	1398	-1.09706	6.25e-09	5.97e-07	late embryogenesis abundant protein Lea14-A-like [Setaria italica]	[late embryogenesis abundant protein],[WHy]	GO:0009269//response to desiccation (Biological Process); late embryogenesis abundant protein lea14-a-like	-	-
No	Chr10.g32595	196	156	113	366	210	362	-1.20205	6.47e-09	6.16e-07	ADP-ribosylation factor [Sorghum bicolor]	[GTP-binding Protein],[ADP-ribosylation factor],[ARF],[ADP-ribosylation]	GO:0007264//small GTPase mediated signal transduction (Biological Process); GO:0005622//intracellular (Cellular Component); GO:0005525//GTP binding (Cellular Component); adp-ribosylation factor	K07977|ARF	http://www.genome.jp/dbget-bin/www_bget?ko:K07977
No	Chr5.g17239	88	164	135	464	439	498	-1.97616	6.79e-09	6.44e-07	PREDICTED: Bowman-Birk type trypsin inhibitor-like [Setaria italica]	[NA]	GO:0010951//negative regulation of endopeptidase activity (Biological Process); GO:0005576//extracellular region (Cellular Component); GO:0004867//serine-type endopeptidase inhibitor activity (Cellular Component); GO:0008233//peptidase activity (Cellular Component); bowman-birk type trypsin inhibitor-like	-	-
No	Chr16.g43914	635	521	523	1012	835	1129	-1.00031	6.91e-09	6.54e-07	hypothetical protein SETIT_030175mg [Setaria italica]	[WD domain, G-beta repeat],[WD-40 repeat family protein]	-	-	-
No	Chr6.g19011	2346	1463	1291	838	432	616	1.22472	7.07e-09	6.61e-07	universal stress protein PHOS34 [Zea mays]	[Universal stress protein family],[Universal stress protein]	GO:0006950//response to stress (Biological Process); universal stress protein a-like protein	-	-
Yes	Chr2.g05245	1414	1250	1174	540	486	613	1.05155	7.09e-09	6.61e-07	PREDICTED: ABC transporter G family member 53 [Setaria italica]	[(ABC) transporter],[Plant PDR ABC transporter associated],[Pleiotropic drug resistance protein]	GO:0055085//transmembrane transport (Biological Process); GO:0005886//plasma membrane (Cellular Component); GO:0016021//integral component of membrane (Cellular Component); GO:0005524//ATP binding (Cellular Component); GO:0042626//ATPase activity, coupled to transmembrane movement of substances (Cellular Component); abc transporter g family member 53	-	-
No	Chr6.g20585	519	567	423	1056	944	1074	-1.20638	7.28e-09	6.77e-07	Bowman-Birk type trypsin inhibitor isoform X2 [Sorghum bicolor]	[NA]	GO:0010951//negative regulation of endopeptidase activity (Biological Process); GO:0005576//extracellular region (Cellular Component); GO:0004867//serine-type endopeptidase inhibitor activity (Cellular Component); GO:0008233//peptidase activity (Cellular Component); bowman-birk type trypsin inhibitor-like	-	-
No	Chr5.g14522	9	8	15	47	76	72	-2.78451	7.96e-09	7.33e-07	Heat stress transcription factor A-2d [Dichanthelium oligosanthes]	[HSF-type DNA-binding],[Transcription factor],[transcription factor]	GO:0008652//cellular amino acid biosynthetic process (Biological Process); GO:0005488//binding (Cellular Component); GO:0016491//oxidoreductase activity (Cellular Component); heat stress transcription factor a-2c-like	K09419|HSFF	http://www.genome.jp/dbget-bin/www_bget?ko:K09419
No	Chr17.g44424	38	44	30	92	107	143	-1.79614	7.96e-09	7.33e-07	PREDICTED: heat stress transcription factor B-2b-like [Oryza brachyantha]	[Heat stress transcription factor],[heat stress transcription factor],[Transcription factor],[transcription factor]	-	K09419|HSFF	http://www.genome.jp/dbget-bin/www_bget?ko:K09419
No	Chr5.g16578	217	327	235	685	741	808	-1.67555	8.7e-09	7.99e-07	uncharacterized protein LOC8059995 [Sorghum bicolor]	[alpha beta hydrolase fold],[hydrolase, alpha beta fold family protein],[Putative lysophospholipase],[Monoglyceride lipase]	GO:0006629//lipid metabolic process (Biological Process); GO:0016020//membrane (Cellular Component); GO:0016298//lipase activity (Cellular Component); monoglyceride lipase-like	-	-
No	Chr2.g03760	289	244	182	581	320	521	-1.17361	9.01e-09	8.24e-07	PTI1-like tyrosine-protein kinase [Dichanthelium oligosanthes]	[receptor-like protein kinase],[Serine Threonine protein kinase],[STYKc]	GO:0006468//protein phosphorylation (Biological Process); GO:0004672//protein kinase activity (Cellular Component); GO:0005524//ATP binding (Cellular Component); pti1-like tyrosine-protein kinase at3g15890	-	-
Yes	Chr19.g47952	479	298	263	146	128	160	1.03428	9.35e-09	8.54e-07	PREDICTED: uncharacterized protein LOC101755100 isoform X1 [Setaria italica]	[NA]	-	-	-
No	Chr3.g08606	191	301	170	942	448	755	-1.82283	9.53e-09	8.67e-07	cytochrome P450 72A14 [Sorghum bicolor]	[Cytochrome p450],[Cytochrome P450]	GO:0055114//oxidation-reduction process (Biological Process); GO:0016021//integral component of membrane (Cellular Component); GO:0004497//monooxygenase activity (Cellular Component); GO:0005506//iron ion binding (Cellular Component); GO:0016705//oxidoreductase activity, acting on paired donors, with incorporation or reduction of molecular oxygen (Cellular Component); GO:0020037//heme binding (Ce…	-	-
No	Chr6.g18444	52	58	39	130	107	136	-1.5104	9.57e-09	8.68e-07	PREDICTED: probable phospholipase A2 homolog 2 [Setaria italica]	[Phospholipase A2],[Inherit from euNOG: Phospholipase A2]	GO:0006629//lipid metabolic process (Biological Process); GO:0005509//calcium ion binding (Cellular Component); GO:0008289//lipid binding (Cellular Component); GO:0016787//hydrolase activity (Cellular Component); probable phospholipase a2 homolog 2	-	-
No	Chr15.g41364	492	506	345	1585	672	1233	-1.53	9.64e-09	8.73e-07	PREDICTED: chitin-inducible gibberellin-responsive protein 1 [Setaria italica]	[GRAS domain family],[chitin-inducible gibberellin-responsive protein],[Chitin-inducible gibberellin-responsive protein]	GO:0006355//regulation of transcription, DNA-templated (Biological Process); GO:0005634//nucleus (Cellular Component); GO:0003700//transcription factor activity, sequence-specific DNA binding (Cellular Component); GO:0043565//sequence-specific DNA binding (Cellular Component); chitin-inducible gibberellin-responsive protein 1-like	-	-
No	Chr13.g36992	1540	1697	1543	3342	4215	4338	-1.48903	1.11e-08	9.88e-07	peptide chain release factor PrfB3, chloroplastic [Sorghum bicolor]	[Peptide chain release factor 2 directs the termination of translation in response to the peptide chain termination codons UGA and UAA (By similarity)],[peptide chain release factor],[Peptide chain release factor]	GO:0006415//translational termination (Biological Process); GO:0009658//chloroplast organization (Biological Process); GO:0009772//photosynthetic electron transport in photosystem II (Biological Process); GO:0010190//cytochrome b6f complex assembly (Biological Process); GO:0016556//mRNA modification (Biological Process); GO:0048255//mRNA stabilization (Biological Process); GO:0009570//chloroplast…	-	-
No	Chr20.g49852	197	60	64	17	13	18	2.44185	1.13e-08	1.01e-06	PREDICTED: alcohol dehydrogenase 2 [Setaria italica]	[alcohol dehydrogenase]	GO:0055114//oxidation-reduction process (Biological Process); GO:0005737//cytoplasm (Cellular Component); GO:0004022//alcohol dehydrogenase (NAD) activity (Cellular Component); GO:0008270//zinc ion binding (Cellular Component); alcohol dehydrogenase family-2	K00001|E1.1.1.1, adh	http://www.genome.jp/dbget-bin/www_bget?ko:K00001
No	Chr17.g44675	572	390	280	796	514	845	-1.00875	1.15e-08	1.02e-06	PREDICTED: uncharacterized protein LOC101760871 [Setaria italica]	[Ubiquitin metalloprotease fusion protein],[WLM domain]	-	-	-
No	Chr6.g20624	113	128	115	518	206	413	-1.78995	1.2e-08	1.06e-06	PREDICTED: guanine deaminase-like [Setaria italica]	[Cytidine deoxycytidylate deaminase family protein],[deaminase],[cytidine deoxycytidylate deaminase family protein]	GO:0009451//RNA modification (Biological Process); GO:0005829//cytosol (Cellular Component); GO:0008270//zinc ion binding (Cellular Component); GO:0047974//guanosine deaminase activity (Cellular Component); cytidine deaminase	-	-
No	Chr5.g16841	300	252	234	597	378	518	-1.10015	1.34e-08	1.18e-06	cytochrome P450 [Cynodon dactylon]	[Cytochrome p450],[cytochrome P450],[Cytochrome P450]	GO:0042343//indole glucosinolate metabolic process (Biological Process); GO:0044550//secondary metabolite biosynthetic process (Biological Process); GO:0055114//oxidation-reduction process (Biological Process); GO:0098542//defense response to other organism (Biological Process); GO:0016021//integral component of membrane (Cellular Component); GO:0005506//iron ion binding (Cellular Component); GO:…	-	-
No	Chr9.g26828	1919	1330	1024	3263	1815	2641	-1.06259	1.55e-08	1.34e-06	myc transcription factor 7 [Zea mays]	[Transcription factor],[anthocyanin-containing compound biosynthetic process],[transcription factor],[Helix-loop-helix DNA-binding domain]	GO:0005634//nucleus (Cellular Component); transcription factor myc4-like	K13422|MYC2	http://www.genome.jp/dbget-bin/www_bget?ko:K13422
Yes	Chr16.g42421	1024	542	535	326	226	288	1.0886	1.55e-08	1.34e-06	PREDICTED: transcription factor PIF4-like [Setaria italica]	[Helix-loop-helix DNA-binding domain]	-	-	-
No	Chr5.g16694	6	3	1	63	22	33	-3.78922	1.6e-08	1.37e-06	PREDICTED: syntaxin-related protein KNOLLE-like [Setaria italica]	[syntaxin-related protein],[SynN],[SYNtaxin]	GO:0006886//intracellular protein transport (Biological Process); GO:0006887//exocytosis (Biological Process); GO:0006906//vesicle fusion (Biological Process); GO:0006979//response to oxidative stress (Biological Process); GO:0015986//ATP synthesis coupled proton transport (Biological Process); GO:0048278//vesicle docking (Biological Process); GO:0055114//oxidation-reduction process (Biological P…	K08486|STX1B_2_3	http://www.genome.jp/dbget-bin/www_bget?ko:K08486
No	Chr7.g21594	36	51	21	223	92	132	-2.21811	1.64e-08	1.4e-06	putative MATE efflux family protein [Zea mays]	[MATE efflux family protein],[Mate efflux family protein],[Multidrug and toxin extrusion protein 1],[Multidrug and toxin extrusion protein]	GO:0006855//drug transmembrane transport (Biological Process); GO:0016021//integral component of membrane (Cellular Component); GO:0015238//drug transmembrane transporter activity (Cellular Component); GO:0015297//antiporter activity (Cellular Component); protein detoxification 49-like	K03327|TC.MATE, SLC47A, norM, mdtK, dinF	http://www.genome.jp/dbget-bin/www_bget?ko:K03327
No	Chr11.g34587	106	71	58	155	132	177	-1.19926	1.65e-08	1.41e-06	PREDICTED: protein DETOXIFICATION 21-like [Setaria italica]	[Mate efflux family protein],[MATE efflux family protein],[protein TRANSPARENT TESTA 12-like]	GO:0006855//drug transmembrane transport (Biological Process); GO:0016021//integral component of membrane (Cellular Component); GO:0015238//drug transmembrane transporter activity (Cellular Component); GO:0015297//antiporter activity (Cellular Component); mate efflux family protein	K03327|TC.MATE, SLC47A, norM, mdtK, dinF	http://www.genome.jp/dbget-bin/www_bget?ko:K03327
No	Chr12.g35777	33	30	38	93	152	137	-2.11173	1.68e-08	1.43e-06	unknown [Zea mays]	[Zinc finger protein],[zinc finger protein],[Dof-type zinc finger protein]	-	-	-
No	Chr3.g09095	3	15	1	347	133	289	-5.45133	1.68e-08	1.43e-06	chlorophyll A-B binding protein (CAB), putative [Musa balbisiana]	[Chlorophyll A-B binding protein],[Chlorophyll a-b binding protein]	GO:0009416//response to light stimulus (Biological Process); GO:0009768//photosynthesis, light harvesting in photosystem I (Biological Process); GO:0018298//protein-chromophore linkage (Biological Process); GO:0009522//photosystem I (Cellular Component); GO:0009523//photosystem II (Cellular Component); GO:0009535//chloroplast thylakoid membrane (Cellular Component); GO:0009941//chloroplast envelo…	K08912|LHCB1	http://www.genome.jp/dbget-bin/www_bget?ko:K08912
No	Chr2.g06516	323	204	190	501	309	459	-1.02823	1.73e-08	1.47e-06	unknown [Zea mays]	[LRR receptor-like serine threonine-protein kinase],[receptor-like protein kinase],[Serine Threonine protein kinase],[STYKc],[receptor-like serine threonine-protein kinase]	GO:0006468//protein phosphorylation (Biological Process); GO:0005739//mitochondrion (Cellular Component); GO:0005886//plasma membrane (Cellular Component); GO:0004674//protein serine/threonine kinase activity (Cellular Component); GO:0005524//ATP binding (Cellular Component); serine threonine-protein kinase isoform x1	-	-
No	Chr2.g05491	71	55	66	207	107	210	-1.59278	1.76e-08	1.49e-06	Protein GAMETE EXPRESSED 2 [Dichanthelium oligosanthes]	[Filamin/ABP280 repeat]	GO:0016021//integral component of membrane (Cellular Component); protein gamete expressed 2	-	-
No	Chr15.g41611	123	74	71	362	141	251	-1.68266	1.89e-08	1.59e-06	PREDICTED: U-box domain-containing protein 4 [Oryza sativa Japonica Group]	[Armadillo/beta-catenin-like repeat],[U-box domain-containing protein],[Ubox domain-containing protein]	GO:0005634//nucleus (Cellular Component); GO:0005739//mitochondrion (Cellular Component); u-box domain-containing protein 4	-	-
No	Chr3.g07354	121	108	68	414	164	275	-1.70307	2e-08	1.67e-06	PREDICTED: uncharacterized protein LOC101784195 [Setaria italica]	[Transcription factor bHLH36],[HLH],[Helix-loop-helix DNA-binding domain]	GO:0006357//regulation of transcription from RNA polymerase II promoter (Biological Process); GO:0090575//RNA polymerase II transcription factor complex (Cellular Component); GO:0000977//RNA polymerase II regulatory region sequence-specific DNA binding (Cellular Component); GO:0003700//transcription factor activity, sequence-specific DNA binding (Cellular Component); uncharacterized protein loc10…	-	-
No	Chr1.g02954	519	900	532	2287	1504	2017	-1.70411	2.01e-08	1.68e-06	hypothetical protein BAE44_0011184 [Dichanthelium oligosanthes]	[DnaJ domain],[DnaJ (Hsp40) homolog, subfamily],[Chaperone protein dnaJ 8],[ATP binding to DnaK triggers the release of the substrate protein, thus completing the reaction cycle. Several rounds of ATP-dependent interactions between DnaJ, DnaK and GrpE are required for fully efficient folding. Also involved, together with DnaK and GrpE, in the DNA replication of plasmids through activation of init…	GO:0009536//plastid (Cellular Component); chaperone protein dnaj chloroplastic-like	-	-
No	Chr4.g10856	554	465	388	995	588	940	-1.01617	2.02e-08	1.69e-06	NAC domain-containing protein 74 [Dichanthelium oligosanthes]	[NAC domain-containing protein],[(NAC) domain-containing protein],[No apical meristem (NAM) protein]	-	-	-
No	Chr6.g18350	829	622	609	1775	882	1585	-1.20349	2.04e-08	1.7e-06	protein EARLY-RESPONSIVE TO DEHYDRATION 7, chloroplastic-like [Sorghum bicolor]	[Spastic paraplegia 20 (Troyer syndrome)],[senescence-associated protein],[Senescence-associated protein]	GO:0005739//mitochondrion (Cellular Component); senescence-associated expressed	-	-
Yes	Chr4.g11636	141	41	106	17	9	11	2.75769	2.14e-08	1.77e-06	uncharacterized protein LOC103635104 [Zea mays]	[NA]	-	-	-
No	Chr4.g12896	205	143	140	315	234	304	-1.00543	2.24e-08	1.85e-06	PREDICTED: heat stress transcription factor A-4b-like [Setaria italica]	[heat stress transcription factor],[Transcription factor],[transcription factor],[Heat stress transcription factor],[HSF-type DNA-binding]	GO:0006355//regulation of transcription, DNA-templated (Biological Process); GO:0005634//nucleus (Cellular Component); GO:0005737//cytoplasm (Cellular Component); GO:0003700//transcription factor activity, sequence-specific DNA binding (Cellular Component); GO:0043565//sequence-specific DNA binding (Cellular Component); heat stress transcription factor a-4b-like	K09419|HSFF	http://www.genome.jp/dbget-bin/www_bget?ko:K09419
No	Chr14.g40156	824	583	501	982	1214	1408	-1.14556	2.33e-08	1.92e-06	PREDICTED: mitogen-activated protein kinase 10 [Setaria italica]	[Lipopolysaccharide kinase (Kdo/WaaP) family],[Mitogen-activated protein kinase]	GO:0000165//MAPK cascade (Biological Process); GO:0005739//mitochondrion (Cellular Component); GO:0004707//MAP kinase activity (Cellular Component); GO:0005524//ATP binding (Cellular Component); map kinase family protein	-	-
No	Chr4.g10525	164	129	97	239	183	279	-1.04584	2.69e-08	2.21e-06	PREDICTED: dnaJ homolog subfamily B member 4 [Setaria italica]	[Pfam:DnaJ_C],[DNAj (Hsp40) homolog, subfamily B, member],[ATP binding to DnaK triggers the release of the substrate protein, thus completing the reaction cycle. Several rounds of ATP-dependent interactions between DnaJ, DnaK and GrpE are required for fully efficient folding. Also involved, together with DnaK and GrpE, in the DNA replication of plasmids through activation of initiation proteins (…	GO:0006457//protein folding (Biological Process); GO:0051082//unfolded protein binding (Cellular Component); dnaj protein	K09510|DNAJB4	http://www.genome.jp/dbget-bin/www_bget?ko:K09510
No	Chr9.g29173	512	510	477	1121	802	1060	-1.14795	2.79e-08	2.28e-06	UDP-glucuronate 4-epimerase 1 [Sorghum bicolor]	[UDP-glucuronate 4-epimerase],[Nad-dependent epimerase dehydratase],[RmlD substrate binding domain]	GO:0005975//carbohydrate metabolic process (Biological Process); GO:0016021//integral component of membrane (Cellular Component); GO:0016857//racemase and epimerase activity, acting on carbohydrates and derivatives (Cellular Component); GO:0050662//coenzyme binding (Cellular Component); udp-glucuronate 4-epimerase 1	K08679|E5.1.3.6	http://www.genome.jp/dbget-bin/www_bget?ko:K08679
No	Chr15.g41755	1028	1139	548	3060	1503	2351	-1.5308	3.05e-08	2.48e-06	PREDICTED: protein TIFY 10B-like [Setaria italica]	[TIFY 10A-like],[jasmonate ZIM domain-containing protein],[K13464 jasmonate ZIM domain-containing protein]	GO:0006351//transcription, DNA-templated (Biological Process); GO:0009611//response to wounding (Biological Process); GO:0031347//regulation of defense response (Biological Process); GO:1903507//negative regulation of nucleic acid-templated transcription (Biological Process); GO:2000022//regulation of jasmonic acid mediated signaling pathway (Biological Process); GO:0005634//nucleus (Cellular Com…	K13464|JAZ	http://www.genome.jp/dbget-bin/www_bget?ko:K13464
Yes	Chr6.g18644	903	373	319	187	88	136	1.68809	3.15e-08	2.56e-06	tetratricopeptide repeat (TPR)-containing protein [Zea mays]	[Ethylene-overproduction protein],[BTB]	GO:0009536//plastid (Cellular Component); ethylene-overproduction protein 1	-	-
No	Chr18.g47718	157	132	119	291	210	265	-1.096	3.37e-08	2.73e-06	hypothetical protein BAE44_0014197 [Dichanthelium oligosanthes]	[dna binding protein],[Core-2/I-Branching enzyme],[DNA binding protein]	GO:0016021//integral component of membrane (Cellular Component); GO:0008375//acetylglucosaminyltransferase activity (Cellular Component); uncharacterized protein loc105049787	-	-
No	Chr10.g29734	70	67	47	175	104	150	-1.40537	3.39e-08	2.74e-06	PREDICTED: 40S ribosomal protein S14-2 [Setaria italica]	[40S ribosomal protein],[Ribosomal protein S14],[40S ribosomal protein S14],[Located on the platform of the 30S subunit, it bridges several disparate RNA helices of the 16S rRNA. Forms part of the Shine-Dalgarno cleft in the 70S ribosome (By similarity)]	GO:0000028//ribosomal small subunit assembly (Biological Process); GO:0000462//maturation of SSU-rRNA from tricistronic rRNA transcript (SSU-rRNA, 5.8S rRNA, LSU-rRNA) (Biological Process); GO:0006412//translation (Biological Process); GO:0016021//integral component of membrane (Cellular Component); GO:0022627//cytosolic small ribosomal subunit (Cellular Component); GO:0003735//structural constit…	K02955|RP-S14e, RPS14	http://www.genome.jp/dbget-bin/www_bget?ko:K02955
No	Chr5.g15523	277	304	229	880	463	608	-1.42559	3.52e-08	2.84e-06	uncharacterized protein LOC100382070 [Zea mays]	[Pfam:efhand],[calcium-binding protein],[Calcium-binding protein],[Calcium binding protein]	GO:0005509//calcium ion binding (Cellular Component); probable calcium-binding protein cml27	K13448|CML	http://www.genome.jp/dbget-bin/www_bget?ko:K13448
No	Chr14.g39890	777	887	624	1909	1219	1632	-1.21811	3.55e-08	2.86e-06	PREDICTED: uncharacterized protein LOC4329691 [Oryza sativa Japonica Group]	[Class S F-box protein],[FBOX],[F-box protein],[F-Box protein]	GO:0044267//cellular protein metabolic process (Biological Process); GO:0003824//catalytic activity (Cellular Component); uncharacterized protein loc4329691	-	-
No	Chr9.g29436	107	108	84	221	207	214	-1.29854	3.82e-08	3.06e-06	PREDICTED: epimerase family protein SDR39U1 homolog, chloroplastic isoform X1 [Setaria italica]	[Epimerase],[epimerase family protein slr1223-like],[short chain dehydrogenase reductase family 39U, member 1],[Domain of unknown function (DUF1731)]	GO:0010020//chloroplast fission (Biological Process); GO:0051301//cell division (Biological Process); GO:0005739//mitochondrion (Cellular Component); GO:0009941//chloroplast envelope (Cellular Component); GO:0003824//catalytic activity (Cellular Component); GO:0042803//protein homodimerization activity (Cellular Component); GO:0050662//coenzyme binding (Cellular Component); epimerase family prote…	K07071|K07071	http://www.genome.jp/dbget-bin/www_bget?ko:K07071
No	Chr5.g15355	77	81	61	210	116	205	-1.43503	3.9e-08	3.11e-06	COBRA-like protein 7 [Sorghum bicolor]	[cobra-like protein],[COBRA-like protein],[COBRA-like protein 7]	GO:0010215//cellulose microfibril organization (Biological Process); GO:0016049//cell growth (Biological Process); GO:0016021//integral component of membrane (Cellular Component); GO:0031225//anchored component of membrane (Cellular Component); cobra-like protein 7	-	-
Yes	Chr16.g43586	453	265	267	140	103	165	1.0634	3.98e-08	3.17e-06	PREDICTED: importin-5 isoform X2 [Setaria italica]	[importin],[HEAT repeat],[Importin]	GO:0000059//obsolete protein import into nucleus, docking (Biological Process); GO:0000060//protein import into nucleus, translocation (Biological Process); GO:0006607//NLS-bearing protein import into nucleus (Biological Process); GO:0006610//ribosomal protein import into nucleus (Biological Process); GO:0005737//cytoplasm (Cellular Component); GO:0031965//nuclear membrane (Cellular Component); G…	-	-
Yes	Chr1.g01776	204	107	109	47	29	53	1.48747	4.11e-08	3.25e-06	hypothetical protein BRADI_5g22866 [Brachypodium distachyon]	[NB-ARC domain],[leucine Rich Repeat],[resistance protein]	-	-	-
Yes	Chr4.g13285	181	101	102	49	26	34	1.59874	4.11e-08	3.25e-06	hypothetical protein SETIT_002127mg [Setaria italica]	[loosening and extension of plant cell walls by disrupting non-covalent bonding between cellulose microfibrils and matrix glucans. No enzymatic activity has been found],[DPBB_1]	GO:0009664//plant-type cell wall organization (Biological Process); GO:0005576//extracellular region (Cellular Component); GO:0005618//cell wall (Cellular Component); GO:0016020//membrane (Cellular Component); expansin os-expa2	-	-
No	Chr9.g27555	18	25	19	112	56	74	-2.1159	4.29e-08	3.39e-06	PREDICTED: thaumatin-like protein 1b [Setaria italica]	[thaumatin-like protein]	GO:0006796//phosphate-containing compound metabolic process (Biological Process); thaumatin-like protein 1b	-	-
No	Chr4.g12303	6	5	1	99	18	41	-3.91727	4.8e-08	3.76e-06	Protein of unknown function DUF1645 [Saccharum hybrid cultivar R570]	[Protein of unknown function (DUF1645)],[DUF1645 domain containing protein]	-	-	-
No	Chr10.g32945	152	87	83	476	170	290	-1.73673	5.58e-08	4.35e-06	Protein EXORDIUM [Dichanthelium oligosanthes]	[phosphate-induced protein 1 conserved region domain containing protein, expressed],[Phosphate-induced protein 1 conserved region]	-	-	-
Yes	Chr7.g22844	2880	1849	1535	986	397	695	1.39413	5.61e-08	4.36e-06	PREDICTED: 2-methyl-6-phytyl-1,4-hydroquinone methyltransferase 2, chloroplastic isoform X2 [Oryza sativa Japonica Group]	[37 kDa inner envelope membrane protein],[inner envelope membrane protein],[Methyltransferase]	GO:0006655//phosphatidylglycerol biosynthetic process (Biological Process); GO:0010189//vitamin E biosynthetic process (Biological Process); GO:0010236//plastoquinone biosynthetic process (Biological Process); GO:0019288//isopentenyl diphosphate biosynthetic process, methylerythritol 4-phosphate pathway (Biological Process); GO:0019761//glucosinolate biosynthetic process (Biological Process); GO:…	K12502|VTE3, APG1	http://www.genome.jp/dbget-bin/www_bget?ko:K12502
Yes	Chr4.g11956	18923	9275	6972	3500	3168	5250	1.29692	5.62e-08	4.36e-06	uncharacterized protein LOC542609 precursor [Zea mays]	[legumain],[processing enzyme],[phosphatidylinositol glycan anchor biosynthesis, class K],[Peptidase C13 family]	GO:0006624//vacuolar protein processing (Biological Process); GO:0051603//proteolysis involved in cellular protein catabolic process (Biological Process); GO:0005739//mitochondrion (Cellular Component); GO:0005773//vacuole (Cellular Component); GO:0004197//cysteine-type endopeptidase activity (Cellular Component); vacuolar-processing enzyme	K01369|LGMN	http://www.genome.jp/dbget-bin/www_bget?ko:K01369
Yes	Chr3.g07541	1566	882	695	487	259	433	1.1851	6.09e-08	4.71e-06	Protein NRT1/ PTR FAMILY 8.1 [Dichanthelium oligosanthes]	[peptide transporter],[POT family],[transporter]	GO:0006857//oligopeptide transport (Biological Process); GO:0016021//integral component of membrane (Cellular Component); GO:0005215//transporter activity (Cellular Component); protein nrt1 ptr family -like	K14638|SLC15A3_4, PHT	http://www.genome.jp/dbget-bin/www_bget?ko:K14638
No	Chr18.g46934	14	26	7	68	58	83	-2.3372	6.12e-08	4.73e-06	polygalacturonase-1 non-catalytic beta subunit precursor [Zea mays]	[Polygalacturonase non-catalytic subunit],[BURP domain-containing protein],[Noncatalytic subunit],[BURP domain]	-	-	-
No	Chr6.g18602	182	198	89	433	257	453	-1.47227	6.65e-08	5.12e-06	PREDICTED: mitogen-activated protein kinase 5 isoform X2 [Setaria italica]	[mitogen-activated protein kinase],[Mitogen-activated protein kinase]	GO:0000169//activation of MAPK activity involved in osmosensory signaling pathway (Biological Process); GO:0006952//defense response (Biological Process); GO:0009555//pollen development (Biological Process); GO:0010120//camalexin biosynthetic process (Biological Process); GO:0010183//pollen tube guidance (Biological Process); GO:0010224//response to UV-B (Biological Process); GO:0010229//inflores…	K04371|MAPK1_3	http://www.genome.jp/dbget-bin/www_bget?ko:K04371
No	Chr2.g05616	150	91	72	196	167	214	-1.11603	6.83e-08	5.25e-06	hypothetical protein SORBI_3002G291066 [Sorghum bicolor]	[Core component of nucleosome. Nucleosomes wrap and compact DNA into chromatin, limiting DNA accessibility to the cellular machineries which require DNA as a template. Histones thereby play a central role in transcription regulation, DNA repair, DNA replication and chromosomal stability. DNA accessibility is regulated via a complex set of post-translational modifications of histones, also called …	GO:0006334//nucleosome assembly (Biological Process); GO:0006352//DNA-templated transcription, initiation (Biological Process); GO:0000786//nucleosome (Cellular Component); GO:0005634//nucleus (Cellular Component); GO:0003677//DNA binding (Cellular Component); GO:0046982//protein heterodimerization activity (Cellular Component); histone h4	K11254|H4	http://www.genome.jp/dbget-bin/www_bget?ko:K11254
No	Chr5.g14402	298	492	382	1260	911	1169	-1.62868	6.98e-08	5.34e-06	hypothetical protein BAE44_0014228 [Dichanthelium oligosanthes]	[Inherit from euNOG: expressed protein],[expressed protein]	-	-	-
Yes	Chr7.g21181	163	111	119	52	24	43	1.54756	7.16e-08	5.47e-06	PREDICTED: ABC transporter B family member 19-like [Setaria italica]	[(ABC) transporter],[ABC transporter B family member],[ABC transporter transmembrane region]	GO:0055085//transmembrane transport (Biological Process); GO:0016021//integral component of membrane (Cellular Component); GO:0005524//ATP binding (Cellular Component); GO:0042626//ATPase activity, coupled to transmembrane movement of substances (Cellular Component); abc transporter b family member 19-like	K05658|ABCB1	http://www.genome.jp/dbget-bin/www_bget?ko:K05658
Yes	Chr6.g18640	846	304	302	158	58	108	1.90209	7.17e-08	5.47e-06	PREDICTED: pyruvate decarboxylase 2 [Setaria italica]	[Pyruvate decarboxylase isozyme],[Pyruvate decarboxylase]	GO:0000287//magnesium ion binding (Cellular Component); GO:0004737//pyruvate decarboxylase activity (Cellular Component); GO:0030976//thiamine pyrophosphate binding (Cellular Component); pyruvate decarboxylase 2	K01568|E4.1.1.1, pdc	http://www.genome.jp/dbget-bin/www_bget?ko:K01568
No	Chr3.g09954	161	106	81	195	204	273	-1.17991	7.36e-08	5.6e-06	Erythroid differentiation-related factor 1-like protein [Zea mays]	[Inherit from euNOG: Chromosome 10 open reading frame 137],[Chromosome 10 open reading frame 137]	-	-	-
No	Chr5.g15930	234	136	104	489	221	380	-1.42091	7.48e-08	5.68e-06	unknown [Zea mays]	[allene oxide cyclase]	GO:0009507//chloroplast (Cellular Component); GO:0046423//allene-oxide cyclase activity (Cellular Component); allene oxide cyclase 4	K10525|E5.3.99.6, aoc	http://www.genome.jp/dbget-bin/www_bget?ko:K10525
No	Chr2.g04028	242	231	222	451	438	500	-1.17503	7.82e-08	5.92e-06	PREDICTED: peptidyl-prolyl cis-trans isomerase CYP40-like [Setaria italica]	[peptidyl-prolyl cis-trans isomerase activity],[Peptidyl-prolyl cis-trans isomerase],[PPIases accelerate the folding of proteins. It catalyzes the cis-trans isomerization of proline imidic peptide bonds in oligopeptides],[Cyclophilin type peptidyl-prolyl cis-trans isomerase/CLD]	GO:0000413//protein peptidyl-prolyl isomerization (Biological Process); GO:0006457//protein folding (Biological Process); GO:0003755//peptidyl-prolyl cis-trans isomerase activity (Cellular Component); peptidyl-prolyl cis-trans isomerase cyp40-like	K05864|PPID, CYPD	http://www.genome.jp/dbget-bin/www_bget?ko:K05864
No	Chr5.g14521	1	3	4	23	32	38	-3.70551	7.99e-08	6.02e-06	Heat stress transcription factor A-2d [Dichanthelium oligosanthes]	[HSF-type DNA-binding],[Transcription factor],[transcription factor]	GO:0006355//regulation of transcription, DNA-templated (Biological Process); GO:0055114//oxidation-reduction process (Biological Process); GO:0005634//nucleus (Cellular Component); GO:0005737//cytoplasm (Cellular Component); GO:0003700//transcription factor activity, sequence-specific DNA binding (Cellular Component); GO:0010309//acireductone dioxygenase [iron(II)-requiring] activity (Cellular Co…	K09419|HSFF	http://www.genome.jp/dbget-bin/www_bget?ko:K09419
No	Chr3.g09846	667	544	313	1195	715	1000	-1.15007	8.19e-08	6.15e-06	nematode resistance protein-like HSPRO1 [Sorghum bicolor]	[defense response],[arabidopsis ortholog of sugar beet hs1 pro-1 2],[Hs1pro-1 protein C-terminus]	GO:0006952//defense response (Biological Process); nematode resistance hspro1	-	-
No	Chr3.g08376	483	558	347	1259	761	979	-1.28327	8.71e-08	6.53e-06	PREDICTED: putative nuclease HARBI1 [Setaria italica]	[transposon protein],[Inherit from KOG: transposon protein]	-	-	-
No	Chr7.g22544	133	104	101	206	235	252	-1.24341	8.86e-08	6.62e-06	digalactosyldiacylglycerol synthase 1, chloroplastic [Sorghum bicolor]	[Digalactosyldiacylglycerol synthase 1],[Glycosyl transferases group 1],[Digalactosyldiacylglycerol synthase]	-	K09480|E2.4.1.241	http://www.genome.jp/dbget-bin/www_bget?ko:K09480
No	Chr11.g34490	5771	5133	4445	8028	10694	13426	-1.25908	8.92e-08	6.65e-06	hypothetical protein [Zoysia matrella]	[synthase],[Inositol-3-phosphate synthase]	GO:0006021//inositol biosynthetic process (Biological Process); GO:0008654//phospholipid biosynthetic process (Biological Process); GO:0055085//transmembrane transport (Biological Process); GO:0005737//cytoplasm (Cellular Component); GO:0016021//integral component of membrane (Cellular Component); GO:0004512//inositol-3-phosphate synthase activity (Cellular Component); GO:0005524//ATP binding (Ce…	K01858|E5.5.1.4, INO1	http://www.genome.jp/dbget-bin/www_bget?ko:K01858
No	Chr18.g46622	716	988	858	2015	2296	2418	-1.54188	9.41e-08	7e-06	Cytokinin dehydrogenase 11 [Dichanthelium oligosanthes]	[Cytokinin dehydrogenase 1, FAD and cytokinin binding],[cytokinin dehydrogenase],[FAD linked oxidase domain protein],[Dehydrogenase]	GO:0009690//cytokinin metabolic process (Biological Process); GO:0055114//oxidation-reduction process (Biological Process); GO:0016614//oxidoreductase activity, acting on CH-OH group of donors (Cellular Component); GO:0019139//cytokinin dehydrogenase activity (Cellular Component); GO:0050660//flavin adenine dinucleotide binding (Cellular Component); cytokinin dehydrogenase 11	K00279|CKX	http://www.genome.jp/dbget-bin/www_bget?ko:K00279
Yes	Chr10.g31508	649	297	377	160	133	189	1.23141	9.85e-08	7.31e-06	PREDICTED: cytokinin dehydrogenase 3 [Setaria italica]	[cytokinin dehydrogenase],[FAD linked oxidase domain protein],[Dehydrogenase],[Cytokinin dehydrogenase 1, FAD and cytokinin binding]	GO:0009690//cytokinin metabolic process (Biological Process); GO:0022900//electron transport chain (Biological Process); GO:0005615//extracellular space (Cellular Component); GO:0016614//oxidoreductase activity, acting on CH-OH group of donors (Cellular Component); GO:0019139//cytokinin dehydrogenase activity (Cellular Component); GO:0050660//flavin adenine dinucleotide binding (Cellular Componen…	K00279|CKX	http://www.genome.jp/dbget-bin/www_bget?ko:K00279
No	Chr5.g15209	601	627	386	1966	732	1626	-1.56971	1e-07	7.43e-06	PREDICTED: trifunctional UDP-glucose 4,6-dehydratase/UDP-4-keto-6-deoxy-D-glucose 3,5-epimerase/UDP-4-keto-L-rhamnose-reductase RHM1 isoform X1 [Oryza sativa Japonica Group]	[4,6-dehydratase],[RmlD substrate binding domain],[Rhamnose biosynthetic enzyme],[dTDP-glucose 4-6-dehydratase]	-	K12450|RHM	http://www.genome.jp/dbget-bin/www_bget?ko:K12450
No	Chr16.g43613	86	73	42	248	105	187	-1.61795	1.11e-07	8.13e-06	PREDICTED: uncharacterized protein LOC101758191 [Setaria italica]	[Plant protein of unknown function (DUF946)],[expressed protein]	-	-	-
No	Chr15.g41440	17	26	39	88	157	189	-2.51241	1.13e-07	8.3e-06	PREDICTED: dynein light chain 2, cytoplasmic [Setaria italica]	[dynein light chain],[dynein, light chain],[Dynein light chain type 1 ],[Dynein light chain]	GO:0007017//microtubule-based process (Biological Process); GO:0016021//integral component of membrane (Cellular Component); GO:0030286//dynein complex (Cellular Component); GO:0031514//motile cilium (Cellular Component); dynein light chain cytoplasmic	K10418|DYNLL	http://www.genome.jp/dbget-bin/www_bget?ko:K10418
No	Chr9.g27144	10	53	4	1106	513	873	-5.33423	1.14e-07	8.33e-06	protein TIFY 11e-like [Aegilops tauschii subsp. tauschii]	[Divergent CCT motif]	GO:0050789//regulation of biological process (Biological Process); GO:0050896//response to stimulus (Biological Process); zim motif family protein	K13464|JAZ	http://www.genome.jp/dbget-bin/www_bget?ko:K13464
No	Chr6.g18820	129	104	76	216	167	192	-1.10937	1.2e-07	8.74e-06	protein binding protein [Zea mays]	[finger protein],[Zinc finger, C3HC4 type (RING finger)],[zinc ion binding]	GO:0044267//cellular protein metabolic process (Biological Process); e3 ubiquitin-protein ligase ring1-like	K11982|RNF115_126	http://www.genome.jp/dbget-bin/www_bget?ko:K11982
Yes	Chr20.g49345	562	218	210	98	85	104	1.49915	1.2e-07	8.74e-06	PREDICTED: uncharacterized protein LOC101755100 isoform X1 [Setaria italica]	[NA]	-	-	-
No	Chr10.g32989	16	10	11	90	24	88	-2.59338	1.27e-07	9.15e-06	hypothetical protein BAE44_0012119 [Dichanthelium oligosanthes]	[AP2]	-	-	-
No	Chr15.g42125	576	658	479	1636	882	1266	-1.29387	1.28e-07	9.2e-06	Os07g0678300, partial [Oryza sativa Japonica Group]	[CBL-interacting serine threonine-protein kinase 11],[Serine Threonine protein kinase],[serine threonine-protein kinase],[NAF domain]	GO:0009987//cellular process (Biological Process); GO:0016301//kinase activity (Cellular Component); cbl-interacting protein kinase 29	-	-
No	Chr17.g44568	122	102	79	295	154	214	-1.31713	1.29e-07	9.26e-06	PREDICTED: oxysterol-binding protein-related protein 4C-like isoform X1 [Setaria italica]	[Oxysterol-binding protein],[Oxysterol-binding protein ],[protein)-related protein]	-	-	-
No	Chr7.g22509	1482	1343	1183	2169	3444	3832	-1.43801	1.29e-07	9.26e-06	Cellulose synthase-like protein H1 [Dichanthelium oligosanthes]	[cellulose synthase-like protein],[Glycosyl transferase, family 2],[Cellulose synthase]	GO:0030244//cellulose biosynthetic process (Biological Process); GO:0071555//cell wall organization (Biological Process); GO:0005794//Golgi apparatus (Cellular Component); GO:0016021//integral component of membrane (Cellular Component); GO:0016760//cellulose synthase (UDP-forming) activity (Cellular Component); cellulose synthase-like protein h1	-	-
No	Chr6.g17721	144	128	111	223	210	300	-1.119	1.3e-07	9.32e-06	hypothetical protein BAE44_0011769 [Dichanthelium oligosanthes]	[NA]	GO:0022904//respiratory electron transport chain (Biological Process); GO:0009536//plastid (Cellular Component); GO:0016021//integral component of membrane (Cellular Component); uncharacterized protein loc101755008	-	-
No	Chr10.g32522	134	163	141	322	324	377	-1.38333	1.31e-07	9.32e-06	PREDICTED: uncharacterized protein LOC4330343 [Oryza sativa Japonica Group]	[Nucleoporin protein Ndc1-Nup]	GO:0006999//nuclear pore organization (Biological Process); GO:0030474//spindle pole body duplication (Biological Process); GO:0071790//establishment of spindle pole body localization to nuclear envelope (Biological Process); GO:0005816//spindle pole body (Cellular Component); GO:0016021//integral component of membrane (Cellular Component); GO:0070762//nuclear pore transmembrane ring (Cellular Co…	-	-
No	Chr6.g17909	289	324	269	727	510	610	-1.22514	1.31e-07	9.32e-06	uncharacterized protein LOC100274922 [Zea mays]	[Cleavage site for pathogenic type III effector avirulence factor Avr],[expressed protein]	-	-	-
No	Chr10.g32230	527	314	380	1248	543	1026	-1.37128	1.32e-07	9.39e-06	Phenylalanine ammonia-lyase [Dichanthelium oligosanthes]	[histidine ammonia-lyase],[Phenylalanine ammonialyase],[Phenylalanine ammonia-lyase]	GO:0006559//L-phenylalanine catabolic process (Biological Process); GO:0009800//cinnamic acid biosynthetic process (Biological Process); GO:0005737//cytoplasm (Cellular Component); GO:0045548//phenylalanine ammonia-lyase activity (Cellular Component); phenylalanine ammonia-lyase	K10775|E4.3.1.24	http://www.genome.jp/dbget-bin/www_bget?ko:K10775
No	Chr15.g41559	60	51	45	134	81	141	-1.36349	1.33e-07	9.41e-06	Phenylalanine ammonia-lyase [Dichanthelium oligosanthes]	[histidine ammonia-lyase],[Phenylalanine ammonialyase],[Phenylalanine ammonia-lyase]	GO:0006559//L-phenylalanine catabolic process (Biological Process); GO:0009800//cinnamic acid biosynthetic process (Biological Process); GO:0005737//cytoplasm (Cellular Component); GO:0045548//phenylalanine ammonia-lyase activity (Cellular Component); phenylalanine ammonia-lyase	K10775|E4.3.1.24	http://www.genome.jp/dbget-bin/www_bget?ko:K10775
No	Chr5.g16849	436	448	385	1042	598	948	-1.17318	1.36e-07	9.6e-06	PREDICTED: probable protein phosphatase 2C 34 [Setaria italica]	[-phosphatase],[protein serine/threonine phosphatase activity],[phosphatase 2C],[Phosphatase]	GO:0006470//protein dephosphorylation (Biological Process); GO:0005739//mitochondrion (Cellular Component); GO:0008287//protein serine/threonine phosphatase complex (Cellular Component); GO:0004722//protein serine/threonine phosphatase activity (Cellular Component); GO:0046872//metal ion binding (Cellular Component); probable protein phosphatase 2c 78	-	-
No	Chr14.g38187	50	35	35	88	102	105	-1.51802	1.39e-07	9.77e-06	Protein NEN4 [Dichanthelium oligosanthes]	[EXOIII]	GO:0003676//nucleic acid binding (Cellular Component); protein nen4	-	-
No	Chr5.g17183	494	527	381	951	668	949	-1.0403	1.44e-07	1.01e-05	serine/threonine-protein kinase HT1 [Sorghum bicolor]	[Protein kinase domain containing protein, expressed],[Serine Threonine protein kinase],[serine threonine-protein kinase HT1-like],[S_TKc],[protein kinase kinase kinase]	GO:0006468//protein phosphorylation (Biological Process); GO:0004674//protein serine/threonine kinase activity (Cellular Component); GO:0004712//protein serine/threonine/tyrosine kinase activity (Cellular Component); GO:0005524//ATP binding (Cellular Component); serine threonine-protein kinase ht1	-	-
No	Chr14.g39841	5	2	2	52	16	31	-3.66007	1.45e-07	1.01e-05	PREDICTED: heat stress transcription factor A-4d-like [Setaria italica]	[heat stress transcription factor],[Transcription factor],[transcription factor]	GO:0006355//regulation of transcription, DNA-templated (Biological Process); GO:0005634//nucleus (Cellular Component); GO:0003700//transcription factor activity, sequence-specific DNA binding (Cellular Component); GO:0043565//sequence-specific DNA binding (Cellular Component); heat stress transcription factor a-4d-like	K09419|HSFF	http://www.genome.jp/dbget-bin/www_bget?ko:K09419
Yes	Chr6.g18645	561	276	217	137	98	121	1.29805	1.48e-07	1.03e-05	Ethylene-overproduction protein 1, putative, expressed [Oryza sativa Japonica Group]	[Ethylene-overproduction protein],[BTB]	GO:0009536//plastid (Cellular Component); ethylene-overproduction protein 1	-	-
No	Chr17.g44728	1150	1101	782	2376	1329	1971	-1.07745	1.49e-07	1.04e-05	PREDICTED: transcription factor BIM1-like [Setaria italica]	[transcription factor],[Helix-loop-helix DNA-binding domain],[Transcription factor]	GO:0005634//nucleus (Cellular Component); GO:0046983//protein dimerization activity (Cellular Component); bhlh protein family-like	-	-
No	Chr2.g05550	1212	1163	992	2335	1659	1996	-1.00369	1.51e-07	1.04e-05	Photosystem I chlorophyll a/b-binding protein 6, chloroplastic [Dichanthelium oligosanthes]	[Chlorophyll A-B binding protein],[Chlorophyll a-b binding protein]	GO:0009416//response to light stimulus (Biological Process); GO:0009768//photosynthesis, light harvesting in photosystem I (Biological Process); GO:0018298//protein-chromophore linkage (Biological Process); GO:0009522//photosystem I (Cellular Component); GO:0009535//chloroplast thylakoid membrane (Cellular Component); GO:0009941//chloroplast envelope (Cellular Component); GO:0010287//plastoglobul…	K08908|LHCA2	http://www.genome.jp/dbget-bin/www_bget?ko:K08908
No	Chr9.g28240	1215	731	965	2309	1343	2145	-1.1608	1.54e-07	1.07e-05	Phenylalanine ammonia-lyase [Dichanthelium oligosanthes]	[histidine ammonia-lyase],[Phenylalanine ammonialyase],[Phenylalanine ammonia-lyase]	GO:0006559//L-phenylalanine catabolic process (Biological Process); GO:0009800//cinnamic acid biosynthetic process (Biological Process); GO:0005737//cytoplasm (Cellular Component); GO:0045548//phenylalanine ammonia-lyase activity (Cellular Component); phenylalanine ammonia-lyase	K10775|E4.3.1.24	http://www.genome.jp/dbget-bin/www_bget?ko:K10775
No	Chr5.g16165	201	128	101	59	40	47	1.32844	1.59e-07	1.09e-05	CBL-interacting protein kinase 04 [Sorghum bicolor]	[Serine Threonine protein kinase],[serine threonine-protein kinase],[CBL-interacting protein kinase],[NAF domain],[cbl-interacting protein kinase]	GO:0006468//protein phosphorylation (Biological Process); GO:0035556//intracellular signal transduction (Biological Process); GO:0005634//nucleus (Cellular Component); GO:0005739//mitochondrion (Cellular Component); GO:0004674//protein serine/threonine kinase activity (Cellular Component); GO:0005524//ATP binding (Cellular Component); cbl-interacting protein kinase 7	-	-
Yes	Chr3.g08618	252	212	221	98	69	95	1.22087	1.59e-07	1.09e-05	uncharacterized protein LOC100382183 [Zea mays]	[glycerol3phosphate acyltransferase],[Acyltransferase],[glycerol-3-phosphate acyltransferase]	GO:0010143//cutin biosynthetic process (Biological Process); GO:0016311//dephosphorylation (Biological Process); GO:0005739//mitochondrion (Cellular Component); GO:0016021//integral component of membrane (Cellular Component); GO:0016791//phosphatase activity (Cellular Component); GO:0090447//glycerol-3-phosphate 2-O-acyltransferase activity (Cellular Component); glycerol-3-phosphate acyltransfera…	K13508|GPAT	http://www.genome.jp/dbget-bin/www_bget?ko:K13508
No	Chr13.g37788	27	19	13	129	40	76	-2.24521	1.73e-07	1.18e-05	hypothetical protein BRADI_2g18790 [Brachypodium distachyon]	[NADH ubiquinone oxidoreductase, 20 Kd subunit],[NDH-1 shuttles electrons from NADH, via FMN and iron- sulfur (Fe-S) centers, to quinones in the respiratory chain. The immediate electron acceptor for the enzyme in this species is believed to be ubiquinone. Couples the redox reaction to proton translocation (for every two electrons transferred, four hydrogen ions are translocated across the cytopl…	GO:0042773//ATP synthesis coupled electron transport (Biological Process); GO:0005747//mitochondrial respiratory chain complex I (Cellular Component); GO:0016021//integral component of membrane (Cellular Component); GO:0008137//NADH dehydrogenase (ubiquinone) activity (Cellular Component); GO:0008270//zinc ion binding (Cellular Component); GO:0048038//quinone binding (Cellular Component); GO:0051…	K03940|NDUFS7	http://www.genome.jp/dbget-bin/www_bget?ko:K03940
No	Chr13.g38079	680	687	556	1063	1358	1634	-1.26229	1.73e-07	1.18e-05	PREDICTED: solanesyl-diphosphate synthase 2, chloroplastic [Oryza sativa Japonica Group]	[synthase],[Solanesyl diphosphate synthase],[trans-octaprenyltranstransferase activity]	GO:0006468//protein phosphorylation (Biological Process); GO:0008299//isoprenoid biosynthetic process (Biological Process); GO:0015979//photosynthesis (Biological Process); GO:0009507//chloroplast (Cellular Component); GO:0004672//protein kinase activity (Cellular Component); GO:0005524//ATP binding (Cellular Component); GO:0046872//metal ion binding (Cellular Component); GO:0050347//trans-octapr…	K05356|SPS, sds	http://www.genome.jp/dbget-bin/www_bget?ko:K05356
Yes	Chr17.g45292	160	59	42	16	12	13	2.3542	1.74e-07	1.18e-05	hypothetical protein OsI_29189 [Oryza sativa Indica Group]	[Heavy-metal-associated domain],[Heavy metal-associated domain containing protein],[heavy metal transport detoxification protein]	GO:0030001//metal ion transport (Biological Process); GO:0046872//metal ion binding (Cellular Component); heavy metal-associated domain containing protein	-	-
No	Chr4.g10580	12	14	13	41	69	62	-2.34494	1.75e-07	1.19e-05	cytochrome P450 71A1-like [Zea mays]	[Cytochrome p450],[cytochrome P450]	GO:0044710//single-organism metabolic process (Biological Process); GO:0016020//membrane (Cellular Component); GO:0004497//monooxygenase activity (Cellular Component); GO:0005488//binding (Cellular Component); GO:0016705//oxidoreductase activity, acting on paired donors, with incorporation or reduction of molecular oxygen (Cellular Component); cytochrome p450 71a1-like	-	-
Yes	Chr17.g45330	145	107	82	41	30	42	1.3537	1.76e-07	1.19e-05	DEAD-box ATP-dependent RNA helicase 29 [Zea mays]	[ATP-dependent helicase activity],[DEAD-box ATP-dependent RNA helicase],[ATPdependent RNA helicase],[atp-dependent rna helicase]	GO:0010501//RNA secondary structure unwinding (Biological Process); GO:0005634//nucleus (Cellular Component); GO:0003723//RNA binding (Cellular Component); GO:0004004//ATP-dependent RNA helicase activity (Cellular Component); GO:0005524//ATP binding (Cellular Component); dead-box atp-dependent rna helicase 29	K14808|DDX54, DBP10	http://www.genome.jp/dbget-bin/www_bget?ko:K14808
Yes	Chr14.g38378	337	256	168	111	83	85	1.21456	1.8e-07	1.21e-05	PREDICTED: 3'-N-debenzoyl-2'-deoxytaxol N-benzoyltransferase-like [Setaria italica]	[3-N-debenzoyl-2-deoxytaxol],[3-n-debenzoyl-2-deoxytaxol],[Transferase family]	GO:0016740//transferase activity (Cellular Component); 3 -n-debenzoyl-2 -deoxytaxol n-benzoyltransferase-like	-	-
No	Chr10.g31040	398	508	477	1400	837	1217	-1.43585	1.81e-07	1.22e-05	hypothetical protein BAE44_0024264 [Dichanthelium oligosanthes]	[NA]	-	-	-
No	Chr9.g28030	177	197	142	332	298	386	-1.15353	1.82e-07	1.22e-05	hypothetical protein SETIT_019254mg [Setaria italica]	[NA]	GO:0016021//integral component of membrane (Cellular Component); uncharacterized protein loc101502245	-	-
No	Chr9.g29298	262	333	163	764	430	638	-1.44425	1.85e-07	1.24e-05	uncharacterized protein LOC100283457 [Zea mays]	[PPPDE peptidase domain-containing protein],[Pfam:DUF862],[Desumoylating isopeptidase]	-	-	-
Yes	Chr1.g02870	231	154	159	76	61	78	1.13842	1.86e-07	1.24e-05	PREDICTED: alpha/beta hydrolase domain-containing protein 17C-like [Setaria italica]	[abhydrolase domain-containing protein],[Hydrolase],[Family with sequence similarity 108, member],[alpha/beta hydrolase fold]	GO:0006508//proteolysis (Biological Process); GO:0009536//plastid (Cellular Component); GO:0008233//peptidase activity (Cellular Component); alpha beta hydrolase domain-containing protein 17c-like	-	-
No	Chr6.g17822	1115	1193	1015	2005	2111	2457	-1.15551	1.94e-07	1.29e-05	uncharacterized protein LOC8080544 [Sorghum bicolor]	[NA]	GO:0009536//plastid (Cellular Component); GO:0016021//integral component of membrane (Cellular Component); uncharacterized protein isoform 1	-	-
No	Chr1.g02366	144	98	82	184	163	221	-1.02524	2.03e-07	1.35e-05	uncharacterized protein LOC100272368 [Zea mays]	[heat shock protein],[Heat Shock Protein],[Heat shock protein],[Molecular chaperone. Has ATPase activity (By similarity)]	GO:0006457//protein folding (Biological Process); GO:0006950//response to stress (Biological Process); GO:0005737//cytoplasm (Cellular Component); GO:0005524//ATP binding (Cellular Component); GO:0051082//unfolded protein binding (Cellular Component); heat shock protein 90	K04079|htpG, HSP90A	http://www.genome.jp/dbget-bin/www_bget?ko:K04079
No	Chr8.g23872	10	14	8	55	42	40	-2.29477	2.05e-07	1.36e-05	Protein DETOXIFICATION 49 [Dichanthelium oligosanthes]	[MATE efflux family protein],[Mate efflux family protein],[Multidrug and toxin extrusion protein 1],[Multidrug and toxin extrusion protein]	GO:0006855//drug transmembrane transport (Biological Process); GO:0016021//integral component of membrane (Cellular Component); GO:0015238//drug transmembrane transporter activity (Cellular Component); GO:0015297//antiporter activity (Cellular Component); protein detoxification 49-like	K03327|TC.MATE, SLC47A, norM, mdtK, dinF	http://www.genome.jp/dbget-bin/www_bget?ko:K03327
No	Chr5.g14471	133	176	131	417	260	367	-1.3878	2.15e-07	1.42e-05	PREDICTED: uncharacterized protein LOC101783232 [Setaria italica]	[Heavy metal-associated domain containing protein],[Heavy-metal-associated domain],[heavy metal transport detoxification protein]	GO:0030001//metal ion transport (Biological Process); GO:0046916//cellular transition metal ion homeostasis (Biological Process); GO:0005737//cytoplasm (Cellular Component); GO:0046914//transition metal ion binding (Cellular Component); metal ion binding protein	-	-
Yes	Chr18.g47106	54	26	61	6	4	5	3.08324	2.15e-07	1.42e-05	fatty acyl-CoA reductase 1 [Sorghum bicolor]	[Male sterility protein],[fatty acyl-CoA reductase],[fatty-acyl-CoA reductase (alcohol-forming) activity]	GO:0010345//suberin biosynthetic process (Biological Process); GO:0035336//long-chain fatty-acyl-CoA metabolic process (Biological Process); GO:0043231//intracellular membrane-bounded organelle (Cellular Component); GO:0080019//fatty-acyl-CoA reductase (alcohol-forming) activity (Cellular Component); fatty acyl- reductase 1	K13356|FAR	http://www.genome.jp/dbget-bin/www_bget?ko:K13356
No	Chr8.g25324	384	145	119	67	36	46	1.82638	2.19e-07	1.44e-05	hypothetical protein BAE44_0014509 [Dichanthelium oligosanthes]	[CBS domain],[Cbs domain]	GO:0009536//plastid (Cellular Component); GO:0003824//catalytic activity (Cellular Component); cbs domain	-	-
No	Chr10.g31993	131	105	90	290	192	197	-1.2619	2.24e-07	1.46e-05	predicted protein [Hordeum vulgare subsp. vulgare]	[Oxygen evolving enhancer protein 3 (PsbQ)],[enhancer protein]	GO:0009767//photosynthetic electron transport chain (Biological Process); GO:0009344//nitrite reductase complex [NAD(P)H] (Cellular Component); GO:0009535//chloroplast thylakoid membrane (Cellular Component); GO:0009654//photosystem II oxygen evolving complex (Cellular Component); GO:0019898//extrinsic component of membrane (Cellular Component); GO:0005509//calcium ion binding (Cellular Component…	K08901|psbQ	http://www.genome.jp/dbget-bin/www_bget?ko:K08901
No	Chr3.g08968	4	19	3	377	109	170	-4.76236	2.27e-07	1.48e-05	PREDICTED: mitogen-activated protein kinase kinase kinase A-like [Setaria italica]	[Protein tyrosine kinase],[mitogen-activated protein kinase kinase kinase]	GO:0006468//protein phosphorylation (Biological Process); GO:0005737//cytoplasm (Cellular Component); GO:0000166//nucleotide binding (Cellular Component); GO:0004702//signal transducer, downstream of receptor, with serine/threonine kinase activity (Cellular Component); mitogen-activated protein kinase kinase kinase a-like	-	-
No	Chr13.g36777	914	1008	799	2408	1285	2067	-1.22195	2.31e-07	1.5e-05	PREDICTED: high-light-induced protein, chloroplastic-like [Setaria italica]	[One helix protein],[Inherit from strNOG: One helix protein]	GO:0009637//response to blue light (Biological Process); GO:0009744//response to sucrose (Biological Process); GO:0010114//response to red light (Biological Process); GO:0010155//regulation of proton transport (Biological Process); GO:0010207//photosystem II assembly (Biological Process); GO:0010218//response to far red light (Biological Process); GO:0009535//chloroplast thylakoid membrane (Cellu…	-	-
No	Chr11.g34287	288	378	347	754	801	955	-1.44991	2.37e-07	1.53e-05	zinc-finger homeodomain protein 3 [Sorghum bicolor]	[ZF-HD protein dimerisation region],[ZF-HD protein dimerisation region containing protein, expressed]	-	-	-
No	Chr10.g31205	35	52	46	116	138	157	-1.7795	2.43e-07	1.58e-05	zinc-finger homeodomain protein 3 [Sorghum bicolor]	[ZF-HD protein dimerisation region],[ZF-HD protein dimerisation region containing protein, expressed]	-	-	-
Yes	Chr20.g50019	288	138	111	59	42	65	1.43684	2.45e-07	1.58e-05	hypothetical protein [Zoysia matrella]	[Protein disulfide isomerase],[Thioredoxin]	GO:0009960//endosperm development (Biological Process); GO:0034975//protein folding in endoplasmic reticulum (Biological Process); GO:0034976//response to endoplasmic reticulum stress (Biological Process); GO:0045454//cell redox homeostasis (Biological Process); GO:0005788//endoplasmic reticulum lumen (Cellular Component); GO:0003756//protein disulfide isomerase activity (Cellular Component); pro…	K09580|PDIA1, P4HB	http://www.genome.jp/dbget-bin/www_bget?ko:K09580
No	Chr4.g12445	63	201	95	462	538	566	-2.25265	2.45e-07	1.58e-05	PREDICTED: ras-related protein RABA1f [Setaria italica]	[GTP-binding Protein],[ras-related protein],[RAB]	GO:0000160//phosphorelay signal transduction system (Biological Process); GO:0006355//regulation of transcription, DNA-templated (Biological Process); GO:0006886//intracellular protein transport (Biological Process); GO:0007264//small GTPase mediated signal transduction (Biological Process); GO:0005829//cytosol (Cellular Component); GO:0005886//plasma membrane (Cellular Component); GO:0003677//DN…	K07976|RAB	http://www.genome.jp/dbget-bin/www_bget?ko:K07976
No	Chr4.g12728	136	87	106	35	22	43	1.54612	2.59e-07	1.65e-05	PREDICTED: alliin lyase-like [Setaria italica]	[tryptophan aminotransferase-related protein 4-like],[Alliinase EGF-like domain]	GO:0016020//membrane (Cellular Component); GO:0016829//lyase activity (Cellular Component); alliin lyase-like	-	-
No	Chr17.g44856	127	92	73	184	144	186	-1.0286	2.64e-07	1.68e-05	predicted protein [Hordeum vulgare subsp. vulgare]	[AHA1, activator of heat shock 90kDa protein ATPase homolog],[Activator of 90 kDa heat shock protein ATPase]	GO:0006950//response to stress (Biological Process); GO:0009628//response to abiotic stimulus (Biological Process); GO:0009987//cellular process (Biological Process); GO:0032781//positive regulation of ATPase activity (Biological Process); GO:0005829//cytosol (Cellular Component); GO:0001671//ATPase activator activity (Cellular Component); GO:0051087//chaperone binding (Cellular Component); activ…	-	-
No	Chr20.g49450	296	375	336	788	728	808	-1.35491	2.71e-07	1.71e-05	PREDICTED: probable plastid-lipid-associated protein 6, chloroplastic [Setaria italica]	[harpin binding protein 1]	GO:0009658//chloroplast organization (Biological Process); GO:0010193//response to ozone (Biological Process); GO:0042742//defense response to bacterium (Biological Process); GO:0005634//nucleus (Cellular Component); GO:0005886//plasma membrane (Cellular Component); GO:0009535//chloroplast thylakoid membrane (Cellular Component); GO:0009941//chloroplast envelope (Cellular Component); GO:0010287//…	-	-
Yes	Chr13.g37311	759	504	422	177	218	274	1.10114	2.8e-07	1.77e-05	PREDICTED: glucan endo-1,3-beta-glucosidase 14 [Oryza brachyantha]	[glucan endo-1-3-beta-glucosidase],[Glycosyl hydrolases family 17],[glucan endo-1,3-beta-glucosidase]	GO:0005975//carbohydrate metabolic process (Biological Process); GO:0016021//integral component of membrane (Cellular Component); GO:0046658//anchored component of plasma membrane (Cellular Component); GO:0004553//hydrolase activity, hydrolyzing O-glycosyl compounds (Cellular Component); GO:0030247//polysaccharide binding (Cellular Component); glucan endo- -beta-glucosidase 14-like	-	-
No	Chr18.g46557	60	169	20	2	1	9	4.26481	2.83e-07	1.78e-05	patatin-like protein 2 [Sorghum bicolor]	[Patatin-like phospholipase],[Patatin group]	GO:0010951//negative regulation of endopeptidase activity (Biological Process); GO:0016042//lipid catabolic process (Biological Process); GO:0005576//extracellular region (Cellular Component); GO:0009536//plastid (Cellular Component); GO:0016020//membrane (Cellular Component); GO:0004620//phospholipase activity (Cellular Component); GO:0004867//serine-type endopeptidase inhibitor activity (Cellul…	-	-
Yes	Chr6.g19195	193	104	123	55	38	44	1.401	2.83e-07	1.78e-05	putative WD repeat-containing protein C2A9.03 [Dichanthelium oligosanthes]	[WD domain, G-beta repeat],[WD-40 repeat family protein]	-	-	-
No	Chr4.g12028	241	295	200	776	382	598	-1.39869	2.92e-07	1.83e-05	PREDICTED: putative nuclease HARBI1 [Setaria italica]	[transposon protein],[Inherit from KOG: transposon protein]	-	-	-
No	Chr2.g06554	45	86	45	342	117	244	-2.10133	3.06e-07	1.91e-05	PREDICTED: calcium-binding protein KIC-like [Oryza brachyantha]	[calcium-binding protein PBP1-like],[Calcium-binding protein],[Inherit from strNOG: calcium-binding protein PBP1-like],[centrin, EF-hand protein]	GO:0005509//calcium ion binding (Cellular Component); calcium-binding protein kic-like	-	-
No	Chr12.g36065	28	36	39	70	266	234	-2.65249	3.28e-07	2.03e-05	asparagine synthetase-1 [Secale cereale]	[asparagine synthetase]	GO:0006529//asparagine biosynthetic process (Biological Process); GO:0006541//glutamine metabolic process (Biological Process); GO:0009063//cellular amino acid catabolic process (Biological Process); GO:0009646//response to absence of light (Biological Process); GO:0005829//cytosol (Cellular Component); GO:0004066//asparagine synthase (glutamine-hydrolyzing) activity (Cellular Component); GO:0042…	K01953|asnB, ASNS	http://www.genome.jp/dbget-bin/www_bget?ko:K01953
Yes	Chr3.g09502	1004	593	482	357	208	321	1.00521	3.29e-07	2.04e-05	hypothetical protein SETIT_001322mg [Setaria italica]	[nucleoredoxin-like],[AhpC/TSA family],[Nucleoredoxin]	GO:0055114//oxidation-reduction process (Biological Process); GO:0016853//isomerase activity (Cellular Component); GO:0047134//protein-disulfide reductase activity (Cellular Component); probable nucleoredoxin 2	-	-
No	Chr5.g16195	35	47	24	257	60	165	-2.31052	3.39e-07	2.09e-05	PREDICTED: patatin-like protein 3 [Setaria italica]	[Patatin-like phospholipase],[Patatin group]	-	-	-
No	Chr15.g41006	37	74	67	180	194	273	-1.96326	3.42e-07	2.1e-05	PREDICTED: aquaporin PIP2-6 [Setaria italica]	[Aquaporin],[transporter activity],[Channel that permits osmotically driven movement of water in both directions. It is involved in the osmoregulation and in the maintenance of cell turgor during volume expansion in rapidly growing cells. It mediates rapid entry or exit of water in response to abrupt changes in osmolarity (By similarity)]	GO:0006833//water transport (Biological Process); GO:0009992//cellular water homeostasis (Biological Process); GO:0015793//glycerol transport (Biological Process); GO:0034220//ion transmembrane transport (Biological Process); GO:0005773//vacuole (Cellular Component); GO:0005887//integral component of plasma membrane (Cellular Component); GO:0009506//plasmodesma (Cellular Component); GO:0015250//w…	K09872|PIP	http://www.genome.jp/dbget-bin/www_bget?ko:K09872
No	Chr5.g16840	45	31	42	145	73	110	-1.63623	3.44e-07	2.11e-05	cytochrome P450 [Cynodon dactylon]	[Cytochrome p450],[cytochrome P450],[Cytochrome P450]	GO:0044550//secondary metabolite biosynthetic process (Biological Process); GO:0055114//oxidation-reduction process (Biological Process); GO:0016020//membrane (Cellular Component); GO:0005506//iron ion binding (Cellular Component); GO:0016709//oxidoreductase activity, acting on paired donors, with incorporation or reduction of molecular oxygen, NAD(P)H as one donor, and incorporation of one atom …	-	-
No	Chr9.g27771	34	77	37	321	129	181	-2.20696	3.51e-07	2.14e-05	PREDICTED: uncharacterized protein At5g05190-like [Setaria italica]	[Protein of unknown function (DUF3133)]	-	-	-
No	Chr7.g21236	48	62	39	170	84	157	-1.60946	3.51e-07	2.14e-05	Transcription factor bHLH112 [Dichanthelium oligosanthes]	[HLH],[Transcription factor]	GO:0006366//transcription from RNA polymerase II promoter (Biological Process); GO:0005488//binding (Cellular Component); transcription factor bhlh112-like	-	-
No	Chr1.g00715	140	206	188	412	576	593	-1.71347	3.62e-07	2.2e-05	ATP-dependent zinc metalloprotease FTSH 6, chloroplastic [Dichanthelium oligosanthes]	[ATP-dependent zinc],[Acts as a processive, ATP-dependent zinc metallopeptidase for both cytoplasmic and membrane proteins. Plays a role in the quality control of integral membrane proteins (By similarity)],[ATP-dependent zinc metalloprotease FTSH 6],[Peptidase family M41]	GO:0006508//proteolysis (Biological Process); GO:0010027//thylakoid membrane organization (Biological Process); GO:0010205//photoinhibition (Biological Process); GO:0010206//photosystem II repair (Biological Process); GO:0010304//PSII associated light-harvesting complex II catabolic process (Biological Process); GO:0042981//regulation of apoptotic process (Biological Process); GO:0005739//mitocho…	K03798|ftsH, hflB	http://www.genome.jp/dbget-bin/www_bget?ko:K03798
No	Chr3.g09635	12	20	11	143	30	88	-2.70713	3.72e-07	2.25e-05	probable WRKY transcription factor 64 [Sorghum bicolor]	[WRKY]	GO:0003677//DNA binding (Cellular Component); wrky dna binding domain containing protein	-	-
No	Chr6.g20452	3	7	2	45	20	32	-3.18013	3.82e-07	2.3e-05	PREDICTED: probable beta-1,3-galactosyltransferase 19 [Setaria italica]	[UDP-GlcNAc beta-Gal beta-1,3-N-acetylglucosaminyltransferase],[Galactoside-binding lectin],[Gal-bind_lectin]	GO:0006486//protein glycosylation (Biological Process); GO:0000139//Golgi membrane (Cellular Component); GO:0016021//integral component of membrane (Cellular Component); GO:0008378//galactosyltransferase activity (Cellular Component); GO:0030246//carbohydrate binding (Cellular Component); probable beta- -galactosyltransferase 19	-	-
No	Chr13.g36486	17	7	3	80	24	55	-2.8033	3.88e-07	2.33e-05	PREDICTED: protein REVEILLE 8 [Oryza sativa Japonica Group]	[Myb-like DNA-binding domain],[Transcription factor]	GO:0000166//nucleotide binding (Cellular Component); GO:0003676//nucleic acid binding (Cellular Component); GO:0008270//zinc ion binding (Cellular Component); serine arginine-rich splicing factor rs2z33-like	-	-
No	Chr1.g03017	327	244	209	575	315	490	-1.00989	4.02e-07	2.41e-05	probable serine/threonine-protein kinase PBL17 [Sorghum bicolor]	[receptor-like protein kinase],[Serine Threonine protein kinase],[STYKc],[serine threonine-protein kinase]	GO:0001522//pseudouridine synthesis (Biological Process); GO:0006468//protein phosphorylation (Biological Process); GO:0003723//RNA binding (Cellular Component); GO:0004674//protein serine/threonine kinase activity (Cellular Component); GO:0005524//ATP binding (Cellular Component); GO:0009982//pseudouridine synthase activity (Cellular Component); serine threonine-protein kinase at5g01020	-	-
Yes	Chr3.g06972	1526	802	764	525	328	404	1.05998	4.15e-07	2.48e-05	hypothetical protein SETIT_000531mg [Setaria italica]	[Indole-3-acetic acid-amido synthetase],[GH3 auxin-responsive promoter]	GO:0009416//response to light stimulus (Biological Process); GO:0009733//response to auxin (Biological Process); GO:0016874//ligase activity (Cellular Component); probable indole-3-acetic acid-amido synthetase	K14487|GH3	http://www.genome.jp/dbget-bin/www_bget?ko:K14487
No	Chr10.g32565	145	111	119	309	169	287	-1.18944	4.23e-07	2.52e-05	PREDICTED: ubiquitin carboxyl-terminal hydrolase 20 [Setaria italica]	[ubiquitin carboxyl-terminal hydrolase]	GO:0006508//proteolysis (Biological Process); GO:0044267//cellular protein metabolic process (Biological Process); GO:0016787//hydrolase activity (Cellular Component); ubiquitin carboxyl-terminal hydrolase 21	K11855|USP36_42	http://www.genome.jp/dbget-bin/www_bget?ko:K11855
No	Chr3.g07738	32	22	15	61	49	76	-1.64582	4.29e-07	2.55e-05	Gibberellin 3-beta-dioxygenase 2-2 [Dichanthelium oligosanthes]	[gibberellin 3-beta-dioxygenase],[oxidoreductase, 2OG-Fe(II) oxygenase family protein],[2OGFe(II) oxygenase],[2OG-Fe(II) oxygenase superfamily]	GO:0009416//response to light stimulus (Biological Process); GO:0009686//gibberellin biosynthetic process (Biological Process); GO:0009740//gibberellic acid mediated signaling pathway (Biological Process); GO:0055114//oxidation-reduction process (Biological Process); GO:0016707//gibberellin 3-beta-dioxygenase activity (Cellular Component); GO:0046872//metal ion binding (Cellular Component); ga 3b…	K04124|E1.14.11.15	http://www.genome.jp/dbget-bin/www_bget?ko:K04124
No	Chr5.g17070	0	0	0	25	11	16	-6.72004	4.33e-07	2.57e-05	indole-3-glycerol phosphate lyase, chloroplastic [Sorghum bicolor]	[Indole-3-glycerol phosphate lyase],[tryptophan synthase],[The alpha subunit is responsible for the aldol cleavage of indoleglycerol phosphate to indole and glyceraldehyde 3- phosphate (By similarity)]	GO:0000162//tryptophan biosynthetic process (Biological Process); GO:0009507//chloroplast (Cellular Component); GO:0004834//tryptophan synthase activity (Cellular Component); GO:0030170//pyridoxal phosphate binding (Cellular Component); GO:0033984//indole-3-glycerol-phosphate lyase activity (Cellular Component); indole synthase	K13222|BX1, IGL	http://www.genome.jp/dbget-bin/www_bget?ko:K13222
Yes	Chr9.g26914	352	281	260	90	118	124	1.21953	4.4e-07	2.6e-05	PREDICTED: putative disease resistance RPP13-like protein 3 isoform X2 [Setaria italica]	[NB-ARC domain],[leucine Rich Repeat],[resistance protein]	-	-	-
No	Chr3.g08514	8	49	10	516	267	450	-4.28939	4.5e-07	2.66e-05	hypothetical protein BAE44_0014474 [Dichanthelium oligosanthes]	[Transmembrane amino acid transporter protein],[amino acid],[amino acid transport]	GO:0003333//amino acid transmembrane transport (Biological Process); GO:0016021//integral component of membrane (Cellular Component); GO:0005275//amine transmembrane transporter activity (Cellular Component); GO:0015171//amino acid transmembrane transporter activity (Cellular Component); vacuolar amino acid transporter 1-like	K15015|SLC32A, VGAT	http://www.genome.jp/dbget-bin/www_bget?ko:K15015
No	Chr10.g32567	404	328	239	475	536	699	-1.0315	4.56e-07	2.69e-05	PREDICTED: uncharacterized membrane protein At4g09580 [Oryza brachyantha]	[transmembrane protein 41A],[SNARE associated Golgi protein],[Snare associated golgi protein]	GO:0016021//integral component of membrane (Cellular Component); uncharacterized membrane protein at4g09580	-	-
Yes	Chr16.g42616	522	285	306	139	147	144	1.12928	4.82e-07	2.83e-05	hypothetical protein BAE44_0025818 [Dichanthelium oligosanthes]	[Protein of unknown function (DUF506) ],[Plant-specific domain TIGR01615 family protein]	-	-	-
No	Chr5.g17240	84	67	62	180	102	160	-1.23076	4.88e-07	2.86e-05	Protein NRT1/ PTR FAMILY 5.7 [Dichanthelium oligosanthes]	[transporter],[POT family]	GO:0006857//oligopeptide transport (Biological Process); GO:0016021//integral component of membrane (Cellular Component); GO:0005215//transporter activity (Cellular Component); protein nrt1 ptr family -like	-	-
Yes	Chr1.g02021	486	297	295	180	84	149	1.19237	4.99e-07	2.91e-05	myb-related protein 306 [Zea mays]	[transcription factor],[Myblike DNAbinding domain containing protein],[Transcription factor],[Myb-related protein],[P-type R2R3 Myb protein]	-	K09422|MYBP	http://www.genome.jp/dbget-bin/www_bget?ko:K09422
Yes	Chr16.g42388	861	402	332	228	137	172	1.30278	5.03e-07	2.93e-05	PREDICTED: amino acid permease 6 [Setaria italica]	[amino acid],[Transmembrane amino acid transporter protein],[amino acid transport]	GO:0003333//amino acid transmembrane transport (Biological Process); GO:0005886//plasma membrane (Cellular Component); GO:0016021//integral component of membrane (Cellular Component); GO:0015171//amino acid transmembrane transporter activity (Cellular Component); amino acid permease 6	-	-
No	Chr19.g48520	231	241	163	364	334	468	-1.0602	5.26e-07	3.06e-05	uncharacterized protein LOC100193786 [Zea mays]	[TBC],[TBC1 domain family member]	GO:0006886//intracellular protein transport (Biological Process); GO:0031338//regulation of vesicle fusion (Biological Process); GO:0090630//activation of GTPase activity (Biological Process); GO:0009536//plastid (Cellular Component); GO:0012505//endomembrane system (Cellular Component); GO:0005096//GTPase activator activity (Cellular Component); GO:0017137//Rab GTPase binding (Cellular Component…	-	-
No	Chr20.g50213	7	4	2	34	21	29	-2.91941	5.4e-07	3.12e-05	PREDICTED: uncharacterized protein LOC101779099 [Setaria italica]	[NA]	-	-	-
No	Chr20.g50175	1600	1548	1468	2626	2709	3220	-1.06087	5.46e-07	3.15e-05	uncharacterized protein LOC100383181 [Zea mays]	[Digalactosyldiacylglycerol synthase 1],[Glycosyl transferases group 1],[Digalactosyldiacylglycerol synthase]	-	K09480|E2.4.1.241	http://www.genome.jp/dbget-bin/www_bget?ko:K09480
No	Chr11.g33820	215	177	135	416	247	311	-1.08339	5.66e-07	3.26e-05	predicted protein [Hordeum vulgare subsp. vulgare]	[Whole genome shotgun sequence of line PN40024, scaffold_20.assembly12x (Fragment)],[Cell signaling peptide that may regulate plant stress, growth, and development. Mediates a rapid alkalinization of extracellular space by mediating a transient increase in the cytoplasmic Ca(2 ) concentration leading to a calcium-dependent signaling events through a cell surface receptor and a concomitant activat…	GO:0019722//calcium-mediated signaling (Biological Process); GO:0005622//intracellular (Cellular Component); GO:0009506//plasmodesma (Cellular Component); GO:0004871//signal transducer activity (Cellular Component); protein ralf-like 33	-	-
No	Chr2.g06400	2	8	1	76	20	34	-3.7	6.08e-07	3.49e-05	Heptahelical transmembrane protein 2 [Dichanthelium oligosanthes]	[Receptor],[Progestin and adipoQ receptor family member],[Channel protein (Hemolysin III family],[Haemolysin-III related]	GO:0009725//response to hormone (Biological Process); GO:0016021//integral component of membrane (Cellular Component); heptahelical transmembrane protein adipor2-like	K07297|ADIPOR	http://www.genome.jp/dbget-bin/www_bget?ko:K07297
No	Chr3.g10377	19	31	29	79	85	100	-1.88433	6.36e-07	3.63e-05	probable NADPH:quinone oxidoreductase 2 [Aegilops tauschii subsp. tauschii]	[NADPH-dependent FMN reductase],[Nadph-dependent fmn reductase],[nadph quinone]	GO:0055114//oxidation-reduction process (Biological Process); GO:0003955//NAD(P)H dehydrogenase (quinone) activity (Cellular Component); probable nadph:quinone oxidoreductase 2	-	-
No	Chr8.g24620	13	9	10	33	38	54	-2.16567	6.42e-07	3.66e-05	7-deoxyloganetin glucosyltransferase [Dichanthelium oligosanthes]	[UDP-glucoronosyl and UDP-glucosyl transferase],[UDP-glycosyltransferase],[UDP-Glycosyltransferase],[Transferase]	GO:0009813//flavonoid biosynthetic process (Biological Process); GO:0052696//flavonoid glucuronidation (Biological Process); GO:0043231//intracellular membrane-bounded organelle (Cellular Component); GO:0080043//quercetin 3-O-glucosyltransferase activity (Cellular Component); GO:0080044//quercetin 7-O-glucosyltransferase activity (Cellular Component); 7-deoxyloganetin glucosyltransferase-like	-	-
No	Chr9.g29054	168	143	109	938	196	457	-2.06774	6.76e-07	3.85e-05	PREDICTED: auxin-responsive protein SAUR32-like [Setaria italica]	[SAUR family],[Auxin responsive protein]	GO:0009734//auxin-activated signaling pathway (Biological Process); GO:0005739//mitochondrion (Cellular Component); GO:0005516//calmodulin binding (Cellular Component); saur12 - auxin-responsive saur family member	K14488|SAUR	http://www.genome.jp/dbget-bin/www_bget?ko:K14488
No	Chr14.g39939	191	148	99	233	217	308	-1.00835	6.87e-07	3.89e-05	hypothetical protein SETIT_022427mg [Setaria italica]	[finger protein],[zinc ion binding],[Zinc finger, C3HC4 type (RING finger)]	GO:0008270//zinc ion binding (Cellular Component); protein binding protein isoform x1	-	-
No	Chr10.g32946	39	41	18	220	59	119	-2.1954	7e-07	3.94e-05	Protein EXORDIUM [Dichanthelium oligosanthes]	[Phi-1 protein],[Phosphate-induced protein 1 conserved region],[phosphate-induced protein 1 conserved region domain containing protein, expressed]	-	-	-
No	Chr4.g11096	117	100	63	189	127	218	-1.12669	7.39e-07	4.15e-05	tetraketide alpha-pyrone reductase 2 [Sorghum bicolor]	[NmrA-like family],[reductase],[Nad-dependent epimerase dehydratase],[bifunctional dihydroflavonol 4-reductase flavanone]	GO:0080110//sporopollenin biosynthetic process (Biological Process); GO:0003824//catalytic activity (Cellular Component); GO:0050662//coenzyme binding (Cellular Component); tetraketide alpha-pyrone reductase 2	-	-
No	Chr4.g12817	9	5	5	56	19	36	-2.73572	7.41e-07	4.15e-05	PREDICTED: anthocyanidin 5,3-O-glucosyltransferase-like [Setaria italica]	[UDP-Glycosyltransferase],[Transferase]	GO:0009812//flavonoid metabolic process (Biological Process); GO:0035251//UDP-glucosyltransferase activity (Cellular Component); anthocyanidin -o-glucosyltransferase-like	-	-
No	Chr10.g30718	2076	2648	2264	4818	4841	5502	-1.26738	7.74e-07	4.32e-05	PREDICTED: proline dehydrogenase 2, mitochondrial-like [Setaria italica]	[Proline dehydrogenase]	GO:0006562//proline catabolic process (Biological Process); GO:0055114//oxidation-reduction process (Biological Process); GO:0004657//proline dehydrogenase activity (Cellular Component); proline dehydrogenase mitochondrial-like	K00318|PRODH	http://www.genome.jp/dbget-bin/www_bget?ko:K00318
No	Chr6.g20706	67	63	54	129	104	138	-1.19491	7.87e-07	4.38e-05	PREDICTED: poly(ADP-ribose) glycohydrolase 1-like [Setaria italica]	[Poly (ADP-ribose) glycohydrolase],[poly(ADP-ribose) glycohydrolase],[Poly (ADP-ribose) glycohydrolase (PARG)]	GO:0005975//carbohydrate metabolic process (Biological Process); GO:0004649//poly(ADP-ribose) glycohydrolase activity (Cellular Component); poly(adp-ribose) glycohydrolase 1-like isoform x1	K07759|PARG	http://www.genome.jp/dbget-bin/www_bget?ko:K07759
No	Chr11.g34527	241	168	134	399	218	348	-1.02986	7.88e-07	4.38e-05	hypothetical_protein [Oryza brachyantha]	[calcium-binding protein],[grancalcin, EF-hand calcium binding protein],[EFh]	GO:0006508//proteolysis (Biological Process); GO:0005737//cytoplasm (Cellular Component); GO:0004198//calcium-dependent cysteine-type endopeptidase activity (Cellular Component); GO:0005509//calcium ion binding (Cellular Component); probable calcium-binding protein cml49	K13448|CML	http://www.genome.jp/dbget-bin/www_bget?ko:K13448
No	Chr2.g04119	126	114	94	201	166	224	-1.0101	7.88e-07	4.38e-05	putative HSP20-like chaperone domain family protein [Zea mays]	[Nuclear movement family protein],[CS domain],[nudC domain containing]	-	-	-
Yes	Chr7.g21832	614	655	590	203	224	289	1.21667	8.42e-07	4.66e-05	hypothetical protein SORBI_3006G158600 [Sorghum bicolor]	[Dehydrogenase],[KR domain],[Dehydrogenase reductase]	-	-	-
Yes	Chr15.g42057	464	233	215	135	74	131	1.19482	8.82e-07	4.85e-05	hypothetical protein BAE44_0010040 [Dichanthelium oligosanthes]	[Zinc finger protein],[CCT motif],[zinc finger protein]	GO:0005739//mitochondrion (Cellular Component); zinc finger protein constans-like 13 isoform x2	-	-
No	Chr16.g43891	656	450	435	1179	587	1035	-1.0384	8.98e-07	4.93e-05	serine/threonine-protein kinase SAPK2 [Sorghum bicolor]	[serine threonine-protein kinase],[Serine Threonine protein kinase]	GO:0006468//protein phosphorylation (Biological Process); GO:0009738//abscisic acid-activated signaling pathway (Biological Process); GO:0035556//intracellular signal transduction (Biological Process); GO:0005634//nucleus (Cellular Component); GO:0005737//cytoplasm (Cellular Component); GO:0016021//integral component of membrane (Cellular Component); GO:0004674//protein serine/threonine kinase ac…	K14498|SNRK2	http://www.genome.jp/dbget-bin/www_bget?ko:K14498
Yes	Chr4.g10912	2411	1394	1269	886	393	600	1.22174	9.01e-07	4.93e-05	probable glycerol-3-phosphate acyltransferase 3 isoform X1 [Sorghum bicolor]	[PlsC],[glycerol-3-phosphate acyltransferase]	GO:0008152//metabolic process (Biological Process); GO:0016740//transferase activity (Cellular Component); probable glycerol-3-phosphate acyltransferase 3	K13508|GPAT	http://www.genome.jp/dbget-bin/www_bget?ko:K13508
No	Chr10.g29535	138	131	99	210	230	258	-1.12658	9.06e-07	4.96e-05	PREDICTED: ubiquitin-conjugating enzyme E2 28-like [Oryza brachyantha]	[ubiquitin-conjugating enzyme],[Ubiquitin-conjugating enzyme]	GO:0006511//ubiquitin-dependent protein catabolic process (Biological Process); GO:0016567//protein ubiquitination (Biological Process); GO:0004842//ubiquitin-protein transferase activity (Cellular Component); GO:0005524//ATP binding (Cellular Component); GO:0016874//ligase activity (Cellular Component); ubiquitin-conjugating enzyme e2 28-like	K06689|UBE2D_E, UBC4, UBC5	http://www.genome.jp/dbget-bin/www_bget?ko:K06689
No	Chr4.g13275	19	38	18	169	57	102	-2.24837	9.12e-07	4.98e-05	WRKY DNA binding domain containing protein [Zea mays]	[WRKY]	GO:0003677//DNA binding (Cellular Component); wrky dna binding domain containing protein	-	-
No	Chr15.g41346	280	214	178	531	293	395	-1.05258	9.55e-07	5.19e-05	PREDICTED: cysteine-rich receptor-like protein kinase 19 [Setaria italica]	[- DUF26 kinases have homology to DUF26 containing loci, expressed],[Serine Threonine protein kinase],[LIM domain kinase]	GO:0006468//protein phosphorylation (Biological Process); GO:0016021//integral component of membrane (Cellular Component); GO:0004674//protein serine/threonine kinase activity (Cellular Component); GO:0005524//ATP binding (Cellular Component); receptor-like protein kinase at4g00960	-	-
No	Chr16.g44144	196	151	129	62	41	82	1.18278	9.84e-07	5.33e-05	probable GTP-binding protein OBGC1, chloroplastic [Sorghum bicolor]	[GTP-binding protein],[An essential GTPase which binds GTP, GDP and possibly (p)ppGpp with moderate affinity, with high nucleotide exchange rates and a fairly low GTP hydrolysis rate (By similarity). It may play a role in control of the cell cycle, stress response, ribosome biogenesis and in those bacteria that undergo differentiation, in morphogenesis control],[Domain of unknown function (DUF196…	GO:0006364//rRNA processing (Biological Process); GO:0009658//chloroplast organization (Biological Process); GO:0009793//embryo development ending in seed dormancy (Biological Process); GO:0010027//thylakoid membrane organization (Biological Process); GO:0009570//chloroplast stroma (Cellular Component); GO:0009706//chloroplast inner membrane (Cellular Component); GO:0000287//magnesium ion binding…	-	-
No	Chr8.g23813	565	459	415	731	918	970	-1.07539	9.98e-07	5.4e-05	PREDICTED: uncharacterized protein LOC101767531 [Setaria italica]	[Inherit from KOG: Rna binding protein],[Rna-binding protein],[Rna binding protein]	-	-	-
No	Chr15.g41438	1164	1386	1092	2624	1879	2510	-1.09334	1.01e-06	5.47e-05	Sugar carrier protein C [Triticum urartu]	[Sugar carrier protein],[Transporter],[transporter],[Sugar (and other) transporter]	GO:0015992//proton transport (Biological Process); GO:0046323//glucose import (Biological Process); GO:1904659//glucose transmembrane transport (Biological Process); GO:0005887//integral component of plasma membrane (Cellular Component); GO:0005351//sugar:proton symporter activity (Cellular Component); GO:0005355//glucose transmembrane transporter activity (Cellular Component); sugar carrier prot…	-	-
No	Chr10.g30351	449	451	437	760	973	1113	-1.26272	1.04e-06	5.61e-05	PREDICTED: rac-like GTP-binding protein 7 [Setaria italica]	[GTP-binding Protein],[rac-like GTP-binding protein],[RHO],[ras homolog family member]	GO:0007264//small GTPase mediated signal transduction (Biological Process); GO:0005622//intracellular (Cellular Component); GO:0016020//membrane (Cellular Component); GO:0005525//GTP binding (Cellular Component); rac-like gtp-binding protein 7	K04392|RAC1	http://www.genome.jp/dbget-bin/www_bget?ko:K04392
No	Chr7.g21132	25	16	11	61	57	45	-1.90465	1.05e-06	5.65e-05	PREDICTED: small RNA degrading nuclease 1-like [Setaria italica]	[DNA polymerase iii],[RNA exonuclease],[EXOIII],[small RNA degrading nuclease]	GO:0016021//integral component of membrane (Cellular Component); GO:0003676//nucleic acid binding (Cellular Component); small rna degrading nuclease 1-like	K14570|REX1, REXO1, RNH70	http://www.genome.jp/dbget-bin/www_bget?ko:K14570
Yes	Chr7.g21274	68	64	58	11	15	20	1.86974	1.09e-06	5.87e-05	Receptor-like protein kinase HSL1 [Triticum urartu]	[Serine Threonine protein kinase],[receptor-like protein kinase],[leucine Rich Repeat],[Leucine rich repeat N-terminal domain]	GO:0016301//kinase activity (Cellular Component); receptor-like protein kinase 5	-	-
No	Chr2.g06456	297	259	222	640	334	502	-1.09141	1.1e-06	5.91e-05	probable serine/threonine-protein kinase PBL17 [Sorghum bicolor]	[receptor-like protein kinase],[Serine Threonine protein kinase],[STYKc],[serine threonine-protein kinase]	GO:0001522//pseudouridine synthesis (Biological Process); GO:0006468//protein phosphorylation (Biological Process); GO:0003723//RNA binding (Cellular Component); GO:0004674//protein serine/threonine kinase activity (Cellular Component); GO:0005524//ATP binding (Cellular Component); GO:0009982//pseudouridine synthase activity (Cellular Component); serine threonine-protein kinase at5g01020	-	-
Yes	Chr9.g27368	287	164	91	51	41	68	1.49694	1.15e-06	6.15e-05	putative inorganic phosphate transporter 1-8 [Dichanthelium oligosanthes]	[phosphate transporter],[Inorganic phosphate transporter],[inorganic phosphate transporter]	GO:0006817//phosphate ion transport (Biological Process); GO:0055085//transmembrane transport (Biological Process); GO:0005887//integral component of plasma membrane (Cellular Component); GO:0005315//inorganic phosphate transmembrane transporter activity (Cellular Component); GO:0015293//symporter activity (Cellular Component); GO:0022891//substrate-specific transmembrane transporter activity (Ce…	K08176|PHO84	http://www.genome.jp/dbget-bin/www_bget?ko:K08176
No	Chr6.g18851	1430	1217	1042	3283	1520	2427	-1.13302	1.17e-06	6.25e-05	uncharacterized protein LOC100382070 [Zea mays]	[Pfam:efhand],[calcium-binding protein],[Calcium-binding protein],[Calcium binding protein]	GO:0046872//metal ion binding (Cellular Component); probable calcium-binding protein cml27	K13448|CML	http://www.genome.jp/dbget-bin/www_bget?ko:K13448
No	Chr2.g06128	738	1292	1172	3095	2836	3145	-1.61376	1.19e-06	6.29e-05	probable glutathione S-transferase GSTU1 [Sorghum bicolor]	[glutathione Stransferase]	GO:0006749//glutathione metabolic process (Biological Process); GO:0009407//toxin catabolic process (Biological Process); GO:0005737//cytoplasm (Cellular Component); GO:0004364//glutathione transferase activity (Cellular Component); glutathione transferase	K00799|GST, gst	http://www.genome.jp/dbget-bin/www_bget?ko:K00799
No	Chr9.g26824	880	866	633	1813	1027	1458	-1.02325	1.19e-06	6.3e-05	hypothetical protein SETIT_035718mg [Setaria italica]	[PLATZ transcription factor],[zinc-binding protein]	-	-	-
No	Chr9.g29086	81	97	28	226	164	191	-1.72345	1.21e-06	6.38e-05	hypothetical protein BAE44_0004697 [Dichanthelium oligosanthes]	[NA]	GO:0016021//integral component of membrane (Cellular Component); uncharacterized protein loc101765457	-	-
Yes	Chr12.g35657	133	98	105	46	32	39	1.33648	1.29e-06	6.76e-05	Protein of unknown function DUF4220 [Saccharum hybrid cultivar R570]	-	-	-	-
No	Chr16.g42603	123	111	107	183	304	377	-1.52938	1.37e-06	7.18e-05	hypothetical protein [Paspalum vaginatum]	[early light-inducible protein],[early light-induced protein]	GO:0009536//plastid (Cellular Component); GO:0016020//membrane (Cellular Component); low molecular mass early light-inducible protein chloroplastic-like	-	-
No	Chr10.g33358	90	146	150	341	356	441	-1.66941	1.44e-06	7.5e-05	hypothetical protein BAE44_0023568 [Dichanthelium oligosanthes]	[Protein of unknown function (DUF789)]	-	-	-
No	Chr7.g22545	204	199	169	338	341	366	-1.05946	1.44e-06	7.51e-05	PREDICTED: digalactosyldiacylglycerol synthase 1, chloroplastic-like [Setaria italica]	[Digalactosyldiacylglycerol synthase 1],[Glycosyl transferases group 1],[Digalactosyldiacylglycerol synthase]	-	K09480|E2.4.1.241	http://www.genome.jp/dbget-bin/www_bget?ko:K09480
Yes	Chr1.g00550	285	191	137	79	67	104	1.06962	1.44e-06	7.52e-05	PREDICTED: uncharacterized protein LOC101777703 [Setaria italica]	-	-	-	-
No	Chr10.g32895	178	207	124	504	262	362	-1.31652	1.47e-06	7.62e-05	shikimate kinase [Zea mays]	[Shikimate kinase],[Catalyzes the specific phosphorylation of the 3-hydroxyl group of shikimic acid using ATP as a cosubstrate (By similarity)]	GO:0009073//aromatic amino acid family biosynthetic process (Biological Process); GO:0009423//chorismate biosynthetic process (Biological Process); GO:0016310//phosphorylation (Biological Process); GO:0019632//shikimate metabolic process (Biological Process); GO:0005739//mitochondrion (Cellular Component); GO:0009507//chloroplast (Cellular Component); GO:0016021//integral component of membrane (C…	K00891|E2.7.1.71, aroK, aroL	http://www.genome.jp/dbget-bin/www_bget?ko:K00891
No	Chr4.g11880	736	526	603	1497	773	1290	-1.08815	1.5e-06	7.78e-05	PREDICTED: uncharacterized protein LOC101755703 [Setaria italica]	[Ubiquitin fusion degradation protein],[Ubiquitin fusion degradation protein UFD1],[ubiquitin fusion degradation protein],[- C2H2 zinc finger protein, expressed]	GO:0006511//ubiquitin-dependent protein catabolic process (Biological Process); GO:0016021//integral component of membrane (Cellular Component); GO:0046872//metal ion binding (Cellular Component); uncharacterized protein loc105044916	-	-
No	Chr18.g46687	307	406	191	806	484	738	-1.33492	1.56e-06	8.04e-05	PREDICTED: tetraspanin-8 [Oryza sativa Japonica Group]	-	GO:0016020//membrane (Cellular Component); senescence-associated protein	-	-
No	Chr9.g25646	110	95	69	161	133	242	-1.15174	1.6e-06	8.24e-05	uncharacterized protein LOC8069955 isoform X1 [Sorghum bicolor]	[Inherit from NOG: expressed protein],[expressed protein]	GO:0006950//response to stress (Biological Process); GO:0009628//response to abiotic stimulus (Biological Process); uncharacterized protein loc101784483	-	-
No	Chr10.g29622	194	252	216	441	501	573	-1.34874	1.6e-06	8.24e-05	L-aspartate oxidase chloroplastic [Zea mays]	[L-aspartate oxidase],[Fumarate reductase flavoprotein C-term]	GO:0009435//NAD biosynthetic process (Biological Process); GO:0055114//oxidation-reduction process (Biological Process); GO:0009507//chloroplast (Cellular Component); GO:0008734//L-aspartate oxidase activity (Cellular Component); GO:0044318//L-aspartate:fumarate oxidoreductase activity (Cellular Component); l-aspartate chloroplastic	K00278|nadB	http://www.genome.jp/dbget-bin/www_bget?ko:K00278
No	Chr2.g05076	70	76	61	290	117	167	-1.61904	1.61e-06	8.27e-05	transcription factor DREB1.4 [Zoysia japonica]	[Transcriptional activator that binds specifically to the DNA sequence 5'- AG CCGAC-3'. Binding to the C-repeat DRE element mediates high salinity- and dehydration-inducible transcription. Confers resistance to high salt, cold and drought stress (By similarity)]	GO:0043231//intracellular membrane-bounded organelle (Cellular Component); dehydration-responsive element-binding protein 1a-like	-	-
No	Chr9.g25812	56	73	16	413	88	231	-2.50972	1.62e-06	8.29e-05	gamma-glutamyl peptidase 3 [Sorghum bicolor]	[Catalyzes the synthesis of GMP from XMP (By similarity)],[Glutamine amidotransferase class-I],[glutamine amidotransferase]	GO:0019760//glucosinolate metabolic process (Biological Process); GO:0044238//primary metabolic process (Biological Process); GO:0005739//mitochondrion (Cellular Component); GO:0005829//cytosol (Cellular Component); GO:0008233//peptidase activity (Cellular Component); glutamine amidotransferase-like protein	-	-
No	Chr3.g09218	31	23	27	94	61	64	-1.625	1.67e-06	8.53e-05	PREDICTED: GATA transcription factor 12 [Setaria italica]	[gata transcription factor],[transcription factor],[ZnF_GATA],[Transcription factor],[GATA transcription factor]	GO:0006351//transcription, DNA-templated (Biological Process); GO:0005488//binding (Cellular Component); gata transcription factor 12	-	-
No	Chr4.g13526	16	18	14	57	42	49	-1.81013	1.67e-06	8.53e-05	NAC domain-containing protein 90 [Dichanthelium oligosanthes]	[No apical meristem (NAM) protein],[NAC domain-containing protein]	GO:0006355//regulation of transcription, DNA-templated (Biological Process); GO:0005634//nucleus (Cellular Component); GO:0003677//DNA binding (Cellular Component); nac domain-containing protein 90-like	-	-
No	Chr6.g18710	197	179	106	56	41	77	1.27667	1.68e-06	8.55e-05	acetate/butyrate--CoA ligase AAE7, peroxisomal-like [Aegilops tauschii subsp. tauschii]	[AMP-binding enzyme],[4-coumarate-coA ligase],[Amp-dependent synthetase and ligase]	GO:0008152//metabolic process (Biological Process); GO:0005739//mitochondrion (Cellular Component); GO:0016874//ligase activity (Cellular Component); acetate butyrate-- ligase peroxisomal	-	-
No	Chr3.g07554	78	65	41	306	78	220	-1.87662	1.74e-06	8.86e-05	uncharacterized protein LOC100280003 precursor [Zea mays]	[Pfam:LACT],[Acyl-transferase],[Acyltransferase]	GO:0016746//transferase activity, transferring acyl groups (Cellular Component); lecithin-cholesterol acyltransferase-like 1	K06129|LYPLA3	http://www.genome.jp/dbget-bin/www_bget?ko:K06129
No	Chr15.g41828	1501	1473	1343	2310	2525	3018	-1.03728	1.76e-06	8.91e-05	uncharacterized WD repeat-containing protein C2A9.03 isoform X1 [Sorghum bicolor]	[WD domain, G-beta repeat],[WD-40 repeat family protein]	-	-	-
No	Chr1.g02115	257	257	260	492	456	539	-1.10353	1.82e-06	9.2e-05	hypothetical protein BAE44_0008283 [Dichanthelium oligosanthes]	[NA]	-	-	-
No	Chr4.g11001	193	191	85	600	228	410	-1.59062	1.85e-06	9.3e-05	PREDICTED: uncharacterized protein LOC101784195 [Setaria italica]	[Transcription factor bHLH36],[HLH],[Helix-loop-helix DNA-binding domain]	GO:0006357//regulation of transcription from RNA polymerase II promoter (Biological Process); GO:0090575//RNA polymerase II transcription factor complex (Cellular Component); GO:0000977//RNA polymerase II regulatory region sequence-specific DNA binding (Cellular Component); GO:0003700//transcription factor activity, sequence-specific DNA binding (Cellular Component); uncharacterized protein loc10…	-	-
No	Chr17.g44865	1192	1282	1173	2090	2748	2863	-1.25473	1.92e-06	9.6e-05	Cytokinin dehydrogenase 11 [Dichanthelium oligosanthes]	[Cytokinin dehydrogenase 1, FAD and cytokinin binding],[cytokinin dehydrogenase],[FAD linked oxidase domain protein],[Dehydrogenase]	GO:0009690//cytokinin metabolic process (Biological Process); GO:0055114//oxidation-reduction process (Biological Process); GO:0005615//extracellular space (Cellular Component); GO:0016614//oxidoreductase activity, acting on CH-OH group of donors (Cellular Component); GO:0019139//cytokinin dehydrogenase activity (Cellular Component); GO:0050660//flavin adenine dinucleotide binding (Cellular Compo…	K00279|CKX	http://www.genome.jp/dbget-bin/www_bget?ko:K00279
No	Chr17.g45801	225	236	185	340	478	593	-1.31254	1.92e-06	9.6e-05	predicted protein [Hordeum vulgare subsp. vulgare]	[RNA polymerase II transcription factor B subunit 1-1-like],[BSD],[transcription factor],[Transcription factor]	-	K03141|TFIIH1, GTF2H1, TFB1	http://www.genome.jp/dbget-bin/www_bget?ko:K03141
Yes	Chr9.g28179	269	187	165	74	84	99	1.05361	1.95e-06	9.74e-05	PREDICTED: uncharacterized protein LOC101758003 [Setaria italica]	[SPRY domain]	GO:0009536//plastid (Cellular Component); GO:0016020//membrane (Cellular Component); uncharacterized protein loc103986833	-	-
No	Chr3.g08969	8	3	0	57	12	45	-3.62121	1.99e-06	9.87e-05	NPKL3 [Oryza sativa Indica Group]	[STYKc],[mitogen-activated protein kinase kinase kinase]	GO:0006468//protein phosphorylation (Biological Process); GO:0005739//mitochondrion (Cellular Component); GO:0000166//nucleotide binding (Cellular Component); GO:0004702//signal transducer, downstream of receptor, with serine/threonine kinase activity (Cellular Component); partial	-	-
No	Chr2.g03598	17	32	39	96	92	167	-2.08539	1.99e-06	9.87e-05	uncharacterized RNA-binding protein C17H9.04c isoform X1 [Sorghum bicolor]	[zinc finger],[Zn-finger in Ran binding protein and others]	GO:0044444//cytoplasmic part (Cellular Component); GO:0008270//zinc ion binding (Cellular Component); uncharacterized rna-binding	-	-
No	Chr4.g12254	1471	1496	1298	2286	2448	2941	-1.02146	2.06e-06	0.000101851	cytochrome P450 72A14 [Sorghum bicolor]	[Cytochrome p450],[Cytochrome P450],[secologanin synthase-like]	GO:0055114//oxidation-reduction process (Biological Process); GO:0004497//monooxygenase activity (Cellular Component); GO:0005506//iron ion binding (Cellular Component); GO:0016705//oxidoreductase activity, acting on paired donors, with incorporation or reduction of molecular oxygen (Cellular Component); GO:0020037//heme binding (Cellular Component); cytochrome p450 72a13-like	-	-
No	Chr14.g40180	1361	1558	1448	2552	3619	3819	-1.362	2.07e-06	0.000102223	PREDICTED: RNA polymerase sigma factor sigE, chloroplastic/mitochondrial [Setaria italica]	[Sigma-70, region 4],[Sigma factors are initiation factors that promote the attachment of RNA polymerase to specific initiation sites and are then released (By similarity)],[RNA polymerase sigma factor]	GO:0006352//DNA-templated transcription, initiation (Biological Process); GO:0009637//response to blue light (Biological Process); GO:0009658//chloroplast organization (Biological Process); GO:0010207//photosystem II assembly (Biological Process); GO:0010264//myo-inositol hexakisphosphate biosynthetic process (Biological Process); GO:0045893//positive regulation of transcription, DNA-templated (B…	K03093|SIGMA70	http://www.genome.jp/dbget-bin/www_bget?ko:K03093
No	Chr7.g22092	110	81	69	255	111	199	-1.29908	2.12e-06	0.000104601	PREDICTED: uncharacterized protein LOC101755614 [Setaria italica]	[Putative methyltransferase],[histidine protein methyltransferase 1 homolog],[Inherit from KOG: histidine protein methyltransferase 1 homolog]	GO:0009414//response to water deprivation (Biological Process); GO:0010200//response to chitin (Biological Process); GO:0032259//methylation (Biological Process); GO:0042538//hyperosmotic salinity response (Biological Process); GO:0008168//methyltransferase activity (Cellular Component); histidine protein methyltransferase 1 homolog	-	-
No	Chr13.g36210	1395	1800	1590	3240	3031	3878	-1.221	2.17e-06	0.000106288	Soluble inorganic pyrophosphatase 4 [Dichanthelium oligosanthes]	[soluble inorganic],[Inorganic pyrophosphatase],[Pyrophosphate phospho-hydrolase]	GO:0006796//phosphate-containing compound metabolic process (Biological Process); GO:0005737//cytoplasm (Cellular Component); GO:0000287//magnesium ion binding (Cellular Component); GO:0004427//inorganic diphosphatase activity (Cellular Component); soluble inorganic pyrophosphatase 4	K01507|ppa	http://www.genome.jp/dbget-bin/www_bget?ko:K01507
No	Chr17.g45328	1	0	1	33	16	24	-5.38333	2.21e-06	0.000108097	predicted protein [Hordeum vulgare subsp. vulgare]	[U-box domain-containing protein],[Armadillo/beta-catenin-like repeat],[Zinc-finger of the MIZ type in Nse subunit],[Ubox domain-containing protein]	-	-	-
No	Chr8.g25107	411	120	138	41	48	69	1.77531	2.32e-06	0.000113426	PREDICTED: bisdemethoxycurcumin synthase-like [Brachypodium distachyon]	[chalcone synthase],[synthase]	GO:0008152//metabolic process (Biological Process); GO:0016746//transferase activity, transferring acyl groups (Cellular Component); bisdemethoxycurcumin synthase-like	-	-
No	Chr14.g39337	29	30	31	80	81	76	-1.58244	2.36e-06	0.000114855	soluble inorganic pyrophosphatase [Sorghum bicolor]	[Inorganic pyrophosphatase],[inorganic],[soluble inorganic],[Pyrophosphate phospho-hydrolase]	GO:0006796//phosphate-containing compound metabolic process (Biological Process); GO:0005737//cytoplasm (Cellular Component); GO:0016020//membrane (Cellular Component); GO:0000287//magnesium ion binding (Cellular Component); GO:0004427//inorganic diphosphatase activity (Cellular Component); soluble inorganic pyrophosphatase	K01507|ppa	http://www.genome.jp/dbget-bin/www_bget?ko:K01507
No	Chr9.g28420	5	3	2	15	23	46	-3.2808	2.36e-06	0.000114855	cortical cell-delineating protein precursor [Zea mays]	[Protease inhibitor/seed storage/LTP family],[14 kDa proline-rich protein DC2.15-like]	GO:0006869//lipid transport (Biological Process); GO:0008289//lipid binding (Cellular Component); 14 kda proline-rich protein	-	-
No	Chr2.g06447	38	40	39	75	116	141	-1.6815	2.37e-06	0.000115065	Cryptochrome DASH, chloroplastic/mitochondrial [Gossypium arboreum]	[FAD binding domain of DNA photolyase],[Cryptochrome DASH, chloroplastic],[deoxyribo-dipyrimidine photolyase],[cryptochrome]	-	K01669|E4.1.99.3, phrB	http://www.genome.jp/dbget-bin/www_bget?ko:K01669
No	Chr12.g35468	105	137	149	260	466	478	-1.77224	2.44e-06	0.000118409	ribulose-1,5-bisphosphate carboxylase/oxygenase small subunit [Oryza punctata]	[RuBisCO catalyzes two reactions the carboxylation of D- ribulose 1,5-bisphosphate, the primary event in carbon dioxide fixation, as well as the oxidative fragmentation of the pentose substrate. Both reactions occur simultaneously and in competition at the same active site],[RuBisCO catalyzes two reactions the carboxylation of D- ribulose 1,5-bisphosphate, the primary event in carbon dioxide fixa…	GO:0009853//photorespiration (Biological Process); GO:0019253//reductive pentose-phosphate cycle (Biological Process); GO:0055114//oxidation-reduction process (Biological Process); GO:0009573//chloroplast ribulose bisphosphate carboxylase complex (Cellular Component); GO:0004497//monooxygenase activity (Cellular Component); GO:0016984//ribulose-bisphosphate carboxylase activity (Cellular Componen…	K01602|rbcS	http://www.genome.jp/dbget-bin/www_bget?ko:K01602
No	Chr6.g19620	280	294	306	547	561	697	-1.18748	2.51e-06	0.000121534	Glucan endo-1,3-beta-glucosidase 8 [Dichanthelium oligosanthes]	[glucan endo-1-3-beta-glucosidase],[glucan endo-1,3-beta-glucosidase],[X8 domain]	GO:0005975//carbohydrate metabolic process (Biological Process); GO:0016021//integral component of membrane (Cellular Component); GO:0046658//anchored component of plasma membrane (Cellular Component); GO:0030247//polysaccharide binding (Cellular Component); GO:0042973//glucan endo-1,3-beta-D-glucosidase activity (Cellular Component); glucan endo- -beta-glucosidase 8	-	-
No	Chr4.g10809	181	149	164	464	223	366	-1.23711	2.54e-06	0.000122774	Cationic peroxidase 2, partial [Dichanthelium oligosanthes]	[peroxidase],[Peroxidase]	GO:0006979//response to oxidative stress (Biological Process); GO:0009664//plant-type cell wall organization (Biological Process); GO:0042744//hydrogen peroxide catabolic process (Biological Process); GO:0055114//oxidation-reduction process (Biological Process); GO:0098869//cellular oxidant detoxification (Biological Process); GO:0005576//extracellular region (Cellular Component); GO:0009505//pla…	K00430|E1.11.1.7	http://www.genome.jp/dbget-bin/www_bget?ko:K00430
No	Chr3.g09957	226	172	121	462	201	393	-1.21102	2.59e-06	0.000124927	myb-related protein 308 [Sorghum bicolor]	[Myb-like DNA-binding domain],[Myb-related protein],[Myblike DNAbinding domain containing protein]	GO:0003677//DNA binding (Cellular Component); myb-related protein 308	K09422|MYBP	http://www.genome.jp/dbget-bin/www_bget?ko:K09422
No	Chr9.g26776	2758	3990	3663	7465	9541	9357	-1.48569	2.62e-06	0.000126204	PREDICTED: beta-amylase 3, chloroplastic [Setaria italica]	[beta-amylase],[Glycosyl hydrolase family 14]	GO:0000024//maltose biosynthetic process (Biological Process); GO:0005983//starch catabolic process (Biological Process); GO:0009570//chloroplast stroma (Cellular Component); GO:0016161//beta-amylase activity (Cellular Component); beta-amylase chloroplastic	K01177|E3.2.1.2	http://www.genome.jp/dbget-bin/www_bget?ko:K01177
No	Chr3.g07497	121	148	59	362	182	281	-1.51613	2.63e-06	0.000126278	PREDICTED: probable calcium-binding protein CML16 [Oryza sativa Japonica Group]	[Pfam:efhand],[Calcium-binding protein],[Calcium binding protein]	GO:0005509//calcium ion binding (Cellular Component); calmodulin-related protein touch-induced	K13448|CML	http://www.genome.jp/dbget-bin/www_bget?ko:K13448
No	Chr6.g20167	252	352	353	697	789	935	-1.46621	2.66e-06	0.000127632	uncharacterized protein LOC8086219 [Sorghum bicolor]	[UDP-glucoronosyl and UDP-glucosyl transferase],[UDP-glucoronosyl and UDP-glucosyl transferase domain containing protein, expressed],[UDP-Glycosyltransferase],[Transferase]	GO:0009813//flavonoid biosynthetic process (Biological Process); GO:0052696//flavonoid glucuronidation (Biological Process); GO:0043231//intracellular membrane-bounded organelle (Cellular Component); GO:0080043//quercetin 3-O-glucosyltransferase activity (Cellular Component); GO:0080044//quercetin 7-O-glucosyltransferase activity (Cellular Component); udp-glycosyltransferase 83a1-like	-	-
No	Chr19.g48138	235	199	143	290	331	375	-1.00751	2.67e-06	0.000127835	PREDICTED: ADP-ribosylation factor-like protein 5 [Setaria italica]	[GTP-binding Protein],[ADP-ribosylation factor-like protein],[ADP-ribosylation]	GO:0007264//small GTPase mediated signal transduction (Biological Process); GO:0005622//intracellular (Cellular Component); GO:0005886//plasma membrane (Cellular Component); GO:0005525//GTP binding (Cellular Component); adp-ribosylation factor-like protein 5	K07950|ARL5B	http://www.genome.jp/dbget-bin/www_bget?ko:K07950
No	Chr16.g43893	233	254	223	423	378	547	-1.07743	2.83e-06	0.000134618	putative FKBP-like peptidyl-prolyl cis-trans isomerase family protein isoform X4 [Zea mays]	[Peptidyl-prolyl cis-trans isomerase],[peptidylprolyl cistrans isomerase],[peptidyl-prolyl cis-trans isomerase]	GO:0000413//protein peptidyl-prolyl isomerization (Biological Process); GO:0061077//chaperone-mediated protein folding (Biological Process); GO:0005789//endoplasmic reticulum membrane (Cellular Component); GO:0009535//chloroplast thylakoid membrane (Cellular Component); GO:0031977//thylakoid lumen (Cellular Component); GO:0003755//peptidyl-prolyl cis-trans isomerase activity (Cellular Component);…	-	-
No	Chr9.g28346	7	12	5	50	24	38	-2.38827	2.85e-06	0.000135664	putative receptor-like protein kinase [Dichanthelium oligosanthes]	[receptor-like protein kinase],[Serine Threonine protein kinase],[STYKc]	GO:0006468//protein phosphorylation (Biological Process); GO:0004672//protein kinase activity (Cellular Component); GO:0005524//ATP binding (Cellular Component); probable receptor-like protein kinase at4g10390	-	-
No	Chr6.g18811	38	44	37	144	66	110	-1.56852	2.88e-06	0.000136749	hypothetical protein SORBI_3001G387900 [Sorghum bicolor]	[DnaJ domain],[chaperone protein dnaJ 11],[DNAj domain protein]	-	-	-
No	Chr1.g00774	359	413	94	1579	510	1084	-2.07533	3.01e-06	0.000142194	PREDICTED: anthranilate O-methyltransferase 2-like [Setaria italica]	[benzothiadiazole-induced S-adenosyl-L-methionine salicylic acid carboxyl methyltransferase 1],[carboxyl methyltransferase]	GO:0006952//defense response (Biological Process); GO:0032259//methylation (Biological Process); GO:0008168//methyltransferase activity (Cellular Component); benzoate carboxyl methyltransferase	-	-
No	Chr6.g20442	102	98	97	169	223	265	-1.32426	3.06e-06	0.000144339	PREDICTED: pentatricopeptide repeat-containing protein At3g29230-like [Setaria italica]	[PPR repeat],[Pentatricopeptide repeat-containing protein]	GO:0016020//membrane (Cellular Component); pentatricopeptide repeat-containing protein mitochondrial	-	-
No	Chr10.g30594	10	5	3	45	14	47	-2.75453	3.23e-06	0.000152031	RHOMBOID-like protein 2 [Zea mays]	[Rhomboid],[Rhomboid family],[inactive rhomboid protein 1-like],[rhomboid family]	GO:0006508//proteolysis (Biological Process); GO:0016020//membrane (Cellular Component); GO:0008233//peptidase activity (Cellular Component); rhomboid-like protein 2	-	-
No	Chr6.g20029	278	337	269	600	511	598	-1.11073	3.24e-06	0.00015209	PREDICTED: GEM-like protein 1 [Setaria italica]	[GRAM domain],[GRAM],[GEM-like protein]	-	-	-
No	Chr1.g00109	245	282	221	467	407	505	-1.04783	3.39e-06	0.000158302	PREDICTED: chaperone protein DnaJ-like [Setaria italica]	[DnaJ central domain],[chaperone protein DnaJ],[DnaJ (Hsp40) homolog, subfamily],[chaperone protein],[ATP binding to DnaK triggers the release of the substrate protein, thus completing the reaction cycle. Several rounds of ATP-dependent interactions between DnaJ, DnaK and GrpE are required for fully efficient folding. Also involved, together with DnaK and GrpE, in the DNA replication of plasmids …	GO:0000740//nuclear membrane fusion (Biological Process); GO:0009408//response to heat (Biological Process); GO:0009558//embryo sac cellularization (Biological Process); GO:0010197//polar nucleus fusion (Biological Process); GO:0010198//synergid death (Biological Process); GO:0051085//chaperone mediated protein folding requiring cofactor (Biological Process); GO:0005739//mitochondrion (Cellular C…	K03686|dnaJ	http://www.genome.jp/dbget-bin/www_bget?ko:K03686
No	Chr15.g41094	161	196	209	384	501	522	-1.46368	3.42e-06	0.000159737	predicted protein [Hordeum vulgare subsp. vulgare]	[Transferase family]	-	-	-
No	Chr14.g39238	939	1046	916	1936	1397	1952	-1.00894	3.79e-06	0.000173909	probable mediator of RNA polymerase II transcription subunit 26b [Sorghum bicolor]	[expressed protein],[TFIIS helical bundle-like domain]	GO:0006351//transcription, DNA-templated (Biological Process); GO:0005634//nucleus (Cellular Component); probable mediator of rna polymerase ii transcription subunit 26b	-	-
Yes	Chr18.g47105	39	24	18	3	0	0	4.52713	3.84e-06	0.000175818	PREDICTED: fatty acyl-CoA reductase 1-like [Setaria italica]	[Male sterility protein],[fatty acyl-CoA reductase],[fatty-acyl-CoA reductase (alcohol-forming) activity]	GO:0010345//suberin biosynthetic process (Biological Process); GO:0035336//long-chain fatty-acyl-CoA metabolic process (Biological Process); GO:0055114//oxidation-reduction process (Biological Process); GO:0043231//intracellular membrane-bounded organelle (Cellular Component); GO:0080019//fatty-acyl-CoA reductase (alcohol-forming) activity (Cellular Component); fatty acyl- reductase 1	K13356|FAR	http://www.genome.jp/dbget-bin/www_bget?ko:K13356
No	Chr2.g03897	722	836	718	1275	1625	1857	-1.23058	3.85e-06	0.000175818	tac7077 [Zea mays]	[5' nucleotidase, deoxy (Pyrimidine), cytosolic type C protein (NT5C)]	GO:0009264//deoxyribonucleotide catabolic process (Biological Process); GO:0016311//dephosphorylation (Biological Process); GO:0005739//mitochondrion (Cellular Component); GO:0008253//5'-nucleotidase activity (Cellular Component); tac7077	-	-
No	Chr7.g22156	149	112	68	195	163	204	-1.0034	3.9e-06	0.000177787	Cellulase (glycosyl hydrolase family 5) protein [Zea mays]	[(glycosyl hydrolase family 5) protein],[Cellulase (glycosyl hydrolase family 5)]	GO:0008152//metabolic process (Biological Process); GO:0016798//hydrolase activity, acting on glycosyl bonds (Cellular Component); hydrolyzing o-glycosyl compound precursor	-	-
No	Chr6.g19583	359	434	382	734	780	893	-1.19107	3.91e-06	0.000177817	PREDICTED: 7-methylguanosine phosphate-specific 5'-nucleotidase A [Setaria italica]	[Cytosolic 5'-nucleotidase],[5'-nucleotidase, cytosolic],[cytosolic 5-nucleotidase],[Pyrimidine 5'-nucleotidase (UMPH-1)]	GO:0016311//dephosphorylation (Biological Process); GO:0005829//cytosol (Cellular Component); GO:0009536//plastid (Cellular Component); GO:0000287//magnesium ion binding (Cellular Component); GO:0008253//5'-nucleotidase activity (Cellular Component); 7-methylguanosine phosphate-specific 5 -nucleotidase a	K01081|E3.1.3.5	http://www.genome.jp/dbget-bin/www_bget?ko:K01081
No	Chr4.g12652	547	556	329	1871	655	1057	-1.49082	4e-06	0.000181924	bHLH transcription factor, partial [Zea mays]	[Transcription factor],[transcription factor],[Helix-loop-helix DNA-binding domain]	-	-	-
Yes	Chr7.g21238	203	136	97	67	45	57	1.13802	4.3e-06	0.000193965	PREDICTED: organic cation/carnitine transporter 4 [Setaria italica]	[solute carrier family 22],[Sugar (and other) transporter],[organic cation]	GO:0055085//transmembrane transport (Biological Process); GO:0009535//chloroplast thylakoid membrane (Cellular Component); GO:0009705//plant-type vacuole membrane (Cellular Component); GO:0016021//integral component of membrane (Cellular Component); GO:0022891//substrate-specific transmembrane transporter activity (Cellular Component); organic cation carnitine transporter 4	K08202|SLC22A4_5, OCTN	http://www.genome.jp/dbget-bin/www_bget?ko:K08202
No	Chr14.g39528	154	309	176	705	464	573	-1.57268	4.39e-06	0.000197498	PREDICTED: U-box domain-containing protein 16-like [Brachypodium distachyon]	[Ubox domain-containing protein],[U-box domain-containing protein],[Ubox]	GO:0005634//nucleus (Cellular Component); GO:0005737//cytoplasm (Cellular Component); u-box domain-containing protein 16-like	-	-
No	Chr9.g28991	475	435	292	883	453	825	-1.01887	4.48e-06	0.000200928	PREDICTED: pentatricopeptide repeat-containing protein At1g73400, mitochondrial [Setaria italica]	[PPR repeat],[Pentatricopeptide repeat-containing protein]	GO:0006355//regulation of transcription, DNA-templated (Biological Process); GO:0006412//translation (Biological Process); GO:0015935//small ribosomal subunit (Cellular Component); GO:0016021//integral component of membrane (Cellular Component); GO:0003735//structural constituent of ribosome (Cellular Component); GO:0008270//zinc ion binding (Cellular Component); GO:0042393//histone binding (Cell…	-	-
No	Chr3.g08617	224	146	102	370	220	265	-1.0916	4.5e-06	0.00020133	PREDICTED: uroporphyrinogen-III C-methyltransferase-like [Setaria italica]	[Tetrapyrrole (Corrin/Porphyrin) Methylases],[Multifunctional enzyme that catalyzes the SAM-dependent methylation of uroporphyrinogen III at position C-2 and C-7 to form precorrin-2 and then position C-12 or C-18 to form trimethylpyrrocorphin 2. It also catalyzes the conversion of precorrin-2 into siroheme. This reaction consists of the NAD- dependent oxidation of precorrin-2 into sirohydrochlori…	GO:0006567//threonine catabolic process (Biological Process); GO:0019354//siroheme biosynthetic process (Biological Process); GO:0032259//methylation (Biological Process); GO:0055114//oxidation-reduction process (Biological Process); GO:0009507//chloroplast (Cellular Component); GO:0004851//uroporphyrin-III C-methyltransferase activity (Cellular Component); uroporphyrinogen-iii c-methyltransferase	-	-
No	Chr1.g01627	302	102	141	784	278	434	-1.69337	4.5e-06	0.00020133	hypothetical protein SETIT_032956mg [Setaria italica]	-	GO:0043231//intracellular membrane-bounded organelle (Cellular Component); c-repeat binding factor 6	-	-
No	Chr9.g25633	142	198	155	337	315	430	-1.26915	4.54e-06	0.000202541	PREDICTED: uncharacterized protein LOC101769801 [Setaria italica]	[NA]	-	-	-
No	Chr10.g31299	35	20	17	72	46	60	-1.52934	4.54e-06	0.000202643	PREDICTED: heat stress transcription factor A-2c-like isoform X2 [Setaria italica]	[Heat shock factor],[heat stress transcription factor],[Transcription factor],[transcription factor]	GO:0006355//regulation of transcription, DNA-templated (Biological Process); GO:0005634//nucleus (Cellular Component); GO:0005737//cytoplasm (Cellular Component); GO:0003700//transcription factor activity, sequence-specific DNA binding (Cellular Component); GO:0042802//identical protein binding (Cellular Component); GO:0043565//sequence-specific DNA binding (Cellular Component); heat stress trans…	K09419|HSFF	http://www.genome.jp/dbget-bin/www_bget?ko:K09419
No	Chr12.g34820	345	290	252	715	349	572	-1.04788	4.73e-06	0.000210222	hypothetical protein BAE44_0024640 [Dichanthelium oligosanthes]	[Core-2/I-Branching enzyme]	GO:0016020//membrane (Cellular Component); uncharacterized protein loc102704661	-	-
No	Chr11.g34355	27	43	15	120	53	109	-1.88408	4.79e-06	0.000212872	uncharacterized protein LOC100272489 [Zea mays]	[amino acid],[amino acid transport]	GO:0003333//amino acid transmembrane transport (Biological Process); GO:0005886//plasma membrane (Cellular Component); GO:0016021//integral component of membrane (Cellular Component); GO:0015171//amino acid transmembrane transporter activity (Cellular Component); amino acid permease 3-like	-	-
Yes	Chr3.g09202	1142	608	540	358	206	413	1.01142	4.82e-06	0.000213344	PREDICTED: elongation factor 2 [Setaria italica]	[Elongation factor],[Catalyzes the GTP-dependent ribosomal translocation step during translation elongation. During this step, the ribosome changes from the pre-translocational (PRE) to the post- translocational (POST) state as the newly formed A-site-bound peptidyl-tRNA and P-site-bound deacylated tRNA move to the P and E sites, respectively. Catalyzes the coordinated movement of the two tRNA mo…	GO:0006414//translational elongation (Biological Process); GO:0005622//intracellular (Cellular Component); GO:0003746//translation elongation factor activity (Cellular Component); GO:0003924//GTPase activity (Cellular Component); GO:0005525//GTP binding (Cellular Component); elongation factor 2	K03234|EEF2	http://www.genome.jp/dbget-bin/www_bget?ko:K03234
No	Chr4.g11725	273	243	209	391	437	435	-1.00683	4.82e-06	0.000213344	protein LOW PSII ACCUMULATION 1, chloroplastic isoform X1 [Sorghum bicolor]	[Protein of unknown function (DUF3493)],[Inherit from lilNOG: Protein of unknown function (DUF3493)]	GO:0016021//integral component of membrane (Cellular Component); protein low psii accumulation chloroplastic	-	-
Yes	Chr4.g10617	648	273	270	176	111	153	1.17604	5.03e-06	0.000221876	PREDICTED: probable indole-3-acetic acid-amido synthetase GH3.3 [Setaria italica]	[Indole-3-acetic acid-amido synthetase],[GH3 auxin-responsive promoter]	GO:0009416//response to light stimulus (Biological Process); GO:0009733//response to auxin (Biological Process); GO:0016874//ligase activity (Cellular Component); probable indole-3-acetic acid-amido synthetase	K14487|GH3	http://www.genome.jp/dbget-bin/www_bget?ko:K14487
No	Chr10.g31298	797	807	694	1176	1303	1630	-1.01224	5.04e-06	0.000222183	PREDICTED: 1,2-dihydroxy-3-keto-5-methylthiopentene dioxygenase 4-like [Setaria italica]	[Catalyzes the formation of formate and 2-keto-4- methylthiobutyrate (KMTB) from 1,2-dihydroxy-3-keto-5- methylthiopentene (DHK-MTPene) (By similarity)],[Catalyzes 2 different reactions between oxygene and the acireductone 1,2-dihydroxy-3-keto-5-methylthiopentene (DHK-MTPene) depending upon the metal bound in the active site. Fe-containing acireductone dioxygenase (Fe-ARD) produces formate and 2-…	GO:0019509//L-methionine salvage from methylthioadenosine (Biological Process); GO:0055114//oxidation-reduction process (Biological Process); GO:0005634//nucleus (Cellular Component); GO:0005737//cytoplasm (Cellular Component); GO:0005506//iron ion binding (Cellular Component); GO:0010309//acireductone dioxygenase [iron(II)-requiring] activity (Cellular Component); -dihydroxy-3-keto-5-methylthiop…	K08967|mtnD, mtnZ, ADI1	http://www.genome.jp/dbget-bin/www_bget?ko:K08967
Yes	Chr7.g20923	226	122	111	70	24	43	1.52921	5.17e-06	0.000227473	choline transporter protein 1 [Sorghum bicolor]	[Solute carrier family 44 member],[Plasma-membrane choline transporter],[choline transporter-like protein]	GO:0016021//integral component of membrane (Cellular Component); choline transporter-like protein 2	K15377|SLC44A2_4_5	http://www.genome.jp/dbget-bin/www_bget?ko:K15377
No	Chr6.g20193	108	90	66	235	109	195	-1.20863	5.21e-06	0.000228273	isoflavone 2'-hydroxylase [Sorghum bicolor]	[Cytochrome p450],[cytochrome P450],[Cytochrome P450]	GO:0044550//secondary metabolite biosynthetic process (Biological Process); GO:0055114//oxidation-reduction process (Biological Process); GO:0016021//integral component of membrane (Cellular Component); GO:0005506//iron ion binding (Cellular Component); GO:0016709//oxidoreductase activity, acting on paired donors, with incorporation or reduction of molecular oxygen, NAD(P)H as one donor, and inco…	-	-
Yes	Chr3.g08420	608	312	259	188	126	182	1.00115	5.66e-06	0.000245557	PREDICTED: CTP synthase-like [Setaria italica]	[ctp synthase],[CTP synthase],[CTP synthase N-terminus],[Catalyzes the ATP-dependent amination of UTP to CTP with either L-glutamine or ammonia as the source of nitrogen (By similarity)]	GO:0006541//glutamine metabolic process (Biological Process); GO:0044210//'de novo' CTP biosynthetic process (Biological Process); GO:0003676//nucleic acid binding (Cellular Component); GO:0003883//CTP synthase activity (Cellular Component); GO:0005524//ATP binding (Cellular Component); GO:0008270//zinc ion binding (Cellular Component); ctp synthase	K01937|E6.3.4.2, pyrG	http://www.genome.jp/dbget-bin/www_bget?ko:K01937
Yes	Chr9.g26419	223	144	150	89	52	71	1.0898	5.7e-06	0.000247071	PREDICTED: AB hydrolase superfamily protein YfhM-like [Setaria italica]	[epoxide hydrolase],[Alpha beta hydrolase],[Putative lysophospholipase]	GO:0006725//cellular aromatic compound metabolic process (Biological Process); GO:0016787//hydrolase activity (Cellular Component); ab hydrolase superfamily	-	-
No	Chr8.g25144	606	1009	674	1526	1883	2166	-1.43321	5.81e-06	0.000250563	flowering promoting factor-like 1 [Zea mays]	[positive regulation of flower development],[Inherit from euNOG: flowering promoting factor-like 1],[flowering promoting factor-like 1]	-	-	-
No	Chr16.g43513	1220	1907	1589	3487	3743	3960	-1.38356	5.93e-06	0.000254385	predicted protein [Hordeum vulgare subsp. vulgare]	[Sugar carrier protein],[Transporter],[transporter],[Sugar (and other) transporter]	GO:0015992//proton transport (Biological Process); GO:0046323//glucose import (Biological Process); GO:1904659//glucose transmembrane transport (Biological Process); GO:0005887//integral component of plasma membrane (Cellular Component); GO:0005351//sugar:proton symporter activity (Cellular Component); GO:0005355//glucose transmembrane transporter activity (Cellular Component); sugar carrier prot…	-	-
No	Chr9.g25598	101	63	50	114	129	159	-1.1478	6.11e-06	0.000261595	PREDICTED: F-box protein At2g35280 [Setaria italica]	[Inherit from KOG: replication protein],[replication protein],[DNA replication]	-	-	-
No	Chr2.g03940	366	242	185	963	302	635	-1.44933	6.18e-06	0.000264109	serine/threonine-protein kinase RIPK [Sorghum bicolor]	[receptor-like protein kinase],[Serine Threonine protein kinase],[STYKc]	GO:0006468//protein phosphorylation (Biological Process); GO:0004672//protein kinase activity (Cellular Component); GO:0005524//ATP binding (Cellular Component); serine threonine-protein kinase at5g01020-like	-	-
No	Chr9.g28927	493	701	523	1676	834	1458	-1.31961	6.19e-06	0.000264109	shikimate kinase [Zea mays]	[Shikimate kinase],[Catalyzes the specific phosphorylation of the 3-hydroxyl group of shikimic acid using ATP as a cosubstrate (By similarity)]	GO:0009073//aromatic amino acid family biosynthetic process (Biological Process); GO:0009423//chorismate biosynthetic process (Biological Process); GO:0016310//phosphorylation (Biological Process); GO:0019632//shikimate metabolic process (Biological Process); GO:0005739//mitochondrion (Cellular Component); GO:0009507//chloroplast (Cellular Component); GO:0016021//integral component of membrane (C…	K00891|E2.7.1.71, aroK, aroL	http://www.genome.jp/dbget-bin/www_bget?ko:K00891
Yes	Chr9.g27400	76	59	56	25	13	17	1.6107	6.2e-06	0.000264109	PREDICTED: probable leucine-rich repeat receptor-like protein kinase At1g35710 [Setaria italica]	[leucine rich repeat],[Leucine rich repeat N-terminal domain],[leucine Rich Repeat],[LRR receptor-like serine threonine-protein kinase],[receptor-like protein kinase]	GO:0006468//protein phosphorylation (Biological Process); GO:0016021//integral component of membrane (Cellular Component); GO:0004674//protein serine/threonine kinase activity (Cellular Component); GO:0004713//protein tyrosine kinase activity (Cellular Component); GO:0005524//ATP binding (Cellular Component); probable leucine-rich repeat receptor-like protein kinase at1g35710	-	-
No	Chr9.g27436	77	74	68	174	100	169	-1.17115	6.33e-06	0.000269305	PREDICTED: myb-related protein Myb4-like [Setaria italica]	[Myb-like DNA-binding domain],[Myblike DNAbinding domain containing protein]	GO:0003677//DNA binding (Cellular Component); myb-related protein myb4-like	K09422|MYBP	http://www.genome.jp/dbget-bin/www_bget?ko:K09422
No	Chr5.g15476	313	171	221	950	348	478	-1.51316	6.66e-06	0.000281082	PREDICTED: chaperone protein dnaJ 20, chloroplastic-like [Brachypodium distachyon]	[chaperone protein dnaJ],[DnaJ (Hsp40) homolog, subfamily A, member],[chaperone protein DnaJ],[DnaJ domain],[ATP binding to DnaK triggers the release of the substrate protein, thus completing the reaction cycle. Several rounds of ATP-dependent interactions between DnaJ, DnaK and GrpE are required for fully efficient folding. Also involved, together with DnaK and GrpE, in the DNA replication of pl…	-	-	-
No	Chr4.g10737	149	164	170	275	393	485	-1.40978	6.7e-06	0.000282372	PREDICTED: rhomboid-like protein 14, mitochondrial [Setaria italica]	[Rhomboid domain containing],[Rhomboid family]	GO:0006508//proteolysis (Biological Process); GO:0016021//integral component of membrane (Cellular Component); GO:0004252//serine-type endopeptidase activity (Cellular Component); GO:0008270//zinc ion binding (Cellular Component); rhomboid-like protein mitochondrial	K09651|RHBDD1	http://www.genome.jp/dbget-bin/www_bget?ko:K09651
No	Chr4.g14065	19	22	19	53	47	62	-1.60684	6.79e-06	0.000285631	hypothetical protein BAE44_0014517 [Dichanthelium oligosanthes]	[NA]	GO:0016021//integral component of membrane (Cellular Component); bile salt-activated lipase-like	-	-
No	Chr12.g35892	67	32	49	123	72	156	-1.41885	6.93e-06	0.000290435	PREDICTED: peptidyl-prolyl cis-trans isomerase FKBP42-like [Setaria italica]	[Peptidyl-prolyl cis-trans isomerase],[peptidylprolyl],[FKBP-type peptidyl-prolyl cis-trans isomerase]	GO:0000413//protein peptidyl-prolyl isomerization (Biological Process); GO:0030244//cellulose biosynthetic process (Biological Process); GO:0048366//leaf development (Biological Process); GO:0061077//chaperone-mediated protein folding (Biological Process); GO:0005789//endoplasmic reticulum membrane (Cellular Component); GO:0005886//plasma membrane (Cellular Component); GO:0016021//integral compon…	-	-
No	Chr8.g24434	37	42	49	134	90	105	-1.5026	7.04e-06	0.000293895	hypothetical protein SETIT_009328mg [Setaria italica]	[raffinose synthase],[Raffinose synthase or seed imbibition protein Sip1]	GO:0003824//catalytic activity (Cellular Component); probable galactinol--sucrose galactosyltransferase 2	-	-
Yes	Chr9.g28145	72	39	37	15	7	13	1.8621	7.26e-06	0.000302315	PREDICTED: uncharacterized protein LOC101772592 [Setaria italica]	[Iron-stress related protein],[NA],[Inherit from lilNOG: Iron-stress related protein]	GO:0016021//integral component of membrane (Cellular Component); iron-stress related protein	-	-
No	Chr3.g09807	96	50	58	180	86	166	-1.27396	7.4e-06	0.000307633	phosphatidylinositol:ceramide inositolphosphotransferase [Sorghum bicolor]	[Catalyzes the transfer of the phosphorylinositol group from phosphatidylinositol (PI) to phytoceramide, an essential step in sphingolipid biosynthesis],[sphingomyelin synthase],[Catalyzes the transfer of the phosphorylinositol group from phosphatidylinositol (PI) to phytoceramide, an essential step in sphingolipid biosynthesis. May play an important role in modulating plant programmed cell death…	GO:0006665//sphingolipid metabolic process (Biological Process); GO:0006952//defense response (Biological Process); GO:0005794//Golgi apparatus (Cellular Component); GO:0016021//integral component of membrane (Cellular Component); GO:0016740//transferase activity (Cellular Component); phosphatidylinositol:ceramide inositolphosphotransferase	-	-
Yes	Chr18.g47572	534	348	198	68	79	173	1.52257	7.47e-06	0.000310111	PREDICTED: F-box protein PP2-B10-like [Setaria italica]	[NA]	-	-	-
No	Chr10.g29735	20	35	8	116	51	78	-2.13518	7.57e-06	0.000313654	uncharacterized protein LOC109757550 [Aegilops tauschii subsp. tauschii]	[NA]	-	-	-
No	Chr12.g35296	658	769	720	1357	1288	1521	-1.10464	7.62e-06	0.00031478	NAD(P)H-quinone oxidoreductase subunit U, chloroplastic [Dichanthelium oligosanthes]	[Inherit from strNOG: DNAJ heat shock N-terminal domain-containing protein],[NA],[DNAJ heat shock N-terminal domain-containing protein]	GO:0009536//plastid (Cellular Component); GO:0016020//membrane (Cellular Component); nad h-quinone oxidoreductase subunit chloroplastic	-	-
No	Chr14.g39268	491	551	455	1503	672	1066	-1.24589	7.69e-06	0.000316469	NAC domain-containing protein 48-like [Aegilops tauschii subsp. tauschii]	[No apical meristem (NAM) protein],[(NAC) domain-containing protein],[Nac domain-containing protein]	GO:0006351//transcription, DNA-templated (Biological Process); nac domain-containing protein 48	-	-
No	Chr11.g33490	220	284	305	510	731	843	-1.50116	7.84e-06	0.000321931	hypothetical protein SETIT_021888mg [Setaria italica]	[Farnesyl-diphosphate farnesyltransferase],[phytoene synthase],[Phytoene synthase]	GO:0009058//biosynthetic process (Biological Process); GO:0009536//plastid (Cellular Component); GO:0016021//integral component of membrane (Cellular Component); GO:0016767//geranylgeranyl-diphosphate geranylgeranyltransferase activity (Cellular Component); phytoene synthase chloroplastic-like	K02291|crtB	http://www.genome.jp/dbget-bin/www_bget?ko:K02291
No	Chr10.g30688	175	205	169	325	335	402	-1.1173	7.87e-06	0.000322347	methylsterol monooxygenase 1-1 [Sorghum bicolor]	[Fatty acid hydroxylase superfamily],[fatty acid hydroxylase],[C-4 methylsterol oxidase],[methylsterol]	GO:0006633//fatty acid biosynthetic process (Biological Process); GO:0055114//oxidation-reduction process (Biological Process); GO:0016021//integral component of membrane (Cellular Component); GO:0004497//monooxygenase activity (Cellular Component); GO:0005506//iron ion binding (Cellular Component); methylsterol monooxygenase 1-1-like	K14423|SMO1	http://www.genome.jp/dbget-bin/www_bget?ko:K14423
No	Chr19.g49182	39	39	28	59	100	135	-1.67045	7.9e-06	0.000322993	asparagine synthetase-1 [Secale cereale]	[asparagine synthetase]	GO:0006529//asparagine biosynthetic process (Biological Process); GO:0006541//glutamine metabolic process (Biological Process); GO:0009063//cellular amino acid catabolic process (Biological Process); GO:0009646//response to absence of light (Biological Process); GO:0005829//cytosol (Cellular Component); GO:0004066//asparagine synthase (glutamine-hydrolyzing) activity (Cellular Component); GO:0042…	K01953|asnB, ASNS	http://www.genome.jp/dbget-bin/www_bget?ko:K01953
No	Chr4.g13837	75	55	52	157	78	137	-1.20844	7.94e-06	0.000324065	PREDICTED: E3 ubiquitin-protein ligase RNF4 [Setaria italica]	[RING],[zinc finger, C3HC4 type, domain containing protein, expressed],[RING finger protein 4],[ring finger protein, 4]	GO:0016567//protein ubiquitination (Biological Process); GO:0043161//proteasome-mediated ubiquitin-dependent protein catabolic process (Biological Process); GO:0005634//nucleus (Cellular Component); GO:0046872//metal ion binding (Cellular Component); GO:0061630//ubiquitin protein ligase activity (Cellular Component); e3 ubiquitin-protein ligase rnf4	-	-
No	Chr10.g33337	1657	1718	1781	2996	2909	3814	-1.05924	8.01e-06	0.000326201	PREDICTED: aquaporin PIP1-5 [Setaria italica]	[transporter activity],[Aquaporin],[Channel that permits osmotically driven movement of water in both directions. It is involved in the osmoregulation and in the maintenance of cell turgor during volume expansion in rapidly growing cells. It mediates rapid entry or exit of water in response to abrupt changes in osmolarity (By similarity)]	GO:0006833//water transport (Biological Process); GO:0009992//cellular water homeostasis (Biological Process); GO:0015793//glycerol transport (Biological Process); GO:0034220//ion transmembrane transport (Biological Process); GO:0005773//vacuole (Cellular Component); GO:0005887//integral component of plasma membrane (Cellular Component); GO:0009506//plasmodesma (Cellular Component); GO:0015250//w…	K09872|PIP	http://www.genome.jp/dbget-bin/www_bget?ko:K09872
No	Chr17.g44655	155	64	71	37	16	27	1.62005	8.39e-06	0.000339855	PREDICTED: tonoplast dicarboxylate transporter [Oryza sativa Japonica Group]	[Transporter],[Sodium:sulfate symporter transmembrane region],[tonoplast dicarboxylate],[Solute carrier family 13]	GO:0006814//sodium ion transport (Biological Process); GO:0051453//regulation of intracellular pH (Biological Process); GO:0071423//malate transmembrane transport (Biological Process); GO:0005773//vacuole (Cellular Component); GO:0016021//integral component of membrane (Cellular Component); GO:0005509//calcium ion binding (Cellular Component); GO:0015140//malate transmembrane transporter activity…	K14445|SLC13A2_3_5	http://www.genome.jp/dbget-bin/www_bget?ko:K14445
No	Chr17.g44879	12	9	5	79	15	48	-2.62249	8.48e-06	0.000342923	hypothetical protein BAE44_0006845 [Dichanthelium oligosanthes]	[NA]	-	-	-
No	Chr13.g36999	54	51	44	112	72	119	-1.19262	8.49e-06	0.000342923	PREDICTED: cysteine-rich and transmembrane domain-containing protein A [Brassica napus]	[NA]	-	-	-
No	Chr12.g35880	17334	24785	23069	40212	54367	65393	-1.42686	8.86e-06	0.000356953	hypothetical protein [Zoysia matrella]	[synthase],[Inositol-3-phosphate synthase]	GO:0006021//inositol biosynthetic process (Biological Process); GO:0008654//phospholipid biosynthetic process (Biological Process); GO:0055085//transmembrane transport (Biological Process); GO:0005737//cytoplasm (Cellular Component); GO:0016021//integral component of membrane (Cellular Component); GO:0004512//inositol-3-phosphate synthase activity (Cellular Component); GO:0005524//ATP binding (Ce…	K01858|E5.5.1.4, INO1	http://www.genome.jp/dbget-bin/www_bget?ko:K01858
No	Chr6.g17568	461	382	236	870	415	697	-1.07228	9.02e-06	0.000362799	PREDICTED: uncharacterized protein LOC100824638 isoform X1 [Brachypodium distachyon]	[hydrolase, alpha beta fold family protein],[Alpha beta hydrolase fold protein],[alpha/beta hydrolase fold]	GO:0016787//hydrolase activity (Cellular Component); alpha beta fold family expressed	-	-
No	Chr5.g15768	426	582	458	939	938	1124	-1.18192	9.14e-06	0.000366288	copper-transporting ATPase PAA1, chloroplastic [Sorghum bicolor]	[p-type ATPase],[Heavy-metal-associated domain],[Copper-transporting ATPase]	GO:0030001//metal ion transport (Biological Process); GO:0051453//regulation of intracellular pH (Biological Process); GO:1902600//hydrogen ion transmembrane transport (Biological Process); GO:0005887//integral component of plasma membrane (Cellular Component); GO:0009536//plastid (Cellular Component); GO:0008553//hydrogen-exporting ATPase activity, phosphorylative mechanism (Cellular Component);…	-	-
No	Chr7.g21868	108	63	41	250	88	187	-1.52586	9.2e-06	0.000367409	PREDICTED: GEM-like protein 4 [Setaria italica]	[GRAM],[GRAM domain],[GEM-like protein]	-	-	-
No	Chr10.g30966	4	5	8	23	34	33	-2.5775	9.25e-06	0.000368831	predicted protein [Hordeum vulgare subsp. vulgare]	[Transferase family]	-	-	-
No	Chr4.g13471	202	119	86	271	199	222	-1.01722	9.36e-06	0.000371998	PREDICTED: uncharacterized acetyltransferase At3g50280-like [Setaria italica]	[transferase) family],[BAHD acyltransferase],[transferase family],[Transferase family]	GO:0016747//transferase activity, transferring acyl groups other than amino-acyl groups (Cellular Component); uncharacterized acetyltransferase at3g50280	-	-
Yes	Chr8.g25098	92	67	85	29	20	30	1.4632	9.44e-06	0.000373933	PREDICTED: wall-associated receptor kinase 2-like [Setaria italica]	-	GO:0007166//cell surface receptor signaling pathway (Biological Process); GO:0016310//phosphorylation (Biological Process); GO:0005886//plasma membrane (Cellular Component); GO:0000166//nucleotide binding (Cellular Component); GO:0004674//protein serine/threonine kinase activity (Cellular Component); GO:0043167//ion binding (Cellular Component); wall-associated receptor kinase 2-like	-	-
No	Chr1.g00644	70	90	57	142	156	166	-1.28545	9.65e-06	0.000381328	PREDICTED: mediator of RNA polymerase II transcription subunit 6 [Setaria italica]	[Mediator of RNA polymerase II transcription subunit],[component of the Mediator complex, a coactivator involved in the regulated transcription of nearly all RNA polymerase II-dependent genes. Mediator functions as a bridge to convey information from gene-specific regulatory proteins to the basal RNA polymerase II transcription machinery. Mediator is recruited to promoters by direct interactions …	GO:0006357//regulation of transcription from RNA polymerase II promoter (Biological Process); GO:0051123//RNA polymerase II transcriptional preinitiation complex assembly (Biological Process); GO:0016592//mediator complex (Cellular Component); GO:0070847//core mediator complex (Cellular Component); GO:0001128//RNA polymerase II transcription coactivator activity involved in preinitiation complex …	K15128|MED6	http://www.genome.jp/dbget-bin/www_bget?ko:K15128
No	Chr7.g22802	8	10	14	37	53	41	-2.2115	9.88e-06	0.000389853	uncharacterized protein A4U43_UnF10330 [Asparagus officinalis]	[Thyroid hormone receptor interactor 4],[ASCH domain]	-	-	-
Yes	Chr11.g33823	65	9	28	1	1	0	5.36144	1e-05	0.000394541	PREDICTED: respiratory burst oxidase homolog protein B-like [Setaria italica]	[Respiratory burst NADPH oxidase],[NADPH Oxidase],[NADPH- oxidase]	GO:0055114//oxidation-reduction process (Biological Process); GO:0098869//cellular oxidant detoxification (Biological Process); GO:0016021//integral component of membrane (Cellular Component); GO:0004601//peroxidase activity (Cellular Component); GO:0005509//calcium ion binding (Cellular Component); GO:0043621//protein self-association (Cellular Component); GO:0050664//oxidoreductase activity, ac…	K13447|RBOH	http://www.genome.jp/dbget-bin/www_bget?ko:K13447
No	Chr3.g09096	246	276	224	456	436	464	-1.03817	1.03e-05	0.000401649	serine acetyltransferase 3 [Zea mays]	[Serine acetyltransferase, N-terminal ],[serine acetyltransferase]	GO:0019344//cysteine biosynthetic process (Biological Process); GO:0005737//cytoplasm (Cellular Component); GO:0016746//transferase activity, transferring acyl groups (Cellular Component); probable serine acetyltransferase 1	K00640|cysE	http://www.genome.jp/dbget-bin/www_bget?ko:K00640
No	Chr18.g46193	34	23	23	54	61	71	-1.433	1.04e-05	0.000406395	PREDICTED: heat stress transcription factor B-2b-like [Oryza brachyantha]	[Heat stress transcription factor],[heat stress transcription factor],[Transcription factor],[transcription factor]	-	K09419|HSFF	http://www.genome.jp/dbget-bin/www_bget?ko:K09419
No	Chr10.g32844	152	148	88	402	166	281	-1.30538	1.04e-05	0.000406794	putative galacturonosyltransferase-like 9 precursor [Zea mays]	[galacturonosyltransferase-like 9-like],[Glycosyl transferase family 8]	GO:0000271//polysaccharide biosynthetic process (Biological Process); GO:0005794//Golgi apparatus (Cellular Component); GO:0016021//integral component of membrane (Cellular Component); GO:0016757//transferase activity, transferring glycosyl groups (Cellular Component); probable galacturonosyltransferase-like 9	-	-
No	Chr9.g27146	21	16	5	52	28	62	-1.97526	1.05e-05	0.000406794	putative galacturonosyltransferase-like 9 precursor [Zea mays]	[galacturonosyltransferase-like 9-like],[Glycosyl transferase family 8]	GO:0000271//polysaccharide biosynthetic process (Biological Process); GO:0005794//Golgi apparatus (Cellular Component); GO:0016021//integral component of membrane (Cellular Component); GO:0016757//transferase activity, transferring glycosyl groups (Cellular Component); probable galacturonosyltransferase-like 9	-	-
No	Chr15.g40749	914	1051	877	1624	1629	1891	-1.01975	1.06e-05	0.000412737	nudix hydrolase 16, mitochondrial [Sorghum bicolor]	[NUDIX domain],[nudix (nucleoside diphosphate linked moiety X)-type motif],[Nudix hydrolase]	GO:0005739//mitochondrion (Cellular Component); GO:0016020//membrane (Cellular Component); GO:0016787//hydrolase activity (Cellular Component); nudix hydrolase mitochondrial-like	-	-
No	Chr3.g09262	62	54	37	125	68	118	-1.2088	1.08e-05	0.000417168	Proline-rich receptor-like protein kinase PERK1 [Dichanthelium oligosanthes]	[receptor-like protein kinase],[Serine Threonine protein kinase],[STYKc]	GO:0006468//protein phosphorylation (Biological Process); GO:0005886//plasma membrane (Cellular Component); GO:0009536//plastid (Cellular Component); GO:0016021//integral component of membrane (Cellular Component); GO:0004674//protein serine/threonine kinase activity (Cellular Component); GO:0005199//structural constituent of cell wall (Cellular Component); GO:0005524//ATP binding (Cellular Compo…	-	-
No	Chr5.g14477	711	790	680	1180	1304	1541	-1.05025	1.1e-05	0.000423576	uncharacterized protein LOC8080544 [Sorghum bicolor]	[NA]	GO:0009536//plastid (Cellular Component); GO:0016021//integral component of membrane (Cellular Component); uncharacterized protein isoform 1	-	-
No	Chr5.g14737	21	42	32	105	114	85	-1.83824	1.12e-05	0.00042902	PREDICTED: probable serine acetyltransferase 4 [Brachypodium distachyon]	[Serine acetyltransferase, N-terminal ],[serine acetyltransferase]	GO:0008652//cellular amino acid biosynthetic process (Biological Process); GO:0016740//transferase activity (Cellular Component); probable serine acetyltransferase 4	K00640|cysE	http://www.genome.jp/dbget-bin/www_bget?ko:K00640
No	Chr10.g32295	94	98	78	162	146	182	-1.0405	1.12e-05	0.000429129	hypothetical protein BAE44_0024612 [Dichanthelium oligosanthes]	[NA]	GO:0005634//nucleus (Cellular Component); uncharacterized protein loc101774508 isoform x2	-	-
No	Chr4.g13384	25	26	15	76	35	71	-1.63494	1.17e-05	0.000446638	unnamed protein product [Triticum aestivum]	[Zinc finger protein],[ZnF_C2H2]	GO:0003677//DNA binding (Cellular Component); zinc finger protein zat12-like	-	-
No	Chr2.g05348	532	599	586	1008	1042	1292	-1.10827	1.17e-05	0.000446638	uncharacterized protein LOC109766199 [Aegilops tauschii subsp. tauschii]	[expressed protein],[Inherit from euNOG: expressed protein],[Inherit from lilNOG: expressed protein]	-	-	-
No	Chr16.g43046	328	829	659	1560	2091	2291	-1.81228	1.18e-05	0.000447247	PREDICTED: aquaporin PIP2-6 [Setaria italica]	[Aquaporin],[transporter activity],[Channel that permits osmotically driven movement of water in both directions. It is involved in the osmoregulation and in the maintenance of cell turgor during volume expansion in rapidly growing cells. It mediates rapid entry or exit of water in response to abrupt changes in osmolarity (By similarity)]	GO:0006833//water transport (Biological Process); GO:0009992//cellular water homeostasis (Biological Process); GO:0015793//glycerol transport (Biological Process); GO:0034220//ion transmembrane transport (Biological Process); GO:0005773//vacuole (Cellular Component); GO:0005887//integral component of plasma membrane (Cellular Component); GO:0009506//plasmodesma (Cellular Component); GO:0015250//w…	K09872|PIP	http://www.genome.jp/dbget-bin/www_bget?ko:K09872
No	Chr11.g34515	16	17	17	56	34	54	-1.68436	1.18e-05	0.000448376	Two-component response regulator ORR10 [Dichanthelium oligosanthes]	[response regulator],[REC]	GO:0000160//phosphorelay signal transduction system (Biological Process); GO:0006355//regulation of transcription, DNA-templated (Biological Process); GO:0009736//cytokinin-activated signaling pathway (Biological Process); GO:0005634//nucleus (Cellular Component); GO:0000156//phosphorelay response regulator activity (Cellular Component); two-component response regulator orr9-like	K14492|ARR-A	http://www.genome.jp/dbget-bin/www_bget?ko:K14492
No	Chr13.g37716	202	99	79	34	29	58	1.40635	1.2e-05	0.000455716	PREDICTED: periodic tryptophan protein 2 homolog [Setaria italica]	[Dip2/Utp12 Family],[periodic tryptophan protein]	GO:0000028//ribosomal small subunit assembly (Biological Process); GO:0000462//maturation of SSU-rRNA from tricistronic rRNA transcript (SSU-rRNA, 5.8S rRNA, LSU-rRNA) (Biological Process); GO:0009553//embryo sac development (Biological Process); GO:0032040//small-subunit processome (Cellular Component); GO:0034388//Pwp2p-containing subcomplex of 90S preribosome (Cellular Component); GO:0030515//…	K14558|PWP2, UTP1	http://www.genome.jp/dbget-bin/www_bget?ko:K14558
No	Chr16.g43543	20	30	18	148	55	56	-2.08107	1.22e-05	0.000461162	hypothetical protein [Oryza sativa Japonica Group]	-	-	-	-
No	Chr7.g22574	46	69	56	105	169	212	-1.65774	1.24e-05	0.000466367	Glucan endo-1,3-beta-glucosidase 14 [Dichanthelium oligosanthes]	[bifunctional monodehydroascorbate reductase and carbonic],[Bifunctional monodehydroascorbate reductase and carbonic anhydrase],[Eukaryotic-type carbonic anhydrase],[Carbonic anhydrase],[bifunctional monodehydroascorbate reductase and carbonic anhydrase]	GO:0006730//one-carbon metabolic process (Biological Process); GO:0009570//chloroplast stroma (Cellular Component); GO:0004089//carbonate dehydratase activity (Cellular Component); GO:0008270//zinc ion binding (Cellular Component); alpha carbonic anhydrase chloroplastic-like	K01674|cah	http://www.genome.jp/dbget-bin/www_bget?ko:K01674
Yes	Chr2.g03781	703	244	219	154	57	100	1.62746	1.26e-05	0.000473292	hypothetical protein SHCRBa_201_A23_R_340 [Saccharum hybrid cultivar R570]	[STYKc],[- OsWAK receptor-like protein kinase]	GO:0006468//protein phosphorylation (Biological Process); GO:0007166//cell surface receptor signaling pathway (Biological Process); GO:0005886//plasma membrane (Cellular Component); GO:0016021//integral component of membrane (Cellular Component); GO:0004674//protein serine/threonine kinase activity (Cellular Component); GO:0005509//calcium ion binding (Cellular Component); GO:0005524//ATP binding…	-	-
No	Chr4.g12550	336	244	152	664	280	503	-1.18901	1.26e-05	0.0004743	PREDICTED: protein DETOXIFICATION 14-like [Setaria italica]	[Mate efflux family protein],[MatE]	GO:0006855//drug transmembrane transport (Biological Process); GO:0016021//integral component of membrane (Cellular Component); GO:0015238//drug transmembrane transporter activity (Cellular Component); GO:0015297//antiporter activity (Cellular Component); protein detoxification 14-like	K03327|TC.MATE, SLC47A, norM, mdtK, dinF	http://www.genome.jp/dbget-bin/www_bget?ko:K03327
Yes	Chr8.g25133	203	83	75	23	31	45	1.58715	1.27e-05	0.000475749	L-type lectin-domain containing receptor kinase IX.1 [Zea mays]	[Legume lectin domain]	GO:0016310//phosphorylation (Biological Process); GO:0016020//membrane (Cellular Component); GO:0000166//nucleotide binding (Cellular Component); GO:0004672//protein kinase activity (Cellular Component); l-type lectin-domain containing receptor kinase -like	-	-
No	Chr16.g42597	22	18	17	49	43	52	-1.53593	1.27e-05	0.000476671	heat stress transcription factor A2b [Cynodon transvaalensis]	[Heat shock factor],[heat stress transcription factor],[Transcription factor],[transcription factor]	GO:0006355//regulation of transcription, DNA-templated (Biological Process); GO:0005634//nucleus (Cellular Component); GO:0005737//cytoplasm (Cellular Component); GO:0003700//transcription factor activity, sequence-specific DNA binding (Cellular Component); GO:0043565//sequence-specific DNA binding (Cellular Component); heat stress transcription factor a-2b-like	K09419|HSFF	http://www.genome.jp/dbget-bin/www_bget?ko:K09419
Yes	Chr4.g13566	74	29	34	9	5	13	2.11144	1.29e-05	0.000481515	DNA repair protein XRCC2 homolog isoform X1 [Sorghum bicolor]	[Inherit from strNOG: DNA repair protein XRCC2 homolog],[DNA repair protein XRCC2 homolog],[X-ray repair complementing defective repair in Chinese hamster cells 2]	GO:0000707//meiotic DNA recombinase assembly (Biological Process); GO:0006312//mitotic recombination (Biological Process); GO:0007131//reciprocal meiotic recombination (Biological Process); GO:0010212//response to ionizing radiation (Biological Process); GO:0042148//strand invasion (Biological Process); GO:0005657//replication fork (Cellular Component); GO:0016020//membrane (Cellular Component); …	K10879|XRCC2	http://www.genome.jp/dbget-bin/www_bget?ko:K10879
No	Chr10.g31806	550	612	516	882	1281	1286	-1.22557	1.29e-05	0.000481991	PREDICTED: copper transport protein ATX1 [Brachypodium distachyon]	[Heavy metal-associated domain containing protein],[Copper transport protein],[Heavy-metal-associated domain],[heavy metal transport detoxification protein],[copper transport protein]	GO:0006826//iron ion transport (Biological Process); GO:0046916//cellular transition metal ion homeostasis (Biological Process); GO:0005737//cytoplasm (Cellular Component); GO:0005507//copper ion binding (Cellular Component); copper transport protein atx1	K07213|ATOX1, ATX1, copZ	http://www.genome.jp/dbget-bin/www_bget?ko:K07213
Yes	Chr16.g43781	333	217	219	131	101	93	1.02316	1.31e-05	0.000489153	APL3 [Panicum virgatum]	[transcription factor],[Transcription factor]	GO:0006355//regulation of transcription, DNA-templated (Biological Process); GO:0044767//single-organism developmental process (Biological Process); GO:0005634//nucleus (Cellular Component); GO:0003677//DNA binding (Cellular Component); GO:0003700//transcription factor activity, sequence-specific DNA binding (Cellular Component); GO:0046983//protein dimerization activity (Cellular Component); mad…	-	-
Yes	Chr7.g23080	13	12	118	3	1	2	4.65773	1.31e-05	0.000489153	PREDICTED: uncharacterized protein LOC101781407 [Setaria italica]	[VWA],[Bacterial group 2 Ig-like protein]	-	-	-
No	Chr10.g29870	1019	1621	1277	3149	2527	3007	-1.27378	1.35e-05	0.000500082	limonoid UDP-glucosyltransferase isoform X1 [Zea mays]	[UDP-glucoronosyl and UDP-glucosyl transferase],[cinnamate beta-D-glucosyltransferase-like],[UDP-Glycosyltransferase],[Transferase]	GO:0009813//flavonoid biosynthetic process (Biological Process); GO:0052696//flavonoid glucuronidation (Biological Process); GO:0043231//intracellular membrane-bounded organelle (Cellular Component); GO:0080043//quercetin 3-O-glucosyltransferase activity (Cellular Component); GO:0080044//quercetin 7-O-glucosyltransferase activity (Cellular Component); limonoid udp-glucosyltransferase	-	-
No	Chr18.g46485	761	928	535	2110	967	1580	-1.21886	1.36e-05	0.000502461	PREDICTED: transcription factor BIM1-like [Setaria italica]	[transcription factor],[Helix-loop-helix DNA-binding domain],[Transcription factor]	-	-	-
Yes	Chr3.g07879	390	156	147	85	54	99	1.2832	1.44e-05	0.000528892	PREDICTED: U5 small nuclear ribonucleoprotein 200 kDa helicase [Setaria italica]	[small nuclear ribonucleoprotein],[Sec63],[helicase],[Small nuclear ribonucleoprotein]	GO:0005739//mitochondrion (Cellular Component); GO:0003676//nucleic acid binding (Cellular Component); GO:0004386//helicase activity (Cellular Component); GO:0005524//ATP binding (Cellular Component); u5 small nuclear ribonucleoprotein 200 kda helicase	K12854|SNRNP200, BRR2	http://www.genome.jp/dbget-bin/www_bget?ko:K12854
No	Chr5.g14575	19	15	6	62	32	38	-1.95432	1.49e-05	0.000548645	hypothetical protein BAE44_0009557 [Dichanthelium oligosanthes]	[NA]	GO:0009733//response to auxin (Biological Process); uncharacterized protein loc101770291	-	-
Yes	Chr2.g06512	125	95	69	23	25	48	1.38861	1.51e-05	0.000553274	NAC domain-containing protein 21/22 [Dichanthelium oligosanthes]	[NAC domain-containing protein 21],[No apical meristem (NAM) protein]	GO:0006355//regulation of transcription, DNA-templated (Biological Process); GO:0005634//nucleus (Cellular Component); GO:0003677//DNA binding (Cellular Component); nac domain-containing protein 21 22	-	-
No	Chr7.g20933	1597	699	628	455	317	427	1.01663	1.52e-05	0.000556948	PREDICTED: stem-specific protein TSJT1 [Oryza brachyantha]	[Stem-specific protein],[Pfam:DUF3711]	GO:0006529//asparagine biosynthetic process (Biological Process); GO:0006541//glutamine metabolic process (Biological Process); GO:0005829//cytosol (Cellular Component); GO:0004066//asparagine synthase (glutamine-hydrolyzing) activity (Cellular Component); GO:0042803//protein homodimerization activity (Cellular Component); stem-specific protein tsjt1	-	-
No	Chr1.g01629	97	121	85	307	143	229	-1.30511	1.52e-05	0.000557625	transcription factor DREB1.4 [Zoysia japonica]	-	GO:0006355//regulation of transcription, DNA-templated (Biological Process); GO:0005634//nucleus (Cellular Component); GO:0009536//plastid (Cellular Component); GO:0003677//DNA binding (Cellular Component); GO:0003700//transcription factor activity, sequence-specific DNA binding (Cellular Component); c-repeat binding factor 6	-	-
No	Chr17.g44308	2015	2319	1889	3399	3637	4145	-1.01362	1.53e-05	0.000557792	transcription factor DREB1.4 [Zoysia japonica]	-	GO:0006355//regulation of transcription, DNA-templated (Biological Process); GO:0005634//nucleus (Cellular Component); GO:0009536//plastid (Cellular Component); GO:0003677//DNA binding (Cellular Component); GO:0003700//transcription factor activity, sequence-specific DNA binding (Cellular Component); c-repeat binding factor 6	-	-
No	Chr9.g26638	236	206	244	421	422	445	-1.07915	1.53e-05	0.000558241	PREDICTED: expansin-like A2 [Oryza sativa Japonica Group]	[expansin-like],[DPBB_1]	GO:0009505//plant-type cell wall (Cellular Component); GO:0009506//plasmodesma (Cellular Component); GO:0016020//membrane (Cellular Component); expansin-like a1	-	-
No	Chr9.g28538	15	18	18	147	34	55	-2.32025	1.54e-05	0.000560881	RING-H2 finger protein ATL8 [Sorghum bicolor]	[RING-H2 finger protein],[finger protein],[zinc ion binding]	-	-	-
No	Chr4.g10959	109	115	76	259	130	209	-1.16177	1.54e-05	0.000560881	PREDICTED: uncharacterized protein LOC101763938 [Setaria italica]	[NA]	-	-	-
No	Chr9.g27508	9	19	6	124	19	68	-2.739	1.6e-05	0.000576673	FIP1 [Zea mays]	[GRAM],[GEM-like protein]	-	-	-
No	Chr8.g24147	88	49	26	217	76	141	-1.65525	1.64e-05	0.000591834	PREDICTED: GEM-like protein 4 [Setaria italica]	[GRAM],[GRAM domain],[GEM-like protein]	-	-	-
No	Chr20.g50271	51	39	47	89	82	109	-1.21108	1.65e-05	0.000593551	hypothetical protein SORBI_3005G029100 [Sorghum bicolor]	[Immunoglobulin (CD79A) binding protein 1],[PP2A regulatory subunit],[TAP42-like family]	GO:0009966//regulation of signal transduction (Biological Process); GO:0043666//regulation of phosphoprotein phosphatase activity (Biological Process); GO:0005829//cytosol (Cellular Component); GO:0051721//protein phosphatase 2A binding (Cellular Component); pp2a regulatory subunit tap46	-	-
Yes	Chr2.g03456	130	95	102	44	40	43	1.16938	1.73e-05	0.000622117	Transcription factor MYB39 [Dichanthelium oligosanthes]	[transcription factor],[Myblike DNAbinding domain containing protein],[Typical P-type R2R3 Myb protein],[Transcription factor]	GO:0003677//DNA binding (Cellular Component); transcription factor myb39	K09422|MYBP	http://www.genome.jp/dbget-bin/www_bget?ko:K09422
No	Chr11.g34248	61	62	48	94	130	144	-1.30651	1.74e-05	0.000625022	RecName: Full=4-hydroxy-7-methoxy-3-oxo-3,4-dihydro-2H-1,4-benzoxazin-2-yl glucoside beta-D-glucosidase 1b, chloroplastic; AltName: Full=Beta-glucosidase 1b; Short=Taglu1b; Flags: Precursor	[Glycosyl hydrolase family 1],[beta-glucosidase]	GO:1901657//glycosyl compound metabolic process (Biological Process); GO:0009536//plastid (Cellular Component); GO:0008422//beta-glucosidase activity (Cellular Component); beta-d-glucosidase precursor	K01188|E3.2.1.21	http://www.genome.jp/dbget-bin/www_bget?ko:K01188
No	Chr3.g07709	21	13	9	30	57	53	-1.974	1.75e-05	0.000625022	hypothetical protein BRADI_2g04520 [Brachypodium distachyon]	[Glycoside hydrolase family 28],[polygalacturonase],[Glycosyl hydrolases family 28],[Polygalacturonase]	GO:0008152//metabolic process (Biological Process); GO:0016798//hydrolase activity, acting on glycosyl bonds (Cellular Component); probable polygalacturonase at3g15720	-	-
No	Chr12.g34787	1309	1378	1353	2156	2670	2961	-1.11248	1.75e-05	0.000625022	hypothetical protein SETIT_021888mg [Setaria italica]	[Farnesyl-diphosphate farnesyltransferase],[phytoene synthase],[Phytoene synthase]	GO:0009058//biosynthetic process (Biological Process); GO:0005739//mitochondrion (Cellular Component); GO:0009536//plastid (Cellular Component); GO:0016021//integral component of membrane (Cellular Component); GO:0016767//geranylgeranyl-diphosphate geranylgeranyltransferase activity (Cellular Component); phytoene synthase chloroplastic-like	K02291|crtB	http://www.genome.jp/dbget-bin/www_bget?ko:K02291
No	Chr20.g49790	120	156	152	346	257	317	-1.23402	1.79e-05	0.000636019	hypothetical protein Csa_4G243140 [Cucumis sativus]	[NA]	-	-	-
No	Chr16.g43473	36	56	30	122	83	96	-1.47163	1.79e-05	0.000636041	G-type lectin S-receptor-like serine/threonine-protein kinase B120 [Sorghum bicolor]	[serine threonine-protein kinase],[Serine Threonine protein kinase]	GO:0006468//protein phosphorylation (Biological Process); GO:0006952//defense response (Biological Process); GO:0048544//recognition of pollen (Biological Process); GO:0005886//plasma membrane (Cellular Component); GO:0009506//plasmodesma (Cellular Component); GO:0016021//integral component of membrane (Cellular Component); GO:0004674//protein serine/threonine kinase activity (Cellular Component)…	-	-
No	Chr19.g48323	41	68	65	164	161	146	-1.57512	1.79e-05	0.000636268	PREDICTED: uncharacterized protein LOC101762125 [Setaria italica]	[NA]	GO:0005739//mitochondrion (Cellular Component); GO:0016020//membrane (Cellular Component); uncharacterized protein loc101762125	-	-
Yes	Chr9.g28447	214	55	60	28	15	27	1.92613	1.81e-05	0.000641271	hippocampus abundant transcript 1 protein [Sorghum bicolor]	[Major Facilitator Superfamily]	GO:0055085//transmembrane transport (Biological Process); GO:0016021//integral component of membrane (Cellular Component); GO:0005215//transporter activity (Cellular Component); hippocampus abundant transcript 1	-	-
No	Chr6.g20664	120	69	65	32	22	37	1.26591	1.82e-05	0.0006415	PREDICTED: glycine-rich RNA-binding protein RZ1A-like [Brachypodium distachyon]	[Zinc knuckle],[Rna-binding protein],[RNA binding protein],[RNA recognition motif. (a.k.a. RRM, RBD, or RNP domain)]	GO:0044424//intracellular part (Cellular Component); GO:0097159//organic cyclic compound binding (Cellular Component); GO:1901363//heterocyclic compound binding (Cellular Component); glycine-rich rna-binding protein rz1a-like	K12885|RBMX, HNRNPG	http://www.genome.jp/dbget-bin/www_bget?ko:K12885
No	Chr9.g29026	5	1	4	38	10	29	-3.10778	1.83e-05	0.000646014	ethylene-responsive transcription factor ERF109-like [Aegilops tauschii subsp. tauschii]	[AP2]	GO:0006355//regulation of transcription, DNA-templated (Biological Process); GO:0005634//nucleus (Cellular Component); GO:0003677//DNA binding (Cellular Component); GO:0003700//transcription factor activity, sequence-specific DNA binding (Cellular Component); ethylene-responsive element binding protein 2	-	-
No	Chr14.g38566	376	439	429	826	721	843	-1.08583	1.89e-05	0.00066483	Adenine nucleotide transporter BT1, chloroplastic/mitochondrial [Dichanthelium oligosanthes]	[protein brittle-1, chloroplastic],[Mitochondrial carrier protein],[Solute carrier family 25]	GO:0006412//translation (Biological Process); GO:0055085//transmembrane transport (Biological Process); GO:0016021//integral component of membrane (Cellular Component); GO:0003735//structural constituent of ribosome (Cellular Component); adenine nucleotide transporter chloroplastic mitochondrial-like	-	-
No	Chr11.g34253	558	623	561	931	1212	1286	-1.14968	1.95e-05	0.000685428	PREDICTED: 2-alkenal reductase (NADP(+)-dependent)-like [Setaria italica]	[NADP-dependent oxidoreductase],[NADP-dependent alkenal double bond reductase],[alcohol dehydrogenase],[NADP-dependent],[reductase]	GO:0055114//oxidation-reduction process (Biological Process); GO:0008270//zinc ion binding (Cellular Component); GO:0032440//2-alkenal reductase [NAD(P)] activity (Cellular Component); nadp-dependent oxidoreductase p1	K07119|K07119	http://www.genome.jp/dbget-bin/www_bget?ko:K07119
No	Chr1.g02224	3	19	3	114	23	68	-3.10951	2.03e-05	0.000711679	ethylene-responsive transcription factor ERF109 [Sorghum bicolor]	[AP2],[Transcription factor]	-	-	-
Yes	Chr8.g23434	96	68	54	21	26	24	1.38613	2.05e-05	0.000715977	putative chloride channel-like protein CLC-g [Dichanthelium oligosanthes]	[chloride channel],[chloride channel-like protein]	GO:0006821//chloride transport (Biological Process); GO:1903959//regulation of anion transmembrane transport (Biological Process); GO:0016021//integral component of membrane (Cellular Component); GO:0003676//nucleic acid binding (Cellular Component); GO:0005247//voltage-gated chloride channel activity (Cellular Component); chloride channel-like protein clc-g	K05016|CLCN7	http://www.genome.jp/dbget-bin/www_bget?ko:K05016
No	Chr11.g34694	236	183	193	301	395	415	-1.06411	2.06e-05	0.000720626	hypothetical protein OsJ_34901 [Oryza sativa Japonica Group]	[Mitochondrial carrier protein],[mitochondrial substrate carrier family protein],[mitochondrial carrier protein]	GO:0006412//translation (Biological Process); GO:0016042//lipid catabolic process (Biological Process); GO:0035556//intracellular signal transduction (Biological Process); GO:0055085//transmembrane transport (Biological Process); GO:0005622//intracellular (Cellular Component); GO:0016021//integral component of membrane (Cellular Component); GO:0003735//structural constituent of ribosome (Cellular…	-	-
No	Chr11.g33776	747	685	578	911	1239	1429	-1.03067	2.11e-05	0.000734929	Solute carrier family 40 member 2, chloroplastic [Dichanthelium oligosanthes]	[Ferroportin1 (FPN1)],[solute carrier family 40 member],[solute carrier family 40 (iron-regulated transporter), member 1]	GO:0034755//iron ion transmembrane transport (Biological Process); GO:0009941//chloroplast envelope (Cellular Component); GO:0016021//integral component of membrane (Cellular Component); GO:0005381//iron ion transmembrane transporter activity (Cellular Component); solute carrier family 40 member chloroplastic isoform x1	-	-
No	Chr8.g23192	327	535	396	811	928	1137	-1.32945	2.15e-05	0.000745039	PREDICTED: probable phospholipid hydroperoxide glutathione peroxidase [Setaria italica]	[glutathione peroxidase],[Glutathione peroxidase]	GO:0006979//response to oxidative stress (Biological Process); GO:0055114//oxidation-reduction process (Biological Process); GO:0098869//cellular oxidant detoxification (Biological Process); GO:0004602//glutathione peroxidase activity (Cellular Component); probable phospholipid hydroperoxide glutathione peroxidase	K00432|E1.11.1.9	http://www.genome.jp/dbget-bin/www_bget?ko:K00432
No	Chr19.g49017	756	872	679	1206	1392	1589	-1.03465	2.16e-05	0.000745039	uncharacterized protein LOC8085629 [Sorghum bicolor]	[Saccharopine dehydrogenase ],[saccharopine dehydrogenase]	GO:0017004//cytochrome complex assembly (Biological Process); GO:0055114//oxidation-reduction process (Biological Process); GO:0009534//chloroplast thylakoid (Cellular Component); GO:0016021//integral component of membrane (Cellular Component); GO:0016491//oxidoreductase activity (Cellular Component); uncharacterized protein loc103647116 isoform x2	-	-
No	Chr6.g20705	5	7	16	17	93	110	-3.07685	2.19e-05	0.000753508	PREDICTED: probable thiol methyltransferase 2 [Setaria italica]	[Thiol methyltransferase],[Thiopurine S-methyltransferase (TPMT)],[thiol methyltransferase],[Methyltransferase]	GO:0032259//methylation (Biological Process); GO:0008757//S-adenosylmethionine-dependent methyltransferase activity (Cellular Component); probable thiol methyltransferase 2	-	-
No	Chr17.g45663	63	93	88	233	161	189	-1.38098	2.43e-05	0.000830357	fatty acid desaturase 4, chloroplastic [Sorghum bicolor]	[transmembrane protein 189-like],[ubiquitin-conjugating enzyme],[Kua-ubiquitin conjugating enzyme hybrid localisation domain]	GO:0005737//cytoplasm (Cellular Component); GO:0031625//ubiquitin protein ligase binding (Cellular Component); GO:0061630//ubiquitin protein ligase activity (Cellular Component); fatty acid desaturase chloroplastic-like	K10704|UBE2V	http://www.genome.jp/dbget-bin/www_bget?ko:K10704
No	Chr19.g48301	184	209	157	272	359	480	-1.1881	2.44e-05	0.00083198	metallothionein 1 [Chloris virgata]	[metallothionein-like protein],[Metallothioneins have a high content of cysteine residues that bind various heavy metals]	GO:0046872//metal ion binding (Cellular Component); metallothionein-like protein	-	-
No	Chr1.g02621	4	19	6	45	38	56	-2.38714	2.48e-05	0.000842239	hypothetical protein BAE44_0003578 [Dichanthelium oligosanthes]	[Protein of unknown function (DUF1677)],[expressed protein]	-	-	-
Yes	Chr9.g29235	82	11	21	3	0	4	3.72151	2.49e-05	0.00084444	Pyrophosphate-energized vacuolar membrane proton pump [Dichanthelium oligosanthes]	[Pyrophosphatase],[pyrophosphate-energized vacuolar membrane proton],[Inorganic H+ pyrophosphatase],[pump that utilizes the energy of pyrophosphate hydrolysis as the driving force for]	GO:0015992//proton transport (Biological Process); GO:0055085//transmembrane transport (Biological Process); GO:0005774//vacuolar membrane (Cellular Component); GO:0016021//integral component of membrane (Cellular Component); GO:0004427//inorganic diphosphatase activity (Cellular Component); GO:0009678//hydrogen-translocating pyrophosphatase activity (Cellular Component); GO:0046872//metal ion bi…	K01507|ppa	http://www.genome.jp/dbget-bin/www_bget?ko:K01507
No	Chr17.g45850	297	288	200	572	285	548	-1	2.59e-05	0.000875474	external alternative NAD(P)H-ubiquinone oxidoreductase B2, mitochondrial [Sorghum bicolor]	[NADH-Ubiquinone oxidoreductase],[Pyridine nucleotide-disulphide oxidoreductase],[Nadh dehydrogenase],[Dehydrogenase]	GO:0055114//oxidation-reduction process (Biological Process); GO:0005739//mitochondrion (Cellular Component); GO:0005509//calcium ion binding (Cellular Component); GO:0016491//oxidoreductase activity (Cellular Component); external alternative nad h-ubiquinone oxidoreductase mitochondrial-like	K17871|ndh1	http://www.genome.jp/dbget-bin/www_bget?ko:K17871
Yes	Chr16.g42546	157	91	116	49	25	13	1.85123	2.59e-05	0.000875474	PREDICTED: wall-associated receptor kinase 4-like [Setaria italica]	[STYKc],[Serine Threonine protein kinase]	GO:0006468//protein phosphorylation (Biological Process); GO:0016020//membrane (Cellular Component); GO:0004674//protein serine/threonine kinase activity (Cellular Component); GO:0005509//calcium ion binding (Cellular Component); GO:0005524//ATP binding (Cellular Component); wall-associated receptor kinase 4-like	-	-
No	Chr16.g42446	153	60	58	31	13	30	1.62523	2.62e-05	0.000885431	Transcription factor PCF6 [Dichanthelium oligosanthes]	[transcription factor],[Transcription factor],[TCP family transcription factor]	-	-	-
Yes	Chr3.g07096	118	34	40	17	8	14	2.01762	2.66e-05	0.000896084	PREDICTED: putative disease resistance RPP13-like protein 3 [Setaria italica]	[NB-ARC domain],[leucine Rich Repeat],[resistance protein]	-	-	-
Yes	Chr6.g19962	109	77	59	37	23	27	1.27569	2.71e-05	0.000911041	PREDICTED: inositol-tetrakisphosphate 1-kinase 3 [Setaria italica]	[inositol-tetrakisphosphate 1-kinase],[Inositol 1, 3, 4-trisphosphate 5/6-kinase],[Inositol-tetrakisphosphate 1-kinase]	GO:0016310//phosphorylation (Biological Process); GO:0032957//inositol trisphosphate metabolic process (Biological Process); GO:0005622//intracellular (Cellular Component); GO:0000287//magnesium ion binding (Cellular Component); GO:0005524//ATP binding (Cellular Component); GO:0047325//inositol tetrakisphosphate 1-kinase activity (Cellular Component); GO:0052725//inositol-1,3,4-trisphosphate 6-ki…	K00913|ITPK1	http://www.genome.jp/dbget-bin/www_bget?ko:K00913
No	Chr10.g30767	343	394	407	1085	591	766	-1.21547	2.72e-05	0.000912225	hypothetical protein BAE44_0015483 [Dichanthelium oligosanthes]	[CCT motif]	-	-	-
No	Chr16.g42541	124	141	138	227	375	339	-1.40578	2.76e-05	0.00092093	YTH domain-containing family protein 2 [Dichanthelium oligosanthes]	[YT521-B-like domain],[YTH domain family]	-	-	-
No	Chr7.g21788	138	186	185	286	520	536	-1.55228	2.81e-05	0.000937076	hypothetical protein SORBI_3006G162300 [Sorghum bicolor]	[NA]	-	-	-
No	Chr15.g42113	24	37	29	6	4	4	2.54556	2.89e-05	0.000958971	PREDICTED: phylloplanin-like [Setaria italica]	[Pollen proteins Ole e I like]	-	-	-
No	Chr10.g31014	4	21	14	64	67	53	-2.35871	2.91e-05	0.00096567	hypothetical protein BAE44_0013267 [Dichanthelium oligosanthes]	[NA]	GO:0009987//cellular process (Biological Process); GO:0016020//membrane (Cellular Component); GO:0016853//isomerase activity (Cellular Component); uncharacterized protein loc101762693	-	-
Yes	Chr4.g11674	148	76	63	41	22	34	1.32489	2.98e-05	0.000985034	Disease resistance protein RPP13 [Dichanthelium oligosanthes]	[NB-ARC domain],[leucine Rich Repeat],[resistance protein]	GO:0006915//apoptotic process (Biological Process); GO:0005524//ATP binding (Cellular Component); disease resistance protein rpm1	-	-
No	Chr4.g13360	68	43	32	83	89	98	-1.16043	3e-05	0.000987579	PREDICTED: zinc finger CCCH domain-containing protein 11 [Oryza brachyantha]	[ZnF_C3H1],[zinc finger CCCH domain-containing protein],[zinc finger]	GO:0005739//mitochondrion (Cellular Component); zinc finger ccch domain-containing protein 11	-	-
No	Chr4.g10616	588	229	228	161	72	119	1.31275	3e-05	0.000987579	jasmonic acid-amido synthetase JAR2-like [Aegilops tauschii subsp. tauschii]	-	-	K14487|GH3	http://www.genome.jp/dbget-bin/www_bget?ko:K14487
No	Chr12.g35110	1038	1022	887	1366	1947	2163	-1.08393	3.02e-05	0.00099391	Solute carrier family 40 member 2, chloroplastic [Dichanthelium oligosanthes]	[Ferroportin1 (FPN1)],[solute carrier family 40 member],[solute carrier family 40 (iron-regulated transporter), member 1]	GO:0034755//iron ion transmembrane transport (Biological Process); GO:0009941//chloroplast envelope (Cellular Component); GO:0016021//integral component of membrane (Cellular Component); GO:0005381//iron ion transmembrane transporter activity (Cellular Component); solute carrier family 40 member chloroplastic isoform x1	-	-
No	Chr4.g11751	32	20	17	41	70	69	-1.63659	3.07e-05	0.00100906	PREDICTED: probable glutathione S-transferase GSTF1 [Setaria italica]	[Glutathione S-transferase, N-terminal domain],[glutathione Stransferase],[Glutathione],[glutathione]	GO:0006749//glutathione metabolic process (Biological Process); GO:0005737//cytoplasm (Cellular Component); GO:0004364//glutathione transferase activity (Cellular Component); probable glutathione s-transferase gstf1	K00799|GST, gst	http://www.genome.jp/dbget-bin/www_bget?ko:K00799
Yes	Chr3.g09946	688	245	240	170	86	125	1.34249	3.07e-05	0.00100906	hypothetical protein SETIT_003743mg, partial [Setaria italica]	[POT family],[transporter]	GO:0016020//membrane (Cellular Component); protein nrt1 ptr family -like	-	-
No	Chr9.g28529	113	91	72	141	170	172	-1.03238	3.22e-05	0.00105409	hypothetical protein ZEAMMB73_Zm00001d051474 [Zea mays]	[Nucleoporin protein Ndc1-Nup]	GO:0006999//nuclear pore organization (Biological Process); GO:0030474//spindle pole body duplication (Biological Process); GO:0071790//establishment of spindle pole body localization to nuclear envelope (Biological Process); GO:0005816//spindle pole body (Cellular Component); GO:0016021//integral component of membrane (Cellular Component); GO:0070762//nuclear pore transmembrane ring (Cellular Co…	-	-
No	Chr13.g37004	168	128	139	408	185	274	-1.15462	3.24e-05	0.00105668	putative calcium-binding protein CML15 [Dichanthelium oligosanthes]	[Pfam:efhand],[Calcium-binding protein],[Calcium binding protein]	GO:0005739//mitochondrion (Cellular Component); GO:0005509//calcium ion binding (Cellular Component); polcalcin jun o 2	K13448|CML	http://www.genome.jp/dbget-bin/www_bget?ko:K13448
No	Chr8.g23261	72	42	30	152	67	100	-1.37392	3.26e-05	0.00106216	PREDICTED: two-component response regulator ORR6-like [Oryza brachyantha]	[REC],[response regulator]	GO:0000160//phosphorelay signal transduction system (Biological Process); GO:0006355//regulation of transcription, DNA-templated (Biological Process); GO:0009736//cytokinin-activated signaling pathway (Biological Process); GO:0005622//intracellular (Cellular Component); two-component response regulator arr3-like	K14492|ARR-A	http://www.genome.jp/dbget-bin/www_bget?ko:K14492
No	Chr1.g01892	856	1016	766	2005	1112	1708	-1.01035	3.34e-05	0.00108426	PREDICTED: probable trehalose-phosphate phosphatase 7 [Setaria italica]	[Trehalose-phosphatase],[Removes the phosphate from trehalose 6-phosphate to produce free trehalose. Trehalose accumulation in plant may improve abiotic stress tolerance],[trehalose biosynthetic process]	GO:0005992//trehalose biosynthetic process (Biological Process); GO:0016311//dephosphorylation (Biological Process); GO:0004805//trehalose-phosphatase activity (Cellular Component); probable trehalose-phosphate phosphatase 7	K01087|otsB	http://www.genome.jp/dbget-bin/www_bget?ko:K01087
No	Chr7.g20900	176	132	55	320	159	281	-1.29916	3.38e-05	0.00108987	putative CCR4-associated factor 1-like protein 11 [Dichanthelium oligosanthes]	[Ccr4-not transcription complex, subunit],[CCR4-associated factor 1 homolog],[CAF1 family ribonuclease]	GO:0000288//nuclear-transcribed mRNA catabolic process, deadenylation-dependent decay (Biological Process); GO:0090503//RNA phosphodiester bond hydrolysis, exonucleolytic (Biological Process); GO:0005634//nucleus (Cellular Component); GO:0030014//CCR4-NOT complex (Cellular Component); GO:0000175//3'-5'-exoribonuclease activity (Cellular Component); GO:0003676//nucleic acid binding (Cellular Compo…	K12581|CNOT7_8, CAF1, POP2	http://www.genome.jp/dbget-bin/www_bget?ko:K12581
Yes	Chr2.g03821	226	124	116	80	49	64	1.0429	3.39e-05	0.00108995	protein NUCLEAR FUSION DEFECTIVE 4 [Sorghum bicolor]	[Nodulin-like]	GO:0055085//transmembrane transport (Biological Process); GO:0005634//nucleus (Cellular Component); GO:0005739//mitochondrion (Cellular Component); GO:0016021//integral component of membrane (Cellular Component); GO:0016798//hydrolase activity, acting on glycosyl bonds (Cellular Component); protein nuclear fusion defective 4-like	-	-
No	Chr4.g11735	1389	1345	1145	1754	2647	2868	-1.10322	3.47e-05	0.00111331	PREDICTED: acyltransferase-like protein At1g54570, chloroplastic [Setaria italica]	[Acyltransferase],[acyltransferase-like protein At1g54570],[Diacylglycerol acyltransferase ]	GO:0019432//triglyceride biosynthetic process (Biological Process); GO:0033306//phytol metabolic process (Biological Process); GO:0010287//plastoglobule (Cellular Component); GO:0004144//diacylglycerol O-acyltransferase activity (Cellular Component); acyltransferase-like protein chloroplastic	-	-
No	Chr12.g35475	55	50	43	85	81	117	-1.11957	3.49e-05	0.00111774	PREDICTED: quinolinate synthase, chloroplastic-like [Setaria italica]	[Catalyzes the condensation of iminoaspartate with dihydroxyacetone phosphate to form quinolinate (By similarity)],[Quinolinate synthetase A protein],[Quinolinate synthetase A],[Fe-S metabolism associated]	GO:0009060//aerobic respiration (Biological Process); GO:0009435//NAD biosynthetic process (Biological Process); GO:0019805//quinolinate biosynthetic process (Biological Process); GO:0051176//positive regulation of sulfur metabolic process (Biological Process); GO:0051347//positive regulation of transferase activity (Biological Process); GO:0009507//chloroplast (Cellular Component); GO:0008047//e…	K03517|nadA	http://www.genome.jp/dbget-bin/www_bget?ko:K03517
Yes	Chr5.g16332	485	438	421	247	150	138	1.15302	3.53e-05	0.00112948	putative BOI-related E3 ubiquitin-protein ligase 3 [Dichanthelium oligosanthes]	[protein binding zinc ion binding],[RING]	-	-	-
No	Chr8.g24857	297	543	527	991	1221	1429	-1.5187	3.55e-05	0.00113421	Glucan endo-1,3-beta-glucosidase 14 [Dichanthelium oligosanthes]	[bifunctional monodehydroascorbate reductase and carbonic],[Bifunctional monodehydroascorbate reductase and carbonic anhydrase],[Eukaryotic-type carbonic anhydrase],[Carbonic anhydrase],[bifunctional monodehydroascorbate reductase and carbonic anhydrase]	GO:0006730//one-carbon metabolic process (Biological Process); GO:0009570//chloroplast stroma (Cellular Component); GO:0004089//carbonate dehydratase activity (Cellular Component); GO:0008270//zinc ion binding (Cellular Component); alpha carbonic anhydrase chloroplastic-like	K01674|cah	http://www.genome.jp/dbget-bin/www_bget?ko:K01674
Yes	Chr3.g09111	1875	745	650	467	316	484	1.08852	3.65e-05	0.00116272	NADP-dependent malic enzyme [Sorghum bicolor]	[malic enzyme],[Malic enzyme]	GO:0006108//malate metabolic process (Biological Process); GO:0055114//oxidation-reduction process (Biological Process); GO:0004471//malate dehydrogenase (decarboxylating) (NAD+) activity (Cellular Component); GO:0046872//metal ion binding (Cellular Component); GO:0051287//NAD binding (Cellular Component); tpa: malic enzyme	K00029|E1.1.1.40, maeB	http://www.genome.jp/dbget-bin/www_bget?ko:K00029
No	Chr10.g30393	416	307	261	828	357	590	-1.03117	3.82e-05	0.00120751	PREDICTED: uncharacterized protein LOC101766815 [Setaria italica]	[NA]	-	-	-
Yes	Chr8.g24097	698	292	246	169	129	179	1.09259	3.91e-05	0.001232	PREDICTED: probable LRR receptor-like serine/threonine-protein kinase At1g63430 [Setaria italica]	[Leucine rich repeat N-terminal domain],[LRR receptor-like serine threonine-protein kinase]	GO:0006468//protein phosphorylation (Biological Process); GO:0016021//integral component of membrane (Cellular Component); GO:0004672//protein kinase activity (Cellular Component); GO:0005524//ATP binding (Cellular Component); probable lrr receptor-like serine threonine-protein kinase at1g63430	-	-
No	Chr4.g13288	883	896	850	1227	1758	2181	-1.14366	3.95e-05	0.00123928	PREDICTED: uncharacterized protein LOC101774622 [Setaria italica]	[NA]	GO:0009658//chloroplast organization (Biological Process); GO:0045893//positive regulation of transcription, DNA-templated (Biological Process); GO:0071805//potassium ion transmembrane transport (Biological Process); GO:0005634//nucleus (Cellular Component); GO:0016021//integral component of membrane (Cellular Component); GO:0003677//DNA binding (Cellular Component); GO:0008270//zinc ion binding …	-	-
Yes	Chr4.g13727	300	144	141	74	63	103	1.04765	3.96e-05	0.00123928	hypothetical protein SORBI_3003G391300 [Sorghum bicolor]	[Ubox domain-containing protein],[U-box domain-containing protein],[Ubox]	GO:0016567//protein ubiquitination (Biological Process); GO:0004842//ubiquitin-protein transferase activity (Cellular Component); u-box domain-containing protein 45-like	-	-
No	Chr19.g49004	19	22	32	87	54	70	-1.65107	4e-05	0.00125295	Two-component response regulator ORR10 [Dichanthelium oligosanthes]	[response regulator],[REC]	GO:0000160//phosphorelay signal transduction system (Biological Process); GO:0006355//regulation of transcription, DNA-templated (Biological Process); GO:0009736//cytokinin-activated signaling pathway (Biological Process); GO:0005634//nucleus (Cellular Component); GO:0000156//phosphorelay response regulator activity (Cellular Component); two-component response regulator orr9-like	K14492|ARR-A	http://www.genome.jp/dbget-bin/www_bget?ko:K14492
No	Chr11.g33944	1080	1271	1188	1977	2173	2507	-1.0636	4.05e-05	0.00126667	NAD(P)H-quinone oxidoreductase subunit U, chloroplastic [Dichanthelium oligosanthes]	[Inherit from strNOG: DNAJ heat shock N-terminal domain-containing protein],[NA],[DNAJ heat shock N-terminal domain-containing protein]	GO:0009507//chloroplast (Cellular Component); GO:0044425//membrane part (Cellular Component); nad h-quinone oxidoreductase subunit chloroplastic	-	-
Yes	Chr9.g28056	332	142	117	90	40	56	1.39945	4.07e-05	0.00127052	BTB/POZ domain-containing protein [Dichanthelium oligosanthes]	[BTB POZ domain-containing protein],[NPH3 family]	-	-	-
No	Chr6.g20562	2	9	1	95	12	26	-3.57743	4.08e-05	0.00127052	zinc finger protein ZAT8-like [Aegilops tauschii subsp. tauschii]	[Zinc finger protein],[ZnF_C2H2]	GO:0005488//binding (Cellular Component); zinc finger protein 1	-	-
Yes	Chr13.g37866	234	115	94	58	37	71	1.17534	4.19e-05	0.0012954	PREDICTED: lipid phosphate phosphatase 2-like [Oryza brachyantha]	[phosphatase],[PHOsphatase],[acidPPc],[phosphatidic acid phosphatase type]	GO:0006644//phospholipid metabolic process (Biological Process); GO:0007165//signal transduction (Biological Process); GO:0046839//phospholipid dephosphorylation (Biological Process); GO:0005887//integral component of plasma membrane (Cellular Component); GO:0008195//phosphatidate phosphatase activity (Cellular Component); lipid phosphate phosphatase 2-like	-	-
No	Chr2.g06596	80	48	33	138	75	103	-1.20548	4.19e-05	0.00129627	PREDICTED: tyrosine-sulfated glycopeptide receptor 1 [Setaria italica]	[Receptor],[Leucine rich repeat N-terminal domain],[leucine Rich Repeat],[receptor],[leucine-rich repeat receptor-like kinase]	GO:0006468//protein phosphorylation (Biological Process); GO:0006952//defense response (Biological Process); GO:0005886//plasma membrane (Cellular Component); GO:0009506//plasmodesma (Cellular Component); GO:0016021//integral component of membrane (Cellular Component); GO:0004674//protein serine/threonine kinase activity (Cellular Component); GO:0005524//ATP binding (Cellular Component); tyrosine…	-	-
Yes	Chr1.g02347	115	59	67	32	24	29	1.2794	4.26e-05	0.00131378	hypothetical protein SETIT_032513mg, partial [Setaria italica]	-	-	-	-
No	Chr6.g18077	34	48	35	125	67	91	-1.41935	4.26e-05	0.00131378	PREDICTED: uncharacterized protein LOC102714179 isoform X2 [Oryza brachyantha]	[NA]	-	-	-
No	Chr20.g49290	84	39	41	10	10	22	1.74002	4.3e-05	0.00132501	brassinosteroid insensitive1-associated receptor kinase 1 [Saccharum hybrid cultivar Yacheng05-179]	[BRASSINOSTEROID INSENSITIVE 1-associated receptor kinase 1],[Serine Threonine protein kinase],[lectin-like protein kinase]	GO:0006468//protein phosphorylation (Biological Process); GO:0016021//integral component of membrane (Cellular Component); GO:0004674//protein serine/threonine kinase activity (Cellular Component); GO:0005524//ATP binding (Cellular Component); probable lrr receptor-like serine threonine-protein kinase at5g10290	-	-
No	Chr10.g29640	3881	3770	3523	5200	6955	7906	-1.02485	4.31e-05	0.00132716	PREDICTED: uncharacterized protein LOC101760180 [Setaria italica]	[Complex I intermediate-associated protein 30 domain containing protein],[Complex I intermediate-associated protein 30 (CIA30)],[epimerase dehydratase]	GO:0006413//translational initiation (Biological Process); GO:0006779//porphyrin-containing compound biosynthetic process (Biological Process); GO:0009570//chloroplast stroma (Cellular Component); GO:0009941//chloroplast envelope (Cellular Component); GO:0004655//porphobilinogen synthase activity (Cellular Component); GO:0008270//zinc ion binding (Cellular Component); uncharacterized protein loc1…	-	-
Yes	Chr13.g36244	94	75	70	36	24	20	1.37969	4.39e-05	0.00135009	ABC transporter G family member 16 [Dichanthelium oligosanthes]	[ABC-2 type transporter],[(ABC) transporter]	GO:0055085//transmembrane transport (Biological Process); GO:0043190//ATP-binding cassette (ABC) transporter complex (Cellular Component); GO:0003676//nucleic acid binding (Cellular Component); GO:0005524//ATP binding (Cellular Component); GO:0008270//zinc ion binding (Cellular Component); GO:0042626//ATPase activity, coupled to transmembrane movement of substances (Cellular Component); abc trans…	-	-
Yes	Chr6.g19827	125	176	136	56	47	57	1.30585	4.42e-05	0.00135623	beta-glucosidase 7 [Sorghum bicolor]	[beta-glucosidase],[Glycosyl hydrolase family 1]	GO:0005975//carbohydrate metabolic process (Biological Process); GO:1901657//glycosyl compound metabolic process (Biological Process); GO:0005576//extracellular region (Cellular Component); GO:0004565//beta-galactosidase activity (Cellular Component); GO:0004567//beta-mannosidase activity (Cellular Component); GO:0033907//beta-D-fucosidase activity (Cellular Component); GO:0042803//protein homodi…	K05350|bglB	http://www.genome.jp/dbget-bin/www_bget?ko:K05350
No	Chr2.g06396	405	208	144	111	64	117	1.12354	4.45e-05	0.00136063	DNA-directed RNA polymerase 3B, chloroplastic [Sorghum bicolor]	[DNA-dependent RNA polymerase catalyzes the transcription of DNA into RNA using the four ribonucleoside triphosphates as substrates (By similarity)]	GO:0006351//transcription, DNA-templated (Biological Process); GO:0005739//mitochondrion (Cellular Component); GO:0009507//chloroplast (Cellular Component); GO:0003677//DNA binding (Cellular Component); GO:0003899//DNA-directed 5'-3' RNA polymerase activity (Cellular Component); GO:0016788//hydrolase activity, acting on ester bonds (Cellular Component); dna-directed rna polymerase chloroplastic	K10908|POLRMT, RPO41	http://www.genome.jp/dbget-bin/www_bget?ko:K10908
No	Chr1.g01638	26	46	45	163	83	103	-1.67693	4.49e-05	0.00137197	alpha-L-fucosidase 1 [Sorghum bicolor]	[Alpha-l-fucosidase],[fucosidase, alpha-L],[Alpha_L_fucos],[alpha-l-fucosidase]	GO:0005975//carbohydrate metabolic process (Biological Process); GO:0005773//vacuole (Cellular Component); GO:0004560//alpha-L-fucosidase activity (Cellular Component); alpha-l-fucosidase 1-like	K01206|FUCA	http://www.genome.jp/dbget-bin/www_bget?ko:K01206
No	Chr2.g03908	35	33	30	54	91	96	-1.50269	4.5e-05	0.00137197	uncharacterized protein LOC103637951 [Zea mays]	[Auxin responsive protein]	GO:0009733//response to auxin (Biological Process); uncharacterized protein loc103989538	K14488|SAUR	http://www.genome.jp/dbget-bin/www_bget?ko:K14488
No	Chr5.g16531	105	91	89	223	118	185	-1.04385	4.5e-05	0.00137197	ACD11-like protein [Dichanthelium oligosanthes]	[glycolipid transfer protein domain-containing protein 1-like],[glycolipid transfer protein domain containing],[Glycolipid transfer protein (GLTP)]	GO:0046836//glycolipid transport (Biological Process); GO:0005634//nucleus (Cellular Component); GO:0005737//cytoplasm (Cellular Component); GO:0017089//glycolipid transporter activity (Cellular Component); GO:0051861//glycolipid binding (Cellular Component); acd11 homolog protein	-	-
No	Chr9.g26354	36	19	23	112	36	72	-1.67541	4.6e-05	0.00139774	PREDICTED: serine/threonine-protein kinase sid1-like [Setaria italica]	[STYKc],[mitogen-activated protein kinase kinase kinase],[- STE kinases include homologs to sterile 7, sterile 11 and sterile 20 from yeast, expressed],[Mitogen-activated protein kinase kinase kinase]	GO:0016310//phosphorylation (Biological Process); GO:0004674//protein serine/threonine kinase activity (Cellular Component); mitogen-activated protein kinase kinase kinase a-like	-	-
No	Chr9.g27972	298	370	359	516	943	1022	-1.43183	4.66e-05	0.00141255	uncharacterized protein LOC110432795 [Sorghum bicolor]	[NA]	-	-	-
Yes	Chr1.g02677	139	145	114	55	51	60	1.08241	4.88e-05	0.00147059	ARF guanine-nucleotide exchange factor GNL2 [Dichanthelium oligosanthes]	[Sec7 domain],[and Sec7 domain],[pattern formation protein],[guanine nucleotide exchange factor]	GO:0009846//pollen germination (Biological Process); GO:0016192//vesicle-mediated transport (Biological Process); GO:0032012//regulation of ARF protein signal transduction (Biological Process); GO:0043547//positive regulation of GTPase activity (Biological Process); GO:0005802//trans-Golgi network (Cellular Component); GO:0090406//pollen tube (Cellular Component); GO:0005086//ARF guanyl-nucleotid…	-	-
No	Chr12.g35614	8	6	6	29	19	27	-2.10012	4.89e-05	0.00147455	LOW QUALITY PROTEIN: hypothetical protein SORBI_3001G141900 [Sorghum bicolor]	[S_TKc],[Cyclin-dependent kinase],[Cyclin-Dependent Kinase]	-	K08818|CDC2L	http://www.genome.jp/dbget-bin/www_bget?ko:K08818
No	Chr4.g12621	21	13	1	114	20	67	-2.7787	4.94e-05	0.0014869	Os01g0699600, partial [Oryza sativa Japonica Group]	[STYKc],[mitogen-activated protein kinase kinase kinase]	GO:0006468//protein phosphorylation (Biological Process); GO:0005739//mitochondrion (Cellular Component); GO:0004702//signal transducer, downstream of receptor, with serine/threonine kinase activity (Cellular Component); GO:0005524//ATP binding (Cellular Component); mitogen-activated protein kinase kinase kinase 2-like	-	-
No	Chr9.g26316	278	374	301	520	729	760	-1.24199	5.13e-05	0.00153717	PREDICTED: rac-like GTP-binding protein 7 [Setaria italica]	[GTP-binding Protein],[rac-like GTP-binding protein],[RHO],[ras homolog family member]	GO:0007264//small GTPase mediated signal transduction (Biological Process); GO:0015031//protein transport (Biological Process); GO:0042147//retrograde transport, endosome to Golgi (Biological Process); GO:0005829//cytosol (Cellular Component); GO:0005886//plasma membrane (Cellular Component); GO:0030904//retromer complex (Cellular Component); GO:0005525//GTP binding (Cellular Component); GO:00085…	K04392|RAC1	http://www.genome.jp/dbget-bin/www_bget?ko:K04392
No	Chr3.g09695	13	41	37	86	108	147	-1.9858	5.22e-05	0.00155886	RING-H2 finger protein ATL66 [Sorghum bicolor]	[finger protein],[zinc ion binding],[RING-H2 finger protein],[Zinc finger, C3HC4 type (RING finger)]	-	-	-
No	Chr20.g49748	10	2	5	39	13	32	-2.50893	5.35e-05	0.00159278	cytochrome P450 94B3-like [Sorghum bicolor]	[Cytochrome p450],[cytochrome P450]	GO:0016020//membrane (Cellular Component); GO:0016491//oxidoreductase activity (Cellular Component); GO:0046872//metal ion binding (Cellular Component); cytochrome p450 94b3-like	-	-
Yes	Chr7.g20930	57	49	45	13	17	9	1.73614	5.41e-05	0.0016047	Tetraspanin-19, partial [Dichanthelium oligosanthes]	[expressed protein],[Tetraspanin family]	GO:0016021//integral component of membrane (Cellular Component); tetraspanin-19 isoform x1	-	-
Yes	Chr14.g38974	106	100	91	44	33	42	1.14712	5.41e-05	0.0016047	hypothetical protein BAE44_0016162 [Dichanthelium oligosanthes]	[RING-H2 finger protein],[finger protein],[zinc ion binding],[Zinc finger, C3HC4 type (RING finger)]	GO:0016020//membrane (Cellular Component); GO:0046872//metal ion binding (Cellular Component); ring zinc finger domain superfamily protein	-	-
No	Chr2.g03848	85	126	92	172	298	271	-1.47227	5.46e-05	0.00161828	protein POLAR LOCALIZATION DURING ASYMMETRIC DIVISION AND REDISTRIBUTION [Zea mays]	[NA]	-	-	-
No	Chr2.g05074	50	65	48	205	86	117	-1.46361	5.47e-05	0.00161862	transcription factor DREB1.4 [Zoysia japonica]	[Transcriptional activator that binds specifically to the DNA sequence 5'- AG CCGAC-3'. Binding to the C-repeat DRE element mediates high salinity- and dehydration-inducible transcription. Confers resistance to high salt, cold and drought stress (By similarity)]	GO:0009536//plastid (Cellular Component); c-repeat binding factor 6	-	-
Yes	Chr4.g11883	174	80	82	48	35	40	1.19928	5.61e-05	0.0016537	PREDICTED: tRNA (guanine-N(7)-)-methyltransferase [Setaria italica]	[Catalyzes the formation of N(7)-methylguanine at position 46 (m7G46) in tRNA (By similarity)],[tRNA (guanine-N(7)-)-methyltransferase-like],[Putative methyltransferase ]	GO:0006400//tRNA modification (Biological Process); GO:0036265//RNA (guanine-N7)-methylation (Biological Process); GO:0016021//integral component of membrane (Cellular Component); GO:0043527//tRNA methyltransferase complex (Cellular Component); GO:0008176//tRNA (guanine-N7-)-methyltransferase activity (Cellular Component); trna (guanine-n -)-methyltransferase	K03439|trmB, METTL1	http://www.genome.jp/dbget-bin/www_bget?ko:K03439
No	Chr10.g31199	2	16	0	340	143	246	-5.45552	5.72e-05	0.00168225	protein TIFY 11e-like [Aegilops tauschii subsp. tauschii]	[Divergent CCT motif]	-	K13464|JAZ	http://www.genome.jp/dbget-bin/www_bget?ko:K13464
No	Chr3.g09559	103	120	118	202	211	259	-1.12966	5.82e-05	0.00170922	PREDICTED: UDP-glycosyltransferase 87A2-like [Setaria italica]	[UDP-glycosyltransferase],[UDP-glucoronosyl and UDP-glucosyl transferase],[UDP-Glycosyltransferase],[Transferase]	GO:0009813//flavonoid biosynthetic process (Biological Process); GO:0052696//flavonoid glucuronidation (Biological Process); GO:0043231//intracellular membrane-bounded organelle (Cellular Component); GO:0080043//quercetin 3-O-glucosyltransferase activity (Cellular Component); GO:0080044//quercetin 7-O-glucosyltransferase activity (Cellular Component); udp-glycosyltransferase 87a2-like	-	-
Yes	Chr18.g46255	483	238	164	142	79	108	1.15755	5.87e-05	0.0017239	PREDICTED: zinc finger protein CONSTANS-LIKE 15-like [Setaria italica]	[Zinc finger protein],[zinc finger protein]	GO:0005622//intracellular (Cellular Component); GO:0008270//zinc ion binding (Cellular Component); zinc finger protein constans-like 14	-	-
Yes	Chr19.g49200	447	200	176	123	95	87	1.14563	6.04e-05	0.00176423	putative LOV domain-containing protein [Eleusine coracana]	[Protein kinase that acts as a blue light photoreceptor in a signal-transduction pathway for phototropic responses. Regulates a wide range of physiological activities in plants that maximize the efficiency of photosynthesis, such as chloroplast relocations, stomata opening, and leaf expansion (By similarity)],[Histidine kinase],[blue light photoreceptor]	GO:0000160//phosphorelay signal transduction system (Biological Process); GO:0009638//phototropism (Biological Process); GO:0009785//blue light signaling pathway (Biological Process); GO:0009903//chloroplast avoidance movement (Biological Process); GO:0009904//chloroplast accumulation movement (Biological Process); GO:0010119//regulation of stomatal movement (Biological Process); GO:0010155//regu…	-	-
No	Chr14.g39840	1254	1326	1273	1899	2509	2783	-1.06931	6.12e-05	0.00178125	uncharacterized protein LOC100276949 [Zea mays]	[NA]	-	-	-
No	Chr5.g16721	22	103	21	594	265	452	-3.26201	6.12e-05	0.00178125	PREDICTED: uncharacterized protein LOC105913503 [Setaria italica]	[Helix-loop-helix DNA-binding domain],[Transcription factor],[transcription factor]	GO:0005634//nucleus (Cellular Component); GO:0046983//protein dimerization activity (Cellular Component); transcription factor bhlh92	-	-
Yes	Chr14.g38374	151	95	84	48	35	58	1.01652	6.28e-05	0.00182071	hypothetical protein BAE44_0000656 [Dichanthelium oligosanthes]	[NA]	-	-	-
Yes	Chr14.g38736	207	51	38	26	10	16	2.16288	6.3e-05	0.00182395	PREDICTED: cysteine-rich receptor-like protein kinase 10 [Oryza brachyantha]	[Serine Threonine protein kinase],[Pfam:DUF26],[Cysteine-rich receptor-like protein kinase]	GO:0006468//protein phosphorylation (Biological Process); GO:0006952//defense response (Biological Process); GO:0005739//mitochondrion (Cellular Component); GO:0005886//plasma membrane (Cellular Component); GO:0009506//plasmodesma (Cellular Component); GO:0009536//plastid (Cellular Component); GO:0016021//integral component of membrane (Cellular Component); GO:0004674//protein serine/threonine ki…	-	-
No	Chr5.g15914	164	238	210	471	357	437	-1.17353	6.4e-05	0.00184488	GH31 [Echinochloa crus-galli]	[GH3 auxin-responsive promoter],[Indole-3-acetic acid-amido synthetase]	GO:0016874//ligase activity (Cellular Component); probable indole-3-acetic acid-amido synthetase	K14487|GH3	http://www.genome.jp/dbget-bin/www_bget?ko:K14487
No	Chr9.g25572	81	91	69	126	144	190	-1.10918	6.53e-05	0.00187822	PREDICTED: uncharacterized protein LOC101757329 [Setaria italica]	[NA]	GO:0005739//mitochondrion (Cellular Component); uncharacterized protein loc103697850	-	-
No	Chr4.g12528	68	56	36	76	120	141	-1.30924	6.54e-05	0.00187822	PREDICTED: uncharacterized protein LOC101757329 [Setaria italica]	[NA]	GO:0005739//mitochondrion (Cellular Component); uncharacterized protein loc103697850	-	-
No	Chr3.g09002	184	206	169	286	324	389	-1.01018	6.59e-05	0.00188894	PREDICTED: chloride channel protein CLC-e isoform X2 [Nelumbo nucifera]	[Voltage gated chloride channel],[chloride channel]	GO:0006821//chloride transport (Biological Process); GO:1903959//regulation of anion transmembrane transport (Biological Process); GO:0009536//plastid (Cellular Component); GO:0016021//integral component of membrane (Cellular Component); GO:0003824//catalytic activity (Cellular Component); GO:0005247//voltage-gated chloride channel activity (Cellular Component); chloride channel protein clc-e	-	-
Yes	Chr15.g41753	35	25	12	4	2	3	2.75721	6.6e-05	0.00189008	Transmembrane protein 87A [Dichanthelium oligosanthes]	[Lung seven transmembrane receptor],[Transmembrane protein 87A]	GO:0009536//plastid (Cellular Component); GO:0016020//membrane (Cellular Component); transmembrane protein 87a	-	-
No	Chr1.g00330	150	52	15	10	5	14	2.56037	6.61e-05	0.00189008	ABC transporter C family member 10 [Dichanthelium oligosanthes]	[ATP-binding cassette, sub-family C (CFTR MRP), member],[(ABC) transporter],[ABC transporter C family member],[ABC transporter transmembrane region]	GO:0055085//transmembrane transport (Biological Process); GO:0016021//integral component of membrane (Cellular Component); GO:0005524//ATP binding (Cellular Component); GO:0042626//ATPase activity, coupled to transmembrane movement of substances (Cellular Component); abc transporter c family member 10-like	-	-
No	Chr3.g08623	866	946	799	1255	1579	1812	-1.00628	6.61e-05	0.00189008	50S ribosomal protein L31 [Zea mays]	[50S ribosomal protein L3-1],[50S ribosomal protein L31]	GO:0006412//translation (Biological Process); GO:0009773//photosynthetic electron transport in photosystem I (Biological Process); GO:0009902//chloroplast relocation (Biological Process); GO:0010027//thylakoid membrane organization (Biological Process); GO:0010207//photosystem II assembly (Biological Process); GO:0015995//chlorophyll biosynthetic process (Biological Process); GO:0019288//isopente…	-	-
No	Chr4.g12487	55	22	21	168	45	83	-1.82754	6.7e-05	0.00191104	PREDICTED: LOW QUALITY PROTEIN: mediator of RNA polymerase II transcription subunit 15-like [Setaria italica]	[Protein of unknown function (DUF1421)]	-	-	-
Yes	Chr4.g11043	44	21	13	3	3	4	2.68398	6.8e-05	0.00193481	hypothetical protein BAE44_0001891 [Dichanthelium oligosanthes]	[Protein of unknown function (DUF563)],[glycosyltransferase],[Glycosyltransferase]	-	-	-
No	Chr14.g39433	777	802	705	1067	1471	1608	-1.04362	6.87e-05	0.00195114	hypothetical protein SORBI_3009G164300 [Sorghum bicolor]	[Catalyzes the conversion of D-ribulose 5-phosphate to formate and 3,4-dihydroxy-2-butanone 4-phosphate (By similarity)],[riboflavin biosynthesis protein],[3,4-dihydroxy-2-butanone-4-phosphate synthase activity],[gtp cyclohydrolase ii]	GO:0006412//translation (Biological Process); GO:0009231//riboflavin biosynthetic process (Biological Process); GO:0005840//ribosome (Cellular Component); GO:0009507//chloroplast (Cellular Component); GO:0003735//structural constituent of ribosome (Cellular Component); GO:0003935//GTP cyclohydrolase II activity (Cellular Component); GO:0005525//GTP binding (Cellular Component); GO:0008686//3,4-di…	K14652|ribBA	http://www.genome.jp/dbget-bin/www_bget?ko:K14652
No	Chr15.g40860	271	113	141	84	26	54	1.4683	7.04e-05	0.00199026	PREDICTED: phospholipase D delta-like isoform X1 [Setaria italica]	[Hydrolyzes glycerol-phospholipids at the terminal phosphodiesteric bond (By similarity)],[Catalyzes the reversible phosphatidyl group transfer from one phosphatidylglycerol molecule to another to form cardiolipin (CL) (diphosphatidylglycerol) and glycerol (By similarity)]	GO:0016042//lipid catabolic process (Biological Process); GO:0046470//phosphatidylcholine metabolic process (Biological Process); GO:0016020//membrane (Cellular Component); GO:0004630//phospholipase D activity (Cellular Component); GO:0005509//calcium ion binding (Cellular Component); GO:0070290//N-acylphosphatidylethanolamine-specific phospholipase D activity (Cellular Component); phospholipase …	K01115|PLD1_2	http://www.genome.jp/dbget-bin/www_bget?ko:K01115
No	Chr6.g20054	25	106	15	651	295	484	-3.40813	7.06e-05	0.00199282	PREDICTED: uncharacterized protein LOC105913503 [Setaria italica]	[Helix-loop-helix DNA-binding domain],[Transcription factor],[transcription factor]	GO:0005634//nucleus (Cellular Component); GO:0005488//binding (Cellular Component); transcription factor bhlh92	-	-
No	Chr5.g16680	30	34	20	163	30	109	-1.96958	7.25e-05	0.00204015	50S ribosomal protein L12-2 [Zea mays]	[ribosomal protein],[Seems to be the binding site for several of the factors involved in protein synthesis and appears to be essential for accurate translation (By similarity)],[Ribosomal protein],[Ribosomal protein L7/L12 C-terminal domain]	GO:0006412//translation (Biological Process); GO:0005739//mitochondrion (Cellular Component); GO:0003735//structural constituent of ribosome (Cellular Component); 54s ribosomal protein mitochondrial	K02935|RP-L7, MRPL12, rplL	http://www.genome.jp/dbget-bin/www_bget?ko:K02935
Yes	Chr9.g26074	331	229	279	99	114	154	1.01136	7.26e-05	0.00204267	putative hypothetical protein [Saccharum hybrid cultivar R570]	[Serine Threonine protein kinase],[STYKc],[receptor-like protein kinase],[leucine Rich Repeat]	GO:0016310//phosphorylation (Biological Process); GO:0016020//membrane (Cellular Component); GO:0000166//nucleotide binding (Cellular Component); GO:0004672//protein kinase activity (Cellular Component); receptor-like protein kinase 5	-	-
Yes	Chr14.g39518	268	119	91	59	48	65	1.19517	7.27e-05	0.00204274	PREDICTED: target of Myb protein 1-like [Setaria italica]	[gamma adaptin ear containing, arf binding protein],[VHS domain],[VHS and GAT domain containing protein, expressed]	GO:0006886//intracellular protein transport (Biological Process); GO:0005622//intracellular (Cellular Component); target of myb protein 1-like	-	-
No	Chr8.g24368	165	165	112	372	157	332	-1.11437	7.31e-05	0.00205155	hypothetical protein BAE44_0013825 [Dichanthelium oligosanthes]	[Putative methyltransferase],[histidine protein methyltransferase 1 homolog],[Inherit from KOG: histidine protein methyltransferase 1 homolog]	GO:0009414//response to water deprivation (Biological Process); GO:0010200//response to chitin (Biological Process); GO:0032259//methylation (Biological Process); GO:0042538//hyperosmotic salinity response (Biological Process); GO:0008168//methyltransferase activity (Cellular Component); histidine protein methyltransferase 1 homolog	-	-
No	Chr9.g28126	208	246	184	321	371	462	-1.02695	7.45e-05	0.00208719	uncharacterized protein LOC100273852 [Zea mays]	[S. cerevisiae],[RNA-binding protein Luc7-like],[LUC7 N_terminus]	GO:0006376//mRNA splice site selection (Biological Process); GO:0005685//U1 snRNP (Cellular Component); GO:0071004//U2-type prespliceosome (Cellular Component); GO:0003729//mRNA binding (Cellular Component); rna-binding protein luc7-like 2	-	-
No	Chr9.g28979	55	59	37	254	58	141	-1.7231	7.61e-05	0.00212378	Protein EXORDIUM [Dichanthelium oligosanthes]	[Phi-1 protein],[Phosphate-induced protein 1 conserved region],[phosphate-induced protein 1 conserved region domain containing protein, expressed]	-	-	-
No	Chr18.g46078	3209	3639	3065	4803	6121	6909	-1.01865	7.76e-05	0.00215972	PGR5 [Zea mays]	[protein PROTON GRADIENT REGULATION 5],[Inherit from strNOG: proton gradient regulation 5],[proton gradient regulation 5]	GO:0009642//response to light intensity (Biological Process); GO:0009987//cellular process (Biological Process); GO:0009534//chloroplast thylakoid (Cellular Component); protein proton gradient regulation chloroplastic	-	-
Yes	Chr10.g32448	39	14	14	3	2	1	3.19277	7.78e-05	0.00216043	uncharacterized protein LOC100384786 [Zea mays]	[Late embryogenesis abundant protein]	-	-	-
No	Chr18.g46161	3	3	2	37	8	18	-3.13657	7.9e-05	0.00218946	hypothetical protein BAE44_0013339 [Dichanthelium oligosanthes]	[Arabidopsis protein of unknown function]	-	-	-
No	Chr14.g38621	173	150	138	205	341	355	-1.17636	8.05e-05	0.00222643	hexokinase-7 [Aegilops tauschii subsp. tauschii]	[Hexokinase],[hexokinase]	GO:0001678//cellular glucose homeostasis (Biological Process); GO:0006096//glycolytic process (Biological Process); GO:0046835//carbohydrate phosphorylation (Biological Process); GO:0051156//glucose 6-phosphate metabolic process (Biological Process); GO:0005829//cytosol (Cellular Component); GO:0004340//glucokinase activity (Cellular Component); GO:0005524//ATP binding (Cellular Component); GO:00…	K00844|HK	http://www.genome.jp/dbget-bin/www_bget?ko:K00844
No	Chr9.g27973	27	11	10	58	25	52	-1.7174	8.12e-05	0.00224042	hypothetical protein TRIUR3_26532 [Triticum urartu]	[NA]	-	-	-
No	Chr6.g17485	319	449	410	798	665	884	-1.11523	8.18e-05	0.00224974	Hexose carrier protein HEX6 [Dichanthelium oligosanthes]	[Transporter],[hexose carrier protein],[Hexose carrier protein],[transporter]	GO:0015992//proton transport (Biological Process); GO:0046323//glucose import (Biological Process); GO:1904659//glucose transmembrane transport (Biological Process); GO:0005887//integral component of plasma membrane (Cellular Component); GO:0005351//sugar:proton symporter activity (Cellular Component); GO:0005355//glucose transmembrane transporter activity (Cellular Component); hexose carrier pro…	-	-
No	Chr4.g12619	26	40	14	150	47	71	-1.90594	8.28e-05	0.00226976	hypothetical protein SETIT_004003mg, partial [Setaria italica]	[STYKc],[mitogen-activated protein kinase kinase kinase],[Mitogen-activated protein kinase kinase kinase]	GO:0006468//protein phosphorylation (Biological Process); GO:0005739//mitochondrion (Cellular Component); GO:0000166//nucleotide binding (Cellular Component); GO:0004702//signal transducer, downstream of receptor, with serine/threonine kinase activity (Cellular Component); mitogen-activated protein kinase kinase kinase a-like	-	-
Yes	Chr12.g35950	162	82	60	44	18	37	1.37792	8.52e-05	0.00232178	latex-abundant protein, putative, expressed [Oryza sativa Japonica Group]	[Caspase domain],[Metacaspase]	-	-	-
No	Chr3.g10057	17	24	33	80	59	72	-1.62468	8.6e-05	0.00233792	PREDICTED: serine/threonine-protein kinase STY8-like isoform X2 [Setaria italica]	[Integrin-linked protein kinase],[Serine Threonine protein kinase],[Ankyrin repeat],[protein kinase kinase kinase],[serine threonine protein kinase]	GO:0006468//protein phosphorylation (Biological Process); GO:0005739//mitochondrion (Cellular Component); GO:0004672//protein kinase activity (Cellular Component); GO:0005524//ATP binding (Cellular Component); uncharacterized loc100383049 isoform x1	-	-
No	Chr13.g37936	22	12	9	116	26	35	-2.25862	8.79e-05	0.00238328	PREDICTED: protein ASPARTIC PROTEASE IN GUARD CELL 1-like [Setaria italica]	[Eukaryotic aspartyl protease],[aspartic],[aspartic proteinase]	GO:0006508//proteolysis (Biological Process); GO:0030163//protein catabolic process (Biological Process); GO:0004190//aspartic-type endopeptidase activity (Cellular Component); aspartic proteinase nepenthesin-2-like	-	-
No	Chr13.g38104	1222	1439	1333	2133	2481	2736	-1.03715	8.87e-05	0.00239635	PREDICTED: RNA polymerase sigma factor sigE, chloroplastic/mitochondrial [Setaria italica]	[Sigma-70, region 4],[Sigma factors are initiation factors that promote the attachment of RNA polymerase to specific initiation sites and are then released (By similarity)],[RNA polymerase sigma factor]	GO:0006352//DNA-templated transcription, initiation (Biological Process); GO:0009637//response to blue light (Biological Process); GO:0009658//chloroplast organization (Biological Process); GO:0010207//photosystem II assembly (Biological Process); GO:0010264//myo-inositol hexakisphosphate biosynthetic process (Biological Process); GO:0045893//positive regulation of transcription, DNA-templated (B…	K03093|SIGMA70	http://www.genome.jp/dbget-bin/www_bget?ko:K03093
No	Chr3.g09652	227	287	272	432	529	627	-1.16053	8.88e-05	0.00239833	PREDICTED: uncharacterized protein LOC101774622 [Setaria italica]	[NA]	GO:0009658//chloroplast organization (Biological Process); GO:0045893//positive regulation of transcription, DNA-templated (Biological Process); GO:0071805//potassium ion transmembrane transport (Biological Process); GO:0005634//nucleus (Cellular Component); GO:0005739//mitochondrion (Cellular Component); GO:0016021//integral component of membrane (Cellular Component); GO:0003677//DNA binding (Ce…	-	-
No	Chr18.g47272	75	62	54	293	64	186	-1.64056	8.89e-05	0.00239977	Xyloglucan endotransglycosylase/hydrolase protein 8 [Dichanthelium oligosanthes]	[Xyloglucan endo-transglycosylase (XET) C-terminus],[xyloglucan endotransglycosylase hydrolase protein],[Xyloglucan endotransglucosylase hydrolase protein],[hydrolase family 16]	GO:0010411//xyloglucan metabolic process (Biological Process); GO:0042546//cell wall biogenesis (Biological Process); GO:0071555//cell wall organization (Biological Process); GO:0005618//cell wall (Cellular Component); GO:0048046//apoplast (Cellular Component); GO:0004553//hydrolase activity, hydrolyzing O-glycosyl compounds (Cellular Component); GO:0016762//xyloglucan:xyloglucosyl transferase ac…	K08235|E2.4.1.207	http://www.genome.jp/dbget-bin/www_bget?ko:K08235
No	Chr14.g38597	4	9	0	38	18	24	-2.82034	9.11e-05	0.00244423	PREDICTED: uncharacterized protein LOC101771982 [Setaria italica]	[NA]	GO:0016021//integral component of membrane (Cellular Component); uncharacterized protein loc103718967	-	-
No	Chr10.g30431	640	745	685	1103	1252	1402	-1.01835	9.14e-05	0.00244993	alpha-galactosidase isoform X1 [Sorghum bicolor]	[alpha-galactosidase],[Melibiase]	GO:0005975//carbohydrate metabolic process (Biological Process); GO:0009505//plant-type cell wall (Cellular Component); GO:0052692//raffinose alpha-galactosidase activity (Cellular Component); alpha-galactosidase 1-like	K07407|E3.2.1.22B, galA, rafA	http://www.genome.jp/dbget-bin/www_bget?ko:K07407
No	Chr5.g17218	5	22	16	182	35	51	-2.67489	9.18e-05	0.00245462	zinc finger protein ZAT8-like [Aegilops tauschii subsp. tauschii]	[Zinc finger protein],[ZnF_C2H2]	-	-	-
No	Chr2.g04246	167	197	165	292	337	345	-1.056	9.29e-05	0.00247586	acylphosphatase [Zea mays]	[acylphosphatase]	GO:0009536//plastid (Cellular Component); GO:0003998//acylphosphatase activity (Cellular Component); acylphosphatase	K01512|acyP	http://www.genome.jp/dbget-bin/www_bget?ko:K01512
Yes	Chr14.g40020	211	150	71	34	48	59	1.34492	9.6e-05	0.00254468	PREDICTED: gibberellin 2-beta-dioxygenase-like [Setaria italica]	[2OG-Fe(II) oxygenase superfamily],[oxidoreductase, 2OG-Fe(II) oxygenase family protein],[2OGFe(II) oxygenase]	GO:0009416//response to light stimulus (Biological Process); GO:0045487//gibberellin catabolic process (Biological Process); GO:0055114//oxidation-reduction process (Biological Process); GO:0005506//iron ion binding (Cellular Component); GO:0052634//C-19 gibberellin 2-beta-dioxygenase activity (Cellular Component); gibberellin 2-beta-dioxygenase-like	K04125|E1.14.11.13	http://www.genome.jp/dbget-bin/www_bget?ko:K04125
No	Chr13.g38164	98	77	46	28	12	33	1.40342	9.62e-05	0.00254681	PREDICTED: sm-like protein LSM8 [Setaria italica]	[N(alpha)-acetyltransferase 38, NatC auxiliary],[Sm],[N-alpha-acetyltransferase 38, NatC auxiliary]	GO:0000398//mRNA splicing, via spliceosome (Biological Process); GO:0046540//U4/U6 x U5 tri-snRNP complex (Cellular Component); GO:0003723//RNA binding (Cellular Component); sm-like protein lsm8	K12627|LSM8	http://www.genome.jp/dbget-bin/www_bget?ko:K12627
No	Chr5.g16889	358	259	175	744	275	507	-1.14235	9.65e-05	0.00254846	Allene oxide synthase 1, chloroplastic [Dichanthelium oligosanthes]	[Allene oxide synthase],[Cytochrome P450]	GO:0009611//response to wounding (Biological Process); GO:0009695//jasmonic acid biosynthetic process (Biological Process); GO:0009753//response to jasmonic acid (Biological Process); GO:0016125//sterol metabolic process (Biological Process); GO:0031408//oxylipin biosynthetic process (Biological Process); GO:0055114//oxidation-reduction process (Biological Process); GO:0005739//mitochondrion (Cel…	K01723|AOS	http://www.genome.jp/dbget-bin/www_bget?ko:K01723
No	Chr9.g26980	38	37	50	79	95	118	-1.37418	9.66e-05	0.00254846	PREDICTED: peptidyl-prolyl cis-trans isomerase [Setaria italica]	[peptidyl-prolyl cis-trans isomerase activity],[PPIases accelerate the folding of proteins (By similarity)],[PPIases accelerate the folding of proteins]	GO:0000413//protein peptidyl-prolyl isomerization (Biological Process); GO:0006457//protein folding (Biological Process); GO:0016021//integral component of membrane (Cellular Component); GO:0003755//peptidyl-prolyl cis-trans isomerase activity (Cellular Component); peptidyl-prolyl cis-trans isomerase	-	-
Yes	Chr8.g24161	92	57	64	28	25	23	1.2725	9.68e-05	0.00254846	PREDICTED: probable metal-nicotianamine transporter YSL12 [Oryza sativa Japonica Group]	[oligo-peptide transporter],[transporter],[OPT oligopeptide transporter protein]	GO:0055085//transmembrane transport (Biological Process); GO:0016021//integral component of membrane (Cellular Component); probable metal-nicotianamine transporter ysl12	-	-
No	Chr2.g04605	79	57	21	11	0	12	2.57321	9.7e-05	0.00255186	ABC transporter G family member 40 [Zea mays]	[(ABC) transporter],[Plant PDR ABC transporter associated]	GO:0016020//membrane (Cellular Component); GO:0016887//ATPase activity (Cellular Component); pleiotropic drug resistance protein 1	-	-
No	Chr15.g40614	23	19	19	46	41	51	-1.37102	9.82e-05	0.00257985	PREDICTED: xylanase inhibitor protein 1-like, partial [Oryza brachyantha]	[Glycosyl hydrolases family 18],[chitinase]	GO:0006032//chitin catabolic process (Biological Process); GO:0006952//defense response (Biological Process); GO:0045493//xylan catabolic process (Biological Process); GO:0005576//extracellular region (Cellular Component); GO:0004568//chitinase activity (Cellular Component); GO:0008061//chitin binding (Cellular Component); xylanase inhibitor protein 1-like	-	-
No	Chr9.g25573	135	294	206	538	451	560	-1.39446	9.86e-05	0.00258708	18.9 kDa heat shock protein [Dichanthelium oligosanthes]	[Hsp20/alpha crystallin family],[heat shock protein],[response to heat]	-	K13993|HSP20	http://www.genome.jp/dbget-bin/www_bget?ko:K13993
Yes	Chr2.g03932	60	53	36	14	17	12	1.56569	9.96e-05	0.00261003	PREDICTED: uncharacterized protein LOC101777703 [Setaria italica]	-	-	-	-
No	Chr20.g49435	102	136	137	242	277	282	-1.24116	9.99e-05	0.00261519	PREDICTED: mannose-6-phosphate isomerase 1-like [Setaria italica]	[mannose-6-phosphate isomerase]	GO:0005975//carbohydrate metabolic process (Biological Process); GO:0009298//GDP-mannose biosynthetic process (Biological Process); GO:0004476//mannose-6-phosphate isomerase activity (Cellular Component); GO:0008270//zinc ion binding (Cellular Component); mannose-6-phosphate isomerase	K01809|E5.3.1.8, manA	http://www.genome.jp/dbget-bin/www_bget?ko:K01809
Yes	Chr10.g32447	175	62	38	24	9	28	1.88409	0.000101408	0.00265282	hippocampus abundant transcript 1 protein [Sorghum bicolor]	[Major Facilitator Superfamily]	GO:0055085//transmembrane transport (Biological Process); GO:0016021//integral component of membrane (Cellular Component); GO:0005215//transporter activity (Cellular Component); hippocampus abundant transcript 1	-	-
Yes	Chr10.g32258	120	58	70	28	29	32	1.24422	0.000101732	0.00265679	surfeit locus protein 6 homolog [Sorghum bicolor]	[Surfeit locus protein 6],[surfeit locus protein]	-	-	-
Yes	Chr2.g06505	124	55	36	20	13	26	1.59405	0.000102172	0.00266604	PREDICTED: uncharacterized protein LOC101759878 [Setaria italica]	-	-	-	-
No	Chr1.g03195	13	3	8	44	19	29	-2.14972	0.000102509	0.00267259	PREDICTED: xyloglucan endotransglucosylase/hydrolase protein 22 [Oryza sativa Japonica Group]	[Xyloglucan endotransglucosylase hydrolase protein],[xyloglucan],[Xyloglucan],[hydrolase family 16]	GO:0010411//xyloglucan metabolic process (Biological Process); GO:0042546//cell wall biogenesis (Biological Process); GO:0071555//cell wall organization (Biological Process); GO:0005618//cell wall (Cellular Component); GO:0048046//apoplast (Cellular Component); GO:0004553//hydrolase activity, hydrolyzing O-glycosyl compounds (Cellular Component); GO:0016762//xyloglucan:xyloglucosyl transferase ac…	K08235|E2.4.1.207	http://www.genome.jp/dbget-bin/www_bget?ko:K08235
No	Chr13.g36235	14	12	11	35	25	41	-1.63069	0.000103514	0.00268747	hypothetical protein OsI_26265 [Oryza sativa Indica Group]	[alpha beta hydrolase fold-3 domain protein],[Carboxylesterase],[Carboxylesterase family]	-	-	-
Yes	Chr3.g09772	250	165	159	113	44	67	1.16941	0.000106047	0.0027486	hypothetical protein BAE44_0026119 [Dichanthelium oligosanthes]	[WRKY]	GO:0006355//regulation of transcription, DNA-templated (Biological Process); GO:0003700//transcription factor activity, sequence-specific DNA binding (Cellular Component); GO:0043565//sequence-specific DNA binding (Cellular Component); probable wrky transcription factor 49	-	-
No	Chr17.g44866	123	296	207	777	360	619	-1.55615	0.000107793	0.0027799	germin-like protein 8-14 [Aegilops tauschii subsp. tauschii]	[germin-like protein]	GO:0033609//oxalate metabolic process (Biological Process); GO:0005618//cell wall (Cellular Component); GO:0048046//apoplast (Cellular Component); GO:0030145//manganese ion binding (Cellular Component); GO:0045735//nutrient reservoir activity (Cellular Component); GO:0046564//oxalate decarboxylase activity (Cellular Component); germin-like protein 8-14	-	-
No	Chr20.g50226	36	33	21	78	43	67	-1.25376	0.0001155	0.00296383	PREDICTED: IQ domain-containing protein IQM3-like [Setaria italica]	[Inherit from euNOG: calmodulin-binding family],[calmodulin-binding family]	-	-	-
No	Chr6.g20653	969	862	703	2164	856	1621	-1.02346	0.000115651	0.00296525	PREDICTED: bifunctional epoxide hydrolase 2-like [Setaria italica]	[alpha/beta hydrolase fold],[epoxide hydrolase],[Hydrolase]	GO:0016787//hydrolase activity (Cellular Component); bifunctional epoxide hydrolase 2-like	-	-
No	Chr5.g16646	620	752	629	967	1293	1532	-1.08494	0.000116961	0.00298806	PREDICTED: thioredoxin-like protein AAED1, chloroplastic [Setaria italica]	[AhpC/TSA family],[family with sequence similarity 213, member]	GO:0009570//chloroplast stroma (Cellular Component); thioredoxin-like protein chloroplastic	-	-
No	Chr15.g40825	102	108	79	133	225	234	-1.24225	0.000116981	0.00298806	uncharacterized protein LOC8083789 [Sorghum bicolor]	[NA]	GO:0009536//plastid (Cellular Component); uncharacterized protein loc100276744	-	-
No	Chr3.g10382	110	193	68	349	195	340	-1.40314	0.000117023	0.00298806	hypothetical protein OsI_05248 [Oryza sativa Indica Group]	[calcium-binding protein],[calcium ion binding],[Calcium-binding protein],[Calcium binding protein]	GO:0005509//calcium ion binding (Cellular Component); calcium-binding protein cml19	K13448|CML	http://www.genome.jp/dbget-bin/www_bget?ko:K13448
No	Chr3.g09636	2	2	1	17	8	20	-3.34457	0.000117566	0.00299866	WRKY transcription factor WRKY24 isoform X2 [Sorghum bicolor]	[WRKY DNA -binding domain]	-	-	-
No	Chr10.g32685	6	9	9	25	41	27	-2.15483	0.000118841	0.00301951	PREDICTED: uncharacterized protein LOC101776254 [Setaria italica]	[NA]	-	-	-
No	Chr14.g40210	56	69	69	122	193	145	-1.43156	0.000120464	0.00305575	inactive protein RESTRICTED TEV MOVEMENT 2 [Sorghum bicolor]	[Hsp20/alpha crystallin family],[heat shock protein],[response to heat]	GO:0016021//integral component of membrane (Cellular Component); cell envelope integrity inner membrane protein	-	-
Yes	Chr17.g44515	236	153	107	39	52	91	1.21606	0.000120769	0.00306098	PREDICTED: nucleotide pyrophosphatase/phosphodiesterase-like [Setaria italica]	[Calcineurin-like phosphoesterase],[Hydrolyzes cAMP to 5'-AMP. Plays an important regulatory role in modulating the intracellular concentration of cAMP, thereby influencing cAMP-dependent processes (By similarity)],[Purple acid phosphatase],[inactive purple acid phosphatase]	GO:0016311//dephosphorylation (Biological Process); GO:0003993//acid phosphatase activity (Cellular Component); GO:0046872//metal ion binding (Cellular Component); inactive purple acid phosphatase 27	-	-
No	Chr2.g06549	66	65	70	124	101	150	-1.05135	0.000120965	0.00306101	PREDICTED: phosphosulfolactate synthase [Setaria italica]	[(2R)-phospho-3-sulfolactate synthase (ComA)],[Sulfonate biosynthesis enzyme],[phosphosulfolactate synthase activity]	GO:0006457//protein folding (Biological Process); GO:0009644//response to high light intensity (Biological Process); GO:0010286//heat acclimation (Biological Process); GO:0010608//posttranscriptional regulation of gene expression (Biological Process); GO:0042542//response to hydrogen peroxide (Biological Process); GO:0003824//catalytic activity (Cellular Component); phosphosulfolactate synthase	-	-
No	Chr11.g33421	68	28	27	9	5	14	1.89584	0.000122031	0.00308538	AAA-ATPase ASD, mitochondrial [Dichanthelium oligosanthes]	[ATPase 3],[AAA-type ATPase family protein],[Acts as a processive, ATP-dependent zinc metallopeptidase for both cytoplasmic and membrane proteins. Plays a role in the quality control of integral membrane proteins (By similarity)],[mitochondrial chaperone],[ATPase family associated with various cellular activities (AAA)]	GO:0051301//cell division (Biological Process); GO:0016021//integral component of membrane (Cellular Component); GO:0005524//ATP binding (Cellular Component); cell division protein aaa atpase family	-	-
No	Chr8.g24670	3900	5192	4453	7773	7934	9239	-1.02445	0.000122387	0.00309183	uncharacterized protein LOC100191739 [Zea mays]	[Enzyme of the cupin superfamily]	GO:0009507//chloroplast (Cellular Component); enzyme of the cupin superfamily	K06995|K06995	http://www.genome.jp/dbget-bin/www_bget?ko:K06995
No	Chr7.g21980	114	141	113	216	210	238	-1.01733	0.000123888	0.00312722	hypothetical protein SETIT_011238mg [Setaria italica]	[NA]	-	-	-
No	Chr2.g05420	151	101	82	274	122	199	-1.03214	0.000124779	0.00314201	hypothetical protein DCAR_007315 [Daucus carota subsp. sativus]	[receptor-like protein kinase],[Serine Threonine protein kinase],[Cysteine-rich receptor-like protein kinase],[STYKc]	GO:0006468//protein phosphorylation (Biological Process); GO:0006952//defense response (Biological Process); GO:0005886//plasma membrane (Cellular Component); GO:0009506//plasmodesma (Cellular Component); GO:0004674//protein serine/threonine kinase activity (Cellular Component); GO:0005524//ATP binding (Cellular Component); tpa: protein kinase superfamily protein	-	-
Yes	Chr6.g19438	95	59	63	31	25	25	1.20757	0.000127418	0.00320065	peamaclein [Sorghum bicolor]	[Gibberellin regulated protein]	-	-	-
No	Chr14.g38563	162	240	220	370	420	539	-1.2213	0.00012778	0.00320715	PREDICTED: phosphoenolpyruvate/phosphate translocator 3, chloroplastic-like [Setaria italica]	[Triose-phosphate Transporter family],[solute carrier family 35 member]	GO:0034219//carbohydrate transmembrane transport (Biological Process); GO:0035436//triose phosphate transmembrane transport (Biological Process); GO:0089722//phosphoenolpyruvate transmembrane transport (Biological Process); GO:0016021//integral component of membrane (Cellular Component); GO:0031969//chloroplast membrane (Cellular Component); GO:0015121//phosphoenolpyruvate:phosphate antiporter ac…	K15283|SLC35E1	http://www.genome.jp/dbget-bin/www_bget?ko:K15283
No	Chr9.g28534	102	102	108	148	284	275	-1.36821	0.0001283	0.00321759	Protein LHY, partial [Dichanthelium oligosanthes]	[Myb-like DNA-binding domain],[Myb transcription factor]	-	-	-
No	Chr16.g43723	32	36	41	74	89	87	-1.365	0.000131735	0.00328773	PREDICTED: probable protein S-acyltransferase 22 [Setaria italica]	[DHHC palmitoyltransferase],[S-acyltransferase At1g69420-like],[Zinc finger, DHHC-type containing]	GO:0009987//cellular process (Biological Process); GO:0071840//cellular component organization or biogenesis (Biological Process); GO:0016021//integral component of membrane (Cellular Component); GO:0008270//zinc ion binding (Cellular Component); GO:0019706//protein-cysteine S-palmitoyltransferase activity (Cellular Component); probable protein s-acyltransferase 22	-	-
Yes	Chr17.g44686	150	86	76	53	30	45	1.0634	0.000132136	0.00329415	PREDICTED: LOW QUALITY PROTEIN: probable WRKY transcription factor 2 [Setaria italica]	[WRKY transcription factor],[WRKY]	GO:0003677//DNA binding (Cellular Component); probable wrky transcription factor 2	-	-
No	Chr1.g02901	52	58	85	16	16	23	1.72236	0.000134423	0.00333868	premnaspirodiene oxygenase [Sorghum bicolor]	[Cytochrome p450],[cytochrome P450]	GO:0044550//secondary metabolite biosynthetic process (Biological Process); GO:0016020//membrane (Cellular Component); GO:0016709//oxidoreductase activity, acting on paired donors, with incorporation or reduction of molecular oxygen, NAD(P)H as one donor, and incorporation of one atom of oxygen (Cellular Component); GO:0046872//metal ion binding (Cellular Component); cytochrome p450	-	-
No	Chr7.g22880	528	1104	674	1478	1827	2115	-1.36688	0.000135051	0.00335158	flowering promoting factor-like 1 [Zea mays]	[positive regulation of flower development],[Inherit from euNOG: flowering promoting factor-like 1],[flowering promoting factor-like 1]	-	-	-
No	Chr19.g48102	1001	1454	1185	2151	2559	2507	-1.14232	0.000137324	0.0033971	PREDICTED: probable plastid-lipid-associated protein 6, chloroplastic [Setaria italica]	[harpin binding protein 1]	GO:0009658//chloroplast organization (Biological Process); GO:0010193//response to ozone (Biological Process); GO:0042742//defense response to bacterium (Biological Process); GO:0005634//nucleus (Cellular Component); GO:0005886//plasma membrane (Cellular Component); GO:0009535//chloroplast thylakoid membrane (Cellular Component); GO:0009941//chloroplast envelope (Cellular Component); GO:0010287//…	-	-
No	Chr3.g07545	88	105	84	145	166	209	-1.07661	0.000139362	0.00343379	protein brittle-1 [Zea mays]	[Mitochondrial substrate carrier family protein],[Mitochondrial carrier protein],[Solute carrier family 25],[mitochondrial substrate carrier family protein]	GO:0006412//translation (Biological Process); GO:0006810//transport (Biological Process); GO:0005739//mitochondrion (Cellular Component); GO:0016020//membrane (Cellular Component); GO:0003735//structural constituent of ribosome (Cellular Component); mitochondrial substrate carrier family protein b-like	-	-
No	Chr3.g10162	1708	2230	1981	3350	3343	4142	-1.01008	0.000141029	0.00346658	PREDICTED: thioredoxin F, chloroplastic-like [Setaria italica]	[Thioredoxin]	GO:0000103//sulfate assimilation (Biological Process); GO:0006457//protein folding (Biological Process); GO:0006662//glycerol ether metabolic process (Biological Process); GO:0009902//chloroplast relocation (Biological Process); GO:0010027//thylakoid membrane organization (Biological Process); GO:0015979//photosynthesis (Biological Process); GO:0016117//carotenoid biosynthetic process (Biological…	-	-
Yes	Chr20.g49557	144	77	74	48	30	41	1.08219	0.000141842	0.0034838	hypothetical protein BAE44_0021863 [Dichanthelium oligosanthes]	[NA]	-	-	-
Yes	Chr16.g42467	289	165	106	82	56	95	1.01769	0.000142652	0.00350091	PREDICTED: Fanconi anemia group D2 protein homolog [Setaria italica]	[Inherit from lilNOG: Fanconi anemia group D2 protein],[Fanconi anemia complementation group d2],[Fanconi anemia group D2 protein]	GO:0000723//telomere maintenance (Biological Process); GO:0006281//DNA repair (Biological Process); GO:0007127//meiosis I (Biological Process); GO:0033044//regulation of chromosome organization (Biological Process); GO:0045132//meiotic chromosome segregation (Biological Process); GO:0009507//chloroplast (Cellular Component); fanconi anemia group d2 protein homolog	K10891|FANCD2	http://www.genome.jp/dbget-bin/www_bget?ko:K10891
No	Chr5.g14312	231	206	167	269	389	382	-1.00258	0.000143268	0.00351182	uncharacterized protein LOC109741530 [Aegilops tauschii subsp. tauschii]	[ANK]	GO:0005739//mitochondrion (Cellular Component); uncharacterized protein loc9266870 isoform x1	-	-
Yes	Chr6.g18407	370	165	169	123	39	76	1.34142	0.000143913	0.00352069	PREDICTED: disease resistance protein RPS2-like [Setaria italica]	[NB-ARC domain],[leucine Rich Repeat],[resistance protein]	GO:0043531//ADP binding (Cellular Component); disease resistance protein rps5-like	-	-
Yes	Chr9.g27755	68	26	26	9	4	13	1.96507	0.000146309	0.00356522	PREDICTED: heat stress transcription factor A-3-like [Setaria italica]	[Heat stress transcription factor],[heat stress transcription factor],[HSF-type DNA-binding],[Transcription factor],[transcription factor]	GO:0006355//regulation of transcription, DNA-templated (Biological Process); GO:0005634//nucleus (Cellular Component); GO:0009536//plastid (Cellular Component); GO:0003700//transcription factor activity, sequence-specific DNA binding (Cellular Component); GO:0043565//sequence-specific DNA binding (Cellular Component); heat stress transcription factor a-3-like	K09419|HSFF	http://www.genome.jp/dbget-bin/www_bget?ko:K09419
No	Chr5.g15048	129	122	105	172	241	229	-1.05877	0.000150672	0.00365428	PREDICTED: geraniol 8-hydroxylase-like [Brachypodium distachyon]	[Cytochrome p450],[cytochrome P450],[Cytochrome P450 family protein, expressed]	GO:0044550//secondary metabolite biosynthetic process (Biological Process); GO:0055114//oxidation-reduction process (Biological Process); GO:0016020//membrane (Cellular Component); GO:0005506//iron ion binding (Cellular Component); GO:0016709//oxidoreductase activity, acting on paired donors, with incorporation or reduction of molecular oxygen, NAD(P)H as one donor, and incorporation of one atom …	-	-
No	Chr7.g22809	307	261	179	741	248	512	-1.17405	0.000151566	0.00367021	probable aldo-keto reductase 2 [Sorghum bicolor]	[Auxin-induced protein],[oxidoreductase activity],[auxin-induced protein],[Aldo keto reductase],[Potassium voltage-gated channel, shaker-related subfamily, beta member]	GO:0055114//oxidation-reduction process (Biological Process); GO:0016491//oxidoreductase activity (Cellular Component); probable aldo-keto reductase 2	-	-
No	Chr5.g17021	79	43	25	122	65	103	-1.22834	0.000151914	0.00367417	Glucan endo-1,3-beta-glucosidase 8 [Dichanthelium oligosanthes]	[X8 domain],[glucan endo-1-3-beta-glucosidase],[glucan endo-1,3-beta-glucosidase]	GO:0005975//carbohydrate metabolic process (Biological Process); GO:0016021//integral component of membrane (Cellular Component); GO:0046658//anchored component of plasma membrane (Cellular Component); GO:0004553//hydrolase activity, hydrolyzing O-glycosyl compounds (Cellular Component); GO:0030247//polysaccharide binding (Cellular Component); glucan endo- -beta-glucosidase 8	-	-
No	Chr18.g46108	145	107	34	26	12	35	1.73212	0.000153841	0.00370482	protein DMR6-LIKE OXYGENASE 2 [Zea mays]	[oxidoreductase, 2OG-Fe(II) oxygenase family protein],[2OGFe(II) oxygenase],[2OG-Fe(II) oxygenase superfamily],[2-oxoglutarate Fe(II)-dependent dioxygenase-like]	GO:0046872//metal ion binding (Cellular Component); GO:0051213//dioxygenase activity (Cellular Component); 2 -deoxymugineic-acid 2 -dioxygenase-like	-	-
No	Chr6.g19797	370	568	183	1654	463	1014	-1.62853	0.000154341	0.00370838	PREDICTED: putative linoleate 9S-lipoxygenase 3 [Setaria italica]	[Plant lipoxygenase may be involved in a number of diverse aspects of plant physiology including growth and development, pest resistance, and senescence or responses to wounding (By similarity)]	GO:0002215//defense response to nematode (Biological Process); GO:0031408//oxylipin biosynthetic process (Biological Process); GO:0050832//defense response to fungus (Biological Process); GO:0055114//oxidation-reduction process (Biological Process); GO:0016702//oxidoreductase activity, acting on single donors with incorporation of molecular oxygen, incorporation of two atoms of oxygen (Cellular C…	K15718|LOX1_5	http://www.genome.jp/dbget-bin/www_bget?ko:K15718
No	Chr8.g24112	75	59	40	17	19	24	1.31664	0.000155782	0.0037343	hypothetical protein SORBI_3006G158600 [Sorghum bicolor]	[Dehydrogenase],[KR domain],[Dehydrogenase reductase]	-	-	-
Yes	Chr13.g36596	245	113	105	72	40	74	1.07821	0.000157518	0.00377007	PREDICTED: zinc finger CCCH domain-containing protein 35-like [Setaria italica]	[zinc finger CCCH domain-containing protein],[Zinc finger C-x8-C-x5-C-x3-H type (and similar)]	GO:0009867//jasmonic acid mediated signaling pathway (Biological Process); GO:0010150//leaf senescence (Biological Process); GO:0005634//nucleus (Cellular Component); GO:0003676//nucleic acid binding (Cellular Component); GO:0008270//zinc ion binding (Cellular Component); nucleic acid binding protein	-	-
Yes	Chr8.g25350	3367	2044	1788	1441	452	882	1.1843	0.000159222	0.00380498	PREDICTED: achilleol B synthase [Brachypodium distachyon]	[Prenyltransferase and squalene oxidase repeat],[Squalene--hopene cyclase],[synthase]	GO:0005774//vacuolar membrane (Cellular Component); GO:0016021//integral component of membrane (Cellular Component); GO:0016866//intramolecular transferase activity (Cellular Component); achilleol b synthase-like	-	-
No	Chr2.g04405	55	135	141	239	417	399	-1.77414	0.000160547	0.00382777	unknown [Zea mays]	[NA]	-	-	-
No	Chr2.g04600	35	19	26	5	5	6	2.12008	0.000162783	0.00387512	uncharacterized protein LOC8072294 [Sorghum bicolor]	[Plant protein of unknown function]	GO:0016020//membrane (Cellular Component); uncharacterized protein loc100831828	-	-
No	Chr9.g25518	65	74	53	106	111	130	-1.04027	0.000168376	0.00398983	PREDICTED: ubiquitin-conjugating enzyme E2 28-like [Oryza brachyantha]	[ubiquitin-conjugating enzyme],[Ubiquitin-conjugating enzyme]	GO:0006511//ubiquitin-dependent protein catabolic process (Biological Process); GO:0016567//protein ubiquitination (Biological Process); GO:0004842//ubiquitin-protein transferase activity (Cellular Component); GO:0005524//ATP binding (Cellular Component); GO:0016874//ligase activity (Cellular Component); ubiquitin-conjugating enzyme e2 28-like	K06689|UBE2D_E, UBC4, UBC5	http://www.genome.jp/dbget-bin/www_bget?ko:K06689
No	Chr1.g03002	17	22	16	55	32	49	-1.46609	0.000170581	0.00402455	B-box zinc finger protein 32 [Zea mays]	[BBOX],[B-box zinc finger family protein],[zinc finger]	-	-	-
No	Chr13.g37215	444	503	486	707	882	1054	-1.0379	0.000173541	0.00407479	amino acid permease 3 isoform X1 [Sorghum bicolor]	[amino acid],[amino acid transport]	GO:0003333//amino acid transmembrane transport (Biological Process); GO:0005886//plasma membrane (Cellular Component); GO:0016021//integral component of membrane (Cellular Component); GO:0015171//amino acid transmembrane transporter activity (Cellular Component); amino acid carrier	-	-
No	Chr4.g13713	448	597	575	903	1027	1263	-1.11136	0.000175352	0.00410796	PREDICTED: PTI1-like tyrosine-protein kinase 1 isoform X2 [Setaria italica]	[STYKc],[receptor-like protein kinase],[Serine Threonine protein kinase],[serine threonine protein kinase]	GO:0018108//peptidyl-tyrosine phosphorylation (Biological Process); GO:0004674//protein serine/threonine kinase activity (Cellular Component); GO:0004713//protein tyrosine kinase activity (Cellular Component); GO:0005524//ATP binding (Cellular Component); pti1-like tyrosine-protein kinase 3	-	-
No	Chr2.g06409	2	3	2	13	16	16	-2.89064	0.000179193	0.00417895	hypothetical protein BAE44_0024898 [Dichanthelium oligosanthes]	[NA]	-	-	-
No	Chr5.g14946	290	348	350	510	820	747	-1.24178	0.000180909	0.0042158	protein SHORT HYPOCOTYL IN WHITE LIGHT 1 [Sorghum bicolor]	[expressed protein],[Inherit from lilNOG: expressed protein]	GO:0009536//plastid (Cellular Component); GO:0016021//integral component of membrane (Cellular Component); uncharacterized protein loc107014807	-	-
No	Chr12.g35307	39	27	35	69	92	65	-1.38644	0.00018183	0.00423407	putative pumilio-like protein 7, chloroplastic [Dichanthelium oligosanthes]	[Rna-binding protein],[pumilio homolog],[Pumilio-family RNA binding repeat],[Pumilio domain-containing protein C6G9.14],[RNA binding]	-	-	-
No	Chr2.g06624	32	39	27	61	68	75	-1.24768	0.000183027	0.00424599	PREDICTED: RING-H2 finger protein ATL43 [Brachypodium distachyon]	[RING-H2 finger protein],[finger protein],[Zinc finger, C3HC4 type (RING finger)],[zinc ion binding]	GO:0044267//cellular protein metabolic process (Biological Process); ring-h2 finger protein atl43	-	-
No	Chr10.g32726	212	61	72	38	20	42	1.5117	0.000188952	0.00436707	Aspartyl protease family protein [Dichanthelium oligosanthes]	[Eukaryotic aspartyl protease],[aspartic]	GO:0006508//proteolysis (Biological Process); GO:0030163//protein catabolic process (Biological Process); GO:0004190//aspartic-type endopeptidase activity (Cellular Component); aspartic proteinase nepenthesin-2	-	-
No	Chr4.g12750	153	193	166	322	307	306	-1.03094	0.000191931	0.00442929	PREDICTED: probable serine acetyltransferase 1 [Setaria italica]	[Serine acetyltransferase, N-terminal ],[serine acetyltransferase]	GO:0019344//cysteine biosynthetic process (Biological Process); GO:0005737//cytoplasm (Cellular Component); GO:0016746//transferase activity, transferring acyl groups (Cellular Component); probable serine acetyltransferase 1	K00640|cysE	http://www.genome.jp/dbget-bin/www_bget?ko:K00640
No	Chr17.g44709	1163	1471	1368	1746	4102	3702	-1.43502	0.000192893	0.00443696	PREDICTED: probable galactinol--sucrose galactosyltransferase 1 [Setaria italica]	[raffinose synthase],[Raffinose synthase protein Sip1],[Raffinose synthase or seed imbibition protein Sip1],[galactinol--sucrose galactosyltransferase],[Galactinol--sucrose galactosyltransferase]	GO:0047274//galactinol-sucrose galactosyltransferase activity (Cellular Component); probable galactinol--sucrose galactosyltransferase 1	K06617|E2.4.1.82	http://www.genome.jp/dbget-bin/www_bget?ko:K06617
No	Chr9.g28876	50	45	34	75	59	103	-1.05949	0.000195436	0.00447252	uncharacterized protein LOC103637801 [Zea mays]	[NA]	-	-	-
No	Chr10.g32397	58	42	40	160	51	110	-1.3574	0.000195538	0.00447252	HvCBF7 [Hordeum vulgare subsp. vulgare]	[Transcription factor],[transcription factor],[AP2]	GO:0006355//regulation of transcription, DNA-templated (Biological Process); GO:0005634//nucleus (Cellular Component); GO:0009536//plastid (Cellular Component); GO:0003677//DNA binding (Cellular Component); GO:0003700//transcription factor activity, sequence-specific DNA binding (Cellular Component); ethylene-responsive transcription factor erf039-like	-	-
Yes	Chr9.g26084	510	161	128	104	46	86	1.45616	0.000198652	0.0045337	PREDICTED: probable LRR receptor-like serine/threonine-protein kinase At1g53440 isoform X1 [Setaria italica]	[Di-glucose binding within endoplasmic reticulum],[leucine Rich Repeat],[LRR receptor-like serine threonine-protein kinase]	GO:0005975//carbohydrate metabolic process (Biological Process); GO:0006468//protein phosphorylation (Biological Process); GO:0016021//integral component of membrane (Cellular Component); GO:0004672//protein kinase activity (Cellular Component); GO:0005524//ATP binding (Cellular Component); probable lrr receptor-like serine threonine-protein kinase at1g53440 isoform x1	-	-
No	Chr16.g43988	6	14	2	74	15	34	-2.62511	0.000199197	0.00454277	cytochrome P450 709B2 [Sorghum bicolor]	[Cytochrome p450],[cytochrome P450]	GO:0055114//oxidation-reduction process (Biological Process); GO:0016021//integral component of membrane (Cellular Component); GO:0004497//monooxygenase activity (Cellular Component); GO:0005506//iron ion binding (Cellular Component); GO:0016705//oxidoreductase activity, acting on paired donors, with incorporation or reduction of molecular oxygen (Cellular Component); GO:0020037//heme binding (Ce…	-	-
No	Chr7.g21026	69	34	32	101	64	81	-1.10204	0.000202413	0.00460932	Protein DMR6-LIKE OXYGENASE 2 [Dichanthelium oligosanthes]	[oxidoreductase, 2OG-Fe(II) oxygenase family protein],[2OG-Fe(II) oxygenase superfamily],[2OGFe(II) oxygenase]	GO:0055114//oxidation-reduction process (Biological Process); GO:0046872//metal ion binding (Cellular Component); GO:0051213//dioxygenase activity (Cellular Component); flavonol synthase flavanone 3-hydroxylase	-	-
No	Chr16.g43932	85	144	123	270	274	242	-1.30121	0.000203539	0.00462817	hypothetical protein BAE44_0004041 [Dichanthelium oligosanthes]	[phytoene],[Flavin containing amine oxidoreductase],[Amine oxidase family protein]	GO:0005739//mitochondrion (Cellular Component); GO:0009507//chloroplast (Cellular Component); phytoene chloroplastic chromoplastic	-	-
No	Chr6.g18686	4	3	3	20	12	18	-2.51321	0.000204332	0.00464278	PREDICTED: F-box protein At5g49610-like [Setaria italica]	[NA]	-	-	-
Yes	Chr2.g06737	71	39	25	15	9	13	1.61354	0.000205929	0.0046722	PREDICTED: uncharacterized protein LOC101753935 [Setaria italica]	[Protein of unknown function (DUF581)]	-	-	-
No	Chr9.g29027	0	0	0	15	7	3	-5.69952	0.000206908	NA	ethylene-responsive transcription factor ERF109-like [Aegilops tauschii subsp. tauschii]	[AP2]	GO:0006351//transcription, DNA-templated (Biological Process); ethylene-responsive element binding protein 2	-	-
Yes	Chr16.g42819	217	90	72	49	38	47	1.21292	0.000210081	0.00475942	PREDICTED: putative inactive cadmium/zinc-transporting ATPase HMA3 [Setaria italica]	[E1-E2 ATPase],[p-type ATPase],[Copper-transporting ATPase]	GO:0030001//metal ion transport (Biological Process); GO:0098655//cation transmembrane transport (Biological Process); GO:0016021//integral component of membrane (Cellular Component); GO:0044464//cell part (Cellular Component); GO:0016787//hydrolase activity (Cellular Component); GO:0046915//transition metal ion transmembrane transporter activity (Cellular Component); GO:0072509//divalent inorgan…	K01534|zntA	http://www.genome.jp/dbget-bin/www_bget?ko:K01534
No	Chr13.g37774	7	3	2	33	12	16	-2.58182	0.000213179	0.00481552	PREDICTED: heat stress transcription factor A-4d-like [Setaria italica]	[heat stress transcription factor],[Transcription factor],[transcription factor]	GO:0006355//regulation of transcription, DNA-templated (Biological Process); GO:0005634//nucleus (Cellular Component); GO:0003700//transcription factor activity, sequence-specific DNA binding (Cellular Component); GO:0043565//sequence-specific DNA binding (Cellular Component); heat stress transcription factor a-4d-like	K09419|HSFF	http://www.genome.jp/dbget-bin/www_bget?ko:K09419
No	Chr9.g25428	410	796	660	1167	1512	1714	-1.35255	0.000213603	0.00481805	PREDICTED: thiosulfate sulfurtransferase 18-like [Setaria italica]	[Rhodanese domain protein],[Rhodanese-like domain],[Thiosulfate sulfurtransferase (Rhodanese)-like domain containing 1]	-	-	-
No	Chr5.g14233	114	204	180	361	373	387	-1.29393	0.000214662	0.0048349	PREDICTED: F-box protein PP2-A13 [Setaria italica]	[Inherit from strNOG: F-box protein],[F-box protein],[F-Box protein]	-	-	-
No	Chr6.g18032	60	51	37	68	109	117	-1.21864	0.000217063	0.0048642	alcohol dehydrogenase-like 7 [Sorghum bicolor]	[alcohol dehydrogenase],[Alcohol dehydrogenase GroES-like domain]	GO:0055114//oxidation-reduction process (Biological Process); GO:0008270//zinc ion binding (Cellular Component); GO:0016491//oxidoreductase activity (Cellular Component); alcohol dehydrogenase-like 7	K00121|frmA, ADH5, adhC	http://www.genome.jp/dbget-bin/www_bget?ko:K00121
No	Chr2.g05547	332	249	153	1240	190	706	-1.70589	0.000221961	0.00494887	protein TIFY 10c [Sorghum bicolor]	[Divergent CCT motif]	GO:0006950//response to stress (Biological Process); GO:0050794//regulation of cellular process (Biological Process); GO:0097659//nucleic acid-templated transcription (Biological Process); GO:0044424//intracellular part (Cellular Component); protein tify 10a	K13464|JAZ	http://www.genome.jp/dbget-bin/www_bget?ko:K13464
Yes	Chr10.g32784	227	114	57	54	31	39	1.3876	0.00022927	0.00507164	PREDICTED: aldehyde dehydrogenase family 2 member B7, mitochondrial-like [Setaria italica]	[Aldehyde dehydrogenase family],[Dehydrogenase],[Aldehyde dehydrogenase]	GO:0055114//oxidation-reduction process (Biological Process); GO:0005739//mitochondrion (Cellular Component); GO:0016021//integral component of membrane (Cellular Component); GO:0004029//aldehyde dehydrogenase (NAD) activity (Cellular Component); aldehyde dehydrogenase family 2 member mitochondrial	K00128|E1.2.1.3	http://www.genome.jp/dbget-bin/www_bget?ko:K00128
No	Chr10.g32662	28	17	21	54	47	43	-1.34241	0.000232921	0.00514504	RNA exonuclease 4 [Dichanthelium oligosanthes]	[DNA polymerase iii],[EXOIII],[EXOnuclease],[- C2H2 zinc finger protein],[exonuclease]	GO:0090305//nucleic acid phosphodiester bond hydrolysis (Biological Process); GO:0003676//nucleic acid binding (Cellular Component); GO:0004527//exonuclease activity (Cellular Component); GO:0046872//metal ion binding (Cellular Component); rna exonuclease 4	-	-
No	Chr12.g35433	14	14	15	64	27	35	-1.70435	0.000233323	0.00514657	predicted protein [Hordeum vulgare subsp. vulgare]	[S_TKc],[Cyclin-dependent kinase],[Cyclin-Dependent Kinase]	GO:0006468//protein phosphorylation (Biological Process); GO:0004674//protein serine/threonine kinase activity (Cellular Component); GO:0005524//ATP binding (Cellular Component); cyclin-dependent kinase f-2	K08818|CDC2L	http://www.genome.jp/dbget-bin/www_bget?ko:K08818
No	Chr10.g31440	117	73	50	30	22	40	1.15541	0.000236191	0.00518765	PREDICTED: nucleolin 2-like [Setaria italica]	[rRNA processing],[RNA recognition motif. (a.k.a. RRM, RBD, or RNP domain)],[Rna-binding protein],[Rna binding protein]	GO:0006364//rRNA processing (Biological Process); GO:0005730//nucleolus (Cellular Component); GO:0000166//nucleotide binding (Cellular Component); GO:0003723//RNA binding (Cellular Component); nucleolin 2-like	K11294|NCL, NSR1	http://www.genome.jp/dbget-bin/www_bget?ko:K11294
No	Chr19.g48610	30	27	23	126	31	72	-1.65787	0.000240875	0.0052681	hypothetical protein BAE44_0002894 [Dichanthelium oligosanthes]	[Dirigent-like protein]	GO:0009699//phenylpropanoid biosynthetic process (Biological Process); GO:0050790//regulation of catalytic activity (Biological Process); GO:0042349//guiding stereospecific synthesis activity (Cellular Component); dirigent protein 1-like	-	-
No	Chr15.g40589	113	73	75	104	186	229	-1.21604	0.000243191	0.00530749	hypothetical protein [Paspalum vaginatum]	[early light-inducible protein],[early light-induced protein]	GO:0009507//chloroplast (Cellular Component); GO:0016020//membrane (Cellular Component); early light-induced protein	-	-
No	Chr13.g36902	247	234	83	84	47	66	1.28565	0.000244476	0.00532803	PREDICTED: probable AMP deaminase [Setaria italica]	[Adenosine/AMP deaminase],[AMP deaminase],[adenosine monophosphate deaminase],[adenosine deaminase]	GO:0009737//response to abscisic acid (Biological Process); GO:0009793//embryo development ending in seed dormancy (Biological Process); GO:0032264//IMP salvage (Biological Process); GO:0005634//nucleus (Cellular Component); GO:0005829//cytosol (Cellular Component); GO:0031307//integral component of mitochondrial outer membrane (Cellular Component); GO:0003876//AMP deaminase activity (Cellular Co…	K01490|E3.5.4.6, AMPD	http://www.genome.jp/dbget-bin/www_bget?ko:K01490
Yes	Chr17.g44710	490	256	128	100	84	133	1.175	0.000245443	0.0053398	PREDICTED: BTB/POZ domain-containing protein At1g55760 [Setaria italica]	[BTB/POZ domain],[BTB POZ domain-containing protein],[C3-BTB2 - Bric-a-Brac, Tramtrack, Broad Complex BTB domain with C3 subfamily conserved sequence, expressed],[meprin and TRAF homology domain-containing protein MATH domain-containing protein]	-	K10523|SPOP	http://www.genome.jp/dbget-bin/www_bget?ko:K10523
No	Chr18.g47600	11	5	6	18	30	27	-2.02732	0.000245706	0.0053398	Aromatic-L-amino-acid decarboxylase [Dichanthelium oligosanthes]	[decarboxylase],[aromatic-L-amino-acid decarboxylase-like]	GO:0019752//carboxylic acid metabolic process (Biological Process); GO:0016829//lyase activity (Cellular Component); aromatic-l-amino-acid decarboxylase-like	K01592|E4.1.1.25	http://www.genome.jp/dbget-bin/www_bget?ko:K01592
No	Chr17.g45175	62	43	30	68	70	103	-1.05877	0.000248512	0.00539165	PREDICTED: L-gulonolactone oxidase 2-like [Brachypodium distachyon]	[FAD-binding and arabino-lactone oxidase domains containing protein],[FAD linked oxidase domain protein],[D-arabinono-1,4-lactone oxidase ]	GO:0055114//oxidation-reduction process (Biological Process); GO:0016020//membrane (Cellular Component); GO:0003885//D-arabinono-1,4-lactone oxidase activity (Cellular Component); GO:0050660//flavin adenine dinucleotide binding (Cellular Component); l-gulonolactone oxidase 2-like	-	-
No	Chr3.g10470	292	308	294	411	603	638	-1.06328	0.000255461	0.00551308	hypothetical protein SORBI_3003G443500, partial [Sorghum bicolor]	[Polyketide cyclase / dehydrase and lipid transport]	GO:0010239//chloroplast mRNA processing (Biological Process); GO:0031426//polycistronic mRNA processing (Biological Process); GO:0042644//chloroplast nucleoid (Cellular Component); uncharacterized protein loc4323848 isoform x1	-	-
No	Chr17.g45743	3429	5088	4076	7266	7318	8889	-1.03341	0.000257618	0.00554031	hypothetical protein SORBI_3007G052400 [Sorghum bicolor]	[PDZ],[NA]	GO:0009536//plastid (Cellular Component); GO:0016021//integral component of membrane (Cellular Component); GO:0005506//iron ion binding (Cellular Component); uncharacterized protein loc101784081	-	-
No	Chr9.g27554	1165	1531	1274	3151	1810	2349	-1.0077	0.000262156	0.00561449	PREDICTED: thaumatin-like protein 1b [Setaria italica]	[THN],[thaumatin-like protein]	GO:0006796//phosphate-containing compound metabolic process (Biological Process); thaumatin-like protein 1b	-	-
No	Chr4.g12905	305	413	290	480	678	766	-1.10453	0.000263988	0.00564591	PREDICTED: coiled-coil domain-containing protein 25-like [Setaria italica]	[Domain of unknown function (DUF814)],[Coiled-coil domain-containing protein]	-	-	-
No	Chr4.g13766	57	73	59	121	101	129	-1.05016	0.000264833	0.00565617	PREDICTED: uncharacterized protein LOC101762597 isoform X1 [Setaria italica]	[NA]	-	-	-
No	Chr3.g10161	1411	1640	1519	2192	2951	3163	-1.02623	0.000266384	0.00567754	PREDICTED: uncharacterized protein LOC101777054 [Setaria italica]	[Uncharacterized conserved protein (DUF2358)]	GO:0009507//chloroplast (Cellular Component); GO:0016021//integral component of membrane (Cellular Component); at1g65230-like partial	-	-
Yes	Chr9.g27765	130	75	53	37	16	40	1.2517	0.000271055	0.00574353	Os12g0632800 [Oryza sativa Japonica Group]	[receptor-like protein kinase],[Leucine rich repeat N-terminal domain],[leucine Rich Repeat]	GO:0016740//transferase activity (Cellular Component); receptor-like protein kinase haiku2	-	-
Yes	Chr13.g36474	223	146	109	93	39	70	1.03354	0.000271151	0.00574353	PREDICTED: GDSL esterase/lipase At1g09390-like [Setaria italica]	[GDSL-like Lipase/Acylhydrolase]	GO:0016021//integral component of membrane (Cellular Component); GO:0016788//hydrolase activity, acting on ester bonds (Cellular Component); gdsl esterase lipase at1g09390-like	-	-
No	Chr6.g18636	27	39	44	110	62	96	-1.38769	0.000271951	0.00575654	PREDICTED: mitogen-activated protein kinase kinase kinase ANP1-like [Setaria italica]	[mitogen-activated protein kinase kinase kinase],[Protein tyrosine kinase],[Mitogen-activated protein kinase kinase kinase],[STYKc]	GO:0016310//phosphorylation (Biological Process); GO:0000166//nucleotide binding (Cellular Component); GO:0004672//protein kinase activity (Cellular Component); mitogen-activated protein kinase kinase kinase anp1-like	-	-
No	Chr10.g30248	24	25	26	56	55	53	-1.31123	0.000274693	0.00579872	Galactoside 2-alpha-L-fucosyltransferase [Dichanthelium oligosanthes]	[Xyloglucan fucosyltransferase]	GO:0009832//plant-type cell wall biogenesis (Biological Process); GO:0009969//xyloglucan biosynthetic process (Biological Process); GO:0005794//Golgi apparatus (Cellular Component); GO:0016020//membrane (Cellular Component); GO:0008417//fucosyltransferase activity (Cellular Component); galactoside 2-alpha-l-fucosyltransferase	K13681|FUT	http://www.genome.jp/dbget-bin/www_bget?ko:K13681
Yes	Chr19.g47838	76	52	43	23	18	23	1.20242	0.000280376	0.00589056	DEAD-box ATP-dependent RNA helicase 40-like [Zea mays]	[purine NTP-dependent helicase activity],[WW domain],[ATP-dependent RNA helicase],[(RNA) helicase],[RNA helicase]	GO:0010501//RNA secondary structure unwinding (Biological Process); GO:0016042//lipid catabolic process (Biological Process); GO:0005739//mitochondrion (Cellular Component); GO:0005773//vacuole (Cellular Component); GO:0016020//membrane (Cellular Component); GO:0003676//nucleic acid binding (Cellular Component); GO:0004004//ATP-dependent RNA helicase activity (Cellular Component); GO:0004620//pho…	K12823|DDX5, DBP2	http://www.genome.jp/dbget-bin/www_bget?ko:K12823
No	Chr4.g12441	186	117	82	382	128	254	-1.19515	0.000284048	0.0059435	fasciclin-like arabinogalactan protein 11 [Sorghum bicolor]	[fasciclin-like arabinogalactan protein],[Fasciclin domain],[FAS1]	GO:0016020//membrane (Cellular Component); fasciclin-like arabinogalactan protein 11	-	-
No	Chr6.g17855	1227	2067	1750	3132	3415	3871	-1.17018	0.000285933	0.00597796	Sulfate transporter 3.1 [Dichanthelium oligosanthes]	[sulfate transporter],[STAS domain],[solute carrier family 26]	GO:1902358//sulfate transmembrane transport (Biological Process); GO:0005887//integral component of plasma membrane (Cellular Component); GO:0009507//chloroplast (Cellular Component); GO:0008271//secondary active sulfate transmembrane transporter activity (Cellular Component); sulfate transporter -like	K17471|SULTR3	http://www.genome.jp/dbget-bin/www_bget?ko:K17471
No	Chr15.g42201	93	171	146	316	326	289	-1.31703	0.000292017	0.00607738	PREDICTED: omega-3 fatty acid desaturase, chloroplastic-like [Brachypodium distachyon]	[Fatty acid desaturase],[linoleoyl-CoA desaturase activity],[Omega-3 fatty acid desaturase]	GO:0006636//unsaturated fatty acid biosynthetic process (Biological Process); GO:0055114//oxidation-reduction process (Biological Process); GO:0005739//mitochondrion (Cellular Component); GO:0016021//integral component of membrane (Cellular Component); GO:0031969//chloroplast membrane (Cellular Component); GO:0016717//oxidoreductase activity, acting on paired donors, with oxidation of a pair of d…	K10257|FAD8, desB	http://www.genome.jp/dbget-bin/www_bget?ko:K10257
No	Chr9.g27275	125	261	187	411	394	487	-1.28676	0.00029326	0.00609504	hypothetical protein SETIT_038863mg [Setaria italica]	[Universal stress protein family],[Universal stress protein]	-	-	-
Yes	Chr10.g30690	81	10	8	2	2	3	3.3929	0.000296884	0.00615795	PREDICTED: uncharacterized protein LOC101765424 [Setaria italica]	[Replication factor-A C terminal domain],[Inherit from strNOG: Replication factor-A C terminal domain]	GO:0010411//xyloglucan metabolic process (Biological Process); GO:0042546//cell wall biogenesis (Biological Process); GO:0071555//cell wall organization (Biological Process); GO:0005618//cell wall (Cellular Component); GO:0048046//apoplast (Cellular Component); GO:0004553//hydrolase activity, hydrolyzing O-glycosyl compounds (Cellular Component); GO:0016762//xyloglucan:xyloglucosyl transferase ac…	K08235|E2.4.1.207	http://www.genome.jp/dbget-bin/www_bget?ko:K08235
No	Chr1.g00674	232	88	38	568	122	358	-1.84099	0.000298026	0.0061775	PREDICTED: protein EXORDIUM-like 1 [Setaria italica]	[phosphate-induced protein 1 conserved region domain containing protein, expressed],[Phosphate-induced protein 1 conserved region]	-	-	-
Yes	Chr9.g25457	207	165	155	107	38	72	1.12291	0.000299332	0.0061941	putative receptor-like protein kinase [Dichanthelium oligosanthes]	[receptor-like protein kinase],[Serine Threonine protein kinase],[STYKc]	GO:0006468//protein phosphorylation (Biological Process); GO:0004674//protein serine/threonine kinase activity (Cellular Component); GO:0005524//ATP binding (Cellular Component); probable receptor-like protein kinase at1g33260	-	-
No	Chr1.g00256	10	29	10	34	71	70	-2.01746	0.000299427	0.0061941	early nodulin-93 [Sorghum bicolor]	[early nodulin]	GO:0016021//integral component of membrane (Cellular Component); early nodulin 93	-	-
No	Chr9.g25482	113	63	65	28	27	42	1.09662	0.000304718	0.00628526	hypothetical protein BAE44_0013549 [Dichanthelium oligosanthes]	[NIN1 RPN12 binding protein 1 homolog (S. cerevisiae)],[RNA-binding protein],[Nin one binding (NOB1) Zn-ribbon like]	GO:0000469//cleavage involved in rRNA processing (Biological Process); GO:0009553//embryo sac development (Biological Process); GO:0009555//pollen development (Biological Process); GO:0030490//maturation of SSU-rRNA (Biological Process); GO:0090502//RNA phosphodiester bond hydrolysis, endonucleolytic (Biological Process); GO:0005737//cytoplasm (Cellular Component); GO:0030688//preribosome, small …	K11883|NOB1	http://www.genome.jp/dbget-bin/www_bget?ko:K11883
[truncated: 1,278 more rows]
