# Supplementary material for: Whole transcriptome analysis resulted in the identification of Chinese sprangletop (Leptochloa chinensis) genes involved in cyhalofop-butyl tolerance
Source: BMC Genomics. 2021 Jul 9;22:521. doi: 10.1186/s12864-021-07856-z (PMC8268407; doi:10.1186/s12864-021-07856-z)
Supplement: Supplementary file 6 — Additional file 6. The differentially expressed gene list between TE and TC. [file 12864_2021_7856_MOESM6_ESM.xls]

## Sheet: Additional file6
The differentially expressed gene list between TE and TC
Exclusively	Gene_ID	TE-1	TE-2	TE-3	TC-1	TC-2	TC-3	log2FoldChange	Pvalue	padj	description	eggclass_anno	GO_anno	KEGG_entry	KEGG_url
No	Chr3.g07798	208	181	214	663	890	671	-1.91863	3.84e-29	1.29e-24	protein ANTAGONIST OF LIKE HETEROCHROMATIN PROTEIN 1 [Sorghum bicolor]	[transposon protein],[Inherit from KOG: transposon protein]	-	-	-
No	Chr4.g11456	414	352	426	1000	1334	1185	-1.60052	1.02e-25	1.72e-21	protein ANTAGONIST OF LIKE HETEROCHROMATIN PROTEIN 1 [Sorghum bicolor]	[transposon protein],[Inherit from KOG: transposon protein]	-	-	-
No	Chr2.g05565	1441	1388	1675	556	731	622	1.1988	3.24e-19	3.62e-15	oryzain gamma chain precursor, partial [Oryza sativa Indica Group]	[cysteine-type peptidase activity],[cathepsin],[Thiol protease],[thiol protease]	GO:0006955//immune response (Biological Process); GO:0051603//proteolysis involved in cellular protein catabolic process (Biological Process); GO:0005615//extracellular space (Cellular Component); GO:0005764//lysosome (Cellular Component); GO:0004197//cysteine-type endopeptidase activity (Cellular Component); oryzain gamma chain	K01366|CTSH	http://www.genome.jp/dbget-bin/www_bget?ko:K01366
Yes	Chr6.g20187	496	416	450	116	151	127	1.75706	2.22e-18	1.86e-14	cytochrome P450 [Cynodon dactylon]	[Cytochrome p450],[cytochrome P450],[Cytochrome P450]	GO:0044550//secondary metabolite biosynthetic process (Biological Process); GO:0016020//membrane (Cellular Component); GO:0016709//oxidoreductase activity, acting on paired donors, with incorporation or reduction of molecular oxygen, NAD(P)H as one donor, and incorporation of one atom of oxygen (Cellular Component); GO:0046872//metal ion binding (Cellular Component); cytochrome p450	-	-
Yes	Chr10.g30738	713	738	788	252	269	233	1.5307	3.59e-18	2.4e-14	PREDICTED: putative glucuronosyltransferase PGSIP7 [Setaria italica]	[Glycosyl transferase family 8],[glycosyl transferase 8 domain containing protein],[glycogenin],[Glycosyl Transferase]	GO:0016021//integral component of membrane (Cellular Component); GO:0008466//glycogenin glucosyltransferase activity (Cellular Component); glucuronosyltransferase pgsip8	-	-
No	Chr7.g20933	965	931	1149	292	438	282	1.55643	1.9e-16	1.06e-12	PREDICTED: stem-specific protein TSJT1 [Oryza brachyantha]	[Stem-specific protein],[Pfam:DUF3711]	GO:0006529//asparagine biosynthetic process (Biological Process); GO:0006541//glutamine metabolic process (Biological Process); GO:0005829//cytosol (Cellular Component); GO:0004066//asparagine synthase (glutamine-hydrolyzing) activity (Cellular Component); GO:0042803//protein homodimerization activity (Cellular Component); stem-specific protein tsjt1	-	-
No	Chr6.g18680	47	31	47	176	250	160	-2.26965	3.07e-16	1.37e-12	PR10 [Saccharum arundinaceum]	[Pathogenesis-related protein]	GO:0006952//defense response (Biological Process); GO:0009607//response to biotic stimulus (Biological Process); GO:0009738//abscisic acid-activated signaling pathway (Biological Process); GO:0043086//negative regulation of catalytic activity (Biological Process); GO:0080163//regulation of protein serine/threonine phosphatase activity (Biological Process); GO:0005634//nucleus (Cellular Component)…	-	-
No	Chr14.g39380	281	279	375	871	817	820	-1.48409	3.26e-16	1.37e-12	PREDICTED: uncharacterized acetyltransferase At3g50280-like [Setaria italica]	[transferase) family],[Transferase family],[BAHD acyltransferase],[transferase family]	GO:0016740//transferase activity (Cellular Component); uncharacterized acetyltransferase at3g50280	-	-
No	Chr5.g15350	76	48	66	238	259	209	-1.94206	6.8e-15	2.53e-11	PREDICTED: pathogenesis-related protein 1-like [Setaria italica]	[Pathogenesis-related protein]	GO:0006952//defense response (Biological Process); GO:0009607//response to biotic stimulus (Biological Process); GO:0009738//abscisic acid-activated signaling pathway (Biological Process); GO:0043086//negative regulation of catalytic activity (Biological Process); GO:0080163//regulation of protein serine/threonine phosphatase activity (Biological Process); GO:0005634//nucleus (Cellular Component)…	-	-
No	Chr2.g05566	416	361	481	59	130	100	2.0926	9.75e-15	3.27e-11	PREDICTED: protein GAMETE EXPRESSED 1-like [Setaria italica]	[NA]	GO:0009553//embryo sac development (Biological Process); GO:0009555//pollen development (Biological Process); GO:0009790//embryo development (Biological Process); GO:0015969//guanosine tetraphosphate metabolic process (Biological Process); GO:0005886//plasma membrane (Cellular Component); GO:0016021//integral component of membrane (Cellular Component); GO:0042802//identical protein binding (Cellu…	-	-
No	Chr20.g50370	129	116	217	0	2	0	7.78763	4.64e-13	1.41e-09	type 1 non-specific lipid transfer protein precursor [Triticum aestivum]	-	GO:0006869//lipid transport (Biological Process); GO:0006952//defense response (Biological Process); GO:0008289//lipid binding (Cellular Component); type 1 non specific lipid transfer protein precursor	-	-
No	Chr5.g15332	674	501	566	190	206	149	1.63789	1.67e-12	4.66e-09	Abscisic acid receptor PYL5 [Dichanthelium oligosanthes]	[Pathogenesis-related protein Bet v I family],[abscisic acid receptor]	GO:0009738//abscisic acid-activated signaling pathway (Biological Process); GO:0043086//negative regulation of catalytic activity (Biological Process); GO:0080163//regulation of protein serine/threonine phosphatase activity (Biological Process); GO:0005634//nucleus (Cellular Component); GO:0005737//cytoplasm (Cellular Component); GO:0004864//protein phosphatase inhibitor activity (Cellular Compon…	K14496|PYL	http://www.genome.jp/dbget-bin/www_bget?ko:K14496
No	Chr18.g47388	246	208	183	1097	821	1688	-2.54836	2.88e-12	7.42e-09	(+)-larreatricin hydroxylase, chloroplastic [Dichanthelium oligosanthes]	[Polyphenol oxidase middle domain],[tyrosinase],[Protein of unknown function (DUF_B2219)]	GO:0008152//metabolic process (Biological Process); GO:0016491//oxidoreductase activity (Cellular Component); polyphenol oxidase chloroplastic-like	-	-
Yes	Chr2.g05078	326	256	352	42	87	89	2.062	5.96e-12	1.43e-08	PREDICTED: dehydration-responsive element-binding protein 1A-like [Setaria italica]	[Transcriptional activator that binds specifically to the DNA sequence 5'- AG CCGAC-3'. Binding to the C-repeat DRE element mediates high salinity- and dehydration-inducible transcription. Confers resistance to high salt, cold and drought stress (By similarity)]	GO:0043231//intracellular membrane-bounded organelle (Cellular Component); dehydration-responsive element-binding protein 1a-like	-	-
No	Chr2.g03949	50	62	58	260	192	267	-2.13349	8.19e-12	1.83e-08	Anthocyanin regulatory C1 protein [Dichanthelium oligosanthes]	[Myb protein],[Myblike DNAbinding domain containing protein],[myb protein]	-	K09422|MYBP	http://www.genome.jp/dbget-bin/www_bget?ko:K09422
No	Chr9.g26706	341	312	407	91	160	120	1.47985	1.04e-11	2.17e-08	PREDICTED: putative glucuronosyltransferase PGSIP7 [Setaria italica]	[Glycosyl transferase family 8],[glycosyl transferase 8 domain containing protein],[glycogenin],[Glycosyl Transferase]	GO:0016021//integral component of membrane (Cellular Component); GO:0008466//glycogenin glucosyltransferase activity (Cellular Component); glucuronosyltransferase pgsip8	-	-
No	Chr2.g04209	1041	899	1075	1762	2238	2296	-1.10365	1.39e-11	2.74e-08	Nudix hydrolase 21, chloroplastic [Dichanthelium oligosanthes]	[NUDIX domain],[nudix (nucleoside diphosphate linked moiety X)-type motif],[Nudix hydrolase]	GO:0005739//mitochondrion (Cellular Component); nudix hydrolase 4	-	-
No	Chr6.g17590	339	371	407	121	163	152	1.32133	2.16e-11	4.03e-08	hypothetical protein BAE44_0022491 [Dichanthelium oligosanthes]	[PPR repeat],[Pentatricopeptide repeat-containing protein]	GO:0005739//mitochondrion (Cellular Component); GO:0044425//membrane part (Cellular Component); pentatricopeptide repeat-containing protein mitochondrial-like	-	-
No	Chr5.g15349	43	53	54	131	185	155	-1.68356	5.19e-11	8.86e-08	PR10 [Saccharum arundinaceum]	[Pathogenesis-related protein]	GO:0006952//defense response (Biological Process); GO:0009607//response to biotic stimulus (Biological Process); GO:0009738//abscisic acid-activated signaling pathway (Biological Process); GO:0043086//negative regulation of catalytic activity (Biological Process); GO:0080163//regulation of protein serine/threonine phosphatase activity (Biological Process); GO:0005634//nucleus (Cellular Component)…	-	-
Yes	Chr8.g23486	218	161	251	27	58	58	2.09544	5.31e-11	8.86e-08	hypothetical protein BAE44_0009449 [Dichanthelium oligosanthes]	-	-	-	-
No	Chr9.g29317	82	43	124	0	6	1	5.10105	5.81e-11	8.86e-08	PREDICTED: GDSL esterase/lipase At5g33370-like [Setaria italica]	[GDSL-like Lipase/Acylhydrolase]	GO:0052889//9,9'-di-cis-zeta-carotene desaturation to 7,9,7',9'-tetra-cis-lycopene (Biological Process); GO:0055114//oxidation-reduction process (Biological Process); GO:0016021//integral component of membrane (Cellular Component); GO:0016788//hydrolase activity, acting on ester bonds (Cellular Component); GO:0052886//9,9'-dicis-carotene:quinone oxidoreductase activity (Cellular Component); GO:00…	-	-
Yes	Chr6.g20188	3905	3339	3670	1571	1450	1252	1.30741	6.03e-11	8.86e-08	cytochrome P450 [Cynodon dactylon]	[Cytochrome p450],[cytochrome P450],[Cytochrome P450]	GO:0042343//indole glucosinolate metabolic process (Biological Process); GO:0044550//secondary metabolite biosynthetic process (Biological Process); GO:0055114//oxidation-reduction process (Biological Process); GO:0098542//defense response to other organism (Biological Process); GO:0016021//integral component of membrane (Cellular Component); GO:0005506//iron ion binding (Cellular Component); GO:…	-	-
No	Chr5.g15681	1855	1889	2334	379	832	414	1.88918	6.08e-11	8.86e-08	universal stress protein PHOS34 [Zea mays]	[Universal stress protein family],[Universal stress protein]	GO:0006950//response to stress (Biological Process); universal stress protein a-like protein	-	-
No	Chr5.g15305	498	446	521	908	1365	1419	-1.36863	1.08e-10	1.5e-07	PREDICTED: probable protein phosphatase 2C 32 [Brachypodium distachyon]	[PP2C_SIG],[phosphatase 2C],[Phosphatase],[PHOsphatase]	GO:0006470//protein dephosphorylation (Biological Process); GO:0009536//plastid (Cellular Component); GO:0016021//integral component of membrane (Cellular Component); GO:0004722//protein serine/threonine phosphatase activity (Cellular Component); GO:0046872//metal ion binding (Cellular Component); probable protein phosphatase 2c 32	K17506|PPM1L, PP2CE	http://www.genome.jp/dbget-bin/www_bget?ko:K17506
Yes	Chr1.g01460	1016	1110	1163	358	496	501	1.24745	3.22e-10	4.32e-07	PREDICTED: HMG1/2-like protein [Oryza brachyantha]	[high mobility group],[HMG (high mobility group) box],[High mobility group],[HMG1 2-like protein]	GO:0016021//integral component of membrane (Cellular Component); hmg1 2-like protein	-	-
Yes	Chr6.g18664	399	368	404	110	150	168	1.4159	3.49e-10	4.5e-07	Abscisic acid receptor PYL5 [Dichanthelium oligosanthes]	[Pathogenesis-related protein Bet v I family],[abscisic acid receptor]	GO:0009738//abscisic acid-activated signaling pathway (Biological Process); GO:0080163//regulation of protein serine/threonine phosphatase activity (Biological Process); GO:0005634//nucleus (Cellular Component); GO:0005737//cytoplasm (Cellular Component); GO:0004864//protein phosphatase inhibitor activity (Cellular Component); GO:0004872//receptor activity (Cellular Component); GO:0010427//abscis…	K14496|PYL	http://www.genome.jp/dbget-bin/www_bget?ko:K14496
No	Chr1.g00155	6294	6079	6444	2846	2621	2777	1.14445	4.08e-10	5.07e-07	hypothetical protein [Zoysia matrella]	[Histone H1],[linker histone H1 and H5 family],[histone h1]	GO:0006334//nucleosome assembly (Biological Process); GO:0000786//nucleosome (Cellular Component); GO:0005634//nucleus (Cellular Component); GO:0003677//DNA binding (Cellular Component); histone h1	K11275|H1_5	http://www.genome.jp/dbget-bin/www_bget?ko:K11275
Yes	Chr3.g08072	397	299	411	139	134	155	1.31355	4.67e-10	5.59e-07	PREDICTED: glutathione S-transferase 4-like [Setaria italica]	[glutathione S-transferase],[glutathione s-transferase],[glutathione Stransferase]	GO:0006749//glutathione metabolic process (Biological Process); GO:0005737//cytoplasm (Cellular Component); GO:0004364//glutathione transferase activity (Cellular Component); glutathione s-transferase 4-like	K00799|GST, gst	http://www.genome.jp/dbget-bin/www_bget?ko:K00799
No	Chr2.g06799	366	292	360	1622	897	1254	-1.96499	5.55e-10	6.42e-07	PREDICTED: uncharacterized protein LOC101785788 [Setaria italica]	[Myb-like DNA-binding domain],[Transcription factor]	GO:0006351//transcription, DNA-templated (Biological Process); myb transcription factor	-	-
No	Chr3.g10382	317	203	238	738	668	743	-1.55338	1.21e-09	1.26e-06	hypothetical protein OsI_05248 [Oryza sativa Indica Group]	[calcium-binding protein],[calcium ion binding],[Calcium-binding protein],[Calcium binding protein]	GO:0005509//calcium ion binding (Cellular Component); calcium-binding protein cml19	K13448|CML	http://www.genome.jp/dbget-bin/www_bget?ko:K13448
No	Chr9.g27116	67	80	95	223	215	194	-1.43751	1.6e-09	1.63e-06	Agmatine coumaroyltransferase-1 [Dichanthelium oligosanthes]	[hydroxycinnamoyl-Coenzyme A shikimate quinate hydroxycinnamoyltransferase-like],[Transferase family]	GO:0016747//transferase activity, transferring acyl groups other than amino-acyl groups (Cellular Component); agmatine coumaroyltransferase-1-like	-	-
No	Chr8.g24435	621	685	730	296	246	253	1.30641	3.68e-09	3.62e-06	hypothetical protein SETIT_009328mg [Setaria italica]	[raffinose synthase],[Raffinose synthase or seed imbibition protein Sip1]	GO:0005739//mitochondrion (Cellular Component); GO:0003824//catalytic activity (Cellular Component); probable galactinol--sucrose galactosyltransferase 2	-	-
No	Chr3.g08379	112	106	135	229	258	280	-1.17042	6.47e-09	6e-06	S-type anion channel SLAH3 [Dichanthelium oligosanthes]	[C4-dicarboxylate transporter malic acid transport protein],[Pfam:C4dic_mal_tran],[C4-dicarboxylate transporter malic acid transport protein, expressed]	GO:0006873//cellular ion homeostasis (Biological Process); GO:1903959//regulation of anion transmembrane transport (Biological Process); GO:0005739//mitochondrion (Cellular Component); GO:0016021//integral component of membrane (Cellular Component); GO:0008308//voltage-gated anion channel activity (Cellular Component); s-type anion channel slah2-like	-	-
No	Chr8.g24039	292	276	323	691	595	729	-1.23365	6.59e-09	6e-06	PREDICTED: homeobox-leucine zipper protein HOX22-like [Setaria italica]	[homeobox-leucine zipper protein],[transcription regulatory region sequence-specific DNA binding]	GO:0006351//transcription, DNA-templated (Biological Process); GO:0003677//DNA binding (Cellular Component); homeobox-leucine zipper protein hox22-like	-	-
Yes	Chr1.g01659	41	34	41	4	3	2	3.64182	6.63e-09	6e-06	PREDICTED: crocetin glucosyltransferase 2-like [Setaria italica]	[UDP-glucoronosyl and UDP-glucosyl transferase],[UDP-Glycosyltransferase],[Transferase]	GO:0009813//flavonoid biosynthetic process (Biological Process); GO:0052696//flavonoid glucuronidation (Biological Process); GO:0043231//intracellular membrane-bounded organelle (Cellular Component); GO:0080043//quercetin 3-O-glucosyltransferase activity (Cellular Component); GO:0080044//quercetin 7-O-glucosyltransferase activity (Cellular Component); udp-glucose:salicylic acid glucosyltransferase	K13691|SGT1	http://www.genome.jp/dbget-bin/www_bget?ko:K13691
Yes	Chr5.g15810	214	206	224	74	100	92	1.24068	7.33e-09	6.34e-06	E3 ubiquitin-protein ligase EL5 [Zea mays]	[Zinc finger, C3HC4 type (RING finger)],[finger protein],[zinc ion binding]	-	-	-
No	Chr13.g36294	1805	1595	1737	3673	3345	3831	-1.12707	7.38e-09	6.34e-06	zinc finger CCCH domain-containing protein 33 [Sorghum bicolor]	[zinc finger CCCH domain-containing protein],[Zinc finger C-x8-C-x5-C-x3-H type (and similar)]	GO:0005488//binding (Cellular Component); zinc finger ccch domain-containing protein 33-like	-	-
Yes	Chr15.g40621	484	504	604	177	289	236	1.14842	9.92e-09	8.11e-06	histone H1 [Sorghum bicolor]	[histone h1],[linker histone H1 and H5 family],[Histone H1]	GO:0006334//nucleosome assembly (Biological Process); GO:0000786//nucleosome (Cellular Component); GO:0005634//nucleus (Cellular Component); GO:0003677//DNA binding (Cellular Component); histone h1	K11275|H1_5	http://www.genome.jp/dbget-bin/www_bget?ko:K11275
No	Chr8.g24434	99	98	127	26	23	37	1.85463	1.09e-08	8.72e-06	hypothetical protein SETIT_009328mg [Setaria italica]	[raffinose synthase],[Raffinose synthase or seed imbibition protein Sip1]	GO:0003824//catalytic activity (Cellular Component); probable galactinol--sucrose galactosyltransferase 2	-	-
No	Chr5.g14299	4329	4295	4559	1774	1977	2314	1.07929	1.33e-08	1.03e-05	CBL-interacting protein kinase 9 [Dichanthelium oligosanthes]	[Serine Threonine protein kinase],[serine threonine-protein kinase],[cbl-interacting protein kinase],[CBL-interacting protein kinase],[Cbl-interacting protein kinase]	GO:0006468//protein phosphorylation (Biological Process); GO:0007165//signal transduction (Biological Process); GO:0004674//protein serine/threonine kinase activity (Cellular Component); GO:0005524//ATP binding (Cellular Component); cbl-interacting protein kinase 9	-	-
No	Chr3.g10234	349	270	310	120	83	84	1.6375	1.51e-08	1.15e-05	PREDICTED: disease resistance protein RPP13-like [Setaria italica]	[disease resistance],[leucine Rich Repeat],[resistance protein],[NB-ARC domain]	GO:0006915//apoptotic process (Biological Process); GO:0005524//ATP binding (Cellular Component); disease resistance protein rpp13-like	-	-
No	Chr6.g19011	1182	1192	1446	182	540	290	1.91179	2.73e-08	1.91e-05	universal stress protein PHOS34 [Zea mays]	[Universal stress protein family],[Universal stress protein]	GO:0006950//response to stress (Biological Process); universal stress protein a-like protein	-	-
No	Chr9.g29298	407	372	497	788	883	1144	-1.19787	3.59e-08	2.41e-05	uncharacterized protein LOC100283457 [Zea mays]	[PPPDE peptidase domain-containing protein],[Pfam:DUF862],[Desumoylating isopeptidase]	-	-	-
No	Chr13.g37759	144	123	195	48	67	37	1.55389	3.86e-08	2.53e-05	PREDICTED: anthocyanidin 5,3-O-glucosyltransferase-like [Setaria italica]	[UDP-glucoronosyl and UDP-glucosyl transferase],[UDP-Glycosyltransferase],[Transferase]	GO:0009812//flavonoid metabolic process (Biological Process); GO:0035251//UDP-glucosyltransferase activity (Cellular Component); anthocyanidin -o-glucosyltransferase-like	-	-
No	Chr14.g38343	2544	2355	2552	4215	5283	6130	-1.10633	4.45e-08	2.86e-05	zinc finger CCCH domain-containing protein 33 [Sorghum bicolor]	[zinc finger CCCH domain-containing protein],[Zinc finger C-x8-C-x5-C-x3-H type (and similar)]	GO:0005488//binding (Cellular Component); zinc finger ccch domain-containing protein 33-like	-	-
Yes	Chr8.g25079	459	382	541	117	195	73	1.81481	4.53e-08	2.86e-05	probable aldo-keto reductase 2 [Sorghum bicolor]	[Auxin-induced protein],[oxidoreductase activity],[auxin-induced protein],[Aldo keto reductase],[Potassium voltage-gated channel, shaker-related subfamily, beta member]	GO:0055114//oxidation-reduction process (Biological Process); GO:0016491//oxidoreductase activity (Cellular Component); probable aldo-keto reductase 2	-	-
Yes	Chr1.g01626	572	469	465	126	202	213	1.45395	7.43e-08	4.61e-05	sbCBF6 [Zea mays]	[Transcriptional activator that binds specifically to the DNA sequence 5'- AG CCGAC-3'. Binding to the C-repeat DRE element mediates high salinity- and dehydration-inducible transcription. Confers resistance to high salt, cold and drought stress (By similarity)]	-	-	-
No	Chr6.g20585	1641	1638	1906	613	1028	575	1.2046	1.57e-07	9.38e-05	Bowman-Birk type trypsin inhibitor isoform X2 [Sorghum bicolor]	[NA]	GO:0010951//negative regulation of endopeptidase activity (Biological Process); GO:0005576//extracellular region (Cellular Component); GO:0004867//serine-type endopeptidase inhibitor activity (Cellular Component); GO:0008233//peptidase activity (Cellular Component); bowman-birk type trypsin inhibitor-like	-	-
No	Chr18.g46354	9	9	11	40	46	48	-2.2569	1.64e-07	9.61e-05	PREDICTED: uncharacterized protein LOC101765069 [Setaria italica]	[NA]	-	-	-
Yes	Chr3.g08884	271	250	278	105	98	127	1.227	2.03e-07	0.000115252	hypothetical protein BAE44_0003154 [Dichanthelium oligosanthes]	[NA]	-	-	-
Yes	Chr9.g26843	370	293	348	125	162	172	1.09899	2.98e-07	0.000161219	TPR domain protein [Zea mays]	[NA]	GO:0009536//plastid (Cellular Component); tpr domain protein	-	-
Yes	Chr7.g21220	177	162	278	43	94	61	1.59537	3.14e-07	0.00016707	PREDICTED: uncharacterized protein LOC101773322 [Setaria italica]	[wound induced protein],[Wound-induced protein]	-	-	-
No	Chr3.g07922	151	149	167	404	305	423	-1.33699	3.74e-07	0.000196035	Myb-related protein P [Dichanthelium oligosanthes]	[Myb-like DNA-binding domain],[Myblike DNAbinding domain containing protein]	GO:0003677//DNA binding (Cellular Component); myb-related protein p-like	K09422|MYBP	http://www.genome.jp/dbget-bin/www_bget?ko:K09422
Yes	Chr5.g15526	277	225	256	113	92	103	1.24748	4.41e-07	0.000220614	60S ribosomal protein L10 [Dichanthelium oligosanthes]	[acid phosphatase],[HAD superfamily, subfamily IIIB (Acid phosphatase)],[Acid phosphatase]	GO:0000027//ribosomal large subunit assembly (Biological Process); GO:0006355//regulation of transcription, DNA-templated (Biological Process); GO:0006412//translation (Biological Process); GO:0016311//dephosphorylation (Biological Process); GO:0005739//mitochondrion (Cellular Component); GO:0016021//integral component of membrane (Cellular Component); GO:0022625//cytosolic large ribosomal subuni…	K02866|RP-L10e, RPL10	http://www.genome.jp/dbget-bin/www_bget?ko:K02866
No	Chr10.g32230	582	552	646	1543	1228	2457	-1.61758	5.59e-07	0.000271575	Phenylalanine ammonia-lyase [Dichanthelium oligosanthes]	[histidine ammonia-lyase],[Phenylalanine ammonialyase],[Phenylalanine ammonia-lyase]	GO:0006559//L-phenylalanine catabolic process (Biological Process); GO:0009800//cinnamic acid biosynthetic process (Biological Process); GO:0005737//cytoplasm (Cellular Component); GO:0045548//phenylalanine ammonia-lyase activity (Cellular Component); phenylalanine ammonia-lyase	K10775|E4.3.1.24	http://www.genome.jp/dbget-bin/www_bget?ko:K10775
No	Chr2.g03551	103	87	105	186	243	175	-1.07161	5.79e-07	0.000273197	uncharacterized protein LOC8069071 [Sorghum bicolor]	[NA]	-	-	-
Yes	Chr3.g08147	936	875	1433	60	355	104	2.65183	8.52e-07	0.000375518	hypothetical protein BRADI_4g16740 [Brachypodium distachyon]	[lob domain-containing protein],[seed specific protein],[LOB domain-containing protein]	-	-	-
No	Chr6.g18634	119	105	123	214	296	403	-1.43828	1.04e-06	0.000448354	PREDICTED: probable protein phosphatase 2C 32 [Brachypodium distachyon]	[PP2C_SIG],[phosphatase 2C],[Phosphatase],[PHOsphatase]	GO:0006470//protein dephosphorylation (Biological Process); GO:0009536//plastid (Cellular Component); GO:0016021//integral component of membrane (Cellular Component); GO:0004722//protein serine/threonine phosphatase activity (Cellular Component); GO:0046872//metal ion binding (Cellular Component); probable protein phosphatase 2c 32	K17506|PPM1L, PP2CE	http://www.genome.jp/dbget-bin/www_bget?ko:K17506
No	Chr13.g36572	67	54	89	194	145	195	-1.42505	1.33e-06	0.000555698	putative WRKY transcription factor 50 [Dichanthelium oligosanthes]	[WRKY transcription factor]	GO:0003677//DNA binding (Cellular Component); wrky dna-binding domain superfamily protein	-	-
No	Chr9.g26244	52	55	93	12	19	20	1.91006	1.36e-06	0.000564399	Plasma membrane-associated cation-binding protein 1 [Dichanthelium oligosanthes]	[salt stress root protein],[DREPP plasma membrane polypeptide]	GO:0051716//cellular response to stimulus (Biological Process); GO:0046658//anchored component of plasma membrane (Cellular Component); plasma membrane-associated cation-binding protein 1-like	-	-
Yes	Chr14.g39496	345	385	342	122	121	170	1.34028	1.43e-06	0.000577424	protein MALE DISCOVERER 2 [Sorghum bicolor]	[receptor-like protein kinase],[Serine Threonine protein kinase],[LRR receptor-like serine threonine-protein kinase],[Leucine rich repeat N-terminal domain]	GO:0006468//protein phosphorylation (Biological Process); GO:0016021//integral component of membrane (Cellular Component); GO:0004672//protein kinase activity (Cellular Component); GO:0005524//ATP binding (Cellular Component); probable lrr receptor-like serine threonine-protein kinase mrh1	-	-
No	Chr14.g39528	355	283	285	841	639	690	-1.28287	1.45e-06	0.000578127	PREDICTED: U-box domain-containing protein 16-like [Brachypodium distachyon]	[Ubox domain-containing protein],[U-box domain-containing protein],[Ubox]	GO:0005634//nucleus (Cellular Component); GO:0005737//cytoplasm (Cellular Component); u-box domain-containing protein 16-like	-	-
No	Chr2.g05991	75	60	72	202	143	226	-1.52826	1.54e-06	0.000600924	uncharacterized protein LOC100277551 [Zea mays]	[NA]	-	-	-
Yes	Chr17.g44539	289	250	396	109	166	156	1.06416	1.58e-06	0.000606635	RPM1-interacting protein 4, partial [Dichanthelium oligosanthes]	[RPM1-interacting protein],[Cleavage site for pathogenic type III effector avirulence factor Avr]	-	K13456|RIN4	http://www.genome.jp/dbget-bin/www_bget?ko:K13456
No	Chr5.g14252	428	539	598	140	279	210	1.29396	1.69e-06	0.0006211	histone H4 [Zea mays]	[Core component of nucleosome. Nucleosomes wrap and compact DNA into chromatin, limiting DNA accessibility to the cellular machineries which require DNA as a template. Histones thereby play a central role in transcription regulation, DNA repair, DNA replication and chromosomal stability. DNA accessibility is regulated via a complex set of post-translational modifications of histones, also called …	GO:0006334//nucleosome assembly (Biological Process); GO:0006352//DNA-templated transcription, initiation (Biological Process); GO:0000786//nucleosome (Cellular Component); GO:0005634//nucleus (Cellular Component); GO:0003677//DNA binding (Cellular Component); GO:0046982//protein heterodimerization activity (Cellular Component); histone h4	K11254|H4	http://www.genome.jp/dbget-bin/www_bget?ko:K11254
No	Chr10.g31982	113	85	160	18	50	22	1.95557	1.69e-06	0.0006211	PREDICTED: phosphopantothenate--cysteine ligase 1-like [Setaria italica]	[DNA / pantothenate metabolism flavoprotein],[phosphopantothenate--cysteine ligase],[phosphopantothenate-cysteine ligase],[Phosphopantothenoylcysteine decarboxylase]	GO:0015937//coenzyme A biosynthetic process (Biological Process); GO:0004632//phosphopantothenate--cysteine ligase activity (Cellular Component); phosphopantothenate--cysteine ligase 2	K01922|PPCS, coaB	http://www.genome.jp/dbget-bin/www_bget?ko:K01922
No	Chr12.g36065	68	63	62	366	184	175	-1.97558	1.7e-06	0.0006211	asparagine synthetase-1 [Secale cereale]	[asparagine synthetase]	GO:0006529//asparagine biosynthetic process (Biological Process); GO:0006541//glutamine metabolic process (Biological Process); GO:0009063//cellular amino acid catabolic process (Biological Process); GO:0009646//response to absence of light (Biological Process); GO:0005829//cytosol (Cellular Component); GO:0004066//asparagine synthase (glutamine-hydrolyzing) activity (Cellular Component); GO:0042…	K01953|asnB, ASNS	http://www.genome.jp/dbget-bin/www_bget?ko:K01953
Yes	Chr16.g44149	1542	1610	1998	539	880	922	1.09923	2.31e-06	0.000791463	potassium transporter [Phragmites australis]	[K+ potassium transporter],[potassium transporter],[Transport of potassium into the cell (By similarity)]	GO:0071805//potassium ion transmembrane transport (Biological Process); GO:0016021//integral component of membrane (Cellular Component); GO:0015079//potassium ion transmembrane transporter activity (Cellular Component); potassium transporter	K03549|kup	http://www.genome.jp/dbget-bin/www_bget?ko:K03549
No	Chr10.g32692	29	31	45	4	8	6	2.49711	2.37e-06	0.000802466	pyrophosphate--fructose 6-phosphate 1-phosphotransferase subunit alpha [Sorghum bicolor]	[phosphohexokinase],[Pyrophosphate--fructose 6-phosphate 1-phosphotransferase subunit],[Phosphofructokinase],[pyrophosphate--fructose 6-phosphate 1-phosphotransferase]	GO:0006002//fructose 6-phosphate metabolic process (Biological Process); GO:0046835//carbohydrate phosphorylation (Biological Process); GO:0061615//glycolytic process through fructose-6-phosphate (Biological Process); GO:0005737//cytoplasm (Cellular Component); GO:0003872//6-phosphofructokinase activity (Cellular Component); GO:0005524//ATP binding (Cellular Component); GO:0047334//diphosphate-fr…	K00895|E2.7.1.90, pfk	http://www.genome.jp/dbget-bin/www_bget?ko:K00895
No	Chr2.g04257	46	59	86	0	12	2	3.78133	2.47e-06	0.000828879	hypothetical protein ZEAMMB73_Zm00001d045685 [Zea mays]	[Gibberellin regulated protein],[Gibberellin-regulated protein]	GO:0009751//response to salicylic acid (Biological Process); GO:0010286//heat acclimation (Biological Process); GO:0009506//plasmodesma (Cellular Component); gast1 protein precursor	-	-
No	Chr10.g31299	55	37	77	121	142	131	-1.2889	2.53e-06	0.000839505	PREDICTED: heat stress transcription factor A-2c-like isoform X2 [Setaria italica]	[Heat shock factor],[heat stress transcription factor],[Transcription factor],[transcription factor]	GO:0006355//regulation of transcription, DNA-templated (Biological Process); GO:0005634//nucleus (Cellular Component); GO:0005737//cytoplasm (Cellular Component); GO:0003700//transcription factor activity, sequence-specific DNA binding (Cellular Component); GO:0042802//identical protein binding (Cellular Component); GO:0043565//sequence-specific DNA binding (Cellular Component); heat stress trans…	K09419|HSFF	http://www.genome.jp/dbget-bin/www_bget?ko:K09419
No	Chr5.g15351	25	29	30	104	85	67	-1.65863	3.2e-06	0.00103442	PREDICTED: pathogenesis-related protein 1-like [Brachypodium distachyon]	[Pathogenesis-related protein]	GO:0006952//defense response (Biological Process); GO:0009607//response to biotic stimulus (Biological Process); GO:0009738//abscisic acid-activated signaling pathway (Biological Process); GO:0043086//negative regulation of catalytic activity (Biological Process); GO:0080163//regulation of protein serine/threonine phosphatase activity (Biological Process); GO:0005634//nucleus (Cellular Component)…	-	-
Yes	Chr5.g16841	349	302	418	144	231	144	1.00549	3.58e-06	0.00114321	cytochrome P450 [Cynodon dactylon]	[Cytochrome p450],[cytochrome P450],[Cytochrome P450]	GO:0042343//indole glucosinolate metabolic process (Biological Process); GO:0044550//secondary metabolite biosynthetic process (Biological Process); GO:0055114//oxidation-reduction process (Biological Process); GO:0098542//defense response to other organism (Biological Process); GO:0016021//integral component of membrane (Cellular Component); GO:0005506//iron ion binding (Cellular Component); GO:…	-	-
Yes	Chr5.g14648	63	53	61	14	2	8	2.79874	3.77e-06	0.00119196	hypothetical protein BAE44_0015872 [Dichanthelium oligosanthes]	[AP2]	-	-	-
No	Chr8.g24088	68	62	70	147	134	151	-1.16246	3.92e-06	0.00122278	PREDICTED: auxin-responsive protein SAUR36-like [Setaria italica]	[auxin-responsive family],[auxiN-responsive],[auxin-responsive],[Auxin responsive protein]	GO:0009733//response to auxin (Biological Process); GO:0005739//mitochondrion (Cellular Component); GO:0009536//plastid (Cellular Component); saur11 - auxin-responsive saur family member	K14488|SAUR	http://www.genome.jp/dbget-bin/www_bget?ko:K14488
No	Chr14.g39108	59	46	61	113	119	123	-1.14867	3.94e-06	0.00122278	Phospholipase A1-Igamma1, chloroplastic [Dichanthelium oligosanthes]	[Lipase (class 3)],[galactolipase activity],[lipase class 3 family protein],[Lipase class 3 family protein]	GO:0006355//regulation of transcription, DNA-templated (Biological Process); GO:0006629//lipid metabolic process (Biological Process); GO:0007275//multicellular organism development (Biological Process); GO:0005634//nucleus (Cellular Component); GO:0009536//plastid (Cellular Component); GO:0003677//DNA binding (Cellular Component); GO:0003700//transcription factor activity, sequence-specific DNA …	-	-
No	Chr7.g22809	569	559	586	304	243	227	1.09766	4.07e-06	0.00125064	probable aldo-keto reductase 2 [Sorghum bicolor]	[Auxin-induced protein],[oxidoreductase activity],[auxin-induced protein],[Aldo keto reductase],[Potassium voltage-gated channel, shaker-related subfamily, beta member]	GO:0055114//oxidation-reduction process (Biological Process); GO:0016491//oxidoreductase activity (Cellular Component); probable aldo-keto reductase 2	-	-
No	Chr1.g00569	81	65	67	249	150	208	-1.57213	4.51e-06	0.00137516	Anthocyanin regulatory C1 protein [Dichanthelium oligosanthes]	[Myb protein],[Myblike DNAbinding domain containing protein],[myb protein]	-	K09422|MYBP	http://www.genome.jp/dbget-bin/www_bget?ko:K09422
Yes	Chr5.g14780	552	575	617	245	172	271	1.28279	4.9e-06	0.00147882	PREDICTED: calcium-transporting ATPase 1, plasma membrane-type [Setaria italica]	[Calcium-transporting ATPase],[calcium-transporting ATPase 2, plasma],[ATPase, Ca transporting, plasma membrane],[calcium-transporting ATPase]	GO:0070588//calcium ion transmembrane transport (Biological Process); GO:0005887//integral component of plasma membrane (Cellular Component); GO:0043231//intracellular membrane-bounded organelle (Cellular Component); GO:0005388//calcium-transporting ATPase activity (Cellular Component); GO:0005516//calmodulin binding (Cellular Component); GO:0005524//ATP binding (Cellular Component); GO:0046872//…	K01537|E3.6.3.8	http://www.genome.jp/dbget-bin/www_bget?ko:K01537
Yes	Chr4.g13237	183	154	230	46	89	87	1.30882	5.61e-06	0.00166427	non-specific lipid transfer protein GPI-anchored 2 [Sorghum bicolor]	[Protease inhibitor/seed storage/LTP family],[lipid-transfer protein-like protein]	GO:0016021//integral component of membrane (Cellular Component); non-specific lipid transfer protein gpi-anchored 2-like	-	-
No	Chr16.g43957	4	1	10	36	29	55	-3.11936	6.69e-06	0.0018838	PREDICTED: E3 ubiquitin-protein ligase CIP8 [Setaria italica]	[finger protein],[zinc ion binding],[Zinc finger, C3HC4 type (RING finger)]	GO:0000209//protein polyubiquitination (Biological Process); GO:0042787//protein ubiquitination involved in ubiquitin-dependent protein catabolic process (Biological Process); GO:0043161//proteasome-mediated ubiquitin-dependent protein catabolic process (Biological Process); GO:0008270//zinc ion binding (Cellular Component); GO:0016874//ligase activity (Cellular Component); GO:0061630//ubiquitin …	-	-
No	Chr6.g17859	205	159	203	804	340	687	-1.77764	6.69e-06	0.0018838	Heat stress transcription factor A-2d [Dichanthelium oligosanthes]	[HSF-type DNA-binding],[Transcription factor],[transcription factor]	GO:0006807//nitrogen compound metabolic process (Biological Process); GO:0044238//primary metabolic process (Biological Process); GO:0044249//cellular biosynthetic process (Biological Process); GO:0044710//single-organism metabolic process (Biological Process); GO:1901576//organic substance biosynthetic process (Biological Process); heat stress transcription factor a-2d	K09419|HSFF	http://www.genome.jp/dbget-bin/www_bget?ko:K09419
Yes	Chr5.g16387	6312	6635	8305	1596	4106	2448	1.36996	7.35e-06	0.00205297	dormancy-associated protein 1 [Sorghum bicolor]	[auxin-repressed 12.5 kDa],[Auxin-repressed 12.5 kDa],[Dormancy/auxin associated protein]	-	-	-
No	Chr5.g16222	97	97	106	217	237	463	-1.66276	7.5e-06	0.00207817	viviparous 14 [Sorghum bicolor]	[9-cis-epoxy-carotenoid dioxygenase],[dioxygenase],[9-cis-epoxycarotenoid dioxygenase],[9-cis-epoxycarotenoid dioxygenase 1]	GO:0009688//abscisic acid biosynthetic process (Biological Process); GO:0055114//oxidation-reduction process (Biological Process); GO:0009570//chloroplast stroma (Cellular Component); GO:0045549//9-cis-epoxycarotenoid dioxygenase activity (Cellular Component); GO:0046872//metal ion binding (Cellular Component); 9-cis-epoxycarotenoid dioxygenase	K09840|NCED	http://www.genome.jp/dbget-bin/www_bget?ko:K09840
No	Chr15.g41874	17	16	17	46	52	77	-1.85433	7.67e-06	0.00210545	PREDICTED: E3 ubiquitin-protein ligase CIP8 [Setaria italica]	[finger protein],[zinc ion binding],[Zinc finger, C3HC4 type (RING finger)]	GO:0000209//protein polyubiquitination (Biological Process); GO:0042787//protein ubiquitination involved in ubiquitin-dependent protein catabolic process (Biological Process); GO:0043161//proteasome-mediated ubiquitin-dependent protein catabolic process (Biological Process); GO:0008270//zinc ion binding (Cellular Component); GO:0016874//ligase activity (Cellular Component); GO:0061630//ubiquitin …	-	-
Yes	Chr1.g03207	89	115	129	45	27	33	1.6023	7.84e-06	0.00213545	alpha-L-fucosidase 2 precursor [Zea mays]	[GDSL-like Lipase/Acylhydrolase]	GO:0016788//hydrolase activity, acting on ester bonds (Cellular Component); acetylajmalan esterase-like	-	-
No	Chr2.g06439	58	43	54	192	111	143	-1.59676	8.21e-06	0.00221819	B-box zinc finger protein 32 [Zea mays]	[BBOX],[B-box zinc finger family protein],[zinc finger]	-	-	-
No	Chr6.g18046	53	59	57	157	117	209	-1.56953	8.51e-06	0.00228178	PREDICTED: ethylene-responsive transcription factor RAP2-4-like [Oryza brachyantha]	[transcription factor],[AP2],[Transcription factor]	GO:0006355//regulation of transcription, DNA-templated (Biological Process); GO:0005634//nucleus (Cellular Component); GO:0003677//DNA binding (Cellular Component); GO:0003700//transcription factor activity, sequence-specific DNA binding (Cellular Component); dre binding factor	K09286|EREBP	http://www.genome.jp/dbget-bin/www_bget?ko:K09286
Yes	Chr2.g05977	71	59	71	17	8	22	2.02906	8.87e-06	0.00235856	hypothetical protein SETIT_007874mg, partial [Setaria italica]	[RING],[finger protein],[zinc ion binding]	GO:0044267//cellular protein metabolic process (Biological Process); GO:0016021//integral component of membrane (Cellular Component); GO:0008270//zinc ion binding (Cellular Component); ring-h2 finger protein atl39-like	-	-
No	Chr17.g45557	163	74	141	274	335	282	-1.29433	1.05e-05	0.00266882	PREDICTED: ethylene-responsive transcription factor 11-like [Setaria italica]	[AP2]	GO:0001944//vasculature development (Biological Process); GO:0006355//regulation of transcription, DNA-templated (Biological Process); GO:0009873//ethylene-activated signaling pathway (Biological Process); GO:0051301//cell division (Biological Process); GO:0005634//nucleus (Cellular Component); GO:0003677//DNA binding (Cellular Component); GO:0003700//transcription factor activity, sequence-speci…	-	-
No	Chr6.g18638	245	196	239	579	405	466	-1.15668	1.33e-05	0.00327013	PREDICTED: dnaJ protein ERDJ3A [Setaria italica]	[DnaJ domain],[DNAj domain protein],[DNAj (Hsp40) homolog, subfamily B, member]	GO:0009408//response to heat (Biological Process); GO:0033554//cellular response to stress (Biological Process); GO:0044710//single-organism metabolic process (Biological Process); GO:0044763//single-organism cellular process (Biological Process); GO:0090304//nucleic acid metabolic process (Biological Process); GO:0003824//catalytic activity (Cellular Component); dnaj protein erdj3a	-	-
No	Chr7.g22261	9	14	18	0	0	0	6.15923	1.38e-05	0.00333779	hypothetical protein BAE44_0010783 [Dichanthelium oligosanthes]	[Gibberellin regulated protein]	GO:0008283//cell proliferation (Biological Process); GO:0009651//response to salt stress (Biological Process); GO:0009737//response to abscisic acid (Biological Process); GO:2000377//regulation of reactive oxygen species metabolic process (Biological Process); GO:0005886//plasma membrane (Cellular Component); gibberellin-regulated protein 14	-	-
No	Chr10.g29447	28	13	28	0	2	1	4.47372	1.46e-05	0.00350447	GDSL esterase/lipase EXL3 [Zea mays]	[GDSL esterase lipase],[GDSL-like Lipase/Acylhydrolase]	GO:0016021//integral component of membrane (Cellular Component); GO:0016788//hydrolase activity, acting on ester bonds (Cellular Component); gdsl esterase lipase exl3-like	-	-
Yes	Chr16.g43307	133	96	127	45	53	57	1.15174	1.53e-05	0.00363905	18.8 kDa class V heat shock protein [Dichanthelium oligosanthes]	[kDa class V heat shock],[Hsp20/alpha crystallin family],[heat shock protein],[response to heat]	GO:0009408//response to heat (Biological Process); kda class v heat shock protein	K13993|HSP20	http://www.genome.jp/dbget-bin/www_bget?ko:K13993
No	Chr4.g11395	243	223	223	481	402	527	-1.0814	1.54e-05	0.00363905	PREDICTED: gibberellin 3-beta-dioxygenase 2-2-like [Setaria italica]	[gibberellin 3-beta-dioxygenase],[oxidoreductase, 2OG-Fe(II) oxygenase family protein],[2OGFe(II) oxygenase],[2OG-Fe(II) oxygenase superfamily]	GO:0009416//response to light stimulus (Biological Process); GO:0009686//gibberellin biosynthetic process (Biological Process); GO:0009740//gibberellic acid mediated signaling pathway (Biological Process); GO:0055114//oxidation-reduction process (Biological Process); GO:0016707//gibberellin 3-beta-dioxygenase activity (Cellular Component); GO:0046872//metal ion binding (Cellular Component); ga 3b…	K04124|E1.14.11.15	http://www.genome.jp/dbget-bin/www_bget?ko:K04124
No	Chr7.g21573	9422	8679	9025	5011	3784	4115	1.01875	1.57e-05	0.00368867	Os04g0253000, partial [Oryza sativa Japonica Group]	[Histone H1],[linker histone H1 and H5 family],[histone h1]	GO:0006334//nucleosome assembly (Biological Process); GO:0000786//nucleosome (Cellular Component); GO:0005634//nucleus (Cellular Component); GO:0003677//DNA binding (Cellular Component); histone h1	K11275|H1_5	http://www.genome.jp/dbget-bin/www_bget?ko:K11275
No	Chr3.g07128	141	150	200	238	370	388	-1.06522	1.67e-05	0.00388881	uncharacterized protein LOC8074537 [Sorghum bicolor]	[NA]	-	-	-
Yes	Chr2.g05420	190	197	194	83	78	100	1.11226	1.74e-05	0.0039992	hypothetical protein DCAR_007315 [Daucus carota subsp. sativus]	[receptor-like protein kinase],[Serine Threonine protein kinase],[Cysteine-rich receptor-like protein kinase],[STYKc]	GO:0006468//protein phosphorylation (Biological Process); GO:0006952//defense response (Biological Process); GO:0005886//plasma membrane (Cellular Component); GO:0009506//plasmodesma (Cellular Component); GO:0004674//protein serine/threonine kinase activity (Cellular Component); GO:0005524//ATP binding (Cellular Component); tpa: protein kinase superfamily protein	-	-
Yes	Chr1.g02506	987	897	983	484	328	439	1.13625	1.74e-05	0.0039992	PREDICTED: beta-glucosidase 31-like [Setaria italica]	[beta-glucosidase],[Glycosyl hydrolase family 1]	GO:0005975//carbohydrate metabolic process (Biological Process); GO:1901657//glycosyl compound metabolic process (Biological Process); GO:0008422//beta-glucosidase activity (Cellular Component); GO:0102483//scopolin beta-glucosidase activity (Cellular Component); beta-glucosidase 31	K01188|E3.2.1.21	http://www.genome.jp/dbget-bin/www_bget?ko:K01188
Yes	Chr4.g11822	1149	1028	1505	75	499	180	2.30233	1.82e-05	0.00412646	hypothetical protein BRADI_4g16740 [Brachypodium distachyon]	[lob domain-containing protein],[seed specific protein],[LOB domain-containing protein]	-	-	-
No	Chr9.g26754	684	423	499	1053	1055	1268	-1.11875	1.96e-05	0.0043289	PREDICTED: ethylene-responsive transcription factor ERF105-like [Setaria italica]	[AP2]	-	K09286|EREBP	http://www.genome.jp/dbget-bin/www_bget?ko:K09286
Yes	Chr5.g16063	201	194	246	72	136	94	1.05555	2.15e-05	0.0046458	PREDICTED: ABC transporter G family member 11 [Setaria italica]	[ABC transporter G family member],[ABC-2 type transporter],[(ABC) transporter]	GO:0055085//transmembrane transport (Biological Process); GO:0005886//plasma membrane (Cellular Component); GO:0016021//integral component of membrane (Cellular Component); GO:0005524//ATP binding (Cellular Component); GO:0042626//ATPase activity, coupled to transmembrane movement of substances (Cellular Component); abc transporter g family member 11	-	-
Yes	Chr10.g32010	8806	7939	7121	1745	3844	3656	1.36322	2.17e-05	0.00465037	PREDICTED: ABC transporter G family member 11 [Setaria italica]	[ABC transporter G family member],[ABC-2 type transporter],[(ABC) transporter]	GO:0055085//transmembrane transport (Biological Process); GO:0005886//plasma membrane (Cellular Component); GO:0016021//integral component of membrane (Cellular Component); GO:0005524//ATP binding (Cellular Component); GO:0042626//ATPase activity, coupled to transmembrane movement of substances (Cellular Component); abc transporter g family member 11	-	-
No	Chr14.g38599	42	33	45	105	104	74	-1.29007	2.2e-05	0.00470336	hypothetical protein OsI_02858 [Oryza sativa Indica Group]	[Potato inhibitor I family]	GO:0009611//response to wounding (Biological Process); GO:0010951//negative regulation of endopeptidase activity (Biological Process); GO:0004867//serine-type endopeptidase inhibitor activity (Cellular Component); GO:0008233//peptidase activity (Cellular Component); subtilisin-chymotrypsin inhibitor-2a	-	-
No	Chr10.g30516	74	90	108	21	44	34	1.42729	2.57e-05	0.00535697	21 kDa protein-like [Aegilops tauschii subsp. tauschii]	[Plant invertase/pectin methylesterase inhibitor],[Invertase pectin methylesterase inhibitor family protein]	-	-	-
No	Chr1.g02431	169	153	160	465	292	360	-1.27323	2.73e-05	0.00560919	hypothetical protein BAE44_0000310 [Dichanthelium oligosanthes]	[expressed protein],[Protein of unknown function, DUF599]	GO:0016021//integral component of membrane (Cellular Component); uncharacterized protein tcm_046898	-	-
No	Chr3.g09755	1225	1042	1174	2874	1914	2342	-1.11354	2.79e-05	0.00570103	PREDICTED: heat shock 70 kDa protein [Setaria italica]	[heat shock],[Heat shock cognate 70 kDa],[MreB/Mbl protein],[Heat shock protein]	GO:0005524//ATP binding (Cellular Component); probable mediator of rna polymerase ii transcription subunit 37c	K03283|HSPA1_8	http://www.genome.jp/dbget-bin/www_bget?ko:K03283
Yes	Chr6.g19140	128	120	135	33	69	56	1.25329	2.95e-05	0.00590433	PREDICTED: E3 ubiquitin-protein ligase EL5-like [Setaria italica]	[Zinc finger, C3HC4 type (RING finger)],[finger protein],[zinc ion binding]	GO:0044267//cellular protein metabolic process (Biological Process); GO:0046872//metal ion binding (Cellular Component); e3 ubiquitin-protein ligase el5-like	-	-
Yes	Chr7.g21101	93	91	92	15	46	24	1.69716	2.96e-05	0.00590433	PREDICTED: loricrin-like [Setaria italica]	[NA]	-	-	-
No	Chr15.g40344	211	163	195	649	336	474	-1.43342	3.34e-05	0.00661901	myb-like DNA-binding domain, SHAQKYF class family protein [Zea mays]	[Myb-like DNA-binding domain],[MYB family transcription factor]	GO:0006351//transcription, DNA-templated (Biological Process); myb-like dna-binding shaqkyf class family protein	-	-
No	Chr20.g49774	4	9	15	91	163	16	-3.30149	3.36e-05	0.00661901	hypothetical protein F775_23231 [Aegilops tauschii]	[NA]	-	-	-
No	Chr6.g19566	59	63	40	140	138	265	-1.76976	3.51e-05	0.00682938	viviparous 14 [Sorghum bicolor]	[9-cis-epoxy-carotenoid dioxygenase],[dioxygenase],[9-cis-epoxycarotenoid dioxygenase],[9-cis-epoxycarotenoid dioxygenase 1]	GO:0009688//abscisic acid biosynthetic process (Biological Process); GO:0055114//oxidation-reduction process (Biological Process); GO:0009570//chloroplast stroma (Cellular Component); GO:0045549//9-cis-epoxycarotenoid dioxygenase activity (Cellular Component); GO:0046872//metal ion binding (Cellular Component); 9-cis-epoxycarotenoid dioxygenase	K09840|NCED	http://www.genome.jp/dbget-bin/www_bget?ko:K09840
No	Chr5.g14522	75	60	61	279	118	242	-1.77804	3.59e-05	0.00693104	Heat stress transcription factor A-2d [Dichanthelium oligosanthes]	[HSF-type DNA-binding],[Transcription factor],[transcription factor]	GO:0008652//cellular amino acid biosynthetic process (Biological Process); GO:0005488//binding (Cellular Component); GO:0016491//oxidoreductase activity (Cellular Component); heat stress transcription factor a-2c-like	K09419|HSFF	http://www.genome.jp/dbget-bin/www_bget?ko:K09419
Yes	Chr17.g44816	117	95	110	38	11	26	2.01946	3.6e-05	0.00693104	PREDICTED: ethylene-responsive transcription factor ERF109-like [Setaria italica]	[AP2],[Transcription factor],[transcription factor]	-	-	-
No	Chr9.g28240	1293	1188	1403	3142	2008	3509	-1.2261	3.78e-05	0.00721366	Phenylalanine ammonia-lyase [Dichanthelium oligosanthes]	[histidine ammonia-lyase],[Phenylalanine ammonialyase],[Phenylalanine ammonia-lyase]	GO:0006559//L-phenylalanine catabolic process (Biological Process); GO:0009800//cinnamic acid biosynthetic process (Biological Process); GO:0005737//cytoplasm (Cellular Component); GO:0045548//phenylalanine ammonia-lyase activity (Cellular Component); phenylalanine ammonia-lyase	K10775|E4.3.1.24	http://www.genome.jp/dbget-bin/www_bget?ko:K10775
No	Chr7.g22258	334	251	499	6	84	4	3.56477	4.29e-05	0.00794905	PREDICTED: MLP-like protein 423 [Setaria italica]	[Pathogenesis-related protein Bet v I family],[MLP-like protein]	GO:0006952//defense response (Biological Process); GO:0009607//response to biotic stimulus (Biological Process); mlp-like protein 423	-	-
No	Chr4.g11578	81	64	127	34	38	33	1.30131	4.79e-05	0.00876342	universal stress protein [Zea mays]	[Universal stress protein],[universal stress protein]	GO:0006950//response to stress (Biological Process); universal stress protein a-like protein	-	-
No	Chr15.g41069	271	246	268	663	425	601	-1.16833	5.21e-05	0.00940665	protein argonaute 18 [Zea mays]	[Domain of unknown function (DUF1785)],[Eukaryotic translation initiation factor 2C],[eukaryotic translation initiation factor 2c]	GO:0003676//nucleic acid binding (Cellular Component); protein argonaute 18-like isoform x1	K11593|ELF2C	http://www.genome.jp/dbget-bin/www_bget?ko:K11593
No	Chr4.g13150	808	695	910	1014	2063	1736	-1.0246	5.31e-05	0.00950699	PREDICTED: ethylene-responsive transcription factor 4 [Setaria italica]	[Transcription factor],[transcription factor 4],[transcription factor]	GO:0006351//transcription, DNA-templated (Biological Process); ethylene-responsive transcription factor 4	-	-
Yes	Chr8.g23218	1354	1206	1746	352	914	508	1.25966	5.47e-05	0.00975013	PREDICTED: stem-specific protein TSJT1 [Oryza brachyantha]	[Stem-specific protein],[Pfam:DUF3711]	GO:0006529//asparagine biosynthetic process (Biological Process); GO:0006541//glutamine metabolic process (Biological Process); GO:0005829//cytosol (Cellular Component); GO:0004066//asparagine synthase (glutamine-hydrolyzing) activity (Cellular Component); GO:0042803//protein homodimerization activity (Cellular Component); stem-specific protein tsjt1	-	-
Yes	Chr1.g01999	61	74	90	22	30	34	1.34166	5.79e-05	0.0102493	hypothetical protein DCAR_007315 [Daucus carota subsp. sativus]	[receptor-like protein kinase],[Serine Threonine protein kinase],[Cysteine-rich receptor-like protein kinase],[STYKc]	GO:0006468//protein phosphorylation (Biological Process); GO:0006952//defense response (Biological Process); GO:0005886//plasma membrane (Cellular Component); GO:0009506//plasmodesma (Cellular Component); GO:0004674//protein serine/threonine kinase activity (Cellular Component); GO:0005524//ATP binding (Cellular Component); tpa: protein kinase superfamily protein	-	-
Yes	Chr17.g45937	109	122	170	57	75	59	1.02	5.85e-05	0.0102692	PREDICTED: uncharacterized protein LOC101773560 [Setaria italica]	[MA3],[programmed cell death 4 (Neoplastic transformation inhibitor)],[MA3 domain-containing protein]	-	-	-
Yes	Chr6.g20171	1129	956	1573	379	790	550	1.04973	6.19e-05	0.0107506	UDP-glucose 6-dehydrogenase 5 [Dichanthelium oligosanthes]	[UDP-glucose 6-dehydrogenase],[Udp-glucose 6-dehydrogenase]	GO:0005975//carbohydrate metabolic process (Biological Process); GO:0006024//glycosaminoglycan biosynthetic process (Biological Process); GO:0006065//UDP-glucuronate biosynthetic process (Biological Process); GO:0055114//oxidation-reduction process (Biological Process); GO:0005634//nucleus (Cellular Component); GO:0005829//cytosol (Cellular Component); GO:0003979//UDP-glucose 6-dehydrogenase acti…	K00012|UGDH, ugd	http://www.genome.jp/dbget-bin/www_bget?ko:K00012
No	Chr11.g33867	30	29	45	1	11	3	2.78067	6.58e-05	0.0113615	uncharacterized protein LOC100383326 [Zea mays]	[Inherit from strNOG: expressed protein],[expressed protein]	-	-	-
No	Chr6.g18681	6	8	6	21	41	28	-2.18409	7.29e-05	0.0122121	PREDICTED: pathogenesis-related protein 1-like [Setaria italica]	[Pathogenesis-related protein]	GO:0006952//defense response (Biological Process); GO:0009607//response to biotic stimulus (Biological Process); GO:0009738//abscisic acid-activated signaling pathway (Biological Process); GO:0043086//negative regulation of catalytic activity (Biological Process); GO:0080163//regulation of protein serine/threonine phosphatase activity (Biological Process); GO:0005634//nucleus (Cellular Component)…	-	-
No	Chr1.g01884	83	69	96	181	153	143	-1.00578	7.66e-05	0.0127742	uncharacterized protein LOC8056169 [Sorghum bicolor]	[NA]	-	-	-
No	Chr1.g00783	48	38	59	73	134	134	-1.27806	8.06e-05	0.0133625	probable galacturonosyltransferase-like 9 [Sorghum bicolor]	[Glycosyl transferase family 8],[galacturonosyltransferase-like 9-like]	GO:0000271//polysaccharide biosynthetic process (Biological Process); GO:0005794//Golgi apparatus (Cellular Component); GO:0016021//integral component of membrane (Cellular Component); GO:0016757//transferase activity, transferring glycosyl groups (Cellular Component); probable galacturonosyltransferase-like 9	-	-
No	Chr8.g24859	329	256	294	1192	528	679	-1.52714	8.33e-05	0.0137514	uncharacterized protein LOC100191704 [Zea mays]	[2Fe-2S iron-sulfur cluster binding domain],[Ferredoxin],[K02639 ferredoxin]	GO:0009688//abscisic acid biosynthetic process (Biological Process); GO:0022900//electron transport chain (Biological Process); GO:0009536//plastid (Cellular Component); GO:0009055//electron carrier activity (Cellular Component); GO:0046872//metal ion binding (Cellular Component); GO:0051537//2 iron, 2 sulfur cluster binding (Cellular Component); root r-b1-like	K02639|petF	http://www.genome.jp/dbget-bin/www_bget?ko:K02639
No	Chr5.g16346	240	193	423	22	126	43	2.14634	9.06e-05	0.0148091	uncharacterized protein LOC8056729 [Sorghum bicolor]	[glycosyl hydrolase family 10 protein],[Glyco_10],[hydrolase family 10],[Carbohydrate binding domain]	GO:0045493//xylan catabolic process (Biological Process); GO:0004553//hydrolase activity, hydrolyzing O-glycosyl compounds (Cellular Component); endo- -beta-xylanase a-like	-	-
Yes	Chr2.g05045	93	74	57	27	20	9	1.97152	9.47e-05	0.0153365	PREDICTED: crocetin glucosyltransferase 2-like [Setaria italica]	[UDP-glucoronosyl and UDP-glucosyl transferase],[UDP-Glycosyltransferase],[Transferase]	GO:0009813//flavonoid biosynthetic process (Biological Process); GO:0052696//flavonoid glucuronidation (Biological Process); GO:0043231//intracellular membrane-bounded organelle (Cellular Component); GO:0080043//quercetin 3-O-glucosyltransferase activity (Cellular Component); GO:0080044//quercetin 7-O-glucosyltransferase activity (Cellular Component); crocetin glucosyltransferase 2-like	K13691|SGT1	http://www.genome.jp/dbget-bin/www_bget?ko:K13691
No	Chr10.g29474	3362	3292	3454	7274	5111	7184	-1.01093	9.67e-05	0.0155243	Sucrose:sucrose 1-fructosyltransferase [Dichanthelium oligosanthes]	[acid invertase],[Glyco_32],[beta-fructofuranosidase],[Hydrolase]	GO:0005975//carbohydrate metabolic process (Biological Process); GO:0016021//integral component of membrane (Cellular Component); GO:0004575//sucrose alpha-glucosidase activity (Cellular Component); soluble acid invertase	K01193|E3.2.1.26, sacA	http://www.genome.jp/dbget-bin/www_bget?ko:K01193
Yes	Chr9.g25708	7703	5266	4029	2459	1622	2101	1.41955	0.000101433	0.0158085	PREDICTED: sugar carrier protein C-like [Setaria italica]	[Sugar (and other) transporter],[Transporter],[transporter]	GO:0015992//proton transport (Biological Process); GO:0046323//glucose import (Biological Process); GO:1904659//glucose transmembrane transport (Biological Process); GO:0005887//integral component of plasma membrane (Cellular Component); GO:0005351//sugar:proton symporter activity (Cellular Component); GO:0005355//glucose transmembrane transporter activity (Cellular Component); sugar carrier prot…	-	-
No	Chr17.g44878	43	59	78	21	22	20	1.45898	0.000102609	0.0158802	hypothetical protein BAE44_0006849 [Dichanthelium oligosanthes]	[NA]	-	-	-
No	Chr19.g48432	122	124	119	387	216	274	-1.32568	0.000108501	0.0166774	1-aminocyclopropane-1-carboxylate oxidase-like protein 3 [Triticum urartu]	[oxidoreductase, 2OG-Fe(II) oxygenase family protein],[1-aminocyclopropane-1-carboxylate oxidase homolog],[2OGFe(II) oxygenase]	GO:0046872//metal ion binding (Cellular Component); GO:0051213//dioxygenase activity (Cellular Component); 1-aminocyclopropane-1-carboxylate oxidase homolog 1-like	-	-
No	Chr5.g15416	475	358	378	1301	684	944	-1.34096	0.000110258	0.01687	predicted protein [Hordeum vulgare subsp. vulgare]	[EFh],[Calcium-binding protein],[Calcium binding protein]	-	-	-
Yes	Chr6.g18093	30	28	46	2	12	2	2.6856	0.000122238	0.0182855	PREDICTED: homeobox-leucine zipper protein HOX12-like [Setaria italica]	[transcription regulatory region sequence-specific DNA binding],[homeobox-leucine zipper protein]	GO:0006355//regulation of transcription, DNA-templated (Biological Process); GO:0005634//nucleus (Cellular Component); GO:0043565//sequence-specific DNA binding (Cellular Component); homeobox-leucine zipper protein hox12-like	-	-
Yes	Chr8.g24972	144	149	142	55	86	73	1.00031	0.000135177	0.019465	PREDICTED: uncharacterized protein LOC101762769 [Setaria italica]	[NA]	-	-	-
No	Chr4.g12943	31	44	31	122	69	154	-1.75005	0.000136593	0.0195596	PREDICTED: gibberellin 2-beta-dioxygenase-like [Setaria italica]	[gibberellin 2-beta-dioxygenase],[gibberellin],[oxidoreductase, 2OG-Fe(II) oxygenase family protein],[2OG-Fe(II) oxygenase superfamily],[2OGFe(II) oxygenase]	GO:0009416//response to light stimulus (Biological Process); GO:0045487//gibberellin catabolic process (Biological Process); GO:0055114//oxidation-reduction process (Biological Process); GO:0005506//iron ion binding (Cellular Component); GO:0052634//C-19 gibberellin 2-beta-dioxygenase activity (Cellular Component); gibberellin 2-oxidase	K04125|E1.14.11.13	http://www.genome.jp/dbget-bin/www_bget?ko:K04125
No	Chr1.g00826	116	108	98	191	200	259	-1.04991	0.000141534	0.0200954	uncharacterized protein LOC100216895 [Zea mays]	[Myb-like DNA-binding domain],[Myblike DNAbinding domain containing protein]	GO:0003677//DNA binding (Cellular Component); protein odorant1-like	K09422|MYBP	http://www.genome.jp/dbget-bin/www_bget?ko:K09422
No	Chr18.g47306	40	35	30	77	76	94	-1.27197	0.000154412	0.0213804	Glucan endo-1,3-beta-glucosidase 6 [Dichanthelium oligosanthes]	-	GO:0005975//carbohydrate metabolic process (Biological Process); GO:0005773//vacuole (Cellular Component); GO:0009505//plant-type cell wall (Cellular Component); GO:0009506//plasmodesma (Cellular Component); GO:0016021//integral component of membrane (Cellular Component); GO:0046658//anchored component of plasma membrane (Cellular Component); GO:0004553//hydrolase activity, hydrolyzing O-glycosyl…	-	-
No	Chr9.g27532	39	30	51	15	11	7	1.79258	0.000163062	0.0222109	hypothetical protein BRADI_3g11270, partial [Brachypodium distachyon]	-	GO:0005983//starch catabolic process (Biological Process); GO:0009631//cold acclimation (Biological Process); GO:0016310//phosphorylation (Biological Process); GO:0005739//mitochondrion (Cellular Component); GO:0009570//chloroplast stroma (Cellular Component); GO:0009941//chloroplast envelope (Cellular Component); GO:0005524//ATP binding (Cellular Component); GO:0050521//alpha-glucan, water dikin…	K08244|E2.7.9.4	http://www.genome.jp/dbget-bin/www_bget?ko:K08244
No	Chr11.g34669	68	59	87	6	33	9	2.1573	0.000165863	0.022381	PREDICTED: protein trichome birefringence-like 34 [Setaria italica]	[Pfam:DUF231],[expressed protein]	GO:0071554//cell wall organization or biogenesis (Biological Process); GO:0005794//Golgi apparatus (Cellular Component); GO:0016021//integral component of membrane (Cellular Component); GO:0016413//O-acetyltransferase activity (Cellular Component); protein trichome birefringence-like 34	-	-
No	Chr15.g42201	201	180	236	450	308	540	-1.1461	0.000166315	0.022381	PREDICTED: omega-3 fatty acid desaturase, chloroplastic-like [Brachypodium distachyon]	[Fatty acid desaturase],[linoleoyl-CoA desaturase activity],[Omega-3 fatty acid desaturase]	GO:0006636//unsaturated fatty acid biosynthetic process (Biological Process); GO:0055114//oxidation-reduction process (Biological Process); GO:0005739//mitochondrion (Cellular Component); GO:0016021//integral component of membrane (Cellular Component); GO:0031969//chloroplast membrane (Cellular Component); GO:0016717//oxidoreductase activity, acting on paired donors, with oxidation of a pair of d…	K10257|FAD8, desB	http://www.genome.jp/dbget-bin/www_bget?ko:K10257
No	Chr5.g14521	30	25	31	93	53	85	-1.49798	0.000182978	0.0244272	Heat stress transcription factor A-2d [Dichanthelium oligosanthes]	[HSF-type DNA-binding],[Transcription factor],[transcription factor]	GO:0006355//regulation of transcription, DNA-templated (Biological Process); GO:0055114//oxidation-reduction process (Biological Process); GO:0005634//nucleus (Cellular Component); GO:0005737//cytoplasm (Cellular Component); GO:0003700//transcription factor activity, sequence-specific DNA binding (Cellular Component); GO:0010309//acireductone dioxygenase [iron(II)-requiring] activity (Cellular Co…	K09419|HSFF	http://www.genome.jp/dbget-bin/www_bget?ko:K09419
No	Chr11.g34686	56	41	57	22	13	16	1.52801	0.000207705	0.0269876	PREDICTED: asparagine synthetase [glutamine-hydrolyzing]-like [Setaria italica]	[asparagine synthetase]	GO:0006529//asparagine biosynthetic process (Biological Process); GO:0006541//glutamine metabolic process (Biological Process); GO:0009063//cellular amino acid catabolic process (Biological Process); GO:0009646//response to absence of light (Biological Process); GO:0005829//cytosol (Cellular Component); GO:0004066//asparagine synthase (glutamine-hydrolyzing) activity (Cellular Component); GO:0042…	K01953|asnB, ASNS	http://www.genome.jp/dbget-bin/www_bget?ko:K01953
No	Chr15.g40587	77	38	57	252	119	141	-1.65828	0.000207795	0.0269876	Low molecular mass early light-inducible protein HV60, chloroplastic [Dichanthelium oligosanthes]	[early light-inducible protein],[early light-induced protein]	-	-	-
No	Chr16.g44005	3	4	3	28	20	14	-2.68164	0.000208841	0.0270165	predicted protein [Hordeum vulgare subsp. vulgare]	[Peroxidase]	GO:0006979//response to oxidative stress (Biological Process); GO:0009664//plant-type cell wall organization (Biological Process); GO:0042744//hydrogen peroxide catabolic process (Biological Process); GO:0055114//oxidation-reduction process (Biological Process); GO:0098869//cellular oxidant detoxification (Biological Process); GO:0005576//extracellular region (Cellular Component); GO:0009505//pla…	-	-
No	Chr1.g03355	1803	1462	1682	4089	2530	3221	-1.05842	0.000210437	0.0270165	Protein REVEILLE 2 [Dichanthelium oligosanthes]	[Myb-like DNA-binding domain],[Transcription factor]	GO:0006351//transcription, DNA-templated (Biological Process); myb transcription factor	-	-
No	Chr10.g33134	46	46	51	126	89	97	-1.185	0.000214254	0.0274016	Protein SMAX1-like [Dichanthelium oligosanthes]	[Inherit from KOG: Heat shock protein],[Heat shock protein],[ATP-dependent CLP protease ATP-binding subunit]	-	-	-
No	Chr2.g06187	50	36	55	103	83	128	-1.22558	0.000217603	0.0277241	hypothetical protein OsI_23610 [Oryza sativa Indica Group]	[serine threonine-protein kinase],[Serine Threonine protein kinase]	GO:0006468//protein phosphorylation (Biological Process); GO:0048544//recognition of pollen (Biological Process); GO:0005886//plasma membrane (Cellular Component); GO:0016021//integral component of membrane (Cellular Component); GO:0004674//protein serine/threonine kinase activity (Cellular Component); GO:0005524//ATP binding (Cellular Component); receptor protein kinase 1	-	-
No	Chr2.g03492	26	25	31	53	60	77	-1.26358	0.000226712	0.0285589	hypothetical protein SORBI_3010G014300 [Sorghum bicolor]	[NA]	-	-	-
No	Chr1.g00080	35	22	34	172	51	109	-1.97186	0.00023054	0.0289323	pentatricopeptide repeat-containing protein At1g11290, chloroplastic [Aegilops tauschii subsp. tauschii]	[Pentatricopeptide repeat-containing protein],[PPR repeat]	GO:0090304//nucleic acid metabolic process (Biological Process); GO:0009536//plastid (Cellular Component); pentatricopeptide repeat-containing protein chloroplastic	-	-
No	Chr16.g42293	39	39	42	151	71	107	-1.52899	0.000241308	0.0300586	hypothetical protein BAE44_0015385 [Dichanthelium oligosanthes]	[DUF538 domain containing protein],[Protein of unknown function, DUF538]	-	-	-
No	Chr6.g19425	54	44	67	105	96	125	-1.04834	0.000244013	0.0302829	PREDICTED: cytochrome P450 85A1 [Setaria italica]	[cytochrome P450],[Cytochrome p450],[Cytochrome P450]	GO:0001578//microtubule bundle formation (Biological Process); GO:0009647//skotomorphogenesis (Biological Process); GO:0010268//brassinosteroid homeostasis (Biological Process); GO:0016125//sterol metabolic process (Biological Process); GO:0016132//brassinosteroid biosynthetic process (Biological Process); GO:0022900//electron transport chain (Biological Process); GO:0016021//integral component o…	K12640|CYP85A2, BR6OX2	http://www.genome.jp/dbget-bin/www_bget?ko:K12640
No	Chr6.g18704	37	26	31	89	69	64	-1.29566	0.000258977	0.0316708	PREDICTED: myb-related protein P-like [Brachypodium distachyon]	[A-type R2R3 Myb protein],[Transcription factor],[Myblike DNAbinding domain containing protein]	-	K09422|MYBP	http://www.genome.jp/dbget-bin/www_bget?ko:K09422
No	Chr6.g19120	15	15	22	49	39	49	-1.4654	0.000264316	0.0319829	PREDICTED: anthocyanin regulatory R-S protein-like [Setaria italica]	[Transcription factor],[anthocyanin regulatory Lc protein],[transcription factor]	-	-	-
No	Chr10.g32057	282	235	244	614	403	509	-1.06173	0.000270453	0.0324815	predicted protein [Hordeum vulgare subsp. vulgare]	[NA]	-	-	-
No	Chr9.g28400	14	7	10	31	32	37	-1.74172	0.00027617	0.0328153	hypothetical protein BAE44_0014916 [Dichanthelium oligosanthes]	[Zinc finger protein],[zinc finger protein],[Inherit from lilNOG: Zinc finger protein]	-	-	-
No	Chr14.g39765	11	5	11	0	0	0	5.54238	0.000284279	0.0334759	GDSL esterase/lipase [Dichanthelium oligosanthes]	[GDSL esterase lipase],[GDSL-like Lipase/Acylhydrolase],[GDSL-motif lipase hydrolase family protein]	GO:0016788//hydrolase activity, acting on ester bonds (Cellular Component); gdsl esterase lipase at5g45670-like	-	-
No	Chr1.g00265	13	8	17	0	1	0	5.07006	0.000284727	0.0334759	PREDICTED: homeobox-leucine zipper protein HOX28-like [Setaria italica]	[homeobox-leucine zipper protein],[zipper protein]	GO:0006355//regulation of transcription, DNA-templated (Biological Process); GO:0005634//nucleus (Cellular Component); GO:0003700//transcription factor activity, sequence-specific DNA binding (Cellular Component); GO:0043565//sequence-specific DNA binding (Cellular Component); homeobox-leucine zipper protein athb-4	-	-
No	Chr7.g21392	11	6	5	58	17	46	-2.53509	0.000287341	0.0335478	putative cation transporter HKT7 [Dichanthelium oligosanthes]	[transporter],[Cation transport protein],[Low-affinity potassium transport system. Interacts with Trk system potassium uptake protein TrkA (By similarity)]	GO:0098655//cation transmembrane transport (Biological Process); GO:0016020//membrane (Cellular Component); GO:0008324//cation transmembrane transporter activity (Cellular Component); probable cation transporter hkt7	-	-
No	Chr20.g49632	2	0	1	12	11	23	-4.0095	0.000292021	0.0337416	PREDICTED: serine decarboxylase 1 [Oryza brachyantha]	[Pyridoxal-dependent decarboxylase conserved domain],[decarboxylase],[histidine]	GO:0006580//ethanolamine metabolic process (Biological Process); GO:0019752//carboxylic acid metabolic process (Biological Process); GO:0005829//cytosol (Cellular Component); GO:0005886//plasma membrane (Cellular Component); GO:0016831//carboxy-lyase activity (Cellular Component); GO:0030170//pyridoxal phosphate binding (Cellular Component); serine decarboxylase 1	K01590|hdc, HDC	http://www.genome.jp/dbget-bin/www_bget?ko:K01590
Yes	Chr20.g50224	55	55	44	16	9	20	1.73182	0.000294837	0.0339498	Cytochrome P450 94C1 [Dichanthelium oligosanthes]	[Cytochrome p450],[cytochrome P450]	GO:0055114//oxidation-reduction process (Biological Process); GO:0016021//integral component of membrane (Cellular Component); GO:0004497//monooxygenase activity (Cellular Component); GO:0005506//iron ion binding (Cellular Component); GO:0016705//oxidoreductase activity, acting on paired donors, with incorporation or reduction of molecular oxygen (Cellular Component); GO:0020037//heme binding (Ce…	-	-
Yes	Chr2.g04023	38	33	31	11	12	6	1.78586	0.00030611	0.0351272	Cytochrome P450 94C1 [Dichanthelium oligosanthes]	[Cytochrome p450],[cytochrome P450]	GO:0055114//oxidation-reduction process (Biological Process); GO:0016021//integral component of membrane (Cellular Component); GO:0004497//monooxygenase activity (Cellular Component); GO:0005506//iron ion binding (Cellular Component); GO:0016705//oxidoreductase activity, acting on paired donors, with incorporation or reduction of molecular oxygen (Cellular Component); GO:0020037//heme binding (Ce…	-	-
No	Chr19.g48964	65	53	56	26	18	21	1.37075	0.000309859	0.0353155	Cytochrome P450 94C1 [Dichanthelium oligosanthes]	[Cytochrome p450],[cytochrome P450]	GO:0055114//oxidation-reduction process (Biological Process); GO:0016021//integral component of membrane (Cellular Component); GO:0004497//monooxygenase activity (Cellular Component); GO:0005506//iron ion binding (Cellular Component); GO:0016705//oxidoreductase activity, acting on paired donors, with incorporation or reduction of molecular oxygen (Cellular Component); GO:0020037//heme binding (Ce…	-	-
Yes	Chr3.g09262	85	76	82	34	37	42	1.06304	0.000312146	0.0354555	Proline-rich receptor-like protein kinase PERK1 [Dichanthelium oligosanthes]	[receptor-like protein kinase],[Serine Threonine protein kinase],[STYKc]	GO:0006468//protein phosphorylation (Biological Process); GO:0005886//plasma membrane (Cellular Component); GO:0009536//plastid (Cellular Component); GO:0016021//integral component of membrane (Cellular Component); GO:0004674//protein serine/threonine kinase activity (Cellular Component); GO:0005199//structural constituent of cell wall (Cellular Component); GO:0005524//ATP binding (Cellular Compo…	-	-
No	Chr15.g41355	454	366	415	966	611	868	-1.05013	0.00031728	0.035796	PREDICTED: beta-amylase-like [Setaria italica]	[Beta-amylase],[beta-amylase]	GO:0000272//polysaccharide catabolic process (Biological Process); GO:0009536//plastid (Cellular Component); GO:0016161//beta-amylase activity (Cellular Component); beta-amylase	-	-
Yes	Chr1.g02284	57	42	68	16	25	25	1.28692	0.000346539	0.038706	PREDICTED: putative clathrin assembly protein At4g40080 [Setaria italica]	[Clathrin assembly protein],[Inherit from strNOG: Clathrin assembly protein]	-	-	-
No	Chr11.g33739	24	19	20	0	6	2	2.98432	0.000359669	0.0399066	PREDICTED: osmotin-like protein [Setaria italica]	[Thaumatin family]	-	-	-
No	Chr4.g10847	63	55	65	9	29	24	1.54139	0.000362065	0.0399081	PREDICTED: peroxidase 72-like [Setaria italica]	[peroxidase],[Peroxidase]	GO:0006979//response to oxidative stress (Biological Process); GO:0042744//hydrogen peroxide catabolic process (Biological Process); GO:0055114//oxidation-reduction process (Biological Process); GO:0098869//cellular oxidant detoxification (Biological Process); GO:0005576//extracellular region (Cellular Component); GO:0004601//peroxidase activity (Cellular Component); GO:0020037//heme binding (Cel…	K00430|E1.11.1.7	http://www.genome.jp/dbget-bin/www_bget?ko:K00430
No	Chr2.g06025	28	27	30	64	63	55	-1.14536	0.000370652	0.0404554	uncharacterized protein LOC100276794 precursor [Zea mays]	[Berberine and berberine like ],[FAD linked oxidase domain protein],[reticuline oxidase-like protein-like]	GO:0055114//oxidation-reduction process (Biological Process); GO:0016614//oxidoreductase activity, acting on CH-OH group of donors (Cellular Component); GO:0050660//flavin adenine dinucleotide binding (Cellular Component); tetrahydrocannabinolic acid synthase-like	-	-
No	Chr10.g31409	10	11	32	0	2	0	4.65697	0.000374822	0.0407076	GDSL esterase/lipase At5g33370 [Sorghum bicolor]	[GDSL esterase lipase],[GDSL-like Lipase/Acylhydrolase]	GO:0009536//plastid (Cellular Component); GO:0016788//hydrolase activity, acting on ester bonds (Cellular Component); gdsl esterase lipase at5g33370-like	-	-
Yes	Chr3.g07467	34	31	14	5	4	5	2.49032	0.000381526	0.0411067	PREDICTED: uncharacterized protein LOC101756911 [Setaria italica]	[NA]	-	-	-
No	Chr5.g17449	22	16	13	76	34	68	-1.86481	0.00039058	0.0416801	transferase [Zea mays]	[Transferase family]	-	-	-
No	Chr8.g24070	10	5	10	0	0	0	5.43478	0.000414327	0.0437958	PREDICTED: mavicyanin-like [Setaria italica]	[Plastocyanin-like domain],[Copper ion binding electron carrier],[copper ion binding electron carrier]	GO:0022900//electron transport chain (Biological Process); GO:0046658//anchored component of plasma membrane (Cellular Component); GO:0005507//copper ion binding (Cellular Component); GO:0009055//electron carrier activity (Cellular Component); blue copper protein precursor	-	-
No	Chr17.g45558	140	78	83	214	203	232	-1.15085	0.000434366	0.0456261	PREDICTED: ethylene-responsive transcription factor 11-like [Setaria italica]	[AP2]	GO:0001944//vasculature development (Biological Process); GO:0006355//regulation of transcription, DNA-templated (Biological Process); GO:0009873//ethylene-activated signaling pathway (Biological Process); GO:0051301//cell division (Biological Process); GO:0005634//nucleus (Cellular Component); GO:0003677//DNA binding (Cellular Component); GO:0003700//transcription factor activity, sequence-speci…	-	-
Yes	Chr2.g06002	168	207	247	53	128	96	1.14517	0.000467641	0.0483633	hypothetical protein BAE44_0003263, partial [Dichanthelium oligosanthes]	[Heavy metal-associated domain containing protein],[Heavy-metal-associated domain],[heavy metal transport detoxification protein]	GO:0030001//metal ion transport (Biological Process); GO:0046916//cellular transition metal ion homeostasis (Biological Process); GO:0005737//cytoplasm (Cellular Component); GO:0046914//transition metal ion binding (Cellular Component); heavy metal-associated isoprenylated plant protein 26-like	-	-
Yes	Chr6.g17627	60	35	90	13	29	9	1.80571	0.000486724	0.050028	putative polygalacturonase [Dichanthelium oligosanthes]	[Glycoside hydrolase family 28],[Glycosyl hydrolases family 28]	GO:0005975//carbohydrate metabolic process (Biological Process); GO:0071555//cell wall organization (Biological Process); GO:0005576//extracellular region (Cellular Component); GO:0016021//integral component of membrane (Cellular Component); GO:0004650//polygalacturonase activity (Cellular Component); probable polygalacturonase	-	-
Yes	Chr17.g44411	74	73	127	21	54	26	1.40196	0.000508446	0.0519259	uncharacterized protein LOC8058038 [Sorghum bicolor]	[ARM],[Armadillo beta-catenin repeat family protein]	GO:0005634//nucleus (Cellular Component); GO:0005783//endoplasmic reticulum (Cellular Component); GO:0016020//membrane (Cellular Component); uncharacterized protein loc4347698	-	-
No	Chr7.g21362	29	29	7	101	50	217	-2.51338	0.000509925	0.0519259	Acyclic sesquiterpene synthase [Dichanthelium oligosanthes]	[Terpene synthase, N-terminal domain],[Terpene synthase family, metal binding domain]	GO:0006952//defense response (Biological Process); GO:0008152//metabolic process (Biological Process); GO:0009536//plastid (Cellular Component); GO:0000287//magnesium ion binding (Cellular Component); GO:0010333//terpene synthase activity (Cellular Component); GO:0016787//hydrolase activity (Cellular Component); ent-kaurene synthase b	K15793|K15793	http://www.genome.jp/dbget-bin/www_bget?ko:K15793
Yes	Chr3.g08748	135	122	141	43	92	53	1.06396	0.000510026	0.0519259	probable WRKY transcription factor 41 [Sorghum bicolor]	[Transcription factor],[transcription factor],[WRKY]	GO:0003677//DNA binding (Cellular Component); wrky transcription partial	-	-
No	Chr17.g44519	10	7	6	60	19	31	-2.33457	0.000511764	0.0519259	F-box protein At3g22700-like [Aegilops tauschii subsp. tauschii]	[NA]	-	-	-
No	Chr10.g32528	65	63	67	174	133	103	-1.12455	0.000512994	0.0519259	Protein LHY, partial [Dichanthelium oligosanthes]	[Myb-like DNA-binding domain],[Myb transcription factor]	-	-	-
Yes	Chr11.g33938	26	39	27	2	9	9	2.20579	0.000516949	0.0520178	Glucan endo-1,3-beta-glucosidase, acidic isoform [Dichanthelium oligosanthes]	[glucan endo-1-3-beta-glucosidase],[Glycosyl hydrolases family 17],[Glucan endo-1,3-beta-glucosidase]	GO:0005975//carbohydrate metabolic process (Biological Process); GO:0046658//anchored component of plasma membrane (Cellular Component); GO:0030247//polysaccharide binding (Cellular Component); GO:0042973//glucan endo-1,3-beta-D-glucosidase activity (Cellular Component); beta glucanase	-	-
No	Chr18.g46166	30	32	38	58	77	64	-1.03402	0.000519798	0.0521479	PREDICTED: NEP1-interacting protein-like 1 [Setaria italica]	[finger protein],[zinc ion binding],[Zinc finger, C3HC4 type (RING finger)]	GO:0009536//plastid (Cellular Component); GO:0016020//membrane (Cellular Component); GO:0046872//metal ion binding (Cellular Component); nep1-interacting 1	-	-
No	Chr15.g42091	155	106	194	656	217	399	-1.59956	0.000522496	0.052262	Flowering-promoting factor 1-like protein 5 [Dichanthelium oligosanthes]	[NA]	-	-	-
No	Chr1.g00798	36	9	36	112	64	90	-1.82707	0.000527362	0.0525918	16.0 kDa heat shock protein, peroxisomal [Sorghum bicolor]	[heat shock protein],[Hsp20/alpha crystallin family],[response to heat],[Heat shock protein],[Heat Shock Protein]	GO:0009408//response to heat (Biological Process); GO:0005739//mitochondrion (Cellular Component); GO:0005777//peroxisome (Cellular Component); kda heat shock peroxisomal	K13993|HSP20	http://www.genome.jp/dbget-bin/www_bget?ko:K13993
No	Chr9.g28526	541	521	510	1129	753	1192	-1.02337	0.000539657	0.0536583	hypothetical protein [Zea mays]	[NA]	GO:0009536//plastid (Cellular Component); protein slow green chloroplastic	-	-
No	Chr7.g21566	94	112	155	177	234	333	-1.10132	0.000556201	0.0549196	1-aminocyclopropane-1-carboxylate synthase [Zea mays]	[1-aminocyclopropane-1-carboxylate synthase],[ACC synthase],[aminotransferase]	GO:0042218//1-aminocyclopropane-1-carboxylate biosynthetic process (Biological Process); GO:0016847//1-aminocyclopropane-1-carboxylate synthase activity (Cellular Component); GO:0030170//pyridoxal phosphate binding (Cellular Component); acc synthase	K01762|ACS	http://www.genome.jp/dbget-bin/www_bget?ko:K01762
No	Chr8.g24232	41	47	44	81	85	91	-1.00104	0.00055726	0.0549196	PREDICTED: uncharacterized protein LOC101773997 [Setaria italica]	[expressed protein],[NA],[Inherit from lilNOG: expressed protein]	-	-	-
No	Chr15.g41772	33	19	28	54	58	68	-1.22384	0.000586518	0.0568007	PREDICTED: F-box only protein 13 [Oryza sativa Japonica Group]	[FBOX],[F-box only protein],[f-box only protein]	-	-	-
Yes	Chr17.g44853	289	275	353	69	190	147	1.15524	0.000618056	0.0591709	PREDICTED: homeobox-leucine zipper protein HOX27-like [Setaria italica]	[sequence-specific DNA binding],[homeobox-leucine zipper protein],[Homeobox-leucine zipper protein]	-	K09338|HD-ZIP	http://www.genome.jp/dbget-bin/www_bget?ko:K09338
No	Chr6.g20562	9	6	10	66	26	21	-2.27387	0.000632378	0.0600276	zinc finger protein ZAT8-like [Aegilops tauschii subsp. tauschii]	[Zinc finger protein],[ZnF_C2H2]	GO:0005488//binding (Cellular Component); zinc finger protein 1	-	-
No	Chr3.g08263	5	6	5	29	19	19	-2.12027	0.000636505	0.0602486	hypothetical protein BAE44_0018452 [Dichanthelium oligosanthes]	[zinc finger],[Zn-finger in Ran binding protein and others]	GO:0008270//zinc ion binding (Cellular Component); GO:0016874//ligase activity (Cellular Component); zinc finger protein	-	-
No	Chr3.g09695	55	58	47	172	81	184	-1.50823	0.000658609	0.0617666	RING-H2 finger protein ATL66 [Sorghum bicolor]	[finger protein],[zinc ion binding],[RING-H2 finger protein],[Zinc finger, C3HC4 type (RING finger)]	-	-	-
No	Chr7.g22576	311	242	242	902	397	618	-1.34029	0.000659915	0.0617666	ferredoxin-3 [Zea mays]	[2Fe-2S iron-sulfur cluster binding domain],[Ferredoxin],[K02639 ferredoxin]	GO:0022900//electron transport chain (Biological Process); GO:0009507//chloroplast (Cellular Component); GO:0009055//electron carrier activity (Cellular Component); GO:0046872//metal ion binding (Cellular Component); GO:0051537//2 iron, 2 sulfur cluster binding (Cellular Component); root r-b1-like	K02639|petF	http://www.genome.jp/dbget-bin/www_bget?ko:K02639
No	Chr11.g34021	297	270	283	667	413	563	-1.01241	0.000668077	0.0623564	hypothetical protein SETIT_022964mg [Setaria italica]	[Cotton fibre expressed protein]	-	-	-
No	Chr6.g17669	57	50	53	115	92	102	-1.00146	0.000700094	0.0651595	Butyrate--CoA ligase AAE11, peroxisomal [Dichanthelium oligosanthes]	[Acyl coa ligase acetate-coa],[4-coumarate-coA ligase],[AMP-binding enzyme],[acid-thiol ligase activity],[Amp-dependent synthetase and ligase]	GO:0008152//metabolic process (Biological Process); GO:0016874//ligase activity (Cellular Component); butyrate-- ligase peroxisomal-like	-	-
No	Chr8.g24196	335	233	304	875	417	648	-1.23593	0.000701999	0.0651595	phenylalanine ammonia-lyase [Phyllostachys edulis]	[histidine ammonia-lyase],[Phenylalanine ammonialyase],[Phenylalanine ammonia-lyase]	GO:0006559//L-phenylalanine catabolic process (Biological Process); GO:0009800//cinnamic acid biosynthetic process (Biological Process); GO:0005737//cytoplasm (Cellular Component); GO:0045548//phenylalanine ammonia-lyase activity (Cellular Component); phenylalanine ammonia-lyase	K10775|E4.3.1.24	http://www.genome.jp/dbget-bin/www_bget?ko:K10775
Yes	Chr1.g01971	1372	1541	1999	383	1069	758	1.13411	0.000718534	0.0660066	Alpha,alpha-trehalose-phosphate synthase [UDP-forming] 6 [Dichanthelium oligosanthes]	[Alpha,alpha-trehalose-phosphate synthase UDP-forming],[synthase],[trehalose biosynthetic process],[Glycosyltransferase family 20]	GO:0005992//trehalose biosynthetic process (Biological Process); GO:0005739//mitochondrion (Cellular Component); GO:0003825//alpha,alpha-trehalose-phosphate synthase (UDP-forming) activity (Cellular Component); -trehalose-phosphate synthase	K16055|TPS	http://www.genome.jp/dbget-bin/www_bget?ko:K16055
Yes	Chr2.g04946	57	62	95	22	41	29	1.17182	0.000719005	0.0660066	PREDICTED: thaumatin-like protein 1b [Setaria italica]	[thaumatin-like protein],[THN]	GO:0016021//integral component of membrane (Cellular Component); thaumatin-like protein 1b	-	-
No	Chr10.g33342	472	381	431	1302	666	795	-1.17796	0.000729869	0.0666388	zinc finger protein ZAT5 [Sorghum bicolor]	[Zinc finger protein],[ZnF_C2H2],[zinc finger],[- C2H2 zinc finger protein]	-	-	-
No	Chr5.g14647	30	16	38	7	9	6	1.86425	0.000785908	0.0700377	PREDICTED: ethylene-responsive transcription factor RAP2-3-like [Setaria italica]	[AP2],[ethylene mediated signaling pathway],[transcription factor]	-	K09286|EREBP	http://www.genome.jp/dbget-bin/www_bget?ko:K09286
No	Chr19.g48433	250	172	208	606	342	385	-1.15173	0.000812304	0.0718514	PREDICTED: malonyl-CoA:anthocyanidin 5-O-glucoside-6''-O-malonyltransferase-like [Setaria italica]	[anthocyanin 5-aromatic acyltransferase],[Transferase family],[Anthocyanin 5-aromatic acyltransferase]	GO:0005739//mitochondrion (Cellular Component); GO:0016746//transferase activity, transferring acyl groups (Cellular Component); quercetin 3-o-glucoside-6 -o-malonyltransferase	-	-
No	Chr15.g40585	4	0	2	23	9	22	-3.27075	0.000816489	0.0719971	hypothetical protein [Paspalum vaginatum]	[early light-inducible protein],[early light-induced protein]	GO:0009507//chloroplast (Cellular Component); GO:0016020//membrane (Cellular Component); early light-induced protein	-	-
No	Chr1.g00079	10	6	16	31	28	37	-1.66743	0.000833835	0.0725718	bark storage protein A-like [Sorghum bicolor]	[bark storage protein],[Catalyzes the irreversible cleavage of the glycosidic bond in both 5'-methylthioadenosine (MTA) and S- adenosylhomocysteine (SAH AdoHcy) to adenine and the corresponding thioribose, 5'-methylthioribose and S-ribosylhomocysteine, respectively (By similarity)],[Phosphorylase superfamily]	-	-	-
No	Chr14.g40020	30	32	19	95	51	90	-1.58428	0.000838086	0.0726483	PREDICTED: gibberellin 2-beta-dioxygenase-like [Setaria italica]	[2OG-Fe(II) oxygenase superfamily],[oxidoreductase, 2OG-Fe(II) oxygenase family protein],[2OGFe(II) oxygenase]	GO:0009416//response to light stimulus (Biological Process); GO:0045487//gibberellin catabolic process (Biological Process); GO:0055114//oxidation-reduction process (Biological Process); GO:0005506//iron ion binding (Cellular Component); GO:0052634//C-19 gibberellin 2-beta-dioxygenase activity (Cellular Component); gibberellin 2-beta-dioxygenase-like	K04125|E1.14.11.13	http://www.genome.jp/dbget-bin/www_bget?ko:K04125
No	Chr19.g48974	12	13	9	37	30	33	-1.59546	0.000849199	0.0733375	hypothetical_protein [Oryza brachyantha]	[PGAM],[phosphoglycerate mutase],[Phosphoglycerate mutase]	GO:0016311//dephosphorylation (Biological Process); GO:0005829//cytosol (Cellular Component); GO:0009570//chloroplast stroma (Cellular Component); GO:0004619//phosphoglycerate mutase activity (Cellular Component); GO:0047538//2-carboxy-D-arabinitol-1-phosphatase activity (Cellular Component); phosphoglycerate mutase	K15634|gpmB	http://www.genome.jp/dbget-bin/www_bget?ko:K15634
Yes	Chr5.g16246	25	18	36	6	10	5	1.85417	0.000856594	0.073786	axial regulator [Saccharum hybrid cultivar R570]	[YABBY protein],[axial regulator YABBY]	GO:0007275//multicellular organism development (Biological Process); GO:0005634//nucleus (Cellular Component); GO:0046872//metal ion binding (Cellular Component); protein yabby 2	-	-
Yes	Chr16.g44255	35	21	36	9	8	11	1.65168	0.000886488	0.0757766	hypothetical protein SETIT_032497mg [Setaria italica]	[finger protein],[zinc ion binding],[Zinc finger, C3HC4 type (RING finger)]	GO:0000209//protein polyubiquitination (Biological Process); GO:0042787//protein ubiquitination involved in ubiquitin-dependent protein catabolic process (Biological Process); GO:0043161//proteasome-mediated ubiquitin-dependent protein catabolic process (Biological Process); GO:0048364//root development (Biological Process); GO:0051301//cell division (Biological Process); GO:0005886//plasma membr…	K16282|RHA2	http://www.genome.jp/dbget-bin/www_bget?ko:K16282
No	Chr1.g03002	28	24	24	86	50	56	-1.39777	0.000893048	0.0761431	B-box zinc finger protein 32 [Zea mays]	[BBOX],[B-box zinc finger family protein],[zinc finger]	-	-	-
No	Chr6.g18710	186	134	248	51	125	79	1.11521	0.000941037	0.0792905	acetate/butyrate--CoA ligase AAE7, peroxisomal-like [Aegilops tauschii subsp. tauschii]	[AMP-binding enzyme],[4-coumarate-coA ligase],[Amp-dependent synthetase and ligase]	GO:0008152//metabolic process (Biological Process); GO:0005739//mitochondrion (Cellular Component); GO:0016874//ligase activity (Cellular Component); acetate butyrate-- ligase peroxisomal	-	-
No	Chr3.g07268	29	44	42	2	15	1	2.71523	0.000941793	0.0792905	MFS18 protein precursor [Zea mays]	[NA]	-	-	-
Yes	Chr5.g16822	1745	1533	2827	464	1392	713	1.21868	0.00096782	0.080414	UDP-glucose 6-dehydrogenase 5 [Dichanthelium oligosanthes]	[UDP-glucose 6-dehydrogenase],[Udp-glucose 6-dehydrogenase]	GO:0005975//carbohydrate metabolic process (Biological Process); GO:0006024//glycosaminoglycan biosynthetic process (Biological Process); GO:0006065//UDP-glucuronate biosynthetic process (Biological Process); GO:0055114//oxidation-reduction process (Biological Process); GO:0005634//nucleus (Cellular Component); GO:0005829//cytosol (Cellular Component); GO:0003979//UDP-glucose 6-dehydrogenase acti…	K00012|UGDH, ugd	http://www.genome.jp/dbget-bin/www_bget?ko:K00012
No	Chr18.g46253	125	95	180	5	61	11	2.39522	0.000979808	0.0804691	Transcription factor bHLH137 [Dichanthelium oligosanthes]	[Helix-loop-helix DNA-binding domain],[transcription factor],[Transcription factor]	GO:0046983//protein dimerization activity (Cellular Component); transcription factor bhlh137	-	-
No	Chr7.g22574	78	53	68	217	107	141	-1.30278	0.00100416	0.0817247	Glucan endo-1,3-beta-glucosidase 14 [Dichanthelium oligosanthes]	[bifunctional monodehydroascorbate reductase and carbonic],[Bifunctional monodehydroascorbate reductase and carbonic anhydrase],[Eukaryotic-type carbonic anhydrase],[Carbonic anhydrase],[bifunctional monodehydroascorbate reductase and carbonic anhydrase]	GO:0006730//one-carbon metabolic process (Biological Process); GO:0009570//chloroplast stroma (Cellular Component); GO:0004089//carbonate dehydratase activity (Cellular Component); GO:0008270//zinc ion binding (Cellular Component); alpha carbonic anhydrase chloroplastic-like	K01674|cah	http://www.genome.jp/dbget-bin/www_bget?ko:K01674
Yes	Chr2.g04686	65	48	59	25	29	24	1.09835	0.00100775	0.0817247	hypothetical protein SETIT_030724mg [Setaria italica]	[cyclase family],[Putative cyclase],[Cyclase family]	GO:0019441//tryptophan catabolic process to kynurenine (Biological Process); GO:0016020//membrane (Cellular Component); GO:0004061//arylformamidase activity (Cellular Component); kynurenine formamidase	-	-
No	Chr11.g34025	54	41	45	151	75	111	-1.3379	0.00101056	0.0817247	putative cyclin-dependent kinase F-2 [Dichanthelium oligosanthes]	[Cyclin-dependent kinase],[Cyclin-Dependent Kinase]	-	K08818|CDC2L	http://www.genome.jp/dbget-bin/www_bget?ko:K08818
No	Chr20.g49910	40	59	69	16	17	28	1.4078	0.00102644	0.0821956	Disease resistance protein RPM1 [Dichanthelium oligosanthes]	[disease resistance protein],[Disease resistance protein],[leucine Rich Repeat],[resistance protein]	GO:0043531//ADP binding (Cellular Component); uncharacterized protein loc100381812 isoform x3	K13457|RPM1, RPS3	http://www.genome.jp/dbget-bin/www_bget?ko:K13457
No	Chr7.g22281	119	97	109	280	152	263	-1.16655	0.00104115	0.0828615	PREDICTED: uncharacterized protein LOC101785181 [Setaria italica]	[Pfam:DUF593]	-	-	-
No	Chr9.g28930	23	16	42	0	7	0	3.52416	0.00104529	0.0828615	putative laccase precursor [Zea mays]	[hydroquinone:oxygen oxidoreductase activity],[phenylpropanoid catabolic process],[Multicopper oxidase]	GO:0006355//regulation of transcription, DNA-templated (Biological Process); GO:0046274//lignin catabolic process (Biological Process); GO:0055114//oxidation-reduction process (Biological Process); GO:0005739//mitochondrion (Cellular Component); GO:0048046//apoplast (Cellular Component); GO:0003690//double-stranded DNA binding (Cellular Component); GO:0005507//copper ion binding (Cellular Compone…	-	-
No	Chr2.g03758	11	27	22	1	6	2	2.74694	0.00104603	0.0828615	auxin-responsive protein IAA20 isoform X2 [Sorghum bicolor]	[auxin-responsive protein],[AUX/IAA family]	GO:0009733//response to auxin (Biological Process); GO:0010468//regulation of gene expression (Biological Process); GO:0044271//cellular nitrogen compound biosynthetic process (Biological Process); GO:0051171//regulation of nitrogen compound metabolic process (Biological Process); GO:0080090//regulation of primary metabolic process (Biological Process); GO:2000112//regulation of cellular macromol…	K14484|IAA	http://www.genome.jp/dbget-bin/www_bget?ko:K14484
No	Chr3.g09171	273	239	320	794	386	551	-1.14292	0.00106244	0.0837655	PREDICTED: UDP-glycosyltransferase 88F5-like [Setaria italica]	[UDP-glucoronosyl and UDP-glucosyl transferase],[UDP-Glycosyltransferase],[Transferase]	GO:0009813//flavonoid biosynthetic process (Biological Process); GO:0052696//flavonoid glucuronidation (Biological Process); GO:0043231//intracellular membrane-bounded organelle (Cellular Component); GO:0080043//quercetin 3-O-glucosyltransferase activity (Cellular Component); GO:0080044//quercetin 7-O-glucosyltransferase activity (Cellular Component); anthocyanidin -o-glucosyltransferase	-	-
Yes	Chr5.g16919	342	266	317	89	163	193	1.02331	0.00107072	0.0840492	uncharacterized protein LOC8083956 [Sorghum bicolor]	[Protein of unknown function (DUF1005)]	-	-	-
No	Chr9.g28252	6	6	6	19	20	25	-1.87659	0.00107106	0.0840492	Gibberellin 2-beta-dioxygenase 8 [Dichanthelium oligosanthes]	[Gibberellin 2-beta-dioxygenase],[2OG-Fe(II) oxygenase superfamily],[oxidoreductase, 2OG-Fe(II) oxygenase family protein],[2OGFe(II) oxygenase]	GO:0051213//dioxygenase activity (Cellular Component); gibberellin 2-beta-dioxygenase 8-like	-	-
Yes	Chr19.g48375	8	3	13	0	0	0	5.33737	0.00108575	NA	transcription factor SCREAM2 [Sorghum bicolor]	[inducer of cbf expression],[Helix-loop-helix DNA-binding domain],[Transcription factor]	GO:0005488//binding (Cellular Component); transcription factor ice1	-	-
No	Chr3.g08080	13	16	29	0	5	0	3.5268	0.00111167	0.086628	putative glutathione S-transferase GSTF1 [Triticum urartu]	[Glutathione S-transferase, C-terminal domain],[Glutathione S-transferase, N-terminal domain],[glutathione Stransferase]	GO:0006749//glutathione metabolic process (Biological Process); GO:0005737//cytoplasm (Cellular Component); GO:0004364//glutathione transferase activity (Cellular Component); glutathione s-transferase gstf1	K00799|GST, gst	http://www.genome.jp/dbget-bin/www_bget?ko:K00799
No	Chr15.g40663	142	78	118	454	179	244	-1.47	0.00111566	0.0867371	PREDICTED: uncharacterized protein At4g14100-like [Setaria italica]	[NA]	-	-	-
Yes	Chr2.g03593	100	127	133	32	76	56	1.11861	0.00115398	0.0886873	hypothetical protein SETIT_007864mg [Setaria italica]	[NA]	GO:0016021//integral component of membrane (Cellular Component); uncharacterized protein loc101784438	-	-
No	Chr2.g06185	194	142	131	428	245	340	-1.17305	0.00115859	0.0888378	putative cellulose synthase A catalytic subunit 11 [UDP-forming], partial [Zea mays]	[Cellulose synthase]	GO:0016020//membrane (Cellular Component); cellulose synthase a catalytic subunit 11	-	-
Yes	Chr16.g43989	48	34	84	11	27	6	1.86722	0.0011716	0.0896304	cytochrome P450 709B2 [Sorghum bicolor]	[Cytochrome p450],[cytochrome P450]	GO:0055114//oxidation-reduction process (Biological Process); GO:0016021//integral component of membrane (Cellular Component); GO:0004497//monooxygenase activity (Cellular Component); GO:0005506//iron ion binding (Cellular Component); GO:0016705//oxidoreductase activity, acting on paired donors, with incorporation or reduction of molecular oxygen (Cellular Component); GO:0020037//heme binding (Ce…	-	-
Yes	Chr7.g21139	76	103	125	38	65	42	1.03453	0.00119242	0.091015	uncharacterized protein LOC109768533 [Aegilops tauschii subsp. tauschii]	[NA]	-	-	-
No	Chr10.g32056	196	195	263	548	310	402	-1.0278	0.00119703	0.0911595	phosphate transporter 2-1 (plastid) [Triticum aestivum]	[phosphate transporter],[Phosphate transporter family],[phosphate],[inorganic phosphate transmembrane transporter activity]	GO:0009556//microsporogenesis (Biological Process); GO:0016117//carotenoid biosynthetic process (Biological Process); GO:0035435//phosphate ion transmembrane transport (Biological Process); GO:0052543//callose deposition in cell wall (Biological Process); GO:0005887//integral component of plasma membrane (Cellular Component); GO:0009941//chloroplast envelope (Cellular Component); GO:0005315//inor…	K14640|SLC20A, PIT	http://www.genome.jp/dbget-bin/www_bget?ko:K14640
No	Chr14.g39346	37	28	39	1	15	3	2.46915	0.00124725	0.0934966	Dof protein [Phyllostachys edulis]	[Zinc finger protein],[zinc finger]	-	-	-
No	Chr18.g47325	18	26	19	47	46	60	-1.31428	0.00126584	0.094678	putative RNA-dependent RNA polymerase SHL2 [Dichanthelium oligosanthes]	[rna polymerase],[RNA dependent RNA polymerase]	GO:0001172//transcription, RNA-templated (Biological Process); GO:0010492//maintenance of shoot apical meristem identity (Biological Process); GO:0016246//RNA interference (Biological Process); GO:0044702//single organism reproductive process (Biological Process); GO:0048367//shoot system development (Biological Process); GO:0050896//response to stimulus (Biological Process); GO:0005739//mitochon…	K11666|INO80B, ZNHIT4, PAPA1	http://www.genome.jp/dbget-bin/www_bget?ko:K11666
No	Chr17.g45663	113	82	61	293	145	215	-1.40189	0.0012806	0.0955683	fatty acid desaturase 4, chloroplastic [Sorghum bicolor]	[transmembrane protein 189-like],[ubiquitin-conjugating enzyme],[Kua-ubiquitin conjugating enzyme hybrid localisation domain]	GO:0005737//cytoplasm (Cellular Component); GO:0031625//ubiquitin protein ligase binding (Cellular Component); GO:0061630//ubiquitin protein ligase activity (Cellular Component); fatty acid desaturase chloroplastic-like	K10704|UBE2V	http://www.genome.jp/dbget-bin/www_bget?ko:K10704
No	Chr8.g23165	90	51	87	226	116	169	-1.2549	0.00131975	0.0978369	PREDICTED: vacuolar iron transporter homolog 5-like [Setaria italica]	[vacuolar iron transporter],[iron ion homeostasis],[integral membrane protein]	GO:0006811//ion transport (Biological Process); GO:0009987//cellular process (Biological Process); GO:0055076//transition metal ion homeostasis (Biological Process); GO:0016020//membrane (Cellular Component); vacuolar iron transporter homolog 1-like	-	-
No	Chr12.g34713	155	134	133	384	196	329	-1.17248	0.00132761	0.0979856	hypothetical protein BAE44_0015697 [Dichanthelium oligosanthes]	[Inherit from COG: Hydrolase],[Hydrolase]	GO:0009536//plastid (Cellular Component); metallo-hydrolase oxidoreductase superfamily protein isoform 1	-	-
No	Chr18.g46612	301	239	264	660	370	560	-1.05132	0.00134932	0.0991512	cytochrome P450 76M5-like [Aegilops tauschii subsp. tauschii]	[Cytochrome p450],[Cytochrome P450]	GO:0006952//defense response (Biological Process); GO:0022900//electron transport chain (Biological Process); GO:0051502//diterpene phytoalexin biosynthetic process (Biological Process); GO:0016021//integral component of membrane (Cellular Component); GO:0005506//iron ion binding (Cellular Component); GO:0016709//oxidoreductase activity, acting on paired donors, with incorporation or reduction of…	-	-
No	Chr5.g16800	108	130	169	23	69	67	1.32712	0.00136034	0.0997427	fruitful-like MADS-box transcription factor, partial [Eleusine indica]	[transcription factor],[MADS-box transcription factor],[Transcription factor]	GO:0006351//transcription, DNA-templated (Biological Process); GO:0007275//multicellular organism development (Biological Process); GO:0005515//protein binding (Cellular Component); fruitful-like mads-box transcription partial	K09264|K09264	http://www.genome.jp/dbget-bin/www_bget?ko:K09264
No	Chr19.g48174	5	6	9	0	0	0	5.11636	0.00137259	NA	glucan endo-1,3-beta-glucosidase 8 [Sorghum bicolor]	[glucan endo-1-3-beta-glucosidase],[X8 domain],[glucan endo-1,3-beta-glucosidase],[Glucan endo-1,3-beta-glucosidase]	GO:0005975//carbohydrate metabolic process (Biological Process); GO:0016021//integral component of membrane (Cellular Component); GO:0046658//anchored component of plasma membrane (Cellular Component); GO:0004553//hydrolase activity, hydrolyzing O-glycosyl compounds (Cellular Component); GO:0030247//polysaccharide binding (Cellular Component); glucan endo- -beta-glucosidase 8	-	-
No	Chr10.g32685	12	17	10	90	29	36	-2.05069	0.00140586	0.102408	PREDICTED: uncharacterized protein LOC101776254 [Setaria italica]	[NA]	-	-	-
No	Chr2.g05455	3	8	11	0	0	0	5.25222	0.00146598	NA	putative WRKY transcription factor 40 [Dichanthelium oligosanthes]	[WRKY transcription factor],[Transcription factor]	GO:0003677//DNA binding (Cellular Component); probable wrky transcription factor 40	-	-
No	Chr2.g03598	78	72	109	217	132	155	-1.04379	0.00149427	0.107216	uncharacterized RNA-binding protein C17H9.04c isoform X1 [Sorghum bicolor]	[zinc finger],[Zn-finger in Ran binding protein and others]	GO:0044444//cytoplasmic part (Cellular Component); GO:0008270//zinc ion binding (Cellular Component); uncharacterized rna-binding	-	-
Yes	Chr8.g23565	22	13	34	1	8	4	2.35958	0.00150585	0.107586	PREDICTED: uncharacterized protein LOC101763596 [Setaria italica]	[imidazoleglycerolphosphate dehydratase],[Inherit from KOG: Imidazoleglycerolphosphate dehydratase],[Imidazoleglycerolphosphate dehydratase]	GO:0016021//integral component of membrane (Cellular Component); uncharacterized protein loc101763596	-	-
No	Chr1.g02041	46	46	52	21	22	22	1.10288	0.00160082	0.112454	PREDICTED: uncharacterized protein LOC101763596 [Setaria italica]	[imidazoleglycerolphosphate dehydratase],[Inherit from KOG: Imidazoleglycerolphosphate dehydratase],[Imidazoleglycerolphosphate dehydratase]	GO:0016021//integral component of membrane (Cellular Component); uncharacterized protein loc101763596	-	-
No	Chr4.g11170	21	24	27	4	10	7	1.74985	0.00160935	0.112581	PREDICTED: uncharacterized protein LOC101763596 [Setaria italica]	[imidazoleglycerolphosphate dehydratase],[Inherit from KOG: Imidazoleglycerolphosphate dehydratase],[Imidazoleglycerolphosphate dehydratase]	GO:0016021//integral component of membrane (Cellular Component); uncharacterized protein loc101763596	-	-
No	Chr6.g17983	23	26	39	3	14	3	2.12339	0.0016215	0.113194	PREDICTED: ethylene-responsive transcription factor RAP2-3-like [Setaria italica]	[AP2],[ethylene mediated signaling pathway],[transcription factor]	-	K09286|EREBP	http://www.genome.jp/dbget-bin/www_bget?ko:K09286
No	Chr19.g48456	2	11	10	41	18	48	-2.29245	0.00164073	0.113825	uncharacterized protein LOC8083104 [Sorghum bicolor]	[BAG domain],[IQ calmodulin-binding and BAG domain containing]	GO:0051087//chaperone binding (Cellular Component); orphans transcription partial	-	-
Yes	Chr3.g09704	73	77	133	21	60	21	1.44347	0.00169708	0.116715	Dual specificity protein kinase pom1 [Dichanthelium oligosanthes]	[Kinase family],[dual-specificity tyrosine-(Y)-phosphorylation regulated kinase],[S_TKc],[Protein tyrosine kinase],[kinase family]	GO:0006468//protein phosphorylation (Biological Process); GO:0004672//protein kinase activity (Cellular Component); GO:0005524//ATP binding (Cellular Component); atp binding protein	-	-
Yes	Chr7.g21221	375	336	628	100	311	145	1.23857	0.00171689	0.117168	hypothetical protein BAE44_0009449 [Dichanthelium oligosanthes]	-	-	-	-
Yes	Chr8.g24082	14	15	16	3	3	3	2.28038	0.00173877	0.11834	vacuolar iron transporter homolog 2 [Sorghum bicolor]	[VIT family],[vacuolar iron transporter],[integral membrane protein]	GO:0006811//ion transport (Biological Process); GO:0009987//cellular process (Biological Process); GO:0055076//transition metal ion homeostasis (Biological Process); GO:0016020//membrane (Cellular Component); vacuolar iron transporter homolog 2-like	-	-
No	Chr2.g04107	270	210	223	650	344	440	-1.09529	0.0017485	0.11834	PREDICTED: vacuolar amino acid transporter 1-like [Setaria italica]	[Transmembrane amino acid transporter protein],[amino acid transporter],[amino acid],[amino acid transport]	GO:0003333//amino acid transmembrane transport (Biological Process); GO:0016021//integral component of membrane (Cellular Component); GO:0015171//amino acid transmembrane transporter activity (Cellular Component); vacuolar amino acid transporter 1-like	K15015|SLC32A, VGAT	http://www.genome.jp/dbget-bin/www_bget?ko:K15015
No	Chr9.g28982	34	30	30	121	53	70	-1.44757	0.00175306	0.11834	24.1 kDa heat shock protein, mitochondrial isoform X2 [Sorghum bicolor]	[heat shock protein],[heat shock 22 kDa protein],[Heat Shock Protein],[response to heat],[Heat shock protein]	GO:0006970//response to osmotic stress (Biological Process); GO:0009408//response to heat (Biological Process); heat shock 22 kda protein	K13993|HSP20	http://www.genome.jp/dbget-bin/www_bget?ko:K13993
No	Chr6.g17560	9	9	17	0	2	1	3.49459	0.00177242	0.119258	hypothetical protein BAE44_0009130 [Dichanthelium oligosanthes]	[Early nodulin-like protein],[early nodulin-like protein],[Plastocyanin-like domain]	GO:0016021//integral component of membrane (Cellular Component); GO:0046658//anchored component of plasma membrane (Cellular Component); GO:0009055//electron carrier activity (Cellular Component); early nodulin-like protein 1 precursor	-	-
No	Chr2.g05077	57	23	45	6	15	16	1.71108	0.00178375	0.119477	transcription factor DREB1.4 [Zoysia japonica]	-	GO:0043231//intracellular membrane-bounded organelle (Cellular Component); c-repeat binding factor 6	-	-
No	Chr16.g42602	52	56	68	221	90	120	-1.37946	0.00180456	0.120213	Low molecular mass early light-inducible protein HV60, chloroplastic [Dichanthelium oligosanthes]	[early light-inducible protein],[early light-induced protein]	-	-	-
No	Chr14.g39056	21	28	17	41	54	105	-1.61833	0.00185484	0.12283	polcalcin Jun o 2 [Zea mays]	[Pfam:efhand],[Calcium-binding protein],[Calcium binding protein]	GO:0005739//mitochondrion (Cellular Component); GO:0005509//calcium ion binding (Cellular Component); polcalcin jun o 2	K13448|CML	http://www.genome.jp/dbget-bin/www_bget?ko:K13448
No	Chr16.g43407	10	4	8	24	26	20	-1.72452	0.00192383	0.125887	PREDICTED: glucan endo-1,3-beta-glucosidase 12-like [Setaria italica]	[glucan endo-1-3-beta-glucosidase],[glucan endo-1,3-beta-glucosidase]	GO:0005975//carbohydrate metabolic process (Biological Process); GO:0046658//anchored component of plasma membrane (Cellular Component); GO:0004553//hydrolase activity, hydrolyzing O-glycosyl compounds (Cellular Component); GO:0030247//polysaccharide binding (Cellular Component); tpa: o-glycosyl hydrolase family 17 protein	-	-
Yes	Chr10.g31019	144	180	244	79	133	61	1.02318	0.00192823	0.125887	PREDICTED: geraniol 8-hydroxylase-like [Setaria italica]	[Cytochrome p450],[cytochrome P450],[Cytochrome P450 family protein, expressed]	GO:0044550//secondary metabolite biosynthetic process (Biological Process); GO:0016020//membrane (Cellular Component); GO:0016709//oxidoreductase activity, acting on paired donors, with incorporation or reduction of molecular oxygen, NAD(P)H as one donor, and incorporation of one atom of oxygen (Cellular Component); GO:0046872//metal ion binding (Cellular Component); geraniol 8-hydroxylase-like	K00517|E1.14.-.-	http://www.genome.jp/dbget-bin/www_bget?ko:K00517
No	Chr18.g46409	8	4	7	0	0	0	5.04617	0.0019406	NA	PREDICTED: probable inactive leucine-rich repeat receptor-like protein kinase At1g66830 [Oryza sativa Japonica Group]	[Leucine-rich repeat receptor-like protein kinase],[Leucine rich repeat N-terminal domain]	-	-	-
No	Chr19.g49089	651	451	621	1609	734	1233	-1.14088	0.00196926	0.127632	PREDICTED: protein DETOXIFICATION 21-like [Setaria italica]	[Mate efflux family protein],[MATE efflux family protein],[protein TRANSPARENT TESTA 12-like]	GO:0006855//drug transmembrane transport (Biological Process); GO:0016021//integral component of membrane (Cellular Component); GO:0015238//drug transmembrane transporter activity (Cellular Component); GO:0015297//antiporter activity (Cellular Component); mate efflux family protein	K03327|TC.MATE, SLC47A, norM, mdtK, dinF	http://www.genome.jp/dbget-bin/www_bget?ko:K03327
Yes	Chr4.g11293	131	117	198	48	106	43	1.14513	0.00198864	0.128138	PREDICTED: pyruvate decarboxylase 1-like [Setaria italica]	[Thiamine pyrophosphate enzyme, central domain],[Pyruvate decarboxylase]	GO:0000287//magnesium ion binding (Cellular Component); GO:0004737//pyruvate decarboxylase activity (Cellular Component); GO:0030976//thiamine pyrophosphate binding (Cellular Component); pyruvate decarboxylase 1-like	K01568|E4.1.1.1, pdc	http://www.genome.jp/dbget-bin/www_bget?ko:K01568
No	Chr15.g40584	11	8	10	34	21	30	-1.61826	0.00200198	0.128138	Low molecular mass early light-inducible protein HV60, chloroplastic [Dichanthelium oligosanthes]	[early light-inducible protein],[early light-induced protein]	-	-	-
No	Chr9.g29381	622	485	544	1769	747	1092	-1.20682	0.00200382	0.128138	PREDICTED: zinc finger protein ZAT5 [Setaria italica]	[Zinc finger protein],[ZnF_C2H2],[zinc finger],[- C2H2 zinc finger protein]	GO:0005488//binding (Cellular Component); zinc finger protein zat5-like	-	-
Yes	Chr12.g35715	113	62	110	30	55	47	1.06385	0.00201577	0.128656	2-oxoisovalerate dehydrogenase subunit alpha 2, mitochondrial-like [Sorghum bicolor]	[Dehydrogenase E1 component],[2-oxoisovalerate dehydrogenase],[2-oxoisovalerate dehydrogenase subunit alpha],[Dehydrogenase]	GO:0055114//oxidation-reduction process (Biological Process); GO:0005739//mitochondrion (Cellular Component); GO:0016624//oxidoreductase activity, acting on the aldehyde or oxo group of donors, disulfide as acceptor (Cellular Component); 2-oxoisovalerate dehydrogenase subunit alpha mitochondrial isoform x1	K00166|BCKDHA, bkdA1	http://www.genome.jp/dbget-bin/www_bget?ko:K00166
No	Chr11.g33600	9	11	22	1	3	2	2.74374	0.00203612	0.129209	PREDICTED: VAN3-binding protein-like, partial [Setaria italica]	[Plant pleckstrin homology-like region]	-	-	-
No	Chr10.g32244	20	2	18	49	35	84	-2.18541	0.00204444	0.129209	Gibberellin 2-beta-dioxygenase 8 [Dichanthelium oligosanthes]	[Gibberellin 2-beta-dioxygenase],[2OG-Fe(II) oxygenase superfamily],[oxidoreductase, 2OG-Fe(II) oxygenase family protein],[2OGFe(II) oxygenase]	GO:0051213//dioxygenase activity (Cellular Component); gibberellin 2-beta-dioxygenase 8-like	-	-
No	Chr16.g43416	21	18	36	8	7	7	1.69264	0.00204601	0.129209	PREDICTED: glucan endo-1,3-beta-glucosidase 13-like [Setaria italica]	-	GO:0016798//hydrolase activity, acting on glycosyl bonds (Cellular Component); glucan endo- -beta-glucosidase 13-like	-	-
Yes	Chr6.g18126	111	146	160	36	68	84	1.11654	0.00206135	0.129626	PREDICTED: calcium-transporting ATPase 1, plasma membrane-type [Setaria italica]	[Calcium-transporting ATPase],[calcium-transporting ATPase 2, plasma],[ATPase, Ca transporting, plasma membrane],[calcium-transporting ATPase]	GO:0070588//calcium ion transmembrane transport (Biological Process); GO:0005887//integral component of plasma membrane (Cellular Component); GO:0043231//intracellular membrane-bounded organelle (Cellular Component); GO:0005388//calcium-transporting ATPase activity (Cellular Component); GO:0005516//calmodulin binding (Cellular Component); GO:0005524//ATP binding (Cellular Component); GO:0046872//…	K01537|E3.6.3.8	http://www.genome.jp/dbget-bin/www_bget?ko:K01537
No	Chr18.g46557	28	30	28	3	14	2	2.19963	0.00206579	0.129626	patatin-like protein 2 [Sorghum bicolor]	[Patatin-like phospholipase],[Patatin group]	GO:0010951//negative regulation of endopeptidase activity (Biological Process); GO:0016042//lipid catabolic process (Biological Process); GO:0005576//extracellular region (Cellular Component); GO:0009536//plastid (Cellular Component); GO:0016020//membrane (Cellular Component); GO:0004620//phospholipase activity (Cellular Component); GO:0004867//serine-type endopeptidase inhibitor activity (Cellul…	-	-
No	Chr5.g15475	8	11	6	51	12	53	-2.27566	0.00209073	0.130216	PREDICTED: late embryogenesis abundant protein 1-like [Setaria italica]	[late embryogenesis abundant protein],[Embryonic protein]	GO:0050826//response to freezing (Biological Process); GO:0005634//nucleus (Cellular Component); GO:0005739//mitochondrion (Cellular Component); late embryogenesis abundant protein 1-like	-	-
No	Chr4.g12823	740	565	701	1636	864	1332	-1.01051	0.00213827	0.131708	PREDICTED: UDP-glycosyltransferase 88F5-like [Setaria italica]	[UDP-glucoronosyl and UDP-glucosyl transferase],[UDP-Glycosyltransferase],[Transferase]	GO:0009813//flavonoid biosynthetic process (Biological Process); GO:0052696//flavonoid glucuronidation (Biological Process); GO:0016020//membrane (Cellular Component); GO:0043231//intracellular membrane-bounded organelle (Cellular Component); GO:0080043//quercetin 3-O-glucosyltransferase activity (Cellular Component); GO:0080044//quercetin 7-O-glucosyltransferase activity (Cellular Component); an…	-	-
No	Chr4.g12818	678	546	646	401	200	184	1.17724	0.00215384	0.131939	PREDICTED: anthocyanidin 5,3-O-glucosyltransferase-like [Setaria italica]	[UDP-glucoronosyl and UDP-glucosyl transferase],[UDP-Glycosyltransferase],[Transferase]	GO:0009812//flavonoid metabolic process (Biological Process); GO:0035251//UDP-glucosyltransferase activity (Cellular Component); anthocyanidin -o-glucosyltransferase-like	-	-
No	Chr10.g29813	46	44	83	1	25	8	2.34619	0.00216309	0.132264	PREDICTED: protein ECERIFERUM 3-like [Setaria italica]	[WAX2 C-terminal domain]	GO:0006633//fatty acid biosynthetic process (Biological Process); GO:0010025//wax biosynthetic process (Biological Process); GO:0043447//alkane biosynthetic process (Biological Process); GO:0046184//aldehyde biosynthetic process (Biological Process); GO:0055114//oxidation-reduction process (Biological Process); GO:0016021//integral component of membrane (Cellular Component); GO:0005506//iron ion …	-	-
No	Chr4.g10916	39	31	72	0	13	0	3.47375	0.00219992	0.134271	MFS18 protein precursor [Zea mays]	[NA]	-	-	-
Yes	Chr19.g48395	70	72	107	26	55	38	1.02577	0.00221405	0.134643	predicted protein, partial [Hordeum vulgare subsp. vulgare]	[Inherit from KOG: Ubox domain-containing protein],[U-box domain-containing protein],[Ubox domain-containing protein]	-	-	-
No	Chr4.g11497	314	249	271	718	383	532	-1.03771	0.00222885	0.135053	protein indeterminate-domain 7 [Zea mays]	[Zinc finger protein],[- C2H2 zinc finger protein, expressed],[zinc finger protein],[ZnF_C2H2]	GO:0016798//hydrolase activity, acting on glycosyl bonds (Cellular Component); zinc finger protein nutcracker-like	-	-
Yes	Chr16.g43472	35	27	45	11	18	13	1.29875	0.00223593	0.135238	PREDICTED: receptor-like serine/threonine-protein kinase SD1-8 [Setaria italica]	[serine threonine-protein kinase],[Serine Threonine protein kinase],[Serine threonine-protein kinase]	GO:0006468//protein phosphorylation (Biological Process); GO:0006952//defense response (Biological Process); GO:0048544//recognition of pollen (Biological Process); GO:0005886//plasma membrane (Cellular Component); GO:0009506//plasmodesma (Cellular Component); GO:0016021//integral component of membrane (Cellular Component); GO:0004674//protein serine/threonine kinase activity (Cellular Component)…	-	-
Yes	Chr14.g39045	124	88	217	15	77	44	1.61716	0.00226926	0.13676	PREDICTED: lichenase-2-like [Setaria italica]	[Glycosyl hydrolases family 17]	GO:0005975//carbohydrate metabolic process (Biological Process); GO:0046658//anchored component of plasma membrane (Cellular Component); GO:0030247//polysaccharide binding (Cellular Component); GO:0042972//licheninase activity (Cellular Component); lichenase-2 precursor	-	-
No	Chr3.g07496	79	57	130	0	31	6	2.86203	0.00233317	0.138929	PREDICTED: endo-1,4-beta-xylanase A-like [Setaria italica]	[Glyco_10],[hydrolase family 10 protein],[hydrolase family 10]	GO:0005975//carbohydrate metabolic process (Biological Process); GO:0004553//hydrolase activity, hydrolyzing O-glycosyl compounds (Cellular Component); tpa: glycosyl hydrolase family 10 protein	-	-
No	Chr1.g00121	10	7	22	26	43	38	-1.53034	0.00233467	0.138929	Peroxisomal membrane protein 11-5 [Dichanthelium oligosanthes]	[Transcriptional activator that binds specifically to the DNA sequence 5'- AG CCGAC-3'. Binding to the C-repeat DRE element mediates high salinity- and dehydration-inducible transcription (By similarity)]	GO:0006355//regulation of transcription, DNA-templated (Biological Process); GO:0005634//nucleus (Cellular Component); GO:0003677//DNA binding (Cellular Component); GO:0003700//transcription factor activity, sequence-specific DNA binding (Cellular Component); dehydration-responsive element-binding protein 1c-like	-	-
Yes	Chr13.g36605	86	84	112	30	38	61	1.07314	0.0023633	0.138929	PREDICTED: zinc transporter 7 [Setaria italica]	[zinc transporter],[transporter]	GO:0006829//zinc II ion transport (Biological Process); GO:0055085//transmembrane transport (Biological Process); GO:0016020//membrane (Cellular Component); GO:0046873//metal ion transmembrane transporter activity (Cellular Component); zinc transporter 7-like	K14709|SLC39A1_2_3, ZIP1_2_3	http://www.genome.jp/dbget-bin/www_bget?ko:K14709
No	Chr4.g10580	54	30	41	166	62	103	-1.49395	0.00237384	0.139025	cytochrome P450 71A1-like [Zea mays]	[Cytochrome p450],[cytochrome P450]	GO:0044710//single-organism metabolic process (Biological Process); GO:0016020//membrane (Cellular Component); GO:0004497//monooxygenase activity (Cellular Component); GO:0005488//binding (Cellular Component); GO:0016705//oxidoreductase activity, acting on paired donors, with incorporation or reduction of molecular oxygen (Cellular Component); cytochrome p450 71a1-like	-	-
No	Chr14.g40154	11	13	11	37	24	35	-1.50916	0.00239094	0.139574	cytochrome P450 71A1-like [Zea mays]	[Cytochrome p450],[cytochrome P450]	GO:0044710//single-organism metabolic process (Biological Process); GO:0016020//membrane (Cellular Component); GO:0004497//monooxygenase activity (Cellular Component); GO:0005488//binding (Cellular Component); GO:0016705//oxidoreductase activity, acting on paired donors, with incorporation or reduction of molecular oxygen (Cellular Component); cytochrome p450 71a1-like	-	-
No	Chr6.g19128	556	455	939	17	315	73	2.28527	0.00241588	0.140297	PREDICTED: sucrose synthase 2 [Setaria italica]	[Sucrose-cleaving enzyme that provides UDP-glucose and fructose for various metabolic pathways (By similarity)],[Glycosyl transferase (Group 1]	GO:0005985//sucrose metabolic process (Biological Process); GO:0006368//transcription elongation from RNA polymerase II promoter (Biological Process); GO:0006406//mRNA export from nucleus (Biological Process); GO:0010037//response to carbon dioxide (Biological Process); GO:0015031//protein transport (Biological Process); GO:0016578//histone deubiquitination (Biological Process); GO:0045893//posit…	K00695|E2.4.1.13	http://www.genome.jp/dbget-bin/www_bget?ko:K00695
No	Chr16.g43123	6	3	4	26	14	15	-2.15118	0.00247994	0.143439	serine/threonine-protein kinase STY17 [Sorghum bicolor]	[ACT domain],[Serine Threonine protein kinase],[protein kinase kinase kinase]	GO:0006468//protein phosphorylation (Biological Process); GO:0009536//plastid (Cellular Component); GO:0004674//protein serine/threonine kinase activity (Cellular Component); GO:0005524//ATP binding (Cellular Component); GO:0016597//amino acid binding (Cellular Component); serine threonine-protein kinase sty17-like	-	-
Yes	Chr11.g33519	51	65	99	23	45	19	1.26675	0.00248282	0.143439	PREDICTED: nuclear transcription factor Y subunit A-10-like [Setaria italica]	[Nuclear transcription factor Y],[Nuclear transcription factor Y subunit]	-	K08064|NFYA	http://www.genome.jp/dbget-bin/www_bget?ko:K08064
No	Chr7.g21917	903	690	851	2175	1038	1624	-1.06501	0.00249781	0.143808	hypothetical protein SETIT_009345mg [Setaria italica]	[histidine ammonia-lyase],[Phenylalanine ammonialyase],[Phenylalanine ammonia-lyase]	GO:0006559//L-phenylalanine catabolic process (Biological Process); GO:0009800//cinnamic acid biosynthetic process (Biological Process); GO:0005737//cytoplasm (Cellular Component); GO:0045548//phenylalanine ammonia-lyase activity (Cellular Component); phenylalanine ammonia-lyase	K10775|E4.3.1.24	http://www.genome.jp/dbget-bin/www_bget?ko:K10775
No	Chr17.g44443	14	9	9	25	27	37	-1.51851	0.00255212	0.146432	hypothetical protein SORBI_3007G182900 [Sorghum bicolor]	[Helix-loop-helix DNA-binding domain]	-	-	-
Yes	Chr9.g25428	13	23	35	5	4	8	1.98582	0.00256684	0.147025	PREDICTED: thiosulfate sulfurtransferase 18-like [Setaria italica]	[Rhodanese domain protein],[Rhodanese-like domain],[Thiosulfate sulfurtransferase (Rhodanese)-like domain containing 1]	-	-	-
No	Chr19.g48091	20	25	32	75	62	39	-1.25259	0.00258193	0.147511	hypothetical protein BAE44_0022814 [Dichanthelium oligosanthes]	[F-box domain containing protein, expressed]	-	-	-
No	Chr3.g08651	16	12	14	30	35	33	-1.26573	0.00258413	0.147511	Protein of unknown function DUF1645 [Saccharum hybrid cultivar R570]	[Protein of unknown function (DUF1645)],[DUF1645 domain containing protein]	-	-	-
No	Chr9.g27555	22	23	24	32	64	60	-1.20224	0.00259537	0.147901	PREDICTED: thaumatin-like protein 1b [Setaria italica]	[thaumatin-like protein]	GO:0006796//phosphate-containing compound metabolic process (Biological Process); thaumatin-like protein 1b	-	-
No	Chr6.g18335	12	12	25	1	5	3	2.39014	0.00263593	0.14945	probable xyloglucan endotransglucosylase/hydrolase protein 27 [Sorghum bicolor]	[Xyloglucan endotransglucosylase hydrolase protein],[Xyloglucan endo-transglycosylase (XET) C-terminus],[hydrolase family 16]	GO:0010411//xyloglucan metabolic process (Biological Process); GO:0042546//cell wall biogenesis (Biological Process); GO:0071555//cell wall organization (Biological Process); GO:0005618//cell wall (Cellular Component); GO:0048046//apoplast (Cellular Component); GO:0004553//hydrolase activity, hydrolyzing O-glycosyl compounds (Cellular Component); GO:0016762//xyloglucan:xyloglucosyl transferase ac…	K08235|E2.4.1.207	http://www.genome.jp/dbget-bin/www_bget?ko:K08235
No	Chr1.g00641	169	125	133	425	213	260	-1.14097	0.00269446	0.151996	PREDICTED: 12-oxophytodienoate reductase 1-like [Setaria italica]	[12-oxophytodienoate reductase],[NADH flavin oxidoreductase, NADH oxidase],[12-oxophytodienoic acid reductase]	GO:0006952//defense response (Biological Process); GO:0009695//jasmonic acid biosynthetic process (Biological Process); GO:0031408//oxylipin biosynthetic process (Biological Process); GO:0055114//oxidation-reduction process (Biological Process); GO:0005622//intracellular (Cellular Component); GO:0003959//NADPH dehydrogenase activity (Cellular Component); GO:0010181//FMN binding (Cellular Componen…	K05894|E1.3.1.42	http://www.genome.jp/dbget-bin/www_bget?ko:K05894
No	Chr2.g05857	38	43	47	52	109	106	-1.08619	0.00276942	0.155135	PREDICTED: uncharacterized protein LOC101782895 [Setaria italica]	[Inherit from NOG: expressed protein],[expressed protein]	-	-	-
No	Chr1.g02564	54	61	45	149	78	142	-1.2558	0.00277324	0.155135	uncharacterized protein LOC100277551 [Zea mays]	[NA]	-	-	-
No	Chr11.g33428	187	118	144	609	228	273	-1.39214	0.00280886	0.156587	PREDICTED: protein NRT1/ PTR FAMILY 2.11-like [Setaria italica]	[Nitrate transporter],[transporter],[POT family]	GO:0006810//transport (Biological Process); GO:0016021//integral component of membrane (Cellular Component); GO:0005215//transporter activity (Cellular Component); protein nrt1 ptr family -like	-	-
No	Chr5.g17272	46	28	38	57	75	118	-1.20847	0.00282377	0.156654	Mannan endo-1,4-beta-mannosidase 4 [Dichanthelium oligosanthes]	[Cellulase (glycosyl hydrolase family 5)],[Mannan endo-1,4-beta-mannosidase],[mannan endo-1,4-beta-mannosidase activity]	GO:0046355//mannan catabolic process (Biological Process); GO:0005576//extracellular region (Cellular Component); GO:0016985//mannan endo-1,4-beta-mannosidase activity (Cellular Component); mannan endo- -beta-mannosidase 3-like	-	-
No	Chr13.g38164	53	46	53	25	28	18	1.05832	0.00286251	0.157279	PREDICTED: sm-like protein LSM8 [Setaria italica]	[N(alpha)-acetyltransferase 38, NatC auxiliary],[Sm],[N-alpha-acetyltransferase 38, NatC auxiliary]	GO:0000398//mRNA splicing, via spliceosome (Biological Process); GO:0046540//U4/U6 x U5 tri-snRNP complex (Cellular Component); GO:0003723//RNA binding (Cellular Component); sm-like protein lsm8	K12627|LSM8	http://www.genome.jp/dbget-bin/www_bget?ko:K12627
No	Chr6.g18100	17	11	13	44	26	38	-1.46288	0.00286601	0.157279	heptahelical transmembrane protein 4 [Zea mays]	[Haemolysin-III related],[Progestin and adipoQ receptor family member],[Channel protein (Hemolysin III family]	GO:0009725//response to hormone (Biological Process); GO:0016021//integral component of membrane (Cellular Component); heptahelical transmembrane protein 4-like	K07297|ADIPOR	http://www.genome.jp/dbget-bin/www_bget?ko:K07297
Yes	Chr13.g37186	128	141	184	38	104	73	1.0524	0.00289109	0.158292	PREDICTED: uncharacterized protein LOC101769714 [Setaria italica]	[NA]	-	-	-
No	Chr8.g25346	95	90	162	20	70	48	1.29324	0.00289924	0.158402	uncharacterized protein LOC8080276 [Sorghum bicolor]	[NA]	-	-	-
No	Chr1.g03350	128	113	210	32	103	30	1.42939	0.00290255	0.158402	PREDICTED: transport and Golgi organization 2 homolog [Oryza sativa Japonica Group]	[Ser Thr-rich protein T10 in DGCR],[ser Thr-rich protein T10 in DGCR],[Chromosome 22 open reading frame 25]	-	-	-
Yes	Chr6.g17806	42	43	65	11	32	13	1.3955	0.00292909	0.15959	PREDICTED: RING-H2 finger protein ATL16-like [Setaria italica]	[finger protein],[Zinc finger, C3HC4 type (RING finger)],[zinc ion binding]	GO:0044267//cellular protein metabolic process (Biological Process); GO:0003824//catalytic activity (Cellular Component); ring-h2 finger protein atl16	-	-
No	Chr16.g42599	118	85	88	325	149	182	-1.24287	0.00295038	0.16015	Low molecular mass early light-inducible protein HV60, chloroplastic [Dichanthelium oligosanthes]	[early light-inducible protein],[early light-induced protein]	GO:0009536//plastid (Cellular Component); early light-induced protein	-	-
No	Chr4.g13380	160	137	200	38	92	99	1.07913	0.00297405	0.160474	metal tolerance protein 5 [Zea mays]	[cation diffusion facilitator family transporter],[metal tolerance protein],[Metal tolerance protein],[Cation efflux family]	GO:0010042//response to manganese ion (Biological Process); GO:0010043//response to zinc ion (Biological Process); GO:0030026//cellular manganese ion homeostasis (Biological Process); GO:0046688//response to copper ion (Biological Process); GO:0061088//regulation of sequestering of zinc ion (Biological Process); GO:0071421//manganese ion transmembrane transport (Biological Process); GO:0071577//z…	-	-
No	Chr13.g37682	138	79	96	302	167	194	-1.15206	0.0029947	0.160554	PREDICTED: cytochrome P450 71A1-like [Setaria italica]	[Cytochrome p450],[Cytochrome P450]	GO:0044550//secondary metabolite biosynthetic process (Biological Process); GO:0016020//membrane (Cellular Component); GO:0016709//oxidoreductase activity, acting on paired donors, with incorporation or reduction of molecular oxygen, NAD(P)H as one donor, and incorporation of one atom of oxygen (Cellular Component); GO:0046872//metal ion binding (Cellular Component); cytochrome p450 71a1-like	-	-
No	Chr12.g35777	45	40	42	142	78	69	-1.25115	0.00307056	0.163315	unknown [Zea mays]	[Zinc finger protein],[zinc finger protein],[Dof-type zinc finger protein]	-	-	-
No	Chr8.g24655	15	15	17	57	23	53	-1.58106	0.00311468	0.164496	Glutamate decarboxylase 4 [Dichanthelium oligosanthes]	[Glutamate],[glutamate],[Pyridoxal-dependent decarboxylase conserved domain],[decarboxylase],[Glutamate decarboxylase],[glutamate decarboxylase]	GO:0006536//glutamate metabolic process (Biological Process); GO:0009536//plastid (Cellular Component); GO:0004351//glutamate decarboxylase activity (Cellular Component); GO:0030170//pyridoxal phosphate binding (Cellular Component); glutamate decarboxylase	K01580|E4.1.1.15, gadB, gadA, GAD	http://www.genome.jp/dbget-bin/www_bget?ko:K01580
No	Chr9.g27553	12	14	9	2	1	2	2.7811	0.00313185	0.16496	hypothetical protein OsJ_25919 [Oryza sativa Japonica Group]	[glycine-rich protein],[Cold shock protein],[Ribonuclease B OB domain],[Y box binding protein]	GO:0006355//regulation of transcription, DNA-templated (Biological Process); GO:0003677//DNA binding (Cellular Component); GO:0008270//zinc ion binding (Cellular Component); glycine-rich protein 2-like	-	-
No	Chr17.g44641	7	3	8	0	0	0	4.94795	0.00316382	NA	PREDICTED: probable inactive leucine-rich repeat receptor-like protein kinase At1g66830 [Brachypodium distachyon]	[Leucine-rich repeat receptor-like protein kinase],[Leucine rich repeat N-terminal domain]	GO:0016310//phosphorylation (Biological Process); GO:0016020//membrane (Cellular Component); GO:0004672//protein kinase activity (Cellular Component); probable inactive leucine-rich repeat receptor-like protein kinase at1g66830	-	-
Yes	Chr14.g38592	129	87	96	62	43	36	1.09361	0.00316432	0.166191	hypothetical protein BAE44_0018721 [Dichanthelium oligosanthes]	[NA]	-	-	-
No	Chr5.g17338	1	0	1	14	5	10	-3.96234	0.00317303	0.166386	PREDICTED: 11-beta-hydroxysteroid dehydrogenase-like 5 [Setaria italica]	[Dehydrogenase],[short chain dehydrogenase],[Dehydrogenase reductase],[dehydrogenase],[oxidoreductase, short chain dehydrogenase reductase family domain containing protein, expressed]	GO:0055114//oxidation-reduction process (Biological Process); GO:0016021//integral component of membrane (Cellular Component); GO:0016491//oxidoreductase activity (Cellular Component); 11-beta-hydroxysteroid dehydrogenase-like 5	-	-
Yes	Chr7.g21648	193	204	340	73	180	103	1.0135	0.00317795	0.166386	uncharacterized protein LOC8057568 [Sorghum bicolor]	[NA]	-	-	-
No	Chr9.g28515	105	74	103	102	267	205	-1.047	0.00325356	0.168624	PREDICTED: probable E3 ubiquitin-protein ligase RHA2B [Setaria italica]	[finger protein],[Zinc finger, C3HC4 type (RING finger)],[zinc ion binding]	-	K16281|RHA1	http://www.genome.jp/dbget-bin/www_bget?ko:K16281
No	Chr1.g03344	120	82	88	303	137	201	-1.21643	0.00330381	0.169462	U-box domain-containing protein 15 isoform X2 [Sorghum bicolor]	[Ubox],[U-box domain-containing protein 15-like]	GO:0016567//protein ubiquitination (Biological Process); GO:0005634//nucleus (Cellular Component); GO:0005737//cytoplasm (Cellular Component); GO:0004842//ubiquitin-protein transferase activity (Cellular Component); u-box domain-containing protein 15	-	-
No	Chr9.g28300	22	22	21	57	42	42	-1.16794	0.0033294	0.170323	PREDICTED: ethylene-responsive transcription factor ERF053-like [Setaria italica]	[Transcription factor],[transcription factor],[AP2]	GO:0006355//regulation of transcription, DNA-templated (Biological Process); GO:0005634//nucleus (Cellular Component); GO:0003677//DNA binding (Cellular Component); GO:0003700//transcription factor activity, sequence-specific DNA binding (Cellular Component); ethylene-responsive transcription factor erf053-like	-	-
No	Chr10.g31165	12	6	18	23	48	29	-1.52758	0.00336673	0.17197	Agmatine coumaroyltransferase-1 [Dichanthelium oligosanthes]	[hydroxycinnamoyl-Coenzyme A shikimate quinate hydroxycinnamoyltransferase-like],[Transferase family]	GO:0016747//transferase activity, transferring acyl groups other than amino-acyl groups (Cellular Component); agmatine coumaroyltransferase-1	-	-
No	Chr9.g27383	76	60	87	12	50	21	1.41828	0.00338734	0.172265	PREDICTED: beta-amylase 1, chloroplastic-like [Setaria italica]	[beta-amylase],[Beta-amylase]	GO:0000272//polysaccharide catabolic process (Biological Process); GO:0009536//plastid (Cellular Component); GO:0016161//beta-amylase activity (Cellular Component); beta-amylase chloroplastic	K01177|E3.2.1.2	http://www.genome.jp/dbget-bin/www_bget?ko:K01177
No	Chr16.g42566	40	33	45	80	58	91	-1.0254	0.00345646	0.174689	PREDICTED: beta-amylase 1, chloroplastic-like [Setaria italica]	[beta-amylase],[Beta-amylase]	GO:0000272//polysaccharide catabolic process (Biological Process); GO:0009536//plastid (Cellular Component); GO:0016161//beta-amylase activity (Cellular Component); beta-amylase chloroplastic	K01177|E3.2.1.2	http://www.genome.jp/dbget-bin/www_bget?ko:K01177
No	Chr14.g39642	4	5	8	0	0	0	4.87725	0.00348535	NA	PREDICTED: structural maintenance of chromosomes protein 4 [Setaria italica]	[structural maintenance of chromosomes protein],[Required for chromosome condensation and partitioning (By similarity)]	GO:0051276//chromosome organization (Biological Process); GO:0055085//transmembrane transport (Biological Process); GO:0005634//nucleus (Cellular Component); GO:0005694//chromosome (Cellular Component); GO:0005886//plasma membrane (Cellular Component); GO:0016021//integral component of membrane (Cellular Component); GO:0005524//ATP binding (Cellular Component); GO:0022857//transmembrane transport…	K06675|SMC4	http://www.genome.jp/dbget-bin/www_bget?ko:K06675
Yes	Chr5.g16862	30	28	58	9	21	11	1.44589	0.00352333	0.176736	PREDICTED: structural maintenance of chromosomes protein 4 [Setaria italica]	[structural maintenance of chromosomes protein],[Required for chromosome condensation and partitioning (By similarity)]	GO:0051276//chromosome organization (Biological Process); GO:0055085//transmembrane transport (Biological Process); GO:0005634//nucleus (Cellular Component); GO:0005694//chromosome (Cellular Component); GO:0005886//plasma membrane (Cellular Component); GO:0016021//integral component of membrane (Cellular Component); GO:0005524//ATP binding (Cellular Component); GO:0022857//transmembrane transport…	K06675|SMC4	http://www.genome.jp/dbget-bin/www_bget?ko:K06675
No	Chr19.g48171	1	0	1	9	6	12	-3.83987	0.00355013	0.177352	hypothetical protein SETIT_027637mg [Setaria italica]	[Protein of unknown function (DUF295)]	-	-	-
No	Chr6.g20708	38	44	53	0	18	2	2.80818	0.00355289	0.177352	GDSL esterase/lipase [Dichanthelium oligosanthes]	[GDSL esterase lipase],[GDSL-like Lipase/Acylhydrolase]	GO:0016788//hydrolase activity, acting on ester bonds (Cellular Component); gdsl esterase lipase at3g48460	-	-
No	Chr5.g16871	12	26	28	72	49	44	-1.38549	0.0035598	0.177352	PREDICTED: probable N-acetyltransferase HLS1-like [Setaria italica]	[Acetyltransferase (GNAT) family]	GO:0006474//N-terminal protein amino acid acetylation (Biological Process); GO:0031248//protein acetyltransferase complex (Cellular Component); GO:0004596//peptide alpha-N-acetyltransferase activity (Cellular Component); probable n-acetyltransferase hls1	-	-
No	Chr12.g35532	109	99	167	22	86	40	1.32154	0.00356206	0.177352	laccase-25 isoform X2 [Sorghum bicolor]	[Multicopper oxidase],[Lignin degradation and detoxification of lignin-derived products (By similarity)]	GO:0046274//lignin catabolic process (Biological Process); GO:0055114//oxidation-reduction process (Biological Process); GO:0048046//apoplast (Cellular Component); GO:0005507//copper ion binding (Cellular Component); GO:0016722//oxidoreductase activity, oxidizing metal ions (Cellular Component); GO:0052716//hydroquinone:oxygen oxidoreductase activity (Cellular Component); laccase-25-like precursor	-	-
No	Chr16.g43046	1137	902	926	2599	1184	2272	-1.10095	0.00364808	0.179582	PREDICTED: aquaporin PIP2-6 [Setaria italica]	[Aquaporin],[transporter activity],[Channel that permits osmotically driven movement of water in both directions. It is involved in the osmoregulation and in the maintenance of cell turgor during volume expansion in rapidly growing cells. It mediates rapid entry or exit of water in response to abrupt changes in osmolarity (By similarity)]	GO:0006833//water transport (Biological Process); GO:0009992//cellular water homeostasis (Biological Process); GO:0015793//glycerol transport (Biological Process); GO:0034220//ion transmembrane transport (Biological Process); GO:0005773//vacuole (Cellular Component); GO:0005887//integral component of plasma membrane (Cellular Component); GO:0009506//plasmodesma (Cellular Component); GO:0015250//w…	K09872|PIP	http://www.genome.jp/dbget-bin/www_bget?ko:K09872
No	Chr10.g32349	39	48	65	59	128	134	-1.11715	0.00364973	0.179582	Homeobox-leucine zipper protein HOX24 [Dichanthelium oligosanthes]	[zipper protein],[homeobox-leucine zipper protein]	-	-	-
Yes	Chr4.g12609	163	139	266	35	127	72	1.2471	0.00368313	0.180087	hypothetical protein SETIT_000069mg [Setaria italica]	[ABC transporter transmembrane region],[(ABC) transporter]	GO:0055085//transmembrane transport (Biological Process); GO:0009507//chloroplast (Cellular Component); GO:0016021//integral component of membrane (Cellular Component); GO:0005524//ATP binding (Cellular Component); GO:0042626//ATPase activity, coupled to transmembrane movement of substances (Cellular Component); abc transporter b family member 11	K05658|ABCB1	http://www.genome.jp/dbget-bin/www_bget?ko:K05658
No	Chr1.g02754	335	252	283	782	377	563	-1.05855	0.00370981	0.180087	PREDICTED: transcription factor HY5-like isoform X2 [Phoenix dactylifera]	[Basic region leucine zipper],[transcription factor],[Transcription factor]	-	K16241|HY5	http://www.genome.jp/dbget-bin/www_bget?ko:K16241
No	Chr15.g40459	14	3	10	31	20	43	-1.8894	0.00371374	0.180087	9-cis-epoxycarotenoid dioxygenase 1, chloroplastic [Sorghum bicolor]	[9-cis-epoxy-carotenoid dioxygenase],[dioxygenase],[Retinal pigment epithelial membrane protein]	GO:0055114//oxidation-reduction process (Biological Process); GO:0009536//plastid (Cellular Component); GO:0016702//oxidoreductase activity, acting on single donors with incorporation of molecular oxygen, incorporation of two atoms of oxygen (Cellular Component); 9-cis-epoxycarotenoid chloroplastic-like	K09840|NCED	http://www.genome.jp/dbget-bin/www_bget?ko:K09840
No	Chr6.g17922	4	5	5	20	16	14	-1.88904	0.00373211	0.180196	PREDICTED: putative MO25-like protein At5g47540 [Setaria italica]	[Calcium binding protein],[calcium-binding protein 39]	-	-	-
Yes	Chr9.g26533	338	444	486	34	204	185	1.58311	0.00374934	0.180248	PREDICTED: methionine gamma-lyase [Setaria italica]	[Cys/Met metabolism PLP-dependent enzyme],[Cystathionine],[cystathionine],[methionine]	GO:0051289//protein homotetramerization (Biological Process); GO:0005829//cytosol (Cellular Component); GO:0018826//methionine gamma-lyase activity (Cellular Component); GO:0030170//pyridoxal phosphate binding (Cellular Component); methionine gamma-lyase	K01761|E4.4.1.11	http://www.genome.jp/dbget-bin/www_bget?ko:K01761
No	Chr1.g01738	20	14	26	0	8	2	2.57823	0.00381124	0.182178	cellulose synthase-like protein D5 [Sorghum bicolor]	[cellulose],[Thought to be a Golgi-localized beta-glycan synthase that polymerize the backbones of noncellulosic polysaccharides (hemicelluloses) of plant cell wall],[Cellulose]	GO:0009846//pollen germination (Biological Process); GO:0030244//cellulose biosynthetic process (Biological Process); GO:0071555//cell wall organization (Biological Process); GO:0000139//Golgi membrane (Cellular Component); GO:0016021//integral component of membrane (Cellular Component); GO:0016760//cellulose synthase (UDP-forming) activity (Cellular Component); cellulose synthase-like protein d5	-	-
No	Chr7.g22230	6	11	15	2	1	0	3.34804	0.00388682	0.184874	PREDICTED: uncharacterized protein LOC4336080 isoform X1 [Oryza sativa Japonica Group]	[NA]	GO:0030001//metal ion transport (Biological Process); GO:0046916//cellular transition metal ion homeostasis (Biological Process); GO:0005737//cytoplasm (Cellular Component); GO:0046914//transition metal ion binding (Cellular Component); uncharacterized protein loc4336080 isoform x1	-	-
Yes	Chr8.g24315	9	9	16	1	3	0	3.04599	0.00393669	0.186578	PREDICTED: peroxidase 18-like [Setaria italica]	[peroxidase],[Peroxidase]	GO:0009987//cellular process (Biological Process); GO:0016491//oxidoreductase activity (Cellular Component); peroxidase 18	K00430|E1.11.1.7	http://www.genome.jp/dbget-bin/www_bget?ko:K00430
No	Chr4.g10732	7	10	13	0	2	1	3.29229	0.0039571	0.18728	Germin-like protein 1-1 [Dichanthelium oligosanthes]	[germin-like protein]	GO:0010497//plasmodesmata-mediated intercellular transport (Biological Process); GO:0033609//oxalate metabolic process (Biological Process); GO:2000280//regulation of root development (Biological Process); GO:0005576//extracellular region (Cellular Component); GO:0005618//cell wall (Cellular Component); GO:0009506//plasmodesma (Cellular Component); GO:0030145//manganese ion binding (Cellular Comp…	-	-
No	Chr6.g17991	6	11	13	0	2	0	3.8947	0.00399279	0.188371	uncharacterized protein LOC8082006 [Sorghum bicolor]	[NA]	-	-	-
No	Chr3.g08258	290	232	221	734	311	546	-1.16755	0.00400264	0.188371	protein NRT1/ PTR FAMILY 6.2 [Sorghum bicolor]	[POT family],[transporter],[Nitrate transporter],[nitrate transporter]	GO:0006857//oligopeptide transport (Biological Process); GO:0016021//integral component of membrane (Cellular Component); GO:0005215//transporter activity (Cellular Component); protein nrt1 ptr family	-	-
No	Chr7.g21132	49	44	51	101	61	241	-1.55734	0.00410607	0.191358	PREDICTED: small RNA degrading nuclease 1-like [Setaria italica]	[DNA polymerase iii],[RNA exonuclease],[EXOIII],[small RNA degrading nuclease]	GO:0016021//integral component of membrane (Cellular Component); GO:0003676//nucleic acid binding (Cellular Component); small rna degrading nuclease 1-like	K14570|REX1, REXO1, RNH70	http://www.genome.jp/dbget-bin/www_bget?ko:K14570
Yes	Chr3.g07290	6	6	4	0	0	0	4.84077	0.00416829	NA	PREDICTED: GDSL esterase/lipase At1g33811 [Setaria italica]	[GDSL esterase lipase],[GDSL-like Lipase/Acylhydrolase]	-	-	-
No	Chr3.g10148	3	5	2	20	11	15	-2.24223	0.00417596	0.193538	PREDICTED: glycine-rich cell wall structural protein 1.8-like [Setaria italica]	[NA]	-	-	-
No	Chr1.g01518	43	32	37	94	56	79	-1.09763	0.00420342	0.193739	uncharacterized protein LOC8054979 [Sorghum bicolor]	[NA]	-	-	-
Yes	Chr10.g32776	6	6	10	0	1	0	4.28842	0.0042158	NA	PREDICTED: protein trichome birefringence-like 21 [Setaria italica]	[Pfam:DUF231]	GO:0071554//cell wall organization or biogenesis (Biological Process); GO:0005794//Golgi apparatus (Cellular Component); GO:0016021//integral component of membrane (Cellular Component); GO:0016413//O-acetyltransferase activity (Cellular Component); protein trichome birefringence-like 19	-	-
No	Chr13.g37444	15	8	15	0	4	1	2.90717	0.00421666	0.194082	PREDICTED: uncharacterized protein LOC101764717 [Setaria italica]	[Protein of unknown function (DUF688)]	-	-	-
Yes	Chr7.g21118	14	28	28	6	9	6	1.70604	0.00426726	0.196142	PREDICTED: endonuclease 2-like [Setaria italica]	[S1 P1 Nuclease],[S1/P1 Nuclease],[nuclease]	GO:0006308//DNA catabolic process (Biological Process); GO:0090305//nucleic acid phosphodiester bond hydrolysis (Biological Process); GO:0003676//nucleic acid binding (Cellular Component); GO:0004519//endonuclease activity (Cellular Component); nuclease s1	-	-
No	Chr9.g27232	5	4	7	0	0	0	4.79046	0.00436151	NA	3-ketoacyl-CoA synthase 20 isoform X2 [Sorghum bicolor]	[3-ketoacyl-coa synthase],[3-ketoacyl-CoA synthase]	GO:0006633//fatty acid biosynthetic process (Biological Process); GO:0005739//mitochondrion (Cellular Component); GO:0016021//integral component of membrane (Cellular Component); GO:0016747//transferase activity, transferring acyl groups other than amino-acyl groups (Cellular Component); 3-ketoacyl- synthase 11-like	K15397|KCS	http://www.genome.jp/dbget-bin/www_bget?ko:K15397
No	Chr1.g02191	26	21	24	8	11	5	1.53246	0.00438773	0.200305	Histone superfamily protein isoform 2, partial [Theobroma cacao]	[Core component of nucleosome. Nucleosomes wrap and compact DNA into chromatin, limiting DNA accessibility to the cellular machineries which require DNA as a template. Histones thereby play a central role in transcription regulation, DNA repair, DNA replication and chromosomal stability. DNA accessibility is regulated via a complex set of post-translational modifications of histones, also called …	GO:0006096//glycolytic process (Biological Process); GO:0006334//nucleosome assembly (Biological Process); GO:0000786//nucleosome (Cellular Component); GO:0005634//nucleus (Cellular Component); GO:0003677//DNA binding (Cellular Component); GO:0004619//phosphoglycerate mutase activity (Cellular Component); GO:0046982//protein heterodimerization activity (Cellular Component); histone h4	K11254|H4	http://www.genome.jp/dbget-bin/www_bget?ko:K11254
No	Chr16.g42446	58	51	85	11	43	20	1.36779	0.0044047	0.200534	Transcription factor PCF6 [Dichanthelium oligosanthes]	[transcription factor],[Transcription factor],[TCP family transcription factor]	-	-	-
Yes	Chr10.g33072	240	224	347	71	205	121	1.00543	0.00447284	0.201911	PREDICTED: probable UMP/CMP kinase 4 [Setaria italica]	[uridylate kinase],[Adenylate kinase],[adenylate kinase],[Catalyzes the reversible transfer of the terminal phosphate group between ATP and AMP. Plays an important role in cellular energy homeostasis and in adenine nucleotide metabolism (By similarity)]	GO:0006207//'de novo' pyrimidine nucleobase biosynthetic process (Biological Process); GO:0006221//pyrimidine nucleotide biosynthetic process (Biological Process); GO:0009173//pyrimidine ribonucleoside monophosphate metabolic process (Biological Process); GO:0046939//nucleotide phosphorylation (Biological Process); GO:0005634//nucleus (Cellular Component); GO:0005829//cytosol (Cellular Component)…	K13800|CMPK1, UMPK	http://www.genome.jp/dbget-bin/www_bget?ko:K13800
Yes	Chr10.g30714	21	15	21	4	8	5	1.70824	0.00448918	0.201911	Rop guanine nucleotide exchange factor 3 [Dichanthelium oligosanthes]	[Rop guanine nucleotide exchange factor],[PRONE (Plant-specific Rop nucleotide exchanger)],[rop guanine nucleotide exchange factor]	GO:0016310//phosphorylation (Biological Process); GO:0043547//positive regulation of GTPase activity (Biological Process); GO:0005089//Rho guanyl-nucleotide exchange factor activity (Cellular Component); GO:0016301//kinase activity (Cellular Component); rop guanine nucleotide exchange factor 3-like	-	-
No	Chr12.g35462	5625	4786	4705	12336	5285	17367	-1.2811	0.00456031	0.204015	ribulose-1,5-bisphosphate carboxylase/oxygenase small subunit [synthetic construct]	[RuBisCO catalyzes two reactions the carboxylation of D- ribulose 1,5-bisphosphate, the primary event in carbon dioxide fixation, as well as the oxidative fragmentation of the pentose substrate. Both reactions occur simultaneously and in competition at the same active site],[RuBisCO catalyzes two reactions the carboxylation of D- ribulose 1,5-bisphosphate, the primary event in carbon dioxide fixa…	GO:0009853//photorespiration (Biological Process); GO:0019253//reductive pentose-phosphate cycle (Biological Process); GO:0055114//oxidation-reduction process (Biological Process); GO:0009573//chloroplast ribulose bisphosphate carboxylase complex (Cellular Component); GO:0004497//monooxygenase activity (Cellular Component); GO:0016984//ribulose-bisphosphate carboxylase activity (Cellular Componen…	K01602|rbcS	http://www.genome.jp/dbget-bin/www_bget?ko:K01602
No	Chr20.g49610	2	3	5	17	11	14	-2.14947	0.00460077	0.205004	hypothetical protein BAE44_0020575 [Dichanthelium oligosanthes]	[NB-ARC domain containing protein],[leucine Rich Repeat],[resistance protein]	-	-	-
No	Chr15.g41006	180	135	138	390	180	393	-1.15761	0.00471613	0.207991	PREDICTED: aquaporin PIP2-6 [Setaria italica]	[Aquaporin],[transporter activity],[Channel that permits osmotically driven movement of water in both directions. It is involved in the osmoregulation and in the maintenance of cell turgor during volume expansion in rapidly growing cells. It mediates rapid entry or exit of water in response to abrupt changes in osmolarity (By similarity)]	GO:0006833//water transport (Biological Process); GO:0009992//cellular water homeostasis (Biological Process); GO:0015793//glycerol transport (Biological Process); GO:0034220//ion transmembrane transport (Biological Process); GO:0005773//vacuole (Cellular Component); GO:0005887//integral component of plasma membrane (Cellular Component); GO:0009506//plasmodesma (Cellular Component); GO:0015250//w…	K09872|PIP	http://www.genome.jp/dbget-bin/www_bget?ko:K09872
Yes	Chr5.g16516	28	17	39	8	13	8	1.47154	0.00471747	0.207991	uncharacterized LOC100216649 precursor [Zea mays]	[Phospholipase A2],[phospholipase A2],[Inherit from lilNOG: Phospholipase A2 homolog],[Phospholipase A2 homolog]	GO:0016042//lipid catabolic process (Biological Process); GO:0005576//extracellular region (Cellular Component); GO:0004623//phospholipase A2 activity (Cellular Component); GO:0005509//calcium ion binding (Cellular Component); phospholipase a2 homolog 3-like	K01047|PLA2G, SPLA2	http://www.genome.jp/dbget-bin/www_bget?ko:K01047
Yes	Chr2.g04304	55	44	76	10	35	25	1.28637	0.0047712	0.209258	calcium/calmodulin-regulated receptor-like kinase 2 [Sorghum bicolor]	[STYKc],[receptor-like protein kinase],[Serine Threonine protein kinase],[leucine-rich repeat receptor-like serine threonine-protein kinase]	GO:0006468//protein phosphorylation (Biological Process); GO:0006612//protein targeting to membrane (Biological Process); GO:0010363//regulation of plant-type hypersensitive response (Biological Process); GO:0043069//negative regulation of programmed cell death (Biological Process); GO:0005622//intracellular (Cellular Component); GO:0016021//integral component of membrane (Cellular Component); GO…	-	-
No	Chr9.g28701	41	44	73	4	31	9	1.84141	0.00480611	0.210239	pyrophosphate--fructose 6-phosphate 1-phosphotransferase subunit alpha [Sorghum bicolor]	[phosphohexokinase],[Pyrophosphate--fructose 6-phosphate 1-phosphotransferase subunit],[Phosphofructokinase],[pyrophosphate--fructose 6-phosphate 1-phosphotransferase]	GO:0006002//fructose 6-phosphate metabolic process (Biological Process); GO:0046835//carbohydrate phosphorylation (Biological Process); GO:0061615//glycolytic process through fructose-6-phosphate (Biological Process); GO:0005737//cytoplasm (Cellular Component); GO:0003872//6-phosphofructokinase activity (Cellular Component); GO:0005524//ATP binding (Cellular Component); GO:0047334//diphosphate-fr…	K00895|E2.7.1.90, pfk	http://www.genome.jp/dbget-bin/www_bget?ko:K00895
No	Chr1.g02291	147	127	143	326	169	303	-1.0086	0.00484765	0.211442	PREDICTED: dicarboxylate transporter 2.1, chloroplastic-like [Setaria italica]	[Sodium:sulfate symporter transmembrane region],[Transporter],[2-oxoglutarate malate translocator]	GO:0006814//sodium ion transport (Biological Process); GO:0071423//malate transmembrane transport (Biological Process); GO:1902356//oxaloacetate(2-) transmembrane transport (Biological Process); GO:0009536//plastid (Cellular Component); GO:0016021//integral component of membrane (Cellular Component); GO:0015131//oxaloacetate transmembrane transporter activity (Cellular Component); GO:0015140//mal…	K03319|TC.DASS	http://www.genome.jp/dbget-bin/www_bget?ko:K03319
Yes	Chr13.g36242	16	15	35	6	7	6	1.715	0.00486392	0.211442	hypothetical protein BAE44_0020988 [Dichanthelium oligosanthes]	[expressed protein],[Expressed protein],[Inherit from lilNOG: expressed protein]	-	-	-
No	Chr8.g23719	32	22	30	47	50	67	-1.01949	0.00487148	0.211442	ubiquinol oxidase 2, mitochondrial [Sorghum bicolor]	[Ubiquinol oxidase],[alternative oxidase]	GO:0055114//oxidation-reduction process (Biological Process); GO:0005739//mitochondrion (Cellular Component); GO:0016021//integral component of membrane (Cellular Component); GO:0070469//respiratory chain (Cellular Component); GO:0009916//alternative oxidase activity (Cellular Component); GO:0046872//metal ion binding (Cellular Component); ubiquinol oxidase mitochondrial-like	K17893|AOX1, AOX2	http://www.genome.jp/dbget-bin/www_bget?ko:K17893
Yes	Chr6.g18543	714	631	1077	221	647	269	1.06968	0.00489743	0.212019	d-TDP-glucose dehydratase [Phragmites australis]	[udp-glucuronic acid decarboxylase],[UDP-glucuronic acid decarboxylase],[Nad-dependent epimerase dehydratase],[RmlD substrate binding domain]	-	-	-
No	Chr14.g39644	233	213	317	247	592	681	-1.03531	0.00494126	0.213191	ethylene-responsive transcription factor 4 [Zea mays]	[AP2],[ethylene mediated signaling pathway],[transcription factor]	-	-	-
No	Chr2.g03444	36	36	48	35	193	118	-1.52819	0.00495601	0.213452	hypothetical protein SETIT_008361mg [Setaria italica]	[PMEI]	GO:0004857//enzyme inhibitor activity (Cellular Component); invertase inhibitor	-	-
No	Chr5.g14706	64	44	52	111	73	146	-1.10954	0.00500597	0.214371	PREDICTED: ethylene-responsive transcription factor RAP2-4-like [Oryza brachyantha]	[transcription factor],[AP2],[Transcription factor]	GO:0006355//regulation of transcription, DNA-templated (Biological Process); GO:0005634//nucleus (Cellular Component); GO:0003677//DNA binding (Cellular Component); GO:0003700//transcription factor activity, sequence-specific DNA binding (Cellular Component); ap2 erebp transcription factor superfamily protein	K09286|EREBP	http://www.genome.jp/dbget-bin/www_bget?ko:K09286
No	Chr14.g39519	227	194	369	16	162	31	1.93565	0.00501573	0.214371	alanine--glyoxylate aminotransferase 2 homolog 3, mitochondrial [Sorghum bicolor]	[Aminotransferase class-III],[Aminotransferase],[alanine--glyoxylate aminotransferase 2],[transaminase activity]	GO:0005739//mitochondrion (Cellular Component); GO:0008453//alanine-glyoxylate transaminase activity (Cellular Component); GO:0030170//pyridoxal phosphate binding (Cellular Component); GO:0042802//identical protein binding (Cellular Component); alanine--glyoxylate aminotransferase 2 homolog mitochondrial-like	K00827|AGXT2	http://www.genome.jp/dbget-bin/www_bget?ko:K00827
No	Chr15.g41080	14	22	15	47	28	62	-1.4719	0.00504054	0.214661	hypothetical protein BAE44_0001711 [Dichanthelium oligosanthes]	[Auxin responsive protein],[auxin-responsive],[auxiN-responsive]	GO:0009733//response to auxin (Biological Process); auxin-responsive protein saur36-like	-	-
No	Chr10.g30042	8	7	13	0	2	0	3.77412	0.00504172	0.214661	beta-galactosidase 4 isoform X2 [Sorghum bicolor]	[beta-galactosidase]	GO:0005975//carbohydrate metabolic process (Biological Process); GO:0005618//cell wall (Cellular Component); GO:0005773//vacuole (Cellular Component); GO:0009536//plastid (Cellular Component); GO:0048046//apoplast (Cellular Component); GO:0004565//beta-galactosidase activity (Cellular Component); beta-galactosidase 4	-	-
No	Chr20.g49507	3	6	7	0	0	0	4.80626	0.00507454	NA	glucan endo-1,3-beta-glucosidase 8 [Sorghum bicolor]	[glucan endo-1-3-beta-glucosidase],[X8 domain],[glucan endo-1,3-beta-glucosidase],[Glucan endo-1,3-beta-glucosidase]	GO:0005975//carbohydrate metabolic process (Biological Process); GO:0016021//integral component of membrane (Cellular Component); GO:0046658//anchored component of plasma membrane (Cellular Component); GO:0004553//hydrolase activity, hydrolyzing O-glycosyl compounds (Cellular Component); GO:0030247//polysaccharide binding (Cellular Component); glucan endo- -beta-glucosidase 8	-	-
No	Chr17.g44717	120	118	184	139	367	332	-1.02666	0.00509876	0.216539	PREDICTED: probable E3 ubiquitin-protein ligase XERICO [Oryza sativa Japonica Group]	[zinc finger, C3HC4 type, domain containing protein, expressed],[finger protein],[zinc ion binding],[Zinc finger, C3HC4 type (RING finger)]	GO:0044267//cellular protein metabolic process (Biological Process); probable e3 ubiquitin-protein ligase xerico	K16285|XERICO	http://www.genome.jp/dbget-bin/www_bget?ko:K16285
No	Chr4.g10616	153	121	189	30	111	62	1.17254	0.00516133	0.218558	jasmonic acid-amido synthetase JAR2-like [Aegilops tauschii subsp. tauschii]	-	-	K14487|GH3	http://www.genome.jp/dbget-bin/www_bget?ko:K14487
No	Chr6.g20616	42	32	35	96	52	81	-1.1379	0.00522645	0.220286	hypothetical protein SETIT_038669mg [Setaria italica]	[NA]	GO:0043231//intracellular membrane-bounded organelle (Cellular Component); GO:0044444//cytoplasmic part (Cellular Component); uncharacterized protein loc4334644 isoform x2	-	-
Yes	Chr10.g31785	1358	1253	2109	322	1217	539	1.16947	0.00536289	0.223785	PREDICTED: uncharacterized protein LOC4329516 [Oryza sativa Japonica Group]	[NA]	-	-	-
No	Chr8.g23921	11	9	9	17	28	33	-1.45994	0.00544674	0.225878	PREDICTED: lysine histidine transporter-like 8 [Setaria italica]	[Lysine histidine],[amino acid],[Transmembrane amino acid transporter protein],[amino acid transport]	GO:0003333//amino acid transmembrane transport (Biological Process); GO:0009536//plastid (Cellular Component); GO:0016021//integral component of membrane (Cellular Component); GO:0015171//amino acid transmembrane transporter activity (Cellular Component); lysine histidine transporter-like 8	-	-
No	Chr12.g34794	48	51	75	19	40	14	1.22306	0.00547218	0.226652	PREDICTED: plant cysteine oxidase 2-like [Setaria italica]	[2-aminoethanethiol],[2-aminoethanethiol dioxygenase],[Protein of unknown function (DUF1637)]	GO:0009061//anaerobic respiration (Biological Process); GO:0018171//peptidyl-cysteine oxidation (Biological Process); GO:0070483//detection of hypoxia (Biological Process); GO:0016702//oxidoreductase activity, acting on single donors with incorporation of molecular oxygen, incorporation of two atoms of oxygen (Cellular Component); 2-aminoethanethiol dioxygenase-like	K10712|ADO	http://www.genome.jp/dbget-bin/www_bget?ko:K10712
No	Chr9.g26962	16	17	40	0	8	0	3.19215	0.00548673	0.226855	proline-rich protein 4 [Sorghum bicolor]	[- Pollen Ole e I allergen and extensin family protein precursor, expressed],[Pollen proteins Ole e I like]	-	-	-
No	Chr1.g01145	297	213	253	711	327	462	-1.05332	0.00557164	0.22882	SufE-like protein 1, chloroplastic/mitochondrial [Dichanthelium oligosanthes]	[Fe-S metabolism associated],[SufE-like protein],[Fe-S metabolism associated domain],[bolA homolog 1 (E. coli)],[Bola-like protein]	GO:0009536//plastid (Cellular Component); sufe-like chloroplastic	-	-
No	Chr6.g20134	12	18	18	39	33	34	-1.19376	0.00559347	0.229127	SufE-like protein 1, chloroplastic/mitochondrial [Dichanthelium oligosanthes]	[Fe-S metabolism associated],[SufE-like protein],[Fe-S metabolism associated domain],[bolA homolog 1 (E. coli)],[Bola-like protein]	GO:0009536//plastid (Cellular Component); sufe-like chloroplastic	-	-
No	Chr2.g06266	33	27	48	1	16	11	1.92435	0.00564085	0.230599	hypothetical protein BAE44_0020880 [Dichanthelium oligosanthes]	[VQ motif]	-	-	-
Yes	Chr9.g27916	13	12	18	1	6	2	2.23207	0.00564682	0.230599	salicylate carboxymethyltransferase [Sorghum bicolor]	[SAM dependent carboxyl methyltransferase]	-	-	-
No	Chr14.g39331	14	6	16	21	35	35	-1.39743	0.00570395	0.23115	hypothetical protein ZEAMMB73_Zm00001d038316 [Zea mays]	-	-	-	-
No	Chr18.g46108	16	23	42	0	11	2	2.64057	0.00571639	0.231334	protein DMR6-LIKE OXYGENASE 2 [Zea mays]	[oxidoreductase, 2OG-Fe(II) oxygenase family protein],[2OGFe(II) oxygenase],[2OG-Fe(II) oxygenase superfamily],[2-oxoglutarate Fe(II)-dependent dioxygenase-like]	GO:0046872//metal ion binding (Cellular Component); GO:0051213//dioxygenase activity (Cellular Component); 2 -deoxymugineic-acid 2 -dioxygenase-like	-	-
No	Chr4.g12104	10	21	13	40	24	79	-1.74208	0.00588423	0.23613	hypothetical protein BAE44_0014474 [Dichanthelium oligosanthes]	[Transmembrane amino acid transporter protein],[amino acid],[amino acid transport]	GO:0003333//amino acid transmembrane transport (Biological Process); GO:0016021//integral component of membrane (Cellular Component); GO:0005275//amine transmembrane transporter activity (Cellular Component); GO:0015171//amino acid transmembrane transporter activity (Cellular Component); vacuolar amino acid transporter 1-like	K15015|SLC32A, VGAT	http://www.genome.jp/dbget-bin/www_bget?ko:K15015
No	Chr10.g32971	66	47	57	207	70	125	-1.33074	0.00595724	0.238489	PREDICTED: uncharacterized protein LOC101767636 [Setaria italica]	[Calmodulin-binding protein],[Protein of unknown function (DUF1645)],[calmodulin-binding protein]	-	-	-
No	Chr9.g29121	81	83	159	11	70	21	1.6534	0.00598501	0.239167	putative polygalacturonase [Dichanthelium oligosanthes]	[Glycoside hydrolase family 28],[Glycosyl hydrolases family 28],[Polygalacturonase-like]	GO:0005975//carbohydrate metabolic process (Biological Process); GO:0071555//cell wall organization (Biological Process); GO:0005576//extracellular region (Cellular Component); GO:0005739//mitochondrion (Cellular Component); GO:0016021//integral component of membrane (Cellular Component); GO:0004650//polygalacturonase activity (Cellular Component); probable polygalacturonase	-	-
No	Chr15.g41708	23	19	25	2	11	7	1.72482	0.00598847	0.239167	hypothetical protein BAE44_0013712 [Dichanthelium oligosanthes]	[NA]	GO:0016020//membrane (Cellular Component); uncharacterized protein loc100303909	-	-
No	Chr3.g09521	83	77	138	9	60	32	1.54321	0.00601852	0.240082	DNA-3-methyladenine glycosylase [Saccharum hybrid cultivar R570]	[Glycosylase],[glycosylase],[Methyladenine glycosylase],[DNA-3-methyladenine glycosylase activity]	GO:0006284//base-excision repair (Biological Process); GO:0008725//DNA-3-methyladenine glycosylase activity (Cellular Component); dna-3-methyladenine glycosylase i	K01246|tag	http://www.genome.jp/dbget-bin/www_bget?ko:K01246
Yes	Chr4.g13321	30	30	47	10	17	18	1.19599	0.00605376	0.2412	protein G1-like7 [Zea mays]	[light sensitive hypocotyls],[Protein of unknown function (DUF640)]	GO:0006355//regulation of transcription, DNA-templated (Biological Process); GO:0009299//mRNA transcription (Biological Process); GO:0009886//post-embryonic animal morphogenesis (Biological Process); GO:0005634//nucleus (Cellular Component); GO:0005739//mitochondrion (Cellular Component); GO:0003677//DNA binding (Cellular Component); protein g1-like7	-	-
No	Chr18.g46285	45	33	50	5	26	14	1.49319	0.00609545	0.242285	PREDICTED: teosinte glume architecture 1 [Setaria italica]	[Squamosa promoter-binding-like protein],[SBP-box family member protein]	-	-	-
Yes	Chr18.g46989	26	33	24	7	15	8	1.46693	0.00610969	0.242563	hypothetical protein BAE44_0026277 [Dichanthelium oligosanthes]	[NA]	-	-	-
No	Chr1.g02621	50	42	42	138	67	82	-1.16574	0.00616044	0.244	hypothetical protein BAE44_0003578 [Dichanthelium oligosanthes]	[Protein of unknown function (DUF1677)],[expressed protein]	-	-	-
Yes	Chr15.g42123	7	4	4	0	0	0	4.73114	0.00618453	NA	cationic peroxidase 1 [Zea mays]	[Peroxidase],[peroxidase]	GO:0006979//response to oxidative stress (Biological Process); GO:0042744//hydrogen peroxide catabolic process (Biological Process); GO:0055114//oxidation-reduction process (Biological Process); GO:0098869//cellular oxidant detoxification (Biological Process); GO:0005576//extracellular region (Cellular Component); GO:0004601//peroxidase activity (Cellular Component); GO:0020037//heme binding (Cel…	K00430|E1.11.1.7	http://www.genome.jp/dbget-bin/www_bget?ko:K00430
Yes	Chr14.g40099	390	376	469	106	336	169	1.01198	0.00620434	0.244898	PREDICTED: isocitrate dehydrogenase [NADP] [Setaria italica]	[Isocitrate dehydrogenase NADP],[isocitrate dehydrogenase (NADp)],[isocitrate dehydrogenase nadp]	GO:0006099//tricarboxylic acid cycle (Biological Process); GO:0006102//isocitrate metabolic process (Biological Process); GO:0000287//magnesium ion binding (Cellular Component); GO:0004450//isocitrate dehydrogenase (NADP+) activity (Cellular Component); GO:0051287//NAD binding (Cellular Component); isocitrate dehydrogenase	K00031|IDH1, IDH2, icd	http://www.genome.jp/dbget-bin/www_bget?ko:K00031
No	Chr18.g47746	118	74	81	297	126	176	-1.20848	0.00628015	0.246703	indole-2-monooxygenase [Dichanthelium oligosanthes]	[Cytochrome p450]	GO:0044550//secondary metabolite biosynthetic process (Biological Process); GO:0055114//oxidation-reduction process (Biological Process); GO:0016021//integral component of membrane (Cellular Component); GO:0005506//iron ion binding (Cellular Component); GO:0020037//heme binding (Cellular Component); GO:0036190//indole-2-monooxygenase activity (Cellular Component); cytochrome p450 71c4	-	-
No	Chr7.g21106	15	9	21	37	31	32	-1.23066	0.00634237	0.247981	indole-2-monooxygenase [Dichanthelium oligosanthes]	[Cytochrome p450]	GO:0044550//secondary metabolite biosynthetic process (Biological Process); GO:0055114//oxidation-reduction process (Biological Process); GO:0016021//integral component of membrane (Cellular Component); GO:0005506//iron ion binding (Cellular Component); GO:0020037//heme binding (Cellular Component); GO:0036190//indole-2-monooxygenase activity (Cellular Component); cytochrome p450 71c4	-	-
Yes	Chr7.g22155	5	6	9	0	1	0	4.15505	0.00641743	NA	PREDICTED: patatin-like protein 2 [Setaria italica]	[Patatin group],[Patatin-like phospholipase],[Patatin group A-3]	GO:0016298//lipase activity (Cellular Component); patatin t5 precursor	-	-
No	Chr4.g13399	18	10	15	70	28	27	-1.62933	0.00641899	0.250393	PREDICTED: pentatricopeptide repeat-containing protein At4g11690-like [Setaria italica]	[Pentatricopeptide repeat-containing protein],[PPR repeat]	GO:0009737//response to abscisic acid (Biological Process); GO:0080156//mitochondrial mRNA modification (Biological Process); GO:0005739//mitochondrion (Cellular Component); pentatricopeptide repeat-containing protein at4g11690	-	-
No	Chr2.g05838	17	18	20	1	9	1	2.33988	0.0065433	0.254649	PREDICTED: cinnamoyl-CoA reductase 2-like [Setaria italica]	[NmrA-like family],[reductase],[Nad-dependent epimerase dehydratase]	-	-	-
No	Chr15.g40349	35	32	47	103	48	90	-1.17017	0.0065731	0.255512	uncharacterized protein LOC100278663 [Zea mays]	[DUF538 domain containing protein],[Protein of unknown function, DUF538]	-	-	-
No	Chr4.g12620	32	27	27	82	50	49	-1.13153	0.00663573	0.256755	PREDICTED: mitogen-activated protein kinase kinase kinase A-like [Setaria italica]	[Protein tyrosine kinase],[mitogen-activated protein kinase kinase kinase]	GO:0006468//protein phosphorylation (Biological Process); GO:0005739//mitochondrion (Cellular Component); GO:0016021//integral component of membrane (Cellular Component); GO:0004702//signal transducer, downstream of receptor, with serine/threonine kinase activity (Cellular Component); GO:0005524//ATP binding (Cellular Component); mitogen-activated protein kinase kinase kinase a-like	-	-
Yes	Chr10.g32981	6	7	17	0	1	2	3.23845	0.00666968	0.257771	PREDICTED: calmodulin-like protein 7 [Setaria italica]	[EFh]	GO:0005509//calcium ion binding (Cellular Component); ef hand family protein	-	-
No	Chr7.g22162	40	56	80	7	36	5	1.88491	0.00675982	0.260055	cytochrome P450 71A9 [Sorghum bicolor]	[Cytochrome p450],[cytochrome P450],[Cytochrome P450]	GO:0044550//secondary metabolite biosynthetic process (Biological Process); GO:0016020//membrane (Cellular Component); GO:0016709//oxidoreductase activity, acting on paired donors, with incorporation or reduction of molecular oxygen, NAD(P)H as one donor, and incorporation of one atom of oxygen (Cellular Component); GO:0046872//metal ion binding (Cellular Component); cytochrome p450 71a9-like	-	-
No	Chr19.g48610	23	26	17	48	31	136	-1.74606	0.00679908	0.261124	hypothetical protein BAE44_0002894 [Dichanthelium oligosanthes]	[Dirigent-like protein]	GO:0009699//phenylpropanoid biosynthetic process (Biological Process); GO:0050790//regulation of catalytic activity (Biological Process); GO:0042349//guiding stereospecific synthesis activity (Cellular Component); dirigent protein 1-like	-	-
No	Chr7.g21716	5	2	21	0	1	0	4.54519	0.00683253	0.261124	PREDICTED: malate dehydrogenase, cytoplasmic-like [Setaria italica]	[Malate dehydrogenase],[Catalyzes the reversible oxidation of malate to oxaloacetate (By similarity)]	GO:0019752//carboxylic acid metabolic process (Biological Process); GO:0016614//oxidoreductase activity, acting on CH-OH group of donors (Cellular Component); malate cytoplasmic-like	K00025|MDH1	http://www.genome.jp/dbget-bin/www_bget?ko:K00025
No	Chr5.g17438	44	45	62	95	65	165	-1.18474	0.00690816	0.26215	PREDICTED: GDSL esterase/lipase EXL3-like [Setaria italica]	[GDSL-like Lipase/Acylhydrolase],[GDSL esterase lipase]	GO:0016788//hydrolase activity, acting on ester bonds (Cellular Component); gdsl esterase lipase exl3-like	-	-
No	Chr19.g48953	15	15	29	47	42	34	-1.13511	0.00692425	0.262464	PREDICTED: pentatricopeptide repeat-containing protein At1g22960, mitochondrial-like [Setaria italica]	[PPR repeat],[Pentatricopeptide repeat-containing protein At1g22960],[Pentatricopeptide repeat-containing protein]	-	-	-
No	Chr7.g22756	4	6	6	27	13	15	-1.85213	0.00706208	0.265581	Wall-associated receptor kinase 2 [Aegilops tauschii]	-	GO:0006796//phosphate-containing compound metabolic process (Biological Process); GO:0007166//cell surface receptor signaling pathway (Biological Process); GO:0005886//plasma membrane (Cellular Component); GO:0000166//nucleotide binding (Cellular Component); GO:0004674//protein serine/threonine kinase activity (Cellular Component); GO:0043167//ion binding (Cellular Component); wall-associated rec…	-	-
No	Chr10.g32304	6	7	14	0	2	0	3.71582	0.00716917	0.267511	Expansin-B16 [Dichanthelium oligosanthes]	[May cause loosening and extension of plant cell walls by disrupting non-covalent bonding between cellulose microfibrils and matrix glucans. No enzymatic activity has been found],[May cause loosening and extension of plant cell walls by disrupting non-covalent bonding between cellulose microfibrils and matrix glucans. No enzymatic activity has been found. May be required for rapid internodal elon…	GO:0006949//syncytium formation (Biological Process); GO:0019953//sexual reproduction (Biological Process); GO:0071555//cell wall organization (Biological Process); GO:0005576//extracellular region (Cellular Component); GO:0005618//cell wall (Cellular Component); GO:0009506//plasmodesma (Cellular Component); GO:0016021//integral component of membrane (Cellular Component); beta-expansin 3 precursor	-	-
No	Chr10.g31435	84	67	76	158	93	184	-1.00604	0.00740036	0.274001	hypothetical protein SETIT_038268mg [Setaria italica]	-	-	-	-
No	Chr12.g36073	79	71	84	221	129	105	-1.02852	0.00742804	0.27418	hypothetical protein SORBI_3003G265800 [Sorghum bicolor]	[Pentatricopeptide repeat-containing protein],[PPR repeat]	GO:0005739//mitochondrion (Cellular Component); pentatricopeptide repeat-containing protein chloroplastic	-	-
No	Chr13.g36617	19	17	12	33	41	32	-1.16478	0.00742974	0.27418	hypothetical protein BAE44_0014493 [Dichanthelium oligosanthes]	[NA]	-	-	-
Yes	Chr18.g46103	10	5	19	0	3	1	3.02508	0.00753465	0.275766	PREDICTED: protein WALLS ARE THIN 1 [Brachypodium distachyon]	[Auxin-induced protein],[EamA-like transporter family]	GO:0009826//unidimensional cell growth (Biological Process); GO:0009834//plant-type secondary cell wall biogenesis (Biological Process); GO:0010315//auxin efflux (Biological Process); GO:0055085//transmembrane transport (Biological Process); GO:0090355//positive regulation of auxin metabolic process (Biological Process); GO:0090358//positive regulation of tryptophan metabolic process (Biological …	-	-
No	Chr9.g26673	21	18	31	2	9	10	1.69016	0.00753856	0.275766	PREDICTED: uncharacterized protein LOC101755812 [Setaria italica]	[NA]	GO:0016020//membrane (Cellular Component); uncharacterized protein loc101755812	-	-
No	Chr2.g04627	22	25	32	0	10	0	3.03436	0.00758847	0.276987	PREDICTED: GDSL esterase/lipase At2g42990-like [Setaria italica]	[GDSL-like Lipase/Acylhydrolase]	GO:0016788//hydrolase activity, acting on ester bonds (Cellular Component); gdsl esterase lipase at2g42990-like	-	-
Yes	Chr3.g08383	109	109	132	22	84	52	1.14118	0.00771704	0.280288	PREDICTED: calcium-dependent protein kinase 3-like [Setaria italica]	[calcium-dependent protein kinase]	GO:0009651//response to salt stress (Biological Process); GO:0009738//abscisic acid-activated signaling pathway (Biological Process); GO:0010119//regulation of stomatal movement (Biological Process); GO:0010359//regulation of anion channel activity (Biological Process); GO:0018105//peptidyl-serine phosphorylation (Biological Process); GO:0035556//intracellular signal transduction (Biological Proc…	K13412|CPK	http://www.genome.jp/dbget-bin/www_bget?ko:K13412
No	Chr5.g15214	136	170	146	18	87	73	1.3571	0.00775748	0.281014	Histone H2A [Dichanthelium oligosanthes]	[histone h2a],[Histone H2A],[Core component of nucleosome. Nucleosomes wrap and compact DNA into chromatin, limiting DNA accessibility to the cellular machineries which require DNA as a template. Histones thereby play a central role in transcription regulation, DNA repair, DNA replication and chromosomal stability. DNA accessibility is regulated via a complex set of post-translational modificatio…	GO:0006342//chromatin silencing (Biological Process); GO:0000786//nucleosome (Cellular Component); GO:0000790//nuclear chromatin (Cellular Component); GO:0003677//DNA binding (Cellular Component); GO:0046982//protein heterodimerization activity (Cellular Component); histone h2a	K11251|H2A	http://www.genome.jp/dbget-bin/www_bget?ko:K11251
Yes	Chr6.g19957	2	5	9	0	0	0	4.77387	0.0078125	NA	PREDICTED: uncharacterized protein LOC101762825 [Setaria italica]	[NA]	-	-	-
No	Chr16.g42608	246	149	192	552	265	330	-1.04555	0.00789298	0.284344	hypothetical protein OsJ_23317 [Oryza sativa Japonica Group]	[37 kDa inner envelope membrane protein],[inner envelope membrane protein],[Methyltransferase]	GO:0006655//phosphatidylglycerol biosynthetic process (Biological Process); GO:0010189//vitamin E biosynthetic process (Biological Process); GO:0010236//plastoquinone biosynthetic process (Biological Process); GO:0019288//isopentenyl diphosphate biosynthetic process, methylerythritol 4-phosphate pathway (Biological Process); GO:0019761//glucosinolate biosynthetic process (Biological Process); GO:…	K12502|VTE3, APG1	http://www.genome.jp/dbget-bin/www_bget?ko:K12502
No	Chr3.g08815	174	163	322	46	152	99	1.10853	0.00795391	0.284624	fasciclin-like arabinogalactan protein 11 [Sorghum bicolor]	[fasciclin-like arabinogalactan protein],[Fasciclin domain],[FAS1]	GO:0016020//membrane (Cellular Component); fasciclin-like arabinogalactan protein 11	-	-
Yes	Chr16.g43790	190	241	296	55	183	110	1.05379	0.00805732	0.286608	putative carboxylesterase 18 [Dichanthelium oligosanthes]	[alpha beta hydrolase fold-3 domain protein],[alpha/beta hydrolase fold],[Carboxylesterase]	GO:0008152//metabolic process (Biological Process); GO:0009536//plastid (Cellular Component); GO:0016020//membrane (Cellular Component); GO:0016787//hydrolase activity (Cellular Component); probable carboxylesterase 18	-	-
No	Chr9.g26686	9	13	25	0	6	1	2.73022	0.00811384	0.286792	putative lipid-binding protein AIR1 [Sorghum bicolor]	[AAI]	-	-	-
No	Chr10.g33365	129	111	185	18	104	29	1.49755	0.00828346	0.289822	PREDICTED: uncharacterized protein LOC101783011 [Setaria italica]	[NA]	GO:0009536//plastid (Cellular Component); uncharacterized protein loc101783011	-	-
Yes	Chr3.g08600	12	13	10	2	4	0	2.54677	0.00833865	0.290751	cytochrome P450 [Triticum aestivum]	[Cytochrome p450]	GO:0055114//oxidation-reduction process (Biological Process); GO:0016021//integral component of membrane (Cellular Component); GO:0004497//monooxygenase activity (Cellular Component); GO:0005506//iron ion binding (Cellular Component); GO:0016705//oxidoreductase activity, acting on paired donors, with incorporation or reduction of molecular oxygen (Cellular Component); GO:0020037//heme binding (Ce…	-	-
No	Chr14.g39999	19	33	35	10	15	8	1.36747	0.00839841	0.292226	PREDICTED: MACPF domain-containing protein NSL1-like [Setaria italica]	[MAC/Perforin domain]	GO:0009626//plant-type hypersensitive response (Biological Process); GO:0010337//regulation of salicylic acid metabolic process (Biological Process); GO:0052542//defense response by callose deposition (Biological Process); macpf domain-containing protein nsl1	-	-
No	Chr19.g48455	1	0	2	9	4	14	-3.28984	0.00844256	0.292547	uncharacterized protein LOC8083104 [Sorghum bicolor]	[BAG domain],[IQ calmodulin-binding and BAG domain containing]	-	-	-
Yes	Chr2.g06778	3	6	5	0	0	0	4.63527	0.00851291	NA	uncharacterized protein LOC109759648 [Aegilops tauschii subsp. tauschii]	[Arabidopsis protein of unknown function]	-	-	-
Yes	Chr4.g12800	36	50	82	17	32	26	1.10896	0.00856633	0.295006	protein STICHEL-like 3 isoform X1 [Sorghum bicolor]	[DNA-directed DNA polymerase activity],[DNA polymerase III subunits gamma and tau domain III],[dna polymerase iii subunits gamma and tau],[ATP binding DNA binding DNA-directed DNA polymerase]	GO:0006261//DNA-dependent DNA replication (Biological Process); GO:0071897//DNA biosynthetic process (Biological Process); GO:0005663//DNA replication factor C complex (Cellular Component); GO:0009360//DNA polymerase III complex (Cellular Component); GO:0009536//plastid (Cellular Component); GO:0003689//DNA clamp loader activity (Cellular Component); GO:0003887//DNA-directed DNA polymerase activi…	-	-
No	Chr7.g22081	11	10	10	1	3	2	2.3476	0.00861047	0.295918	PREDICTED: endochitinase A-like [Setaria italica]	[chitinase],[amino sugar catabolic process]	GO:0009056//catabolic process (Biological Process); GO:0043170//macromolecule metabolic process (Biological Process); chitinase	K01183|E3.2.1.14	http://www.genome.jp/dbget-bin/www_bget?ko:K01183
Yes	Chr13.g37030	31	27	31	10	15	14	1.15321	0.00864376	0.296454	UDP-D-xylose:L-fucose alpha-1,3-D-xylosyltransferase MGP4 [Sorghum bicolor]	[Nucleotide-diphospho-sugar transferase],[BEST Arabidopsis thaliana protein match is RGXT1 (rhamnogalacturonan xylosyltransferase 1)]	GO:0042546//cell wall biogenesis (Biological Process); GO:0071555//cell wall organization (Biological Process); GO:0000139//Golgi membrane (Cellular Component); GO:0016021//integral component of membrane (Cellular Component); GO:0035252//UDP-xylosyltransferase activity (Cellular Component); udp-d-xylose:l-fucose alpha- -d-xylosyltransferase mgp4-like	K11714|RGXT	http://www.genome.jp/dbget-bin/www_bget?ko:K11714
No	Chr16.g42894	35	23	59	9	23	12	1.35272	0.00865276	0.296459	PREDICTED: metal transporter Nramp5-like [Setaria italica]	[Metal transporter],[solute carrier family 11 (proton-coupled divalent metal ion transporters), member],[H( )-stimulated, divalent metal cation uptake system (By similarity)]	GO:0006810//transport (Biological Process); GO:0016020//membrane (Cellular Component); metal transporter nramp5-like	-	-
No	Chr5.g14312	113	86	98	296	120	191	-1.11154	0.00872596	0.297835	uncharacterized protein LOC109741530 [Aegilops tauschii subsp. tauschii]	[ANK]	GO:0005739//mitochondrion (Cellular Component); uncharacterized protein loc9266870 isoform x1	-	-
Yes	Chr5.g14751	29	21	31	4	16	2	1.87965	0.00882376	0.298914	PREDICTED: homeobox-leucine zipper protein HOX12-like [Setaria italica]	[transcription regulatory region sequence-specific DNA binding],[homeobox-leucine zipper protein]	GO:0006355//regulation of transcription, DNA-templated (Biological Process); GO:0005634//nucleus (Cellular Component); GO:0043565//sequence-specific DNA binding (Cellular Component); homeobox-leucine zipper protein hox12-like	-	-
No	Chr2.g05006	10	8	19	42	25	25	-1.41238	0.00885822	0.298914	PREDICTED: uncharacterized protein LOC101754725 [Setaria italica]	[NA]	-	-	-
No	Chr10.g30743	49	50	108	16	43	7	1.613	0.00895295	0.300898	expansin-B6 [Zea mays]	[Pollen allergen],[DPBB_1]	GO:0019953//sexual reproduction (Biological Process); GO:0071555//cell wall organization (Biological Process); GO:0005576//extracellular region (Cellular Component); GO:0005618//cell wall (Cellular Component); GO:0016020//membrane (Cellular Component); beta-expansin 1a expressed	-	-
Yes	Chr3.g09203	10	9	13	2	0	3	2.59599	0.00909224	0.303752	PREDICTED: receptor-like protein kinase HSL1 [Setaria italica]	[Serine Threonine protein kinase],[leucine Rich Repeat],[LIM domain kinase],[Leucine rich repeat N-terminal domain]	GO:0016310//phosphorylation (Biological Process); GO:0016020//membrane (Cellular Component); GO:0000166//nucleotide binding (Cellular Component); GO:0004672//protein kinase activity (Cellular Component); receptor-like protein kinase hsl1	-	-
No	Chr5.g15754	13	20	8	24	34	72	-1.66626	0.00926062	0.307537	hypothetical protein BAE44_0021194 [Dichanthelium oligosanthes]	[Zinc finger protein],[zinc finger protein]	GO:0046872//metal ion binding (Cellular Component); zinc finger protein 2-like	-	-
No	Chr17.g45691	1	0	0	6	5	6	-4.03553	0.00929437	NA	Sugar transport protein 1 [Dichanthelium oligosanthes]	[Sugar carrier protein],[Transporter],[transporter],[Sugar (and other) transporter]	GO:0015992//proton transport (Biological Process); GO:0046323//glucose import (Biological Process); GO:1904659//glucose transmembrane transport (Biological Process); GO:0005887//integral component of plasma membrane (Cellular Component); GO:0005351//sugar:proton symporter activity (Cellular Component); GO:0005355//glucose transmembrane transporter activity (Cellular Component); sugar carrier prot…	-	-
No	Chr7.g21301	96	80	127	2	57	10	2.17379	0.009326	0.30879	PREDICTED: uncharacterized protein LOC101763596 [Setaria italica]	[imidazoleglycerolphosphate dehydratase],[Inherit from KOG: Imidazoleglycerolphosphate dehydratase],[Imidazoleglycerolphosphate dehydratase]	GO:0016021//integral component of membrane (Cellular Component); uncharacterized protein loc101763596	-	-
Yes	Chr11.g34486	8	11	12	0	2	3	2.60278	0.00938769	0.310526	PREDICTED: uncharacterized protein At5g22580-like [Setaria italica]	[Dabb]	GO:0009507//chloroplast (Cellular Component); uncharacterized protein at5g22580	-	-
Yes	Chr7.g22226	36	46	59	18	32	16	1.06117	0.00941836	0.310927	PREDICTED: ATP-dependent 6-phosphofructokinase 2 [Setaria italica]	[6-phosphofructokinase],[phosphohexokinase],[Phosphofructokinase]	GO:0006002//fructose 6-phosphate metabolic process (Biological Process); GO:0061615//glycolytic process through fructose-6-phosphate (Biological Process); GO:0009536//plastid (Cellular Component); GO:0003872//6-phosphofructokinase activity (Cellular Component); GO:0005524//ATP binding (Cellular Component); GO:0046872//metal ion binding (Cellular Component); atp-dependent 6-phosphofructokinase 2-l…	K00850|pfkA, PFK	http://www.genome.jp/dbget-bin/www_bget?ko:K00850
No	Chr8.g25324	166	156	258	39	151	69	1.14672	0.00943643	0.311216	hypothetical protein BAE44_0014509 [Dichanthelium oligosanthes]	[CBS domain],[Cbs domain]	GO:0009536//plastid (Cellular Component); GO:0003824//catalytic activity (Cellular Component); cbs domain	-	-
No	Chr6.g20561	3	4	4	17	8	17	-2.00428	0.0094466	0.311245	hypothetical protein BAE44_0019995 [Dichanthelium oligosanthes]	[ZnF_C2H2],[Zinc finger protein]	GO:0043231//intracellular membrane-bounded organelle (Cellular Component); GO:0003677//DNA binding (Cellular Component); zinc finger protein zat12-like	-	-
No	Chr10.g31997	13	22	35	0	10	1	2.68723	0.00956806	0.313705	PREDICTED: myb-related protein Zm38-like [Setaria italica]	[Myblike DNAbinding domain containing protein],[Myb-like DNA-binding domain]	GO:0003677//DNA binding (Cellular Component); myb-related protein zm38-like	K09422|MYBP	http://www.genome.jp/dbget-bin/www_bget?ko:K09422
Yes	Chr18.g46613	416	391	537	72	323	206	1.15436	0.00967596	0.316006	PREDICTED: homeobox-leucine zipper protein HOX27-like [Setaria italica]	[sequence-specific DNA binding],[homeobox-leucine zipper protein],[Homeobox-leucine zipper protein]	GO:0006355//regulation of transcription, DNA-templated (Biological Process); GO:0005634//nucleus (Cellular Component); GO:0003700//transcription factor activity, sequence-specific DNA binding (Cellular Component); GO:0043565//sequence-specific DNA binding (Cellular Component); homeobox-leucine zipper protein hox11	K09338|HD-ZIP	http://www.genome.jp/dbget-bin/www_bget?ko:K09338
Yes	Chr2.g05889	15	6	20	0	5	1	2.74074	0.00987826	0.318058	hypothetical protein BAE44_0013672 [Dichanthelium oligosanthes]	[NA]	-	-	-
No	Chr10.g31196	58	61	41	27	8	21	1.46157	0.00991077	0.318058	protein TIFY 11e-like [Aegilops tauschii subsp. tauschii]	[Divergent CCT motif]	-	K13464|JAZ	http://www.genome.jp/dbget-bin/www_bget?ko:K13464
No	Chr6.g19918	27	21	32	81	38	51	-1.17586	0.0101012	0.319012	protein TIFY 11e-like [Aegilops tauschii subsp. tauschii]	[Divergent CCT motif]	-	K13464|JAZ	http://www.genome.jp/dbget-bin/www_bget?ko:K13464
No	Chr8.g25108	348	280	571	82	319	105	1.22544	0.0102181	0.320029	5-pentadecatrienyl resorcinol O-methyltransferase [Dichanthelium oligosanthes]	[Dimerisation domain],[o-methyltransferase]	GO:0019438//aromatic compound biosynthetic process (Biological Process); GO:0032259//methylation (Biological Process); GO:0008171//O-methyltransferase activity (Cellular Component); GO:0008757//S-adenosylmethionine-dependent methyltransferase activity (Cellular Component); GO:0046983//protein dimerization activity (Cellular Component); o-methyltransferase zrp4	-	-
No	Chr3.g09652	724	456	520	2062	670	1000	-1.22191	0.0102373	0.320029	PREDICTED: uncharacterized protein LOC101774622 [Setaria italica]	[NA]	GO:0009658//chloroplast organization (Biological Process); GO:0045893//positive regulation of transcription, DNA-templated (Biological Process); GO:0071805//potassium ion transmembrane transport (Biological Process); GO:0005634//nucleus (Cellular Component); GO:0005739//mitochondrion (Cellular Component); GO:0016021//integral component of membrane (Cellular Component); GO:0003677//DNA binding (Ce…	-	-
No	Chr1.g03056	7	12	16	2	4	1	2.28392	0.0102946	0.32029	uncharacterized protein LOC100282751 [Zea mays]	[CRAL/TRIO domain],[transfer protein],[Transfer protein]	GO:0006810//transport (Biological Process); GO:0005634//nucleus (Cellular Component); GO:0005829//cytosol (Cellular Component); GO:0005886//plasma membrane (Cellular Component); GO:0016021//integral component of membrane (Cellular Component); GO:0005215//transporter activity (Cellular Component); patellin-4	-	-
Yes	Chr8.g24344	49	51	41	19	23	27	1.00523	0.0103275	0.320553	PREDICTED: uncharacterized protein LOC100842706 [Brachypodium distachyon]	[NA]	-	-	-
No	Chr6.g18632	77	71	89	2	45	4	2.2772	0.0103692	0.321417	asparagine synthetase [glutamine-hydrolyzing] 1 [Sorghum bicolor]	[asparagine synthetase]	GO:0006541//glutamine metabolic process (Biological Process); GO:0009646//response to absence of light (Biological Process); GO:0070981//L-asparagine biosynthetic process (Biological Process); GO:0005829//cytosol (Cellular Component); GO:0004066//asparagine synthase (glutamine-hydrolyzing) activity (Cellular Component); GO:0005524//ATP binding (Cellular Component); GO:0042803//protein homodimeriz…	K01953|asnB, ASNS	http://www.genome.jp/dbget-bin/www_bget?ko:K01953
Yes	Chr6.g20447	14	10	13	3	2	4	1.98303	0.0104659	0.323051	PREDICTED: transcription factor bHLH79 [Setaria italica]	[Transcription factor],[transcription factor],[Helix-loop-helix DNA-binding domain]	GO:0005634//nucleus (Cellular Component); GO:0046983//protein dimerization activity (Cellular Component); transcription factor bhlh79	-	-
No	Chr4.g11411	2566	1703	2021	1464	558	742	1.10172	0.0106001	0.324966	crocetin glucosyltransferase, chloroplastic [Sorghum bicolor]	[UDP-glycosyltransferase 75D1-like],[UDP-glucoronosyl and UDP-glucosyl transferase],[UDP-Glycosyltransferase],[Transferase]	GO:0009812//flavonoid metabolic process (Biological Process); GO:0043231//intracellular membrane-bounded organelle (Cellular Component); GO:0035251//UDP-glucosyltransferase activity (Cellular Component); cyanidin 3-o-rutinoside 5-o-glucosyltransferase-like	-	-
No	Chr3.g07707	9	3	6	11	22	24	-1.70419	0.0106865	0.327016	PREDICTED: peroxidase 25 [Setaria italica]	[peroxidase],[Peroxidase]	GO:0006979//response to oxidative stress (Biological Process); GO:0009664//plant-type cell wall organization (Biological Process); GO:0042744//hydrogen peroxide catabolic process (Biological Process); GO:0055114//oxidation-reduction process (Biological Process); GO:0098869//cellular oxidant detoxification (Biological Process); GO:0005576//extracellular region (Cellular Component); GO:0009505//pla…	K00430|E1.11.1.7	http://www.genome.jp/dbget-bin/www_bget?ko:K00430
No	Chr3.g10346	32	29	78	57	121	110	-1.12653	0.0107242	0.327573	probable calcium-binding protein CML10 [Sorghum bicolor]	[Calcium-binding protein],[calcium-binding protein],[calcium-binding],[Pfam:efhand],[Calcium binding protein]	GO:0005739//mitochondrion (Cellular Component); GO:0005509//calcium ion binding (Cellular Component); polcalcin jun o 2	K13448|CML	http://www.genome.jp/dbget-bin/www_bget?ko:K13448
No	Chr9.g26101	153	134	237	9	105	52	1.65558	0.0107548	0.327611	predicted protein, partial [Hordeum vulgare subsp. vulgare]	[Peroxidase],[peroxidase]	GO:0006979//response to oxidative stress (Biological Process); GO:0042744//hydrogen peroxide catabolic process (Biological Process); GO:0055114//oxidation-reduction process (Biological Process); GO:0098869//cellular oxidant detoxification (Biological Process); GO:0005576//extracellular region (Cellular Component); GO:0004601//peroxidase activity (Cellular Component); GO:0020037//heme binding (Cel…	-	-
No	Chr10.g30676	54	47	31	162	74	74	-1.28061	0.0109432	0.329753	PREDICTED: chitinase 8 [Oryza sativa Japonica Group]	[chitinase]	GO:0000272//polysaccharide catabolic process (Biological Process); GO:0006032//chitin catabolic process (Biological Process); GO:0009813//flavonoid biosynthetic process (Biological Process); GO:0016998//cell wall macromolecule catabolic process (Biological Process); GO:0051707//response to other organism (Biological Process); GO:0004568//chitinase activity (Cellular Component); GO:0045430//chalco…	-	-
No	Chr3.g08654	1	0	3	10	7	9	-2.81323	0.011071	0.332407	carbonic anhydrase [Zea mays]	[carbonic anhydrase]	GO:0015976//carbon utilization (Biological Process); GO:0004089//carbonate dehydratase activity (Cellular Component); GO:0008270//zinc ion binding (Cellular Component); carbonic anhydrase	K01673|cynT, can	http://www.genome.jp/dbget-bin/www_bget?ko:K01673
No	Chr9.g25559	2	6	4	15	14	13	-1.84322	0.0110938	0.332497	probable alkaline/neutral invertase F [Sorghum bicolor]	[Amylo-alpha-1,6-glucosidase ],[Pfam:Invertase_neut],[glycopeptide alpha-N-acetylgalactosaminidase activity]	GO:0033926//glycopeptide alpha-N-acetylgalactosaminidase activity (Cellular Component); alkaline neutral invertase cinv2-like	-	-
No	Chr16.g43841	26	14	14	45	29	53	-1.28962	0.0112195	0.333875	hypothetical protein BAE44_0017088 [Dichanthelium oligosanthes]	[Inherit from strNOG: Hydroxyproline-rich glycoprotein family protein],[Hydroxyproline-rich glycoprotein family protein],[NA]	GO:0005622//intracellular (Cellular Component); uncharacterized protein loc102597274	-	-
No	Chr7.g21639	28	23	42	39	95	53	-1.04317	0.011303	0.335763	Lysine histidine transporter-like 8 [Dichanthelium oligosanthes]	[Lysine histidine],[amino acid],[Transmembrane amino acid transporter protein],[amino acid transport]	GO:0003333//amino acid transmembrane transport (Biological Process); GO:0031348//negative regulation of defense response (Biological Process); GO:0009536//plastid (Cellular Component); GO:0016021//integral component of membrane (Cellular Component); GO:0015171//amino acid transmembrane transporter activity (Cellular Component); lysine histidine transporter-like 8	-	-
No	Chr6.g20351	1	1	1	5	4	17	-3.18069	0.0113146	0.335811	hypothetical protein BAE44_0016407, partial [Dichanthelium oligosanthes]	[Protein of unknown function (DUF1668)]	-	-	-
No	Chr16.g43034	9	8	15	0	4	1	2.65311	0.0113585	0.336221	PREDICTED: glycine-rich cell wall structural protein 1 [Oryza sativa Japonica Group]	-	-	-	-
Yes	Chr9.g25979	10	6	13	0	1	3	2.78872	0.0114262	0.337627	uncharacterized protein LOC8082934 [Sorghum bicolor]	[expressed protein],[Protein of unknown function (DUF642)]	GO:0006633//fatty acid biosynthetic process (Biological Process); GO:0016021//integral component of membrane (Cellular Component); GO:0016747//transferase activity, transferring acyl groups other than amino-acyl groups (Cellular Component); uncharacterized protein loc100272483 precursor	-	-
Yes	Chr3.g07528	322	189	184	143	65	100	1.11042	0.0115102	0.33832	PREDICTED: AP2/ERF and B3 domain-containing protein Os01g0141000-like [Setaria italica]	[AP2 ERF and B3 domain-containing],[B3]	GO:0006355//regulation of transcription, DNA-templated (Biological Process); GO:0005634//nucleus (Cellular Component); GO:0009536//plastid (Cellular Component); GO:0003677//DNA binding (Cellular Component); GO:0003700//transcription factor activity, sequence-specific DNA binding (Cellular Component); ap2 erf and b3 domain-containing protein os01g0141000-like	-	-
Yes	Chr19.g48121	17	41	41	8	18	10	1.44275	0.0116837	0.34073	barwin [Zea mays]	[wound-induced protein],[chitinase],[Barwin family]	GO:0042742//defense response to bacterium (Biological Process); GO:0050832//defense response to fungus (Biological Process); GO:0008061//chitin binding (Cellular Component); GO:0030246//carbohydrate binding (Cellular Component); win2 precursor	-	-
No	Chr6.g18697	130	98	193	9	92	10	1.9478	0.011694	0.340732	uncharacterized protein LOC100381956 isoform X2 [Zea mays]	[CH],[Kinesin family member],[K10406 kinesin family member C2 C3]	GO:0006491//N-glycan processing (Biological Process); GO:0007018//microtubule-based movement (Biological Process); GO:0000139//Golgi membrane (Cellular Component); GO:0005783//endoplasmic reticulum (Cellular Component); GO:0005871//kinesin complex (Cellular Component); GO:0005874//microtubule (Cellular Component); GO:0003777//microtubule motor activity (Cellular Component); GO:0004571//mannosyl-o…	K10406|KIFC2_3	http://www.genome.jp/dbget-bin/www_bget?ko:K10406
No	Chr5.g15691	6	10	7	0	2	0	3.54787	0.0118405	0.344402	PREDICTED: serine/threonine-protein kinase At5g01020 [Setaria italica]	[receptor-like protein kinase],[Serine Threonine protein kinase],[serine threonine-protein kinase At5g01020-like],[STYKc]	GO:0018108//peptidyl-tyrosine phosphorylation (Biological Process); GO:0004674//protein serine/threonine kinase activity (Cellular Component); GO:0004713//protein tyrosine kinase activity (Cellular Component); GO:0005524//ATP binding (Cellular Component); serine threonine-protein kinase at5g01020	-	-
Yes	Chr18.g47638	29	13	25	7	9	8	1.42537	0.0119564	0.346576	PREDICTED: zinc transport protein ZntB [Setaria italica]	[CorA-like Mg2+ transporter protein],[expressed protein]	GO:0009697//salicylic acid biosynthetic process (Biological Process); GO:0009863//salicylic acid mediated signaling pathway (Biological Process); GO:0030001//metal ion transport (Biological Process); GO:0031348//negative regulation of defense response (Biological Process); GO:0045087//innate immune response (Biological Process); GO:0098655//cation transmembrane transport (Biological Process); GO:…	-	-
Yes	Chr7.g22334	119	100	186	29	107	43	1.15569	0.0119627	0.346576	sugar transport protein 5 [Zea mays]	[Transporter],[Sugar transport protein],[transporter],[sugar transport protein],[Sugar (and other) transporter]	GO:0035428//hexose transmembrane transport (Biological Process); GO:0046323//glucose import (Biological Process); GO:0005887//integral component of plasma membrane (Cellular Component); GO:0005351//sugar:proton symporter activity (Cellular Component); GO:0005355//glucose transmembrane transporter activity (Cellular Component); sugar transport protein 5	-	-
No	Chr10.g30107	10	15	11	3	3	3	1.9754	0.0120399	0.347952	Cysteine-rich receptor-like protein kinase 25 [Triticum urartu]	[Serine Threonine protein kinase],[Pfam:DUF26],[Cysteine-rich receptor-like protein kinase]	GO:0016310//phosphorylation (Biological Process); GO:0016020//membrane (Cellular Component); GO:0004672//protein kinase activity (Cellular Component); receptor-like protein kinase at4g00960	-	-
Yes	Chr9.g27133	10	2	3	0	0	0	4.727	0.0121491	NA	hypothetical protein BAE44_0007020 [Dichanthelium oligosanthes]	-	-	-	-
Yes	Chr15.g41400	9	3	6	0	1	0	4.0076	0.0121692	NA	probable mixed-linked glucan synthase 3 [Sorghum bicolor]	[1,4)-beta-D-glucans synthesis in grasses and cereals (Poaceae). The mixed-linked glucans (which are not present in walls of dicotyledons or most other monocotyledonous plants) are particularly important constituents of the walls of the starchy endosperm and aleurone cells of cereal grains such as oats, wheat, rice and barley. They can account for up to 70 by weight of the wall (By similarity)],[…	GO:0030244//cellulose biosynthetic process (Biological Process); GO:0071555//cell wall organization (Biological Process); GO:0000139//Golgi membrane (Cellular Component); GO:0016021//integral component of membrane (Cellular Component); GO:0016760//cellulose synthase (UDP-forming) activity (Cellular Component); probable mixed-linked glucan synthase 3	-	-
Yes	Chr20.g50149	19	14	37	3	13	3	1.83825	0.0123439	0.351786	hypothetical protein SETIT_026662mg [Setaria italica]	[SYNtaxin],[syntaxin 6],[Syntaxin 6, N-terminal],[syntaxin]	GO:0006412//translation (Biological Process); GO:0006886//intracellular protein transport (Biological Process); GO:0006906//vesicle fusion (Biological Process); GO:0048193//Golgi vesicle transport (Biological Process); GO:0048278//vesicle docking (Biological Process); GO:0005840//ribosome (Cellular Component); GO:0012505//endomembrane system (Cellular Component); GO:0016021//integral component of…	-	-
Yes	Chr13.g38156	897	769	1402	199	854	255	1.22373	0.0123568	0.351786	PREDICTED: vacuolar-processing enzyme-like [Setaria italica]	[legumain],[processing enzyme],[Peptidase C13 family],[phosphatidylinositol glycan anchor biosynthesis, class K]	GO:0006624//vacuolar protein processing (Biological Process); GO:0051603//proteolysis involved in cellular protein catabolic process (Biological Process); GO:0005739//mitochondrion (Cellular Component); GO:0005773//vacuole (Cellular Component); GO:0004197//cysteine-type endopeptidase activity (Cellular Component); vacuolar processing enzyme 4	K01369|LGMN	http://www.genome.jp/dbget-bin/www_bget?ko:K01369
No	Chr9.g25422	40	26	64	3	27	6	1.83954	0.0123938	0.352096	GDSL esterase/lipase EXL3 [Dichanthelium oligosanthes]	[GDSL esterase lipase],[GDSL-like Lipase/Acylhydrolase]	GO:0016021//integral component of membrane (Cellular Component); GO:0016788//hydrolase activity, acting on ester bonds (Cellular Component); gdsl esterase lipase exl3-like	-	-
No	Chr9.g29079	10	11	26	5	3	4	1.86967	0.0123992	0.352096	universal stress protein PHOS32 [Sorghum bicolor]	[Universal stress protein],[Universal stress protein family]	GO:0002238//response to molecule of fungal origin (Biological Process); GO:0006950//response to stress (Biological Process); GO:0005886//plasma membrane (Cellular Component); universal stress protein a-like protein	-	-
Yes	Chr1.g02142	41	40	64	9	29	25	1.1634	0.012499	0.353379	protein transport protein SEC13 homolog B [Sorghum bicolor]	[Component of the coat protein complex II (COPII) which promotes the formation of transport vesicles from the endoplasmic reticulum (ER). The coat has two main functions, the physical deformation of the endoplasmic reticulum membrane into vesicles and the selection of cargo molecules. It also functions as a component of the nuclear pore complex (NPC). NPC components, collectively referred to as n…	-	K14004|SEC13	http://www.genome.jp/dbget-bin/www_bget?ko:K14004
No	Chr4.g13281	9	12	17	3	4	3	1.87319	0.0125705	0.353961	RING-H2 finger protein ATL74 [Sorghum bicolor]	[finger protein],[zinc ion binding],[RING-H2 finger protein]	-	-	-
No	Chr2.g03980	47	39	58	5	34	10	1.56144	0.0125844	0.354055	PREDICTED: uncharacterized protein LOC101777571 [Setaria italica]	[Lipase (class 3)],[lipase class 3]	GO:0006629//lipid metabolic process (Biological Process); GO:0016021//integral component of membrane (Cellular Component); GO:0016787//hydrolase activity (Cellular Component); lipase class 3-like	-	-
No	Chr18.g47702	177	235	312	68	202	85	1.01801	0.0126519	0.355356	Fructokinase-2, partial [Dichanthelium oligosanthes]	[May play an important role in maintaining the flux of carbon towards starch formation],[pfkb domain protein],[ribokinase]	GO:0019252//starch biosynthetic process (Biological Process); GO:0046835//carbohydrate phosphorylation (Biological Process); GO:0005524//ATP binding (Cellular Component); GO:0008865//fructokinase activity (Cellular Component); fructokinase-2	K00847|E2.7.1.4, scrK	http://www.genome.jp/dbget-bin/www_bget?ko:K00847
Yes	Chr19.g49173	17	21	25	1	12	4	1.89665	0.0126985	0.35625	uncharacterized protein LOC8064764 [Sorghum bicolor]	[Myb-like DNA-binding domain, SHAQKYF class family protein, expressed]	GO:0009536//plastid (Cellular Component); myb family transcription factor	-	-
No	Chr10.g32233	125	95	176	14	94	12	1.73951	0.0127204	0.35625	PREDICTED: uncharacterized membrane protein At1g06890-like [Brachypodium distachyon]	[Triose-phosphate Transporter family],[solute carrier family 35 member]	GO:0016021//integral component of membrane (Cellular Component); uncharacterized membrane protein at1g06890-like	K15285|SLC35E3	http://www.genome.jp/dbget-bin/www_bget?ko:K15285
Yes	Chr3.g08923	26	33	49	5	23	12	1.41053	0.0128322	0.35687	hypothetical protein SORBI_3003G263400 [Sorghum bicolor]	[receptor-like protein kinase],[Serine Threonine protein kinase],[STYKc]	GO:0006468//protein phosphorylation (Biological Process); GO:0016021//integral component of membrane (Cellular Component); GO:0004674//protein serine/threonine kinase activity (Cellular Component); GO:0005524//ATP binding (Cellular Component); GO:0030247//polysaccharide binding (Cellular Component); probable receptor-like protein kinase at1g67000 isoform x2	-	-
No	Chr1.g00207	57	45	34	119	56	122	-1.18096	0.0128594	0.35687	Acid phosphatase 1 [Dichanthelium oligosanthes]	[Acid phosphatase],[HAD superfamily, subfamily IIIB (Acid phosphatase)],[acid phosphatase]	GO:0016311//dephosphorylation (Biological Process); GO:0005739//mitochondrion (Cellular Component); GO:0003993//acid phosphatase activity (Cellular Component); acid phosphatase 1 precursor	-	-
Yes	Chr3.g09640	10	4	17	0	3	1	2.89353	0.0128656	0.35687	hypothetical protein OsI_04242 [Oryza sativa Indica Group]	[Serine Threonine protein kinase],[Leucine rich repeat N-terminal domain],[leucine Rich Repeat],[STYKc]	GO:0006468//protein phosphorylation (Biological Process); GO:0016021//integral component of membrane (Cellular Component); GO:0004674//protein serine/threonine kinase activity (Cellular Component); GO:0004713//protein tyrosine kinase activity (Cellular Component); GO:0005524//ATP binding (Cellular Component); probable lrr receptor-like serine threonine-protein kinase irk	-	-
No	Chr17.g45412	10	9	12	0	4	0	2.96728	0.01288	0.356976	Aspartyl protease family protein [Dichanthelium oligosanthes]	[aspartic proteinase],[aspartic],[Eukaryotic aspartyl protease]	GO:0006508//proteolysis (Biological Process); GO:0030163//protein catabolic process (Biological Process); GO:0005739//mitochondrion (Cellular Component); GO:0004190//aspartic-type endopeptidase activity (Cellular Component); protein aspartic protease in guard cell 2	-	-
Yes	Chr6.g17940	115	102	174	23	103	40	1.22459	0.0129881	0.358783	Protein BIG GRAIN 1 [Dichanthelium oligosanthes]	[Expressed protein],[expressed protein],[Inherit from lilNOG: expressed protein],[NA]	GO:0009733//response to auxin (Biological Process); GO:0044699//single-organism process (Biological Process); GO:0050789//regulation of biological process (Biological Process); protein big grain 1	-	-
No	Chr10.g31357	18	20	33	8	10	10	1.28003	0.0132262	0.362079	uncharacterized protein LOC8071385 [Sorghum bicolor]	[RING],[Ring finger protein]	GO:0005739//mitochondrion (Cellular Component); GO:0008270//zinc ion binding (Cellular Component); GO:0016874//ligase activity (Cellular Component); tpa: ring zinc finger domain superfamily protein	-	-
No	Chr14.g38252	33	32	36	11	23	13	1.07972	0.0132933	0.362778	PREDICTED: uncharacterized protein LOC101773048 [Setaria italica]	[von Willebrand factor, type A]	-	-	-
No	Chr4.g11594	33	28	46	4	21	15	1.39069	0.0133413	0.362778	hypothetical protein BAE44_0016181 [Dichanthelium oligosanthes]	[NA]	-	-	-
Yes	Chr10.g29893	93	77	142	23	83	30	1.17699	0.0133925	0.362778	protein GLUTAMINE DUMPER 2 [Sorghum bicolor]	[NA]	-	-	-
No	Chr3.g08463	19	18	20	61	24	46	-1.27996	0.0135129	0.363646	hypothetical protein BAE44_0018133 [Dichanthelium oligosanthes]	[NA]	GO:0006355//regulation of transcription, DNA-templated (Biological Process); GO:0005634//nucleus (Cellular Component); GO:0003677//DNA binding (Cellular Component); GO:0046983//protein dimerization activity (Cellular Component); mads-box transcription factor family protein	K09265|K09265	http://www.genome.jp/dbget-bin/www_bget?ko:K09265
No	Chr17.g46024	23	10	40	0	9	0	3.01666	0.0137106	0.366069	hypothetical protein BAE44_0018133 [Dichanthelium oligosanthes]	[NA]	GO:0006355//regulation of transcription, DNA-templated (Biological Process); GO:0005634//nucleus (Cellular Component); GO:0003677//DNA binding (Cellular Component); GO:0046983//protein dimerization activity (Cellular Component); mads-box transcription factor family protein	K09265|K09265	http://www.genome.jp/dbget-bin/www_bget?ko:K09265
No	Chr16.g43585	51	29	42	0	19	1	2.67238	0.0138066	0.367172	PREDICTED: beta-hexosaminidase 2 [Setaria italica]	[beta-hexosaminidase],[ec 3.2.1.52]	GO:0005975//carbohydrate metabolic process (Biological Process); GO:0004563//beta-N-acetylhexosaminidase activity (Cellular Component); beta-hexosaminidase 2	K12373|HEXA_B	http://www.genome.jp/dbget-bin/www_bget?ko:K12373
No	Chr2.g04363	95	71	119	4	60	23	1.72342	0.0138166	0.367172	chaperone protein dnaJ 11, chloroplastic-like [Aegilops tauschii subsp. tauschii]	[DnaJ (Hsp40) homolog, subfamily A, member],[DnaJ domain],[chaperone protein DnaJ],[ATP binding to DnaK triggers the release of the substrate protein, thus completing the reaction cycle. Several rounds of ATP-dependent interactions between DnaJ, DnaK and GrpE are required for fully efficient folding. Also involved, together with DnaK and GrpE, in the DNA replication of plasmids through activation…	-	-	-
No	Chr15.g40599	77	46	61	173	74	122	-1.08742	0.0138356	0.367172	hypothetical protein OsJ_23317 [Oryza sativa Japonica Group]	[37 kDa inner envelope membrane protein],[inner envelope membrane protein],[Methyltransferase]	GO:0006655//phosphatidylglycerol biosynthetic process (Biological Process); GO:0010189//vitamin E biosynthetic process (Biological Process); GO:0010236//plastoquinone biosynthetic process (Biological Process); GO:0019288//isopentenyl diphosphate biosynthetic process, methylerythritol 4-phosphate pathway (Biological Process); GO:0019761//glucosinolate biosynthetic process (Biological Process); GO:…	K12502|VTE3, APG1	http://www.genome.jp/dbget-bin/www_bget?ko:K12502
Yes	Chr4.g13013	44	36	56	3	24	20	1.51134	0.0138786	0.367916	PREDICTED: uncharacterized protein LOC101755568 [Setaria italica]	[NA]	-	-	-
Yes	Chr17.g45402	65	33	61	27	30	12	1.14937	0.013892	0.367979	HMG-Y-related protein A [Zea mays]	[HMG-Y-related protein],[linker histone H1 and H5 family]	GO:0006334//nucleosome assembly (Biological Process); GO:0006355//regulation of transcription, DNA-templated (Biological Process); GO:2000014//regulation of endosperm development (Biological Process); GO:0000786//nucleosome (Cellular Component); GO:0005730//nucleolus (Cellular Component); GO:0043565//sequence-specific DNA binding (Cellular Component); hmg-y-related protein a-like	-	-
Yes	Chr9.g26990	63	61	123	4	47	2	2.24592	0.0141727	0.370605	dirigent protein 1 [Sorghum bicolor]	-	GO:0009699//phenylpropanoid biosynthetic process (Biological Process); GO:0050790//regulation of catalytic activity (Biological Process); GO:0042349//guiding stereospecific synthesis activity (Cellular Component); dirigent protein 21-like	-	-
Yes	Chr8.g23283	39	44	69	11	37	8	1.42788	0.0142251	0.371464	PREDICTED: oryzain beta chain isoform X2 [Oryza brachyantha]	[cysteine],[cathepsin],[Granulin],[GRAN]	GO:0051603//proteolysis involved in cellular protein catabolic process (Biological Process); GO:0005615//extracellular space (Cellular Component); GO:0005764//lysosome (Cellular Component); GO:0004197//cysteine-type endopeptidase activity (Cellular Component); GO:0004623//phospholipase A2 activity (Cellular Component); oryzain beta chain precursor	-	-
Yes	Chr8.g24460	14	15	17	5	1	6	1.86613	0.014346	0.372641	2-oxoglutarate-dependent dioxygenase DAO [Dichanthelium oligosanthes]	[2OG-Fe(II) oxygenase superfamily],[oxidoreductase, 2OG-Fe(II) oxygenase family protein],[2OGFe(II) oxygenase]	GO:0009852//auxin catabolic process (Biological Process); GO:0055114//oxidation-reduction process (Biological Process); GO:0016020//membrane (Cellular Component); GO:0046872//metal ion binding (Cellular Component); GO:0051213//dioxygenase activity (Cellular Component); 2-oxoglutarate-dependent dioxygenase dao	-	-
No	Chr9.g27379	8	11	17	2	4	3	1.94783	0.0143867	0.372975	uncharacterized protein LOC100217033 isoform X2 [Zea mays]	[Von Willebrand and RING finger domain protein],[VWA domain containing CoxE-like protein],[VWA]	GO:0005739//mitochondrion (Cellular Component); GO:0008270//zinc ion binding (Cellular Component); tpa: ring zinc finger and vwf domain family protein	-	-
Yes	Chr18.g46614	51	54	88	10	39	33	1.19864	0.0144983	0.374456	PREDICTED: E3 ubiquitin-protein ligase synoviolin [Brachypodium distachyon]	[finger protein],[zinc ion binding],[Inherit from KOG: finger protein]	GO:0000209//protein polyubiquitination (Biological Process); GO:0042787//protein ubiquitination involved in ubiquitin-dependent protein catabolic process (Biological Process); GO:0043161//proteasome-mediated ubiquitin-dependent protein catabolic process (Biological Process); GO:0008270//zinc ion binding (Cellular Component); GO:0061630//ubiquitin protein ligase activity (Cellular Component); e3 u…	-	-
No	Chr10.g32652	7	9	5	23	14	22	-1.53152	0.0147198	0.377665	putative pentatricopeptide repeat-containing protein [Dichanthelium oligosanthes]	[PPR repeat],[Pentatricopeptide repeat-containing protein]	-	-	-
No	Chr18.g46864	15	7	16	0	5	0	2.93107	0.0147793	0.378902	PREDICTED: nuclear envelope pore membrane protein POM 121-like [Brachypodium distachyon]	[VQ motif],[VQ motif-containing protein]	-	-	-
No	Chr11.g34479	18	16	15	7	0	2	2.35498	0.0148182	0.379107	Cytochrome P450 94C1 [Dichanthelium oligosanthes]	[Cytochrome p450],[cytochrome P450]	GO:0055114//oxidation-reduction process (Biological Process); GO:0016021//integral component of membrane (Cellular Component); GO:0004497//monooxygenase activity (Cellular Component); GO:0005506//iron ion binding (Cellular Component); GO:0016705//oxidoreductase activity, acting on paired donors, with incorporation or reduction of molecular oxygen (Cellular Component); GO:0020037//heme binding (Ce…	-	-
No	Chr1.g00778	20	25	35	12	13	9	1.1796	0.0148975	0.379329	alpha-mannosidase 2 [Sorghum bicolor]	[Glycosyl hydrolases family 38 C-terminal domain],[alpha-mannosidase],[mannosidase, alpha, class 2A, member],[Mannosidase alpha class]	GO:0006013//mannose metabolic process (Biological Process); GO:0006491//N-glycan processing (Biological Process); GO:0006517//protein deglycosylation (Biological Process); GO:0042538//hyperosmotic salinity response (Biological Process); GO:0000139//Golgi membrane (Cellular Component); GO:0005768//endosome (Cellular Component); GO:0005802//trans-Golgi network (Cellular Component); GO:0009536//plas…	K01231|MAN2	http://www.genome.jp/dbget-bin/www_bget?ko:K01231
Yes	Chr12.g35964	13	11	16	4	5	3	1.68791	0.0150152	0.380116	hypothetical protein TRIUR3_04390 [Triticum urartu]	[PPR repeat],[Pentatricopeptide repeat-containing protein]	GO:0016021//integral component of membrane (Cellular Component); GO:0008270//zinc ion binding (Cellular Component); pentatricopeptide repeat-containing protein at5g43790-like isoform x3	-	-
No	Chr4.g12713	1	3	1	13	3	16	-2.73214	0.0150179	0.380116	PREDICTED: probable WRKY transcription factor 57 [Setaria italica]	[WRKY transcription factor],[WRKY]	GO:0006355//regulation of transcription, DNA-templated (Biological Process); GO:0009536//plastid (Cellular Component); GO:0003700//transcription factor activity, sequence-specific DNA binding (Cellular Component); GO:0043565//sequence-specific DNA binding (Cellular Component); wrky transcription partial	-	-
No	Chr6.g19291	1	0	0	5	5	5	-3.84811	0.0150206	NA	probable esterase D14L [Sorghum bicolor]	[Sigma factor sigB regulation protein],[Alpha beta hydrolase],[alpha/beta hydrolase fold]	GO:0016787//hydrolase activity (Cellular Component); probable esterase d14l	-	-
No	Chr13.g37059	29	24	50	35	92	84	-1.08653	0.015045	0.380116	Phospholipase A1-Igamma1, chloroplastic [Dichanthelium oligosanthes]	[Lipase (class 3)],[galactolipase activity],[lipase class 3 family protein],[Lipase class 3 family protein]	GO:0006355//regulation of transcription, DNA-templated (Biological Process); GO:0006629//lipid metabolic process (Biological Process); GO:0007275//multicellular organism development (Biological Process); GO:0005634//nucleus (Cellular Component); GO:0009536//plastid (Cellular Component); GO:0003677//DNA binding (Cellular Component); GO:0003700//transcription factor activity, sequence-specific DNA …	-	-
Yes	Chr5.g17139	11	6	9	0	3	0	3.12033	0.0150574	0.380116	PREDICTED: polygalacturonase-like [Setaria italica]	[Glycoside hydrolase family 28],[polygalacturonase],[Glycosyl hydrolases family 28]	GO:0005975//carbohydrate metabolic process (Biological Process); GO:0006979//response to oxidative stress (Biological Process); GO:0009664//plant-type cell wall organization (Biological Process); GO:0042744//hydrogen peroxide catabolic process (Biological Process); GO:0055114//oxidation-reduction process (Biological Process); GO:0098869//cellular oxidant detoxification (Biological Process); GO:00…	-	-
No	Chr16.g42310	2	1	2	6	9	10	-2.37224	0.0151274	0.38112	putative F-box/FBD/LRR-repeat protein At4g03220 [Sorghum bicolor]	[F-box FBD LRR-repeat protein],[Inherit from euNOG: F-box FBD LRR-repeat protein],[NA]	-	-	-
No	Chr2.g03493	23	15	18	69	28	35	-1.31682	0.0151466	0.381316	hypothetical protein TRIUR3_11898 [Triticum urartu]	[NA]	-	-	-
No	Chr11.g34337	3	4	10	11	16	27	-1.75132	0.0152787	0.384043	PREDICTED: uncharacterized protein LOC101763192 [Setaria italica]	[NA]	-	-	-
Yes	Chr11.g33671	25	19	31	9	15	7	1.23009	0.0152964	0.384043	PREDICTED: zinc finger protein 1-like [Setaria italica]	[Zinc finger protein],[ZnF_C2H2]	GO:0005488//binding (Cellular Component); zinc finger protein 1-like	-	-
No	Chr14.g39301	4	5	7	0	1	0	3.83693	0.0154202	NA	FT-interacting protein 1 [Sorghum bicolor]	[Plant phosphoribosyltransferase C-terminal]	GO:0005886//plasma membrane (Cellular Component); GO:0016021//integral component of membrane (Cellular Component); GO:0005509//calcium ion binding (Cellular Component); GO:0005544//calcium-dependent phospholipid binding (Cellular Component); GO:0016757//transferase activity, transferring glycosyl groups (Cellular Component); protein quirky-like	-	-
No	Chr9.g26582	2	4	4	11	6	26	-2.17631	0.0155226	0.386246	putative cytochrome P450 superfamily protein [Zea mays]	[Cytochrome p450],[cytochrome P450],[Cytochrome P450]	GO:0022900//electron transport chain (Biological Process); GO:0009536//plastid (Cellular Component); GO:0016021//integral component of membrane (Cellular Component); GO:0004497//monooxygenase activity (Cellular Component); GO:0005506//iron ion binding (Cellular Component); GO:0016705//oxidoreductase activity, acting on paired donors, with incorporation or reduction of molecular oxygen (Cellular C…	-	-
No	Chr10.g29735	8	18	14	24	32	35	-1.21369	0.0155353	0.386246	uncharacterized protein LOC109757550 [Aegilops tauschii subsp. tauschii]	[NA]	-	-	-
Yes	Chr4.g13477	9	7	18	2	4	0	2.44152	0.0155879	0.386871	isoflavone 2'-hydroxylase [Sorghum bicolor]	[Cytochrome p450],[Cytochrome P450]	GO:0022900//electron transport chain (Biological Process); GO:0042343//indole glucosinolate metabolic process (Biological Process); GO:0044550//secondary metabolite biosynthetic process (Biological Process); GO:0098542//defense response to other organism (Biological Process); GO:0016021//integral component of membrane (Cellular Component); GO:0005506//iron ion binding (Cellular Component); GO:001…	K00517|E1.14.-.-	http://www.genome.jp/dbget-bin/www_bget?ko:K00517
No	Chr10.g31574	26	25	42	12	17	14	1.05562	0.015638	0.386999	hypothetical protein BRADI_3g11270, partial [Brachypodium distachyon]	-	GO:0005983//starch catabolic process (Biological Process); GO:0009631//cold acclimation (Biological Process); GO:0016310//phosphorylation (Biological Process); GO:0005739//mitochondrion (Cellular Component); GO:0009570//chloroplast stroma (Cellular Component); GO:0009941//chloroplast envelope (Cellular Component); GO:0005524//ATP binding (Cellular Component); GO:0050521//alpha-glucan, water dikin…	K08244|E2.7.9.4	http://www.genome.jp/dbget-bin/www_bget?ko:K08244
Yes	Chr13.g36982	25	29	29	8	16	13	1.14045	0.0157428	0.388116	PREDICTED: RNA-binding protein BRN1-like [Setaria italica]	[CUGBP Elav-like family member],[RNA recognition motif. (a.k.a. RRM, RBD, or RNP domain)],[CUGBP, Elav-like family member]	GO:0019013//viral nucleocapsid (Cellular Component); GO:0030529//intracellular ribonucleoprotein complex (Cellular Component); GO:0000166//nucleotide binding (Cellular Component); GO:0003723//RNA binding (Cellular Component); rna-binding protein brn1-like	K13207|CUGBP, BRUNOL, CELF	http://www.genome.jp/dbget-bin/www_bget?ko:K13207
No	Chr5.g14285	79	68	140	0	45	4	2.59018	0.0159726	0.391136	putative polygalacturonase [Dichanthelium oligosanthes]	[Glycoside hydrolase family 28],[Glycosyl hydrolases family 28]	GO:0005975//carbohydrate metabolic process (Biological Process); GO:0071555//cell wall organization (Biological Process); GO:0005576//extracellular region (Cellular Component); GO:0016021//integral component of membrane (Cellular Component); GO:0004650//polygalacturonase activity (Cellular Component); probable polygalacturonase	-	-
Yes	Chr15.g42181	9	7	9	0	3	0	3.06619	0.0159753	0.391136	hypothetical protein SETIT_032497mg [Setaria italica]	[finger protein],[zinc ion binding],[Zinc finger, C3HC4 type (RING finger)]	-	K16282|RHA2	http://www.genome.jp/dbget-bin/www_bget?ko:K16282
Yes	Chr2.g03763	60	57	99	8	50	5	1.79221	0.016033	0.39157	uncharacterized protein LOC100279788 precursor [Zea mays]	[Zinc finger, C3HC4 type (RING finger)],[finger protein],[zinc ion binding]	GO:0044267//cellular protein metabolic process (Biological Process); ring-h2 finger protein atl46-like	-	-
No	Chr1.g01770	43	37	51	5	28	19	1.31906	0.0160988	0.392318	glucose-1-phosphate adenylyltransferase small subunit, chloroplastic/amyloplastic [Sorghum bicolor]	[This protein plays a role in synthesis of starch. It catalyzes the synthesis of the activated glycosyl donor, ADP- glucose from Glc-1-P and ATP (By similarity)],[Catalyzes the synthesis of ADP-glucose, a sugar donor used in elongation reactions on alpha-glucans (By similarity)]	GO:0005978//glycogen biosynthetic process (Biological Process); GO:0019252//starch biosynthetic process (Biological Process); GO:0005829//cytosol (Cellular Component); GO:0009501//amyloplast (Cellular Component); GO:0009507//chloroplast (Cellular Component); GO:0005524//ATP binding (Cellular Component); GO:0008878//glucose-1-phosphate adenylyltransferase activity (Cellular Component); adp-glucose…	K00975|glgC	http://www.genome.jp/dbget-bin/www_bget?ko:K00975
Yes	Chr1.g03111	20	15	13	4	7	5	1.56673	0.0161264	0.392528	unknown protein [Oryza sativa Japonica Group]	[Wound-induced protein]	-	-	-
No	Chr6.g19373	5	7	7	22	18	12	-1.50237	0.0161308	0.392528	hypothetical protein BRADI_2g01485 [Brachypodium distachyon]	-	GO:0006355//regulation of transcription, DNA-templated (Biological Process); GO:0006364//rRNA processing (Biological Process); GO:0006913//nucleocytoplasmic transport (Biological Process); GO:0009314//response to radiation (Biological Process); GO:0009791//post-embryonic development (Biological Process); GO:0016043//cellular component organization (Biological Process); GO:0033036//macromolecule l…	-	-
No	Chr5.g15813	5	4	16	0	2	0	3.576	0.0161745	0.39302	PREDICTED: F-box only protein 13-like [Setaria italica]	[F-box only protein],[FBOX],[f-box only protein]	GO:0044267//cellular protein metabolic process (Biological Process); f-box only protein 13-like	-	-
Yes	Chr2.g06407	9	24	23	2	8	6	1.79503	0.0163345	0.394619	tetraspanin-8 [Sorghum bicolor]	[senescence-associated protein],[Tetraspanin family]	GO:0016020//membrane (Cellular Component); senescence-associated protein dh	-	-
No	Chr13.g37848	5	10	11	17	23	23	-1.32016	0.0165335	0.39589	hypothetical protein SETIT_021980mg [Setaria italica]	[mitogen-activated protein kinase kinase kinase],[STYKc],[Mitogen-activated protein kinase kinase kinase]	GO:0005737//cytoplasm (Cellular Component); GO:0004672//protein kinase activity (Cellular Component); partial	-	-
No	Chr4.g13475	241	209	427	7	184	23	2.06769	0.0165658	0.39589	PREDICTED: glycerol-3-phosphate 2-O-acyltransferase 6-like [Setaria italica]	[glycerol-3-phosphate acyltransferase],[Acyltransferase]	GO:0009908//flower development (Biological Process); GO:0010143//cutin biosynthetic process (Biological Process); GO:0016311//dephosphorylation (Biological Process); GO:0016021//integral component of membrane (Cellular Component); GO:0016791//phosphatase activity (Cellular Component); GO:0090447//glycerol-3-phosphate 2-O-acyltransferase activity (Cellular Component); glycerol-3-phosphate 2-o-acyl…	K13508|GPAT	http://www.genome.jp/dbget-bin/www_bget?ko:K13508
Yes	Chr4.g13217	21	19	15	6	9	5	1.44418	0.0165752	0.39589	PREDICTED: L-2-hydroxyglutarate dehydrogenase, mitochondrial [Oryza sativa Japonica Group]	[FAD dependent oxidoreductase],[L2hydroxyglutarate dehydrogenase],[malate dehydrogenase (quinone)]	GO:0055114//oxidation-reduction process (Biological Process); GO:0005739//mitochondrion (Cellular Component); GO:0003973//(S)-2-hydroxy-acid oxidase activity (Cellular Component); l-2-hydroxyglutarate mitochondrial	-	-
Yes	Chr12.g34821	36	61	79	19	38	28	1.01267	0.0165949	0.39589	PREDICTED: nuclear transcription factor Y subunit A-10-like [Setaria italica]	[Nuclear transcription factor Y],[Nuclear transcription factor Y subunit]	-	K08064|NFYA	http://www.genome.jp/dbget-bin/www_bget?ko:K08064
No	Chr1.g02088	0	2	4	16	4	15	-2.67392	0.0166138	0.39589	AAA-ATPase [Dichanthelium oligosanthes]	[AAA-type ATPase family protein],[Acts as a processive, ATP-dependent zinc metallopeptidase for both cytoplasmic and membrane proteins. Plays a role in the quality control of integral membrane proteins (By similarity)],[ATPase family associated with various cellular activities (AAA)],[mitochondrial chaperone]	GO:0034551//mitochondrial respiratory chain complex III assembly (Biological Process); GO:0005739//mitochondrion (Cellular Component); GO:0005524//ATP binding (Cellular Component); probable mitochondrial chaperone bcs1-b	K08900|BCS1	http://www.genome.jp/dbget-bin/www_bget?ko:K08900
Yes	Chr4.g11685	69	74	126	12	59	41	1.23545	0.0168048	0.398228	uncharacterized protein LOC109786210 [Aegilops tauschii subsp. tauschii]	-	-	-	-
No	Chr14.g39537	11	11	19	1	5	5	1.8497	0.0168347	0.398351	PREDICTED: probable LRR receptor-like serine/threonine-protein kinase IRK, partial [Setaria italica]	[Leucine rich repeat N-terminal domain],[leucine Rich Repeat]	GO:0006468//protein phosphorylation (Biological Process); GO:0016021//integral component of membrane (Cellular Component); GO:0004674//protein serine/threonine kinase activity (Cellular Component); GO:0004713//protein tyrosine kinase activity (Cellular Component); GO:0005524//ATP binding (Cellular Component); probable lrr receptor-like serine threonine-protein kinase irk	-	-
No	Chr12.g34930	18	9	15	3	6	0	2.19868	0.0169144	0.399062	predicted protein [Hordeum vulgare subsp. vulgare]	[Plant invertase/pectin methylesterase inhibitor]	GO:0043086//negative regulation of catalytic activity (Biological Process); GO:0004857//enzyme inhibitor activity (Cellular Component); antifreeze protein maxi-like	-	-
Yes	Chr4.g10999	12	9	18	4	5	1	1.9032	0.0169327	0.399062	hypothetical protein BAE44_0012352 [Dichanthelium oligosanthes]	[Helix-loop-helix DNA-binding domain]	GO:0003677//DNA binding (Cellular Component); uncharacterized protein loc101783128	-	-
Yes	Chr10.g31266	53	71	94	18	56	30	1.04883	0.0170986	0.400196	PREDICTED: glycerol-3-phosphate 2-O-acyltransferase 6-like [Setaria italica]	[PlsC]	GO:0010143//cutin biosynthetic process (Biological Process); GO:0016311//dephosphorylation (Biological Process); GO:0016021//integral component of membrane (Cellular Component); GO:0016791//phosphatase activity (Cellular Component); GO:0090447//glycerol-3-phosphate 2-O-acyltransferase activity (Cellular Component); glycerol-3-phosphate 2-o-acyltransferase 6-like	-	-
Yes	Chr4.g13960	35	37	67	4	27	19	1.44307	0.0173692	0.404081	PREDICTED: RNA-binding protein BRN1-like [Setaria italica]	[CUGBP Elav-like family member],[RNA recognition motif. (a.k.a. RRM, RBD, or RNP domain)],[CUGBP, Elav-like family member]	GO:0019013//viral nucleocapsid (Cellular Component); GO:0030529//intracellular ribonucleoprotein complex (Cellular Component); GO:0000166//nucleotide binding (Cellular Component); GO:0003723//RNA binding (Cellular Component); GO:0016788//hydrolase activity, acting on ester bonds (Cellular Component); rna-binding protein brn1-like	K13207|CUGBP, BRUNOL, CELF	http://www.genome.jp/dbget-bin/www_bget?ko:K13207
Yes	Chr2.g04366	7	9	5	0	2	0	3.43057	0.0173894	0.404081	hypothetical protein SORBI_3010G174300 [Sorghum bicolor]	[Plant protein of unknown function]	-	-	-
Yes	Chr16.g43938	30	20	45	2	20	3	1.92307	0.0174428	0.40476	hypothetical protein BAE44_0025409 [Dichanthelium oligosanthes]	[NA]	-	-	-
No	Chr18.g47737	17	15	25	2	9	8	1.54379	0.017501	0.404763	PREDICTED: cell wall / vacuolar inhibitor of fructosidase 2-like [Setaria italica]	[Plant invertase/pectin methylesterase inhibitor],[cell wall vacuolar inhibitor of fructosidase],[PMEI]	GO:0009536//plastid (Cellular Component); GO:0004857//enzyme inhibitor activity (Cellular Component); cell wall vacuolar inhibitor of fructosidase 2-like	-	-
Yes	Chr9.g29060	5	5	2	0	0	0	4.44674	0.0176076	NA	hypothetical protein SETIT_016791mg [Setaria italica]	[WRKY transcription factor],[Whole genome shotgun sequence of line PN40024, scaffold_55.assembly12x (Fragment)],[WRKY]	GO:0003677//DNA binding (Cellular Component); probable wrky transcription factor 9	-	-
No	Chr13.g37298	29	38	30	3	22	3	1.84551	0.0176236	0.405864	Dof protein [Phyllostachys edulis]	[Zinc finger protein],[zinc finger]	-	-	-
No	Chr1.g02678	38	42	17	88	42	120	-1.39234	0.0176903	0.406565	PREDICTED: protein STRICTOSIDINE SYNTHASE-LIKE 10-like [Setaria italica]	[strictosidine synthase],[SMP-30 gluconolaconase LRE domain protein],[Strictosidine synthase]	GO:0005783//endoplasmic reticulum (Cellular Component); GO:0016020//membrane (Cellular Component); GO:0016788//hydrolase activity, acting on ester bonds (Cellular Component); protein strictosidine synthase-like 10-like	-	-
Yes	Chr9.g28523	22	26	29	12	10	12	1.12854	0.0176905	0.406565	uncharacterized protein LOC110436534 [Sorghum bicolor]	[NA]	-	-	-
Yes	Chr10.g32745	24	21	21	6	14	6	1.33129	0.0178026	0.408582	PREDICTED: zinc finger protein CONSTANS-LIKE 9 [Setaria italica]	[CCT motif],[Zinc finger protein CONSTANS-LIKE],[Zinc finger protein]	GO:0005622//intracellular (Cellular Component); GO:0003677//DNA binding (Cellular Component); GO:0008270//zinc ion binding (Cellular Component); zinc finger protein constans-like 9 isoform x1	-	-
Yes	Chr7.g21736	14	6	16	1	1	5	2.27367	0.0179173	0.409746	PREDICTED: oleosin 16 kDa [Oryza sativa Japonica Group]	[May have a structural role to stabilize the lipid body during desiccation of the seed by preventing coalescence of the oil. Probably interacts with both lipid and phospholipid moieties of lipid bodies. May also provide recognition signals for specific lipase anchorage in lipolysis during seedling growth]	GO:0019915//lipid storage (Biological Process); GO:0012511//monolayer-surrounded lipid storage body (Cellular Component); GO:0016021//integral component of membrane (Cellular Component); oleosin 16 kda	-	-
No	Chr3.g09075	42	52	41	14	24	28	1.01513	0.0179362	0.409746	PREDICTED: alliin lyase-like [Setaria italica]	[tryptophan aminotransferase-related protein 4-like],[Alliinase EGF-like domain]	GO:0016021//integral component of membrane (Cellular Component); GO:0016846//carbon-sulfur lyase activity (Cellular Component); alliin lyase-like	-	-
No	Chr15.g41719	32	33	73	3	28	2	2.06732	0.0179389	0.409746	Pectinesterase QRT1 [Dichanthelium oligosanthes]	[pectinesterase]	GO:0042545//cell wall modification (Biological Process); GO:0045490//pectin catabolic process (Biological Process); GO:0005618//cell wall (Cellular Component); GO:0016021//integral component of membrane (Cellular Component); GO:0030599//pectinesterase activity (Cellular Component); GO:0045330//aspartyl esterase activity (Cellular Component); pectinesterase qrt1	K01051|E3.1.1.11	http://www.genome.jp/dbget-bin/www_bget?ko:K01051
No	Chr7.g21666	25	17	27	2	15	3	1.78995	0.0181104	0.411619	PREDICTED: anthocyanin regulatory R-S protein-like [Setaria italica]	[Transcription factor],[anthocyanin regulatory Lc protein],[transcription factor]	GO:0005488//binding (Cellular Component); anthocyanin regulatory r-s	-	-
No	Chr11.g34397	44	41	49	10	35	8	1.34461	0.0182146	0.412389	PREDICTED: uncharacterized protein LOC101786921 [Setaria italica]	[Amidase],[glutamyl-tRNA(Gln) amidotransferase subunit],[Allows the formation of correctly charged Gln-tRNA(Gln) through the transamidation of misacylated Glu-tRNA(Gln) in the mitochondria. The reaction takes place in the presence of glutamine and ATP through an activated gamma-phospho-Glu-tRNA(Gln) (By similarity)],[Allows the formation of correctly charged Gln-tRNA(Gln) through the transamidati…	GO:0016021//integral component of membrane (Cellular Component); GO:0016884//carbon-nitrogen ligase activity, with glutamine as amido-N-donor (Cellular Component); fatty acid amide hydrolase-like	-	-
Yes	Chr16.g43093	22	21	20	4	13	7	1.38504	0.0184283	0.415263	PREDICTED: uncharacterized protein LOC101786921 [Setaria italica]	[Amidase],[glutamyl-tRNA(Gln) amidotransferase subunit],[Allows the formation of correctly charged Gln-tRNA(Gln) through the transamidation of misacylated Glu-tRNA(Gln) in the mitochondria. The reaction takes place in the presence of glutamine and ATP through an activated gamma-phospho-Glu-tRNA(Gln) (By similarity)],[Allows the formation of correctly charged Gln-tRNA(Gln) through the transamidati…	GO:0016021//integral component of membrane (Cellular Component); GO:0016884//carbon-nitrogen ligase activity, with glutamine as amido-N-donor (Cellular Component); fatty acid amide hydrolase-like	-	-
No	Chr3.g07749	20	13	9	30	23	54	-1.38918	0.018444	0.415338	acyl transferase 7 [Sorghum bicolor]	[3-N-debenzoyl-2-deoxytaxol],[Transferase family],[3-n-debenzoyl-2-deoxytaxol]	GO:0016747//transferase activity, transferring acyl groups other than amino-acyl groups (Cellular Component); 3 -n-debenzoyl-2 -deoxytaxol n-benzoyltransferase-like	-	-
Yes	Chr4.g12835	51	56	55	7	41	17	1.33822	0.0185351	0.416204	proline-rich receptor-like protein kinase PERK9 [Sorghum bicolor]	[receptor-like protein kinase],[Serine Threonine protein kinase],[proline-rich receptor-like protein kinase],[STYKc]	GO:0006468//protein phosphorylation (Biological Process); GO:0009536//plastid (Cellular Component); GO:0016021//integral component of membrane (Cellular Component); GO:0004674//protein serine/threonine kinase activity (Cellular Component); GO:0005524//ATP binding (Cellular Component); proline-rich receptor-like protein kinase perk8	-	-
No	Chr13.g36549	54	73	110	15	61	26	1.20106	0.0186104	0.416746	PREDICTED: WAT1-related protein At5g64700-like [Setaria italica]	[auxin-induced protein 5NG4-like],[EamA-like transporter family]	GO:0016020//membrane (Cellular Component); wat1-related protein at5g64700-like	-	-
Yes	Chr3.g09975	136	136	236	28	139	49	1.22553	0.0186679	0.417293	putative F-box/kelch-repeat protein At1g15680 isoform X1 [Sorghum bicolor]	[FBOX]	-	-	-
Yes	Chr8.g23796	61	68	82	11	47	37	1.13839	0.0187192	0.417884	PREDICTED: protein S-acyltransferase 21 [Setaria italica]	[S-acyltransferase],[Zinc finger, DHHC-type containing],[DHHC palmitoyltransferase],[zinc finger]	GO:0009908//flower development (Biological Process); GO:0016021//integral component of membrane (Cellular Component); GO:0008270//zinc ion binding (Cellular Component); GO:0019706//protein-cysteine S-palmitoyltransferase activity (Cellular Component); protein s-acyltransferase 21 isoform x2	-	-
Yes	Chr1.g03201	172	197	257	28	142	107	1.16679	0.0187621	0.418063	peroxidase 16 [Sorghum bicolor]	[Peroxidase]	GO:0006979//response to oxidative stress (Biological Process); GO:0042744//hydrogen peroxide catabolic process (Biological Process); GO:0055114//oxidation-reduction process (Biological Process); GO:0098869//cellular oxidant detoxification (Biological Process); GO:0005576//extracellular region (Cellular Component); GO:0005739//mitochondrion (Cellular Component); GO:0004601//peroxidase activity (Ce…	K00430|E1.11.1.7	http://www.genome.jp/dbget-bin/www_bget?ko:K00430
No	Chr8.g25009	24	27	30	3	19	5	1.59929	0.0187992	0.418111	Putative cytochrome P450 superfamily protein, partial [Zea mays]	[Cytochrome p450],[Cytochrome P450]	GO:0044550//secondary metabolite biosynthetic process (Biological Process); GO:0055114//oxidation-reduction process (Biological Process); GO:0016021//integral component of membrane (Cellular Component); GO:0005506//iron ion binding (Cellular Component); GO:0016709//oxidoreductase activity, acting on paired donors, with incorporation or reduction of molecular oxygen, NAD(P)H as one donor, and inco…	-	-
Yes	Chr18.g46079	14	13	20	0	8	3	2.09103	0.0188132	0.418111	PREDICTED: uncharacterized protein LOC101769402 [Setaria italica]	[Domain of unknown function (DUF239)],[carboxyl-terminal peptidase]	GO:0005739//mitochondrion (Cellular Component); GO:0016020//membrane (Cellular Component); carboxyl-terminal proteinase	-	-
Yes	Chr4.g11121	21	22	18	4	13	2	1.7021	0.0190952	0.420076	PREDICTED: uncharacterized protein LOC101756911 [Setaria italica]	[NA]	-	-	-
Yes	Chr6.g19022	14	21	13	7	5	1	1.86683	0.0193247	0.421679	PREDICTED: serine/threonine-protein kinase At5g01020 [Setaria italica]	[receptor-like protein kinase],[Serine Threonine protein kinase],[serine threonine-protein kinase At5g01020-like],[STYKc]	GO:0018108//peptidyl-tyrosine phosphorylation (Biological Process); GO:0004674//protein serine/threonine kinase activity (Cellular Component); GO:0004713//protein tyrosine kinase activity (Cellular Component); GO:0005524//ATP binding (Cellular Component); serine threonine-protein kinase at5g01020	-	-
Yes	Chr5.g16383	8	4	11	0	1	2	2.86559	0.019333	0.421679	uncharacterized LOC100274304 precursor [Zea mays]	[GDSL esterase lipase],[GDSL-like Lipase/Acylhydrolase]	GO:0006629//lipid metabolic process (Biological Process); GO:0016298//lipase activity (Cellular Component); gdsl esterase lipase at5g03810-like	-	-
No	Chr14.g39997	20	20	20	2	10	9	1.5021	0.0193406	0.421679	PREDICTED: protein ASPARTIC PROTEASE IN GUARD CELL 1-like [Setaria italica]	[Eukaryotic aspartyl protease],[aspartic],[aspartic proteinase]	GO:0006508//proteolysis (Biological Process); GO:0030163//protein catabolic process (Biological Process); GO:0004190//aspartic-type endopeptidase activity (Cellular Component); aspartic proteinase nepenthesin-2-like	-	-
No	Chr12.g35772	233	177	323	53	208	44	1.26246	0.0194167	0.421739	PREDICTED: uncharacterized protein LOC101786921 [Setaria italica]	[Amidase],[glutamyl-tRNA(Gln) amidotransferase subunit],[Allows the formation of correctly charged Gln-tRNA(Gln) through the transamidation of misacylated Glu-tRNA(Gln) in the mitochondria. The reaction takes place in the presence of glutamine and ATP through an activated gamma-phospho-Glu-tRNA(Gln) (By similarity)],[Allows the formation of correctly charged Gln-tRNA(Gln) through the transamidati…	GO:0016021//integral component of membrane (Cellular Component); GO:0016884//carbon-nitrogen ligase activity, with glutamine as amido-N-donor (Cellular Component); fatty acid amide hydrolase	-	-
No	Chr11.g34225	6	6	8	17	22	12	-1.39248	0.0194856	0.422131	PREDICTED: FAS1 domain-containing protein SELMODRAFT_448915-like [Oryza brachyantha]	[FAS1]	-	-	-
No	Chr10.g29485	31	27	27	71	38	54	-1.00253	0.0195025	0.422131	hypothetical protein BAE44_0021288 [Dichanthelium oligosanthes]	[Zinc finger protein],[zinc finger protein]	GO:0005622//intracellular (Cellular Component); GO:0008270//zinc ion binding (Cellular Component); zinc finger protein constans-like 12-like isoform x1	-	-
No	Chr9.g28333	10	13	11	43	17	25	-1.39007	0.0197049	0.423658	hypothetical protein TRIUR3_19573 [Triticum urartu]	[Protein of unknown function (DUF3615)]	-	-	-
Yes	Chr18.g46241	9	5	12	2	2	1	2.30611	0.0197393	0.42399	PREDICTED: retinoblastoma-related protein 3 isoform X3 [Setaria italica]	[Retinoblastoma-like],[Regulator of biological processes that recruits a histone deacetylase to control gene transcription. May play a role in the entry into mitosis, negatively regulating the cell proliferation. Formation of stable complexes with geminiviridae replication-associated proteins may create a cellular environment which favors viral DNA replication (By similarity)]	GO:0006357//regulation of transcription from RNA polymerase II promoter (Biological Process); GO:0051726//regulation of cell cycle (Biological Process); GO:0005634//nucleus (Cellular Component); retinoblastoma-related protein 3 isoform x1	K04681|RBL1	http://www.genome.jp/dbget-bin/www_bget?ko:K04681
Yes	Chr9.g26135	27	34	29	12	17	14	1.04147	0.0197538	0.424029	RING-H2 finger protein ATL5H [Zea mays]	[finger protein],[zinc ion binding],[Zinc finger, C3HC4 type (RING finger)]	-	-	-
No	Chr3.g09033	190	123	146	483	190	227	-1.05436	0.0199671	0.424669	WD-repeat protein RBAP2 [Zea mays]	[retinoblastoma binding protein],[Histone-binding protein RBBP4 or subunit C of CAF1 complex],[WD-40 repeat-containing protein]	-	K10752|RBBP4, HAT2, CAF1, MIS16	http://www.genome.jp/dbget-bin/www_bget?ko:K10752
No	Chr2.g06070	159	159	260	23	157	31	1.47061	0.0199928	0.424669	probable inositol oxygenase [Sorghum bicolor]	[Family of unknown function (DUF706) ],[inositol oxygenase],[oxygenase]	GO:0019310//inositol catabolic process (Biological Process); GO:0019853//L-ascorbic acid biosynthetic process (Biological Process); GO:0055114//oxidation-reduction process (Biological Process); GO:0005737//cytoplasm (Cellular Component); GO:0005506//iron ion binding (Cellular Component); GO:0050113//inositol oxygenase activity (Cellular Component); probable inositol oxygenase	K00469|MIOX	http://www.genome.jp/dbget-bin/www_bget?ko:K00469
No	Chr9.g27476	5	5	2	42	5	11	-2.34994	0.0199965	0.424669	chalcone synthase G [Zea mays]	[chalcone synthase],[3-Oxoacyl-[acyl-carrier-protein (ACP)] synthase III],[Chalcone synthase],[synthase]	GO:0009058//biosynthetic process (Biological Process); GO:0055114//oxidation-reduction process (Biological Process); GO:0004497//monooxygenase activity (Cellular Component); GO:0005506//iron ion binding (Cellular Component); GO:0016705//oxidoreductase activity, acting on paired donors, with incorporation or reduction of molecular oxygen (Cellular Component); GO:0016747//transferase activity, tran…	-	-
Yes	Chr14.g39213	121	122	212	32	125	57	1.06716	0.0200849	0.425362	PREDICTED: WAT1-related protein At5g07050-like [Setaria italica]	[Auxin-induced protein],[EamA-like transporter family],[auxin-induced protein]	GO:0055085//transmembrane transport (Biological Process); GO:0005739//mitochondrion (Cellular Component); GO:0005886//plasma membrane (Cellular Component); GO:0016021//integral component of membrane (Cellular Component); GO:0022857//transmembrane transporter activity (Cellular Component); wat1-related protein at5g07050-like	-	-
Yes	Chr9.g29017	8	5	7	0	2	0	3.3166	0.0202582	NA	PREDICTED: calmodulin-like protein 7 [Setaria italica]	[EFh]	GO:0005509//calcium ion binding (Cellular Component); ef hand family protein	-	-
No	Chr4.g11581	18	8	20	30	26	40	-1.14248	0.020278	0.427199	uncharacterized protein LOC8060327 [Sorghum bicolor]	[NA]	-	-	-
Yes	Chr7.g22080	2	7	3	0	0	0	4.45308	0.0202843	NA	endochitinase A [Sorghum bicolor]	[chitinase],[amino sugar catabolic process]	GO:0005975//carbohydrate metabolic process (Biological Process); GO:0006032//chitin catabolic process (Biological Process); GO:0016998//cell wall macromolecule catabolic process (Biological Process); GO:0004568//chitinase activity (Cellular Component); GO:0008061//chitin binding (Cellular Component); chitinase	K01183|E3.2.1.14	http://www.genome.jp/dbget-bin/www_bget?ko:K01183
Yes	Chr4.g11420	46	37	53	13	36	17	1.02056	0.0204122	0.4277	hypothetical protein BAE44_0006463 [Dichanthelium oligosanthes]	[Pfam:DUF623]	-	-	-
No	Chr10.g30787	14	13	16	19	41	29	-1.07614	0.0204462	0.4277	hypothetical protein BAE44_0017869 [Dichanthelium oligosanthes]	[AP2]	-	K09286|EREBP	http://www.genome.jp/dbget-bin/www_bget?ko:K09286
No	Chr15.g40412	20	11	26	2	7	9	1.60106	0.0204736	0.4277	PREDICTED: selenoprotein V-like [Setaria italica]	[NA]	-	-	-
No	Chr5.g15207	6	16	9	18	30	31	-1.35513	0.0205097	0.428064	PREDICTED: cysteine-rich repeat secretory protein 55 [Oryza sativa Japonica Group]	[cysteine-rich repeat secretory protein],[33 kDa secretory protein]	-	-	-
No	Chr1.g01425	20	31	27	4	18	6	1.494	0.0205425	0.428119	zinc finger protein hangover [Zea mays]	[NA]	-	-	-
No	Chr10.g29965	21	19	24	0	10	0	2.73664	0.0205859	0.428177	PREDICTED: ethylene-responsive transcription factor WIN1-like [Setaria italica]	[AP2],[transcription factor],[Transcription factor]	GO:0006351//transcription, DNA-templated (Biological Process); GO:0005739//mitochondrion (Cellular Component); ethylene-responsive transcription factor win1	-	-
No	Chr8.g24529	262	243	480	1	53	0	4.24757	0.0207739	0.429034	PREDICTED: MLP-like protein 423 [Setaria italica]	[Pathogenesis-related protein Bet v I family],[MLP-like protein]	GO:0006952//defense response (Biological Process); GO:0009607//response to biotic stimulus (Biological Process); mlp-like protein 423	-	-
No	Chr11.g34546	21	13	19	45	27	34	-1.07226	0.0207892	0.429034	PREDICTED: uncharacterized protein LOC101785060 [Setaria italica]	[Protein of unknown function (DUF1668)]	-	-	-
No	Chr16.g43138	37	47	34	103	46	93	-1.09054	0.0208148	0.429207	predicted protein [Hordeum vulgare subsp. vulgare]	[Transferase family]	-	-	-
No	Chr9.g26942	8	11	10	21	18	27	-1.23539	0.0208544	0.429759	predicted protein [Hordeum vulgare subsp. vulgare]	[Transferase family]	-	-	-
No	Chr3.g08642	196	169	187	542	182	341	-1.03449	0.0209592	0.430187	Anthocyanin 3'-O-beta-glucosyltransferase [Aegilops tauschii]	[UDP-glucoronosyl and UDP-glucosyl transferase],[UDP-Glycosyltransferase],[flavonol 3-O-glucosyltransferase activity],[Transferase]	GO:0009813//flavonoid biosynthetic process (Biological Process); GO:0052696//flavonoid glucuronidation (Biological Process); GO:0016021//integral component of membrane (Cellular Component); GO:0043231//intracellular membrane-bounded organelle (Cellular Component); GO:0080043//quercetin 3-O-glucosyltransferase activity (Cellular Component); GO:0080044//quercetin 7-O-glucosyltransferase activity (C…	-	-
No	Chr12.g35145	7	2	27	0	3	0	3.49859	0.0211767	0.431909	uncharacterized protein LOC8068812 [Sorghum bicolor]	[Retrotransposon protein],[Inherit from KOG: Retrotransposon protein]	-	-	-
Yes	Chr5.g14349	34	38	56	9	17	29	1.16179	0.0211778	0.431909	PREDICTED: 4-coumarate--CoA ligase-like 4 [Oryza brachyantha]	[4-coumarate-coA ligase],[Amp-dependent synthetase and ligase],[AMP-binding enzyme],[4-coumarate--CoA ligase-like]	GO:0008152//metabolic process (Biological Process); GO:0016021//integral component of membrane (Cellular Component); GO:0005524//ATP binding (Cellular Component); GO:0016874//ligase activity (Cellular Component); 4-coumarate-- ligase-like 4	K10526|OPCL1	http://www.genome.jp/dbget-bin/www_bget?ko:K10526
No	Chr6.g19631	5	9	12	17	19	26	-1.31339	0.0213877	0.43434	PREDICTED: auxin-responsive protein SAUR71-like [Setaria italica]	[Auxin responsive protein]	GO:0009734//auxin-activated signaling pathway (Biological Process); GO:0005739//mitochondrion (Cellular Component); GO:0009536//plastid (Cellular Component); GO:0005516//calmodulin binding (Cellular Component); auxin responsive protein	-	-
No	Chr9.g25872	10	11	21	3	7	2	1.75816	0.0214939	0.435746	uncharacterized protein LOC100193015 isoform X2 [Zea mays]	[GDSL-like Lipase/Acylhydrolase],[GDSL esterase lipase]	GO:0016788//hydrolase activity, acting on ester bonds (Cellular Component); gdsl esterase lipase at4g26790-like	-	-
Yes	Chr16.g43327	74	71	80	9	61	16	1.41848	0.021496	0.435746	PREDICTED: microtubule-associated protein SPIRAL2-like [Setaria italica]	[microtubule-associated protein],[Microtubule-associated protein],[Inherit from strNOG: Microtubule-associated protein]	GO:0005874//microtubule (Cellular Component); microtubule-associated protein spiral2-like	-	-
No	Chr5.g15675	3	7	12	0	2	0	3.43195	0.0215632	NA	PREDICTED: probable NADPH:quinone oxidoreductase 1 [Setaria italica]	[Nadph-dependent fmn reductase],[Flavodoxin-like fold],[nadph quinone]	GO:0055114//oxidation-reduction process (Biological Process); GO:0003955//NAD(P)H dehydrogenase (quinone) activity (Cellular Component); probable nadph:quinone oxidoreductase 1	-	-
No	Chr18.g47319	16	23	29	26	51	60	-1.05155	0.0215883	0.436059	PREDICTED: ethylene-responsive transcription factor 11-like [Setaria italica]	[AP2]	-	-	-
Yes	Chr1.g03293	13	9	26	2	6	6	1.70177	0.0216136	0.436059	PREDICTED: uncharacterized protein LOC101753935 [Setaria italica]	[Protein of unknown function (DUF581)]	-	-	-
Yes	Chr8.g24235	11	16	7	1	5	2	2.12417	0.0216145	0.436059	PREDICTED: actin-related protein 2/3 complex subunit 2B [Setaria italica]	[protein 2 3 complex, subunit],[protein 2 3 complex subunit]	GO:0034314//Arp2/3 complex-mediated actin nucleation (Biological Process); GO:0005885//Arp2/3 protein complex (Cellular Component); actin-related protein 2 3 complex subunit 2b isoform x1	K05758|ARPC2	http://www.genome.jp/dbget-bin/www_bget?ko:K05758
No	Chr8.g24619	3	1	1	12	7	6	-2.38028	0.0216648	0.436526	PREDICTED: 7-deoxyloganetin glucosyltransferase-like [Setaria italica]	[UDP-glucoronosyl and UDP-glucosyl transferase],[UDP-glycosyltransferase],[UDP-Glycosyltransferase],[Transferase]	GO:0009813//flavonoid biosynthetic process (Biological Process); GO:0052696//flavonoid glucuronidation (Biological Process); GO:0043231//intracellular membrane-bounded organelle (Cellular Component); GO:0080043//quercetin 3-O-glucosyltransferase activity (Cellular Component); GO:0080044//quercetin 7-O-glucosyltransferase activity (Cellular Component); 7-deoxyloganetin glucosyltransferase-like	-	-
No	Chr16.g42704	15	3	17	0	4	0	3.10779	0.0218267	0.438471	uncharacterized protein LOC8060754 [Sorghum bicolor]	[NA]	GO:0009536//plastid (Cellular Component); uncharacterized protein loc101775597 isoform x1	-	-
No	Chr3.g09082	20	10	38	1	11	6	1.85928	0.0219613	0.439508	PREDICTED: probable sulfate transporter 3.5 [Setaria italica]	[sulfate transporter],[STAS domain],[solute carrier family 26]	GO:1902358//sulfate transmembrane transport (Biological Process); GO:0005887//integral component of plasma membrane (Cellular Component); GO:0008271//secondary active sulfate transmembrane transporter activity (Cellular Component); probable sulfate transporter	K17471|SULTR3	http://www.genome.jp/dbget-bin/www_bget?ko:K17471
Yes	Chr18.g46273	43	30	75	6	35	13	1.42337	0.0219693	0.439508	hypothetical protein SETIT_013732mg [Setaria italica]	[CLASP N terminal]	-	-	-
No	Chr16.g42600	7	5	15	43	14	19	-1.62723	0.0219702	0.439508	unnamed protein product [Triticum aestivum]	[low molecular mass early light-inducible protein HV90],[early light-induced protein],[early light-inducible protein]	GO:0009536//plastid (Cellular Component); GO:0016020//membrane (Cellular Component); early light-induced protein	-	-
No	Chr13.g37789	15	11	23	40	25	33	-1.08946	0.0221152	0.440818	hypothetical protein BAE44_0011253 [Dichanthelium oligosanthes]	[mitochondrial ATP synthase g subunit family protein],[Mitochondrial ATP synthase g subunit]	GO:0015986//ATP synthesis coupled proton transport (Biological Process); GO:0000276//mitochondrial proton-transporting ATP synthase complex, coupling factor F(o) (Cellular Component); GO:0016021//integral component of membrane (Cellular Component); GO:0015078//hydrogen ion transmembrane transporter activity (Cellular Component); hydrogen-transporting atp rotational mechanism	K02140|ATPeFG, ATP5L	http://www.genome.jp/dbget-bin/www_bget?ko:K02140
No	Chr10.g29879	49	52	80	7	45	20	1.32308	0.0221309	0.440818	hypothetical protein BAE44_0012896 [Dichanthelium oligosanthes]	[Cleavage site for pathogenic type III effector avirulence factor Avr]	-	-	-
No	Chr10.g30290	4	5	8	32	12	10	-1.76909	0.0221624	0.440818	hypothetical protein BAE44_0012896 [Dichanthelium oligosanthes]	[Cleavage site for pathogenic type III effector avirulence factor Avr]	-	-	-
No	Chr16.g43329	0	1	1	3	5	11	-3.30025	0.0221723	NA	hypothetical protein BAE44_0012896 [Dichanthelium oligosanthes]	[Cleavage site for pathogenic type III effector avirulence factor Avr]	-	-	-
Yes	Chr2.g05878	42	36	46	9	30	20	1.0523	0.0222661	0.441475	PREDICTED: predicted GPI-anchored protein 58 [Setaria italica]	[NA]	-	-	-
Yes	Chr11.g33897	12	14	5	2	2	3	2.15056	0.0223716	0.443043	PREDICTED: polyol transporter 5-like [Setaria italica]	[Sugar (and other) transporter],[Transporter],[transporter]	GO:0015992//proton transport (Biological Process); GO:0046323//glucose import (Biological Process); GO:1904659//glucose transmembrane transport (Biological Process); GO:0005887//integral component of plasma membrane (Cellular Component); GO:0005351//sugar:proton symporter activity (Cellular Component); GO:0005355//glucose transmembrane transporter activity (Cellular Component); polyol transporter…	-	-
Yes	Chr13.g37354	4	9	20	0	4	1	2.68213	0.02263	0.4444	PREDICTED: rop guanine nucleotide exchange factor 7 [Setaria italica]	[rop guanine nucleotide exchange factor],[PRONE (Plant-specific Rop nucleotide exchanger)]	GO:0043547//positive regulation of GTPase activity (Biological Process); GO:0005089//Rho guanyl-nucleotide exchange factor activity (Cellular Component); rop guanine nucleotide exchange factor 7	-	-
No	Chr2.g06793	84	66	129	5	48	0	2.43232	0.0226395	0.4444	PREDICTED: transport and Golgi organization 2 homolog [Oryza sativa Japonica Group]	[Ser Thr-rich protein T10 in DGCR],[ser Thr-rich protein T10 in DGCR],[Chromosome 22 open reading frame 25]	-	-	-
Yes	Chr3.g08494	15	15	22	5	9	6	1.33375	0.0226524	0.4444	putative calcium-binding protein CML12 [Dichanthelium oligosanthes]	[Pfam:efhand],[Calcium-binding protein],[Calcium binding protein]	GO:0005739//mitochondrion (Cellular Component); GO:0016021//integral component of membrane (Cellular Component); GO:0005509//calcium ion binding (Cellular Component); probable calcium-binding protein cml12	K13448|CML	http://www.genome.jp/dbget-bin/www_bget?ko:K13448
No	Chr10.g31846	33	24	54	3	14	21	1.48158	0.0228468	0.446124	hypothetical protein CARUB_v10021660mg, partial [Capsella rubella]	[histone H3],[Core component of nucleosome. Nucleosomes wrap and compact DNA into chromatin, limiting DNA accessibility to the cellular machineries which require DNA as a template. Histones thereby play a central role in transcription regulation, DNA repair, DNA replication and chromosomal stability. DNA accessibility is regulated via a complex set of post-translational modifications of histones,…	GO:0006334//nucleosome assembly (Biological Process); GO:0000786//nucleosome (Cellular Component); GO:0005634//nucleus (Cellular Component); GO:0003677//DNA binding (Cellular Component); GO:0046982//protein heterodimerization activity (Cellular Component); core histone h2a h2b h3 h4	K11253|H3	http://www.genome.jp/dbget-bin/www_bget?ko:K11253
Yes	Chr14.g40116	24	27	50	13	17	17	1.03449	0.0228903	0.446715	hypothetical protein SETIT_022553mg [Setaria italica]	[2OG-Fe(II) oxygenase superfamily],[oxidoreductase, 2OG-Fe(II) oxygenase family protein],[2OGFe(II) oxygenase]	-	-	-
No	Chr4.g10819	1	3	10	17	14	15	-1.82966	0.0229148	0.446931	hypothetical protein SETIT_004518mg, partial [Setaria italica]	[FBOX],[f-box family]	-	-	-
Yes	Chr2.g03603	8	8	5	0	1	2	2.80121	0.0230092	0.44825	PREDICTED: early nodulin-93-like [Setaria italica]	[early nodulin],[Early nodulin 93 ENOD93 protein]	GO:0016021//integral component of membrane (Cellular Component); early nodulin	-	-
Yes	Chr9.g28569	55	31	65	5	32	21	1.35254	0.023023	0.448259	PREDICTED: WEB family protein At5g16730, chloroplastic [Setaria italica]	[protein transport protein-related],[Pfam:DUF827]	GO:0007131//reciprocal meiotic recombination (Biological Process); GO:0000795//synaptonemal complex (Cellular Component); web family protein chloroplastic	-	-
No	Chr6.g19797	234	178	204	182	323	927	-1.26465	0.0231258	0.448696	PREDICTED: putative linoleate 9S-lipoxygenase 3 [Setaria italica]	[Plant lipoxygenase may be involved in a number of diverse aspects of plant physiology including growth and development, pest resistance, and senescence or responses to wounding (By similarity)]	GO:0002215//defense response to nematode (Biological Process); GO:0031408//oxylipin biosynthetic process (Biological Process); GO:0050832//defense response to fungus (Biological Process); GO:0055114//oxidation-reduction process (Biological Process); GO:0016702//oxidoreductase activity, acting on single donors with incorporation of molecular oxygen, incorporation of two atoms of oxygen (Cellular C…	K15718|LOX1_5	http://www.genome.jp/dbget-bin/www_bget?ko:K15718
Yes	Chr13.g37299	18	26	23	3	15	6	1.49252	0.02319	0.448705	PREDICTED: DIBOA-glucoside dioxygenase BX6-like [Setaria italica]	[oxidoreductase, 2OG-Fe(II) oxygenase family protein],[2OG-Fe(II) oxygenase superfamily],[1-aminocyclopropane-1-carboxylate oxidase homolog],[2OGFe(II) oxygenase]	GO:0016706//oxidoreductase activity, acting on paired donors, with incorporation or reduction of molecular oxygen, 2-oxoglutarate as one donor, and incorporation of one atom each of oxygen into both donors (Cellular Component); diboa-glucoside dioxygenase bx6-like	-	-
No	Chr2.g05506	0	2	1	8	6	6	-2.77778	0.023228	0.448705	PREDICTED: DIBOA-glucoside dioxygenase BX6-like [Setaria italica]	[oxidoreductase, 2OG-Fe(II) oxygenase family protein],[2OG-Fe(II) oxygenase superfamily],[1-aminocyclopropane-1-carboxylate oxidase homolog],[2OGFe(II) oxygenase]	GO:0016706//oxidoreductase activity, acting on paired donors, with incorporation or reduction of molecular oxygen, 2-oxoglutarate as one donor, and incorporation of one atom each of oxygen into both donors (Cellular Component); diboa-glucoside dioxygenase bx6-like	-	-
No	Chr14.g38339	73	73	48	163	56	244	-1.30905	0.0233394	0.449295	putative 2-oxoglutarate/Fe(II)-dependent dioxygenase, partial [Dichanthelium oligosanthes]	[oxidoreductase, 2OG-Fe(II) oxygenase family protein],[2OGFe(II) oxygenase],[2OG-Fe(II) oxygenase superfamily]	GO:0055114//oxidation-reduction process (Biological Process); GO:0005506//iron ion binding (Cellular Component); GO:0051213//dioxygenase activity (Cellular Component); protein srg1	-	-
Yes	Chr17.g44855	49	65	72	8	40	32	1.21053	0.0233415	0.449295	PREDICTED: E3 ubiquitin-protein ligase synoviolin [Brachypodium distachyon]	[finger protein],[zinc ion binding],[Inherit from KOG: finger protein]	GO:0000209//protein polyubiquitination (Biological Process); GO:0042787//protein ubiquitination involved in ubiquitin-dependent protein catabolic process (Biological Process); GO:0043161//proteasome-mediated ubiquitin-dependent protein catabolic process (Biological Process); GO:0046872//metal ion binding (Cellular Component); GO:0061630//ubiquitin protein ligase activity (Cellular Component); e3 …	-	-
No	Chr9.g28327	5	8	11	0	3	0	3.00043	0.0233443	0.449295	NAC domain-containing protein 7 [Dichanthelium oligosanthes]	[NAC domain-containing protein],[(NAC) domain-containing protein],[No apical meristem (NAM) protein],[Nac domain-containing protein]	GO:0006355//regulation of transcription, DNA-templated (Biological Process); GO:0005634//nucleus (Cellular Component); GO:0003677//DNA binding (Cellular Component); nac domain-containing protein 7-like	-	-
No	Chr8.g24531	38	36	51	6	32	5	1.55283	0.0234082	0.449305	hypothetical protein BAE44_0010783 [Dichanthelium oligosanthes]	[Gibberellin regulated protein]	GO:0008283//cell proliferation (Biological Process); GO:0009651//response to salt stress (Biological Process); GO:0009737//response to abscisic acid (Biological Process); GO:2000377//regulation of reactive oxygen species metabolic process (Biological Process); GO:0005886//plasma membrane (Cellular Component); gibberellin-regulated protein 14	-	-
No	Chr3.g10085	19	21	41	2	17	7	1.61366	0.0234538	0.449337	hypothetical protein OsJ_04406 [Oryza sativa Japonica Group]	[ribonuclease],[Ribonuclease T2 family],[ribonuclease T2 activity]	GO:0090502//RNA phosphodiester bond hydrolysis, endonucleolytic (Biological Process); GO:0003723//RNA binding (Cellular Component); GO:0033897//ribonuclease T2 activity (Cellular Component); ribonuclease ngr2	K01166|E3.1.27.1	http://www.genome.jp/dbget-bin/www_bget?ko:K01166
Yes	Chr4.g12530	23	13	35	2	15	4	1.72934	0.0238077	0.452238	PREDICTED: aspartic proteinase nepenthesin-2-like [Setaria italica]	[Eukaryotic aspartyl protease],[aspartic],[aspartic proteinase]	GO:0006508//proteolysis (Biological Process); GO:0030163//protein catabolic process (Biological Process); GO:0004190//aspartic-type endopeptidase activity (Cellular Component); aspartic proteinase nepenthesin-2-like	-	-
Yes	Chr13.g36990	257	260	434	35	226	143	1.21996	0.023922	0.452869	PREDICTED: lichenase-2-like [Setaria italica]	[Glycosyl hydrolases family 17]	GO:0005975//carbohydrate metabolic process (Biological Process); GO:0046658//anchored component of plasma membrane (Cellular Component); GO:0030247//polysaccharide binding (Cellular Component); GO:0042972//licheninase activity (Cellular Component); lichenase-2 precursor	-	-
Yes	Chr3.g09356	7	6	12	1	3	1	2.27159	0.0241539	0.454606	putative indole-3-acetic acid-amido synthetase GH3.2 [Dichanthelium oligosanthes]	[GH3 auxin-responsive promoter],[Indole-3-acetic acid-amido synthetase]	GO:0009416//response to light stimulus (Biological Process); GO:0009733//response to auxin (Biological Process); GO:0016874//ligase activity (Cellular Component); probable indole-3-acetic acid-amido synthetase	K14487|GH3	http://www.genome.jp/dbget-bin/www_bget?ko:K14487
No	Chr3.g07229	678	580	1143	70	644	194	1.40798	0.0241905	0.454869	hypothetical protein SHCRBa_134_J05_F_340 [Saccharum hybrid cultivar R570]	[Rapid ALkalinization Factor (RALF) ]	GO:0019722//calcium-mediated signaling (Biological Process); GO:0005622//intracellular (Cellular Component); GO:0009506//plasmodesma (Cellular Component); GO:0016021//integral component of membrane (Cellular Component); GO:0004871//signal transducer activity (Cellular Component); rapid alkalinization factor	-	-
No	Chr13.g36292	1	1	1	4	6	9	-2.70599	0.0242455	NA	probable 2-oxoglutarate-dependent dioxygenase At3g111800 isoform X1 [Sorghum bicolor]	[2OG-Fe(II) oxygenase superfamily],[oxidoreductase, 2OG-Fe(II) oxygenase family protein],[2OGFe(II) oxygenase]	GO:0055114//oxidation-reduction process (Biological Process); GO:0005506//iron ion binding (Cellular Component); GO:0051213//dioxygenase activity (Cellular Component); flavonol synthase flavanone 3-hydroxylase-like	-	-
No	Chr14.g38186	213	163	152	531	178	332	-1.05486	0.0242803	0.45502	Salicylate carboxymethyltransferase [Dichanthelium oligosanthes]	[SAM dependent carboxyl methyltransferase]	GO:0008152//metabolic process (Biological Process); GO:0008168//methyltransferase activity (Cellular Component); jasmonate o-methyltransferase	-	-
No	Chr5.g15555	27	24	33	7	21	8	1.20309	0.0244117	0.456294	PREDICTED: CBL-interacting protein kinase 2 [Oryza brachyantha]	[CBL-interacting protein kinase],[Serine Threonine protein kinase],[serine threonine-protein kinase],[cbl-interacting protein kinase]	GO:0016310//phosphorylation (Biological Process); GO:0016020//membrane (Cellular Component); GO:0000166//nucleotide binding (Cellular Component); GO:0004672//protein kinase activity (Cellular Component); cbl-interacting protein kinase 2	-	-
Yes	Chr17.g46027	7	6	10	0	2	2	2.4811	0.0244304	0.456306	PREDICTED: cell wall / vacuolar inhibitor of fructosidase 2-like [Setaria italica]	[Plant invertase/pectin methylesterase inhibitor],[cell wall vacuolar inhibitor of fructosidase],[PMEI]	-	-	-
No	Chr1.g00648	9	8	6	15	23	17	-1.27792	0.0246014	0.457969	pentatricopeptide repeat-containing protein At5g18475 [Sorghum bicolor]	[Pentatricopeptide repeat-containing protein],[PPR repeat]	-	-	-
No	Chr1.g00477	6	16	8	22	24	28	-1.31645	0.0246894	0.459125	hydroxycinnamoyltransferase 4 [Sorghum bicolor]	[hydroxycinnamoyl-Coenzyme A shikimate quinate hydroxycinnamoyltransferase-like],[Transferase family],[BAHD family acyltransferase]	GO:0016747//transferase activity, transferring acyl groups other than amino-acyl groups (Cellular Component); shikimate o-hydroxycinnamoyltransferase-like	-	-
No	Chr16.g42723	5	2	4	0	0	0	4.25488	0.0248338	NA	PREDICTED: uncharacterized protein LOC101772889 [Setaria italica]	[NA]	GO:0005739//mitochondrion (Cellular Component); hsp20 alpha crystallin family protein	-	-
Yes	Chr2.g05542	6	13	8	0	2	3	2.43749	0.0249339	0.459815	hypothetical protein SETIT_022226mg [Setaria italica]	[NADH:flavin oxidoreductase / NADH oxidase family],[12-oxophytodienoate reductase],[NADH flavin oxidoreductase, NADH oxidase]	GO:0006952//defense response (Biological Process); GO:0009695//jasmonic acid biosynthetic process (Biological Process); GO:0031408//oxylipin biosynthetic process (Biological Process); GO:0055114//oxidation-reduction process (Biological Process); GO:0005622//intracellular (Cellular Component); GO:0003959//NADPH dehydrogenase activity (Cellular Component); GO:0010181//FMN binding (Cellular Componen…	-	-
Yes	Chr9.g26986	4	2	5	0	0	0	4.23779	0.0251939	NA	PREDICTED: glucan endo-1,3-beta-glucosidase 11-like [Setaria italica]	[glycosyl hydrolases family 17 protein, expressed],[glycosyl hydrolases family 17],[Glycosyl hydrolases family 17 protein, expressed],[Glycosyl hydrolases family 17]	GO:0005975//carbohydrate metabolic process (Biological Process); GO:0046658//anchored component of plasma membrane (Cellular Component); GO:0030247//polysaccharide binding (Cellular Component); GO:0042973//glucan endo-1,3-beta-D-glucosidase activity (Cellular Component); glucan endo- -beta-glucosidase 11-like	-	-
No	Chr3.g08063	107	76	74	296	98	138	-1.12831	0.0254625	0.463174	hypothetical protein SETIT_003791mg [Setaria italica]	[NA]	-	-	-
No	Chr10.g33101	19	13	27	0	11	3	2.07305	0.0255465	0.463964	PREDICTED: pectinesterase-like [Setaria italica]	[pectinesterase]	GO:0005739//mitochondrion (Cellular Component); GO:0016020//membrane (Cellular Component); GO:0071944//cell periphery (Cellular Component); GO:0030599//pectinesterase activity (Cellular Component); GO:0046910//pectinesterase inhibitor activity (Cellular Component); pectinesterase-like	-	-
No	Chr17.g44760	0	0	1	3	3	8	-3.75848	0.0257949	NA	U-box domain-containing protein 15 [Dichanthelium oligosanthes]	[Ubox],[U-box domain-containing protein 15-like]	GO:0016567//protein ubiquitination (Biological Process); GO:0005634//nucleus (Cellular Component); GO:0005737//cytoplasm (Cellular Component); GO:0004842//ubiquitin-protein transferase activity (Cellular Component); u-box domain-containing protein 15	-	-
Yes	Chr16.g43356	325	501	503	61	323	224	1.13996	0.0258655	0.467137	Isocitrate lyase [Dichanthelium oligosanthes]	[Isocitrate lyase]	GO:0006097//glyoxylate cycle (Biological Process); GO:0006099//tricarboxylic acid cycle (Biological Process); GO:0009514//glyoxysome (Cellular Component); GO:0004451//isocitrate lyase activity (Cellular Component); GO:0046872//metal ion binding (Cellular Component); GO:0046912//transferase activity, transferring acyl groups, acyl groups converted into alkyl on transfer (Cellular Component); isoci…	K01637|E4.1.3.1, aceA	http://www.genome.jp/dbget-bin/www_bget?ko:K01637
No	Chr4.g11137	11	9	21	0	7	1	2.34551	0.026175	0.468674	PREDICTED: POU domain, class 3, transcription factor 3 [Setaria italica]	[Zinc finger protein],[Inherit from strNOG: Zinc finger protein],[zinc finger protein]	-	-	-
No	Chr7.g21273	7	7	11	11	27	22	-1.29991	0.0261835	0.468674	receptor-like protein kinase HSL1 [Zea mays]	[Serine Threonine protein kinase],[receptor-like protein kinase],[leucine Rich Repeat],[Leucine rich repeat N-terminal domain]	GO:0016310//phosphorylation (Biological Process); GO:0016020//membrane (Cellular Component); GO:0000166//nucleotide binding (Cellular Component); GO:0004672//protein kinase activity (Cellular Component); receptor-like protein kinase 5	-	-
Yes	Chr2.g04632	39	25	48	8	21	22	1.084	0.0262627	0.469473	hypothetical protein OsI_30503 [Oryza sativa Indica Group]	[finger protein],[zinc ion binding],[Zinc finger, C3HC4 type (RING finger)]	GO:0000209//protein polyubiquitination (Biological Process); GO:0042787//protein ubiquitination involved in ubiquitin-dependent protein catabolic process (Biological Process); GO:0043161//proteasome-mediated ubiquitin-dependent protein catabolic process (Biological Process); GO:0046872//metal ion binding (Cellular Component); GO:0061630//ubiquitin protein ligase activity (Cellular Component); e3 …	-	-
Yes	Chr14.g38630	13	12	18	0	8	2	2.111	0.0262941	0.46965	PREDICTED: acid phosphatase 1-like [Setaria italica]	[HAD superfamily, subfamily IIIB (Acid phosphatase)],[stem 28 kDa],[Acid phosphatase]	GO:0016311//dephosphorylation (Biological Process); GO:0003993//acid phosphatase activity (Cellular Component); stem 28 kda glyco	-	-
Yes	Chr15.g40366	23	21	24	7	8	14	1.18224	0.0263365	0.470137	uncharacterized protein LOC109736019 [Aegilops tauschii subsp. tauschii]	[NA]	-	-	-
No	Chr3.g08864	37	44	53	11	14	33	1.15267	0.0264056	0.470638	hypothetical protein BAE44_0016683 [Dichanthelium oligosanthes]	[Protein of unknown function (DUF2921)]	GO:0016020//membrane (Cellular Component); uncharacterized protein loc103651358	-	-
No	Chr17.g44427	20	14	30	1	12	7	1.64618	0.0264758	0.471174	hypothetical protein BAE44_0016683 [Dichanthelium oligosanthes]	[Protein of unknown function (DUF2921)]	GO:0016020//membrane (Cellular Component); uncharacterized protein loc103651358	-	-
No	Chr3.g09839	8	4	7	0	2	0	3.23704	0.0265046	NA	PREDICTED: cytochrome P450 86A1 [Setaria italica]	[Cytochrome p450],[cytochrome P450],[Cytochrome P450]	GO:0006631//fatty acid metabolic process (Biological Process); GO:0010345//suberin biosynthetic process (Biological Process); GO:0055114//oxidation-reduction process (Biological Process); GO:0005773//vacuole (Cellular Component); GO:0016021//integral component of membrane (Cellular Component); GO:0005506//iron ion binding (Cellular Component); GO:0018685//alkane 1-monooxygenase activity (Cellular…	K15401|CYP86A1	http://www.genome.jp/dbget-bin/www_bget?ko:K15401
No	Chr6.g17663	12	7	5	24	15	22	-1.3922	0.0265492	0.471442	PREDICTED: uncharacterized protein At4g15970-like [Setaria italica]	[Nucleotide-diphospho-sugar transferase]	GO:0006313//transposition, DNA-mediated (Biological Process); GO:0071555//cell wall organization (Biological Process); GO:0000139//Golgi membrane (Cellular Component); GO:0005739//mitochondrion (Cellular Component); GO:0016021//integral component of membrane (Cellular Component); GO:0003677//DNA binding (Cellular Component); GO:0004803//transposase activity (Cellular Component); GO:0016757//trans…	-	-
No	Chr5.g16165	214	171	312	33	196	76	1.18722	0.0265746	0.471642	CBL-interacting protein kinase 04 [Sorghum bicolor]	[Serine Threonine protein kinase],[serine threonine-protein kinase],[CBL-interacting protein kinase],[NAF domain],[cbl-interacting protein kinase]	GO:0006468//protein phosphorylation (Biological Process); GO:0035556//intracellular signal transduction (Biological Process); GO:0005634//nucleus (Cellular Component); GO:0005739//mitochondrion (Cellular Component); GO:0004674//protein serine/threonine kinase activity (Cellular Component); GO:0005524//ATP binding (Cellular Component); cbl-interacting protein kinase 7	-	-
Yes	Chr3.g08692	21	11	29	5	11	7	1.34597	0.02669	0.472311	PREDICTED: DELLA protein DWARF8-like [Setaria italica]	[DELLA protein],[GRAS domain family]	GO:0006355//regulation of transcription, DNA-templated (Biological Process); GO:0009723//response to ethylene (Biological Process); GO:0009737//response to abscisic acid (Biological Process); GO:0009863//salicylic acid mediated signaling pathway (Biological Process); GO:0009867//jasmonic acid mediated signaling pathway (Biological Process); GO:0009938//negative regulation of gibberellic acid medi…	-	-
Yes	Chr1.g00734	15	13	17	5	7	5	1.36157	0.0267672	0.472311	PREDICTED: urea-proton symporter DUR3 [Setaria italica]	[urea active transporter],[symporter],[Urea active transporter],[Sodium:solute symporter family]	GO:0071918//urea transmembrane transport (Biological Process); GO:0005887//integral component of plasma membrane (Cellular Component); GO:0015204//urea transmembrane transporter activity (Cellular Component); GO:0015293//symporter activity (Cellular Component); urea-proton symporter dur3	-	-
No	Chr2.g03712	1	0	0	5	5	3	-3.63766	0.0269114	NA	Disease resistance protein RPM1 [Dichanthelium oligosanthes]	[NB-ARC domain],[leucine Rich Repeat],[resistance protein]	GO:0043531//ADP binding (Cellular Component); disease resistance protein rpm1-like	-	-
Yes	Chr10.g30243	6	6	5	1	1	0	3.06443	0.0271759	NA	PREDICTED: non-specific lipid-transfer protein 1-like, partial [Setaria italica]	[Plant non-specific lipid-transfer proteins transfer phospholipids as well as galactolipids across membranes. May play a role in wax or cutin deposition in the cell walls of expanding epidermal cells and certain secretory tissues (By similarity)],[Protease inhibitor/seed storage/LTP family]	GO:0006869//lipid transport (Biological Process); GO:0008289//lipid binding (Cellular Component); type 1 non specific lipid transfer protein precursor	-	-
Yes	Chr11.g33898	11	9	8	3	3	1	1.97256	0.0272409	0.475162	unknown [Zea mays]	[Sugar (and other) transporter],[Transporter],[transporter]	GO:0035428//hexose transmembrane transport (Biological Process); GO:0046323//glucose import (Biological Process); GO:0005887//integral component of plasma membrane (Cellular Component); GO:0005351//sugar:proton symporter activity (Cellular Component); GO:0005355//glucose transmembrane transporter activity (Cellular Component); polyol transporter 5-like	-	-
No	Chr1.g00314	11	8	13	3	2	4	1.76184	0.0273538	0.475751	putative WRKY transcription factor 53 [Dichanthelium oligosanthes]	[WRKY],[Transcription factor],[transcription factor]	-	-	-
Yes	Chr20.g49742	4	6	9	0	2	0	3.23149	0.0275836	NA	DNA replication licensing factor MCM2 [Sorghum bicolor]	[DNA replication licensing factor],[dna replication licensing factor],[Mini-chromosome maintenance protein 2]	GO:0000911//cytokinesis by cell plate formation (Biological Process); GO:0006084//acetyl-CoA metabolic process (Biological Process); GO:0006268//DNA unwinding involved in DNA replication (Biological Process); GO:0006270//DNA replication initiation (Biological Process); GO:0006275//regulation of DNA replication (Biological Process); GO:0006306//DNA methylation (Biological Process); GO:0009165//nuc…	K02540|MCM2	http://www.genome.jp/dbget-bin/www_bget?ko:K02540
Yes	Chr10.g33241	23	20	32	11	15	9	1.04801	0.0277368	0.478827	PREDICTED: uncharacterized protein LOC101754783 [Setaria italica]	[NA]	GO:0005618//cell wall (Cellular Component); uncharacterized protein loc101754783	-	-
No	Chr16.g43515	377	159	205	947	246	452	-1.24674	0.0277623	0.479021	hypothetical protein BAE44_0005475 [Dichanthelium oligosanthes]	[dynein light chain],[dynein, light chain],[Dynein light chain type 1 ],[Dynein light chain]	GO:0007017//microtubule-based process (Biological Process); GO:0016021//integral component of membrane (Cellular Component); GO:0030286//dynein complex (Cellular Component); GO:0031514//motile cilium (Cellular Component); dynein light chain cytoplasmic	K10418|DYNLL	http://www.genome.jp/dbget-bin/www_bget?ko:K10418
No	Chr6.g17852	13	2	7	0	2	0	3.45142	0.0278509	0.480055	hypothetical protein BAE44_0000754 [Dichanthelium oligosanthes]	[Protein of unknown function (DUF1677)]	-	-	-
Yes	Chr9.g27697	2	2	8	0	0	0	4.31852	0.0280257	NA	11-beta-hydroxysteroid dehydrogenase 1B [Dichanthelium oligosanthes]	[Dehydrogenase],[short chain dehydrogenase],[Dehydrogenase reductase]	GO:0016020//membrane (Cellular Component); 11-beta-hydroxysteroid dehydrogenase 1b-like	-	-
No	Chr15.g40732	26	21	26	65	29	48	-1.03908	0.0281371	0.48179	11-beta-hydroxysteroid dehydrogenase 1B [Dichanthelium oligosanthes]	[Dehydrogenase],[short chain dehydrogenase],[Dehydrogenase reductase]	GO:0016020//membrane (Cellular Component); 11-beta-hydroxysteroid dehydrogenase 1b-like	-	-
Yes	Chr6.g17635	18	23	25	6	13	10	1.15815	0.028156	0.48179	PREDICTED: anthranilate phosphoribosyltransferase, chloroplastic-like isoform X2 [Gossypium hirsutum]	[Anthranilate phosphoribosyltransferase],[Glycosyl transferase family, a/b domain]	GO:0009507//chloroplast (Cellular Component); GO:0016740//transferase activity (Cellular Component); anthranilate phosphoribosyltransferase	K00766|trpD	http://www.genome.jp/dbget-bin/www_bget?ko:K00766
Yes	Chr8.g24760	10	12	16	1	7	3	1.7713	0.0281763	0.48179	hypothetical protein BAE44_0013418 [Dichanthelium oligosanthes]	[NA]	GO:0009536//plastid (Cellular Component); protein tprxl	-	-
Yes	Chr13.g37328	34	43	51	8	35	10	1.27917	0.0282427	0.48179	PREDICTED: auxin transporter-like protein 2 isoform X1 [Setaria italica]	[auxin transporter-like protein],[Transmembrane amino acid transporter protein],[amino acid],[amino acid transport]	GO:0003333//amino acid transmembrane transport (Biological Process); GO:0009734//auxin-activated signaling pathway (Biological Process); GO:0005886//plasma membrane (Cellular Component); GO:0016021//integral component of membrane (Cellular Component); GO:0015171//amino acid transmembrane transporter activity (Cellular Component); GO:0015293//symporter activity (Cellular Component); auxin transpor…	K13946|AUX1, LAX	http://www.genome.jp/dbget-bin/www_bget?ko:K13946
No	Chr7.g22581	18	14	31	4	14	4	1.47861	0.028384	0.483032	Purple acid phosphatase 22 [Dichanthelium oligosanthes]	[Hydrolyzes cAMP to 5'-AMP. Plays an important regulatory role in modulating the intracellular concentration of cAMP, thereby influencing cAMP-dependent processes (By similarity)],[Purple acid phosphatase],[Calcineurin-like phosphoesterase]	GO:0016311//dephosphorylation (Biological Process); GO:0016021//integral component of membrane (Cellular Component); GO:0003723//RNA binding (Cellular Component); GO:0003993//acid phosphatase activity (Cellular Component); GO:0046872//metal ion binding (Cellular Component); purple acid phosphatase 22	-	-
No	Chr7.g23079	0	3	1	7	5	12	-2.61241	0.0284303	0.483146	hypothetical protein BAE44_0007351 [Dichanthelium oligosanthes]	-	GO:0016020//membrane (Cellular Component); legume lectins beta domain containing protein	-	-
No	Chr3.g09131	7	12	6	18	24	18	-1.27158	0.0284631	0.483152	hypothetical protein BAE44_0010617 [Dichanthelium oligosanthes]	[Pfam:DUF584]	-	-	-
Yes	Chr1.g02835	17	6	13	4	4	2	1.78898	0.0286316	0.484942	hypothetical protein BAE44_0020880 [Dichanthelium oligosanthes]	[VQ motif]	-	-	-
Yes	Chr18.g47454	8	9	15	0	5	0	2.68932	0.0288799	0.486775	Phenolic glucoside malonyltransferase 2 [Dichanthelium oligosanthes]	[transferase) family],[Transferase family],[transferase family]	GO:0016747//transferase activity, transferring acyl groups other than amino-acyl groups (Cellular Component); transferase family protein	-	-
Yes	Chr5.g15702	559	500	849	96	568	190	1.16335	0.0288954	0.486792	Flavonoid 3',5'-hydroxylase 1 [Dichanthelium oligosanthes]	[Cytochrome p450],[Cytochrome P450],[Flavonoid 3'5'-hydroxylase]	GO:0044550//secondary metabolite biosynthetic process (Biological Process); GO:0055114//oxidation-reduction process (Biological Process); GO:0016020//membrane (Cellular Component); GO:0005506//iron ion binding (Cellular Component); GO:0016709//oxidoreductase activity, acting on paired donors, with incorporation or reduction of molecular oxygen, NAD(P)H as one donor, and incorporation of one atom …	K13083|CYP75A	http://www.genome.jp/dbget-bin/www_bget?ko:K13083
Yes	Chr1.g00922	23	21	31	4	17	1	1.77636	0.0289634	0.487446	uncharacterized protein LOC100282916 isoform X4 [Zea mays]	[Zinc finger protein CONSTANS-LIKE],[Zinc finger protein],[B-box zinc finger]	-	-	-
No	Chr16.g43915	16	11	9	25	19	37	-1.21594	0.0291691	0.489679	PREDICTED: SKP1-like protein 1B [Musa acuminata subsp. malaccensis]	[Involved in ubiquitination and subsequent proteasomal degradation of target proteins. Together with CUL1, RBX1 and a F- box protein, it forms a SCF E3 ubiquitin ligase complex. The functional specificity of this complex depends of the type of F- box protein. In the SCF complex, it serves as an adapter that links the F-box protein to CUL1 (By similarity)],[ubiquitin-dependent protein catabolic pr…	-	K03094|SKP1, CBF3D	http://www.genome.jp/dbget-bin/www_bget?ko:K03094
No	Chr13.g37294	22	10	14	35	31	26	-1.05212	0.0292312	0.490174	PREDICTED: pentatricopeptide repeat-containing protein At2g20540 [Setaria italica]	[PPR repeat],[Pentatricopeptide repeat-containing protein]	GO:0080156//mitochondrial mRNA modification (Biological Process); GO:0005739//mitochondrion (Cellular Component); pentatricopeptide repeat-containing protein at2g20540	-	-
No	Chr9.g25450	2	0	1	4	5	11	-2.80564	0.0292425	0.490174	L-lactate dehydrogenase A [Dichanthelium oligosanthes]	[L-lactate dehydrogenase],[Catalyzes the reversible oxidation of malate to oxaloacetate (By similarity)]	GO:0006096//glycolytic process (Biological Process); GO:0055114//oxidation-reduction process (Biological Process); GO:0005829//cytosol (Cellular Component); GO:0005886//plasma membrane (Cellular Component); GO:0004459//L-lactate dehydrogenase activity (Cellular Component); lactate dehydrogenase	K00016|LDH, ldh	http://www.genome.jp/dbget-bin/www_bget?ko:K00016
Yes	Chr10.g30480	3	4	3	0	0	0	4.15645	0.0292722	NA	hypothetical protein [Zea mays]	[NA]	-	-	-
No	Chr2.g05357	115	68	127	34	90	28	1.00621	0.0293384	0.490619	PREDICTED: putative endo-1,3(4)-beta-glucanase 2 [Setaria italica]	[Endo-1,3(4)-Beta-Glucanase],[Glycosyl hydrolase family 81 ],[Glycosyl hydrolase family 81 protein],[Hydrolase]	GO:0006076//(1->3)-beta-D-glucan catabolic process (Biological Process); GO:0009986//cell surface (Cellular Component); GO:0042973//glucan endo-1,3-beta-D-glucosidase activity (Cellular Component); GO:0052861//glucan endo-1,3-beta-glucanase activity, C-3 substituted reducing group (Cellular Component); endo- -beta-glucanase 2	-	-
No	Chr8.g23435	0	0	0	6	4	1	-4.37334	0.029388	NA	uncharacterized protein LOC100194321 [Zea mays]	[Coatomer protein complex, subunit epsilon],[The coatomer is a cytosolic protein complex that binds to dilysine motifs and reversibly associates with Golgi non- clathrin-coated vesicles, which further mediate biosynthetic protein transport from the ER, via the Golgi up to the trans Golgi network. Coatomer complex is required for budding from Golgi membranes, and is essential for the retrograde Go…	GO:0006888//ER to Golgi vesicle-mediated transport (Biological Process); GO:0006890//retrograde vesicle-mediated transport, Golgi to ER (Biological Process); GO:0006891//intra-Golgi vesicle-mediated transport (Biological Process); GO:0015031//protein transport (Biological Process); GO:0000139//Golgi membrane (Cellular Component); GO:0030126//COPI vesicle coat (Cellular Component); GO:0005198//str…	K17268|COPE	http://www.genome.jp/dbget-bin/www_bget?ko:K17268
No	Chr12.g35191	7	7	5	26	23	7	-1.58675	0.0297197	0.492994	hypothetical protein SETIT_000777mg [Setaria italica]	[Aspartyl-tRNA synthetase],[asparaginyl-tRNA synthetase],[tRNA synthetases class II (D, K and N) ]	GO:0006422//aspartyl-tRNA aminoacylation (Biological Process); GO:0005737//cytoplasm (Cellular Component); GO:0003676//nucleic acid binding (Cellular Component); GO:0004815//aspartate-tRNA ligase activity (Cellular Component); GO:0005524//ATP binding (Cellular Component); aspartate--trna ligase cytoplasmic-like	K01876|DARS, aspS	http://www.genome.jp/dbget-bin/www_bget?ko:K01876
No	Chr15.g41094	193	168	133	449	162	336	-1.00308	0.0297907	0.493503	predicted protein [Hordeum vulgare subsp. vulgare]	[Transferase family]	-	-	-
Yes	Chr8.g23383	35	28	48	10	28	16	1.00312	0.0298095	0.493503	glycine-rich protein DOT1 [Sorghum bicolor]	[NA]	-	-	-
No	Chr7.g21913	130	86	156	10	101	17	1.56522	0.0298169	0.493503	PREDICTED: pentatricopeptide repeat-containing protein At3g53360, mitochondrial [Setaria italica]	[Pentatricopeptide repeat-containing protein],[PPR repeat]	-	-	-
Yes	Chr3.g10310	2	7	5	0	1	0	3.6816	0.0299713	NA	Putative retroelement [Oryza sativa Japonica Group]	[Retrotransposon protein],[Zinc knuckle]	GO:0009536//plastid (Cellular Component); GO:0003676//nucleic acid binding (Cellular Component); GO:0008270//zinc ion binding (Cellular Component); retrotransposon ty1-copia subclass	-	-
Yes	Chr10.g32611	5	4	4	0	1	0	3.55949	0.030052	NA	Growth-regulating factor 4, partial [Dichanthelium oligosanthes]	[WRC],[QLQ]	GO:0006355//regulation of transcription, DNA-templated (Biological Process); GO:0010189//vitamin E biosynthetic process (Biological Process); GO:0032259//methylation (Biological Process); GO:0032502//developmental process (Biological Process); GO:0005634//nucleus (Cellular Component); GO:0009536//plastid (Cellular Component); GO:0005524//ATP binding (Cellular Component); GO:0019904//protein domai…	-	-
Yes	Chr13.g37383	24	15	21	1	10	9	1.56706	0.030204	0.495031	fasciclin-like arabinogalactan protein 4 isoform X6 [Zea mays]	[Fasciclin-like arabinogalactan protein],[fasciclin-like arabinogalactan protein],[FAS1]	GO:0006412//translation (Biological Process); GO:0005840//ribosome (Cellular Component); GO:0003735//structural constituent of ribosome (Cellular Component); fasciclin-like arabinogalactan protein 4	-	-
Yes	Chr12.g35491	24	20	24	0	14	3	2.0401	0.0302426	0.495031	unnamed protein product [Triticum aestivum]	[Ankyrin Repeat],[Inherit from euNOG: Embryogenesis transmembrane protein-like],[Embryogenesis transmembrane protein-like],[Inherit from euNOG: Ankyrin Repeat]	-	-	-
Yes	Chr10.g31122	5	13	14	1	4	3	1.97534	0.0302562	0.495031	Carbohydrate transporter/ sugar porter [Zea mays]	[Transporter],[Sugar (and other) transporter],[transporter]	GO:0035428//hexose transmembrane transport (Biological Process); GO:0046323//glucose import (Biological Process); GO:0005887//integral component of plasma membrane (Cellular Component); GO:0005351//sugar:proton symporter activity (Cellular Component); GO:0005355//glucose transmembrane transporter activity (Cellular Component); probable polyol transporter 6	-	-
Yes	Chr9.g27743	213	242	343	25	224	70	1.34451	0.0303549	0.496403	hypothetical protein BAE44_0017762 [Dichanthelium oligosanthes]	[NA]	-	-	-
Yes	Chr10.g30879	109	57	89	14	50	53	1.09603	0.0304251	0.496595	TPR domain protein [Zea mays]	[NA]	GO:0009536//plastid (Cellular Component); tpr domain protein	-	-
Yes	Chr1.g01970	171	143	273	27	171	41	1.29968	0.0304407	0.496595	Vacuolar iron transporter 1.2 [Dichanthelium oligosanthes]	[VIT family],[vacuolar iron transporter],[integral membrane protein]	GO:0006880//intracellular sequestering of iron ion (Biological Process); GO:0030026//cellular manganese ion homeostasis (Biological Process); GO:0071281//cellular response to iron ion (Biological Process); GO:0071421//manganese ion transmembrane transport (Biological Process); GO:0005774//vacuolar membrane (Cellular Component); GO:0005381//iron ion transmembrane transporter activity (Cellular Com…	-	-
Yes	Chr3.g10244	139	117	239	9	125	37	1.53945	0.0304667	0.496777	PREDICTED: probable glucuronosyltransferase Os01g0926400 [Setaria italica]	[Exostosin family],[exostosin family],[Exostosin]	GO:0071555//cell wall organization (Biological Process); GO:0000139//Golgi membrane (Cellular Component); GO:0016021//integral component of membrane (Cellular Component); GO:0016757//transferase activity, transferring glycosyl groups (Cellular Component); probable glucuronosyltransferase os01g0926400	-	-
Yes	Chr17.g45920	89	93	148	26	98	36	1.03179	0.0305347	0.496909	uncharacterized protein LOC8074056 [Sorghum bicolor]	[Acid phosphatase vanadium-dependent haloperoxidase related],[Divergent PAP2 family],[Acid phosphatase vanadium-dependent]	GO:0098869//cellular oxidant detoxification (Biological Process); GO:0016021//integral component of membrane (Cellular Component); GO:0004601//peroxidase activity (Cellular Component); acid phosphatase vanadium-dependent haloperoxidase related	K09775|K09775	http://www.genome.jp/dbget-bin/www_bget?ko:K09775
Yes	Chr1.g02727	5	6	12	0	3	0	2.9199	0.0305424	0.496909	hypothetical protein SETIT_006255mg [Setaria italica]	[Aldehyde dehydrogenase family],[Dehydrogenase],[Aldehyde dehydrogenase]	GO:0044710//single-organism metabolic process (Biological Process); GO:0004029//aldehyde dehydrogenase (NAD) activity (Cellular Component); aldehyde dehydrogenase family 2 member c4	K12355|REF1	http://www.genome.jp/dbget-bin/www_bget?ko:K12355
Yes	Chr9.g28554	10	3	2	0	1	0	3.78574	0.0307045	NA	invertase inhibitor, partial [Saccharum officinarum]	[Plant invertase/pectin methylesterase inhibitor]	GO:0016787//hydrolase activity (Cellular Component); invertase inhibitor	-	-
No	Chr20.g50318	1	2	1	7	8	5	-2.34635	0.0307046	0.497885	Putative inositol polyphosphate phosphatase (Synaptogenin-like) family protein [Zea mays]	[IPPc],[inositol]	GO:0046856//phosphatidylinositol dephosphorylation (Biological Process); GO:0016491//oxidoreductase activity (Cellular Component); GO:0016787//hydrolase activity (Cellular Component); GO:0043167//ion binding (Cellular Component); type i inositol -trisphosphate 5-phosphatase cvp2-like isoform x1	-	-
No	Chr9.g28454	81	66	140	4	68	22	1.61126	0.0307424	0.497885	GDSL esterase/lipase At5g55050-like [Aegilops tauschii subsp. tauschii]	[GDSL-like Lipase/Acylhydrolase],[GDSL esterase lipase]	GO:0016788//hydrolase activity, acting on ester bonds (Cellular Component); gdsl esterase lipase at5g55050-like	-	-
No	Chr9.g25613	12	11	8	35	16	22	-1.29174	0.0307551	0.497885	L-aspartate oxidase chloroplastic [Zea mays]	[L-aspartate oxidase],[Fumarate reductase flavoprotein C-term]	GO:0009435//NAD biosynthetic process (Biological Process); GO:0055114//oxidation-reduction process (Biological Process); GO:0009507//chloroplast (Cellular Component); GO:0008734//L-aspartate oxidase activity (Cellular Component); GO:0044318//L-aspartate:fumarate oxidoreductase activity (Cellular Component); l-aspartate chloroplastic	K00278|nadB	http://www.genome.jp/dbget-bin/www_bget?ko:K00278
No	Chr4.g13139	156	131	207	33	146	65	1.01021	0.0307636	0.497885	hypothetical protein SETIT_001322mg [Setaria italica]	[nucleoredoxin-like],[AhpC/TSA family],[Nucleoredoxin]	GO:0055114//oxidation-reduction process (Biological Process); GO:0016853//isomerase activity (Cellular Component); GO:0047134//protein-disulfide reductase activity (Cellular Component); probable nucleoredoxin 2	-	-
Yes	Chr15.g41672	93	81	163	12	79	50	1.22888	0.0308779	0.49815	proteoglycan 4 [Sesamum indicum]	[G protein-coupled receptor associated sorting protein]	-	-	-
Yes	Chr13.g36991	70	41	139	17	61	28	1.1785	0.0309868	0.499384	PREDICTED: lichenase-2-like [Setaria italica]	[Glycosyl hydrolases family 17]	GO:0005975//carbohydrate metabolic process (Biological Process); GO:0046658//anchored component of plasma membrane (Cellular Component); GO:0030247//polysaccharide binding (Cellular Component); GO:0042972//licheninase activity (Cellular Component); lichenase-2 precursor	-	-
Yes	Chr4.g12967	34	49	65	10	28	31	1.06288	0.0310495	0.499384	rop guanine nucleotide exchange factor 9 [Zea mays]	[guanine nucleotide exchange factor],[rho guanine nucleotide exchange factor 8-like],[PRONE (Plant-specific Rop nucleotide exchanger)]	GO:0043547//positive regulation of GTPase activity (Biological Process); GO:0005089//Rho guanyl-nucleotide exchange factor activity (Cellular Component); rho guanine nucleotide exchange factor 8	-	-
No	Chr7.g22819	11	3	4	19	17	14	-1.51928	0.0310854	0.499384	rop guanine nucleotide exchange factor 9 [Zea mays]	[guanine nucleotide exchange factor],[rho guanine nucleotide exchange factor 8-like],[PRONE (Plant-specific Rop nucleotide exchanger)]	GO:0043547//positive regulation of GTPase activity (Biological Process); GO:0005089//Rho guanyl-nucleotide exchange factor activity (Cellular Component); rho guanine nucleotide exchange factor 8	-	-
Yes	Chr12.g34755	9	9	9	3	3	1	1.91332	0.0311516	0.499384	PREDICTED: ocs element-binding factor 1-like [Setaria italica]	[bZIP transcription factor]	-	-	-
No	Chr20.g50029	59	62	108	15	65	22	1.15147	0.0312205	0.499384	uncharacterized protein LOC8056277 [Sorghum bicolor]	[NA]	GO:0009903//chloroplast avoidance movement (Biological Process); GO:0009904//chloroplast accumulation movement (Biological Process); GO:0005829//cytosol (Cellular Component); web family protein at1g75720-like	-	-
Yes	Chr4.g11459	3	5	5	1	0	0	3.55517	0.0312288	NA	cytokinin oxidase/dehydrogenase [Bambusa oldhamii]	[Cytokinin dehydrogenase 1, FAD and cytokinin binding],[FAD linked oxidase domain protein],[Dehydrogenase]	GO:0009690//cytokinin metabolic process (Biological Process); GO:0055114//oxidation-reduction process (Biological Process); GO:0005615//extracellular space (Cellular Component); GO:0016614//oxidoreductase activity, acting on CH-OH group of donors (Cellular Component); GO:0019139//cytokinin dehydrogenase activity (Cellular Component); GO:0050660//flavin adenine dinucleotide binding (Cellular Compo…	K00279|CKX	http://www.genome.jp/dbget-bin/www_bget?ko:K00279
No	Chr17.g44824	129	112	205	13	118	45	1.34145	0.0312848	0.499384	hypothetical protein SETIT_013432mg [Setaria italica]	[remorin C-terminal domain containing protein],[Inherit from strNOG: remorin C-terminal domain containing protein]	-	-	-
No	Chr9.g26085	191	173	336	13	179	15	1.7914	0.0314742	0.500302	aquaporin NIP1-1 [Sorghum bicolor]	[Aquaporin],[transporter activity],[Channel that permits osmotically driven movement of water in both directions. It is involved in the osmoregulation and in the maintenance of cell turgor during volume expansion in rapidly growing cells. It mediates rapid entry or exit of water in response to abrupt changes in osmolarity (By similarity)]	GO:0006833//water transport (Biological Process); GO:0009992//cellular water homeostasis (Biological Process); GO:0015793//glycerol transport (Biological Process); GO:0034220//ion transmembrane transport (Biological Process); GO:0005887//integral component of plasma membrane (Cellular Component); GO:0015250//water channel activity (Cellular Component); GO:0015254//glycerol channel activity (Cellu…	K09874|NIP	http://www.genome.jp/dbget-bin/www_bget?ko:K09874
No	Chr1.g03194	0	2	5	7	9	14	-2.19271	0.03151	0.500308	PREDICTED: xyloglucan endotransglucosylase/hydrolase protein 24-like [Setaria italica]	[Glycosyl hydrolases family 16],[hydrolase family 16]	GO:0010411//xyloglucan metabolic process (Biological Process); GO:0042546//cell wall biogenesis (Biological Process); GO:0071555//cell wall organization (Biological Process); GO:0005618//cell wall (Cellular Component); GO:0048046//apoplast (Cellular Component); GO:0004553//hydrolase activity, hydrolyzing O-glycosyl compounds (Cellular Component); GO:0016762//xyloglucan:xyloglucosyl transferase ac…	-	-
No	Chr16.g44161	19	14	17	53	15	49	-1.31676	0.031725	0.501476	Flowering-promoting factor 1-like protein 5 [Dichanthelium oligosanthes]	[NA]	-	-	-
No	Chr6.g18759	7	5	10	0	3	0	2.86289	0.0317872	0.501539	hypothetical protein SETIT_039799mg, partial [Setaria italica]	[NA]	GO:0046983//protein dimerization activity (Cellular Component); tpa: hlh dna-binding domain superfamily protein	-	-
Yes	Chr13.g36471	8	8	11	0	4	2	2.15443	0.0319132	0.501539	NBS-LRR-like protein, partial [Oryza sativa Japonica Group]	[NACHT domain],[leucine Rich Repeat],[resistance protein]	-	-	-
No	Chr15.g42018	18	9	22	0	8	0	2.63624	0.0319943	0.501539	Aspartyl protease 25 [Dichanthelium oligosanthes]	[aspartic],[Eukaryotic aspartyl protease],[aspartic proteinase]	GO:0006508//proteolysis (Biological Process); GO:0030163//protein catabolic process (Biological Process); GO:0003677//DNA binding (Cellular Component); GO:0004190//aspartic-type endopeptidase activity (Cellular Component); protein aspartic protease in guard cell 2	-	-
Yes	Chr10.g30727	26	17	17	11	5	7	1.32794	0.0319966	0.501539	hypothetical protein SETIT_035741mg [Setaria italica]	[Flavin-containing monooxygenase],[Flavin-binding monooxygenase-like],[flavin-containing monooxygenase],[monooxygenase],[Monooxygenase]	GO:0016491//oxidoreductase activity (Cellular Component); flavin-containing monooxygenase fmo gs-ox-like 4	-	-
No	Chr4.g13112	8	6	22	2	5	2	1.91663	0.0320265	0.501539	PREDICTED: probable indole-3-acetic acid-amido synthetase GH3.1 [Setaria italica]	[Indole-3-acetic acid-amido synthetase],[GH3 auxin-responsive promoter]	GO:0009416//response to light stimulus (Biological Process); GO:0009733//response to auxin (Biological Process); GO:0016874//ligase activity (Cellular Component); probable indole-3-acetic acid-amido synthetase	K14487|GH3	http://www.genome.jp/dbget-bin/www_bget?ko:K14487
No	Chr11.g34107	72	49	55	191	67	91	-1.07123	0.0322327	0.501835	hypothetical protein BAE44_0015967 [Dichanthelium oligosanthes]	[octicosapeptide Phox Bem1p (PB1) domain-containing protein],[PB1 domain containing protein, expressed],[PB1]	-	-	-
Yes	Chr2.g03587	16	19	30	0	6	11	1.88722	0.0322651	0.501835	PREDICTED: homeobox-leucine zipper protein HOX28-like [Setaria italica]	[homeobox-leucine zipper protein],[zipper protein]	GO:0006355//regulation of transcription, DNA-templated (Biological Process); GO:0005634//nucleus (Cellular Component); GO:0003700//transcription factor activity, sequence-specific DNA binding (Cellular Component); GO:0043565//sequence-specific DNA binding (Cellular Component); homeobox-leucine zipper protein athb-4	-	-
Yes	Chr10.g31240	20	38	37	11	17	17	1.04651	0.0323839	0.50237	Homeobox-leucine zipper protein HOX23 [Dichanthelium oligosanthes]	[transcription regulatory region sequence-specific DNA binding],[homeobox-leucine zipper protein]	GO:0006355//regulation of transcription, DNA-templated (Biological Process); GO:0005634//nucleus (Cellular Component); GO:0003677//DNA binding (Cellular Component); GO:0003700//transcription factor activity, sequence-specific DNA binding (Cellular Component); homeobox-leucine zipper protein hat7	K09338|HD-ZIP	http://www.genome.jp/dbget-bin/www_bget?ko:K09338
No	Chr12.g35265	9	7	8	20	16	17	-1.19689	0.0324977	0.503204	ureide permease 2 [Sorghum bicolor]	[Pfam:FAE_3-kCoA_syn1]	GO:0016020//membrane (Cellular Component); ureide permease expressed	-	-
No	Chr8.g23403	19	30	44	5	23	4	1.53633	0.0325176	0.50328	PREDICTED: alpha-N-acetylglucosaminidase-like [Setaria italica]	[K01205 alpha-N-acetylglucosaminidase EC 3.2.1.50],[alpha-N-acetylglucosaminidase],[Alpha-N-acetylglucosaminidase (NAGLU) tim-barrel domain],[N-acetylglucosaminidase, alpha]	GO:0006979//response to oxidative stress (Biological Process); GO:0055114//oxidation-reduction process (Biological Process); GO:0098869//cellular oxidant detoxification (Biological Process); GO:0003723//RNA binding (Cellular Component); GO:0004601//peroxidase activity (Cellular Component); GO:0020037//heme binding (Cellular Component); GO:0046872//metal ion binding (Cellular Component); alpha-n-a…	K01205|NAGLU	http://www.genome.jp/dbget-bin/www_bget?ko:K01205
Yes	Chr16.g44000	70	66	109	13	71	16	1.29762	0.0327038	0.504132	SNARE [Saccharum hybrid cultivar R570]	[novel plant SNARE],[Sec20],[novel plant snare]	GO:0006623//protein targeting to vacuole (Biological Process); GO:0006888//ER to Golgi vesicle-mediated transport (Biological Process); GO:0006891//intra-Golgi vesicle-mediated transport (Biological Process); GO:0006896//Golgi to vacuole transport (Biological Process); GO:0042147//retrograde transport, endosome to Golgi (Biological Process); GO:0048280//vesicle fusion with Golgi apparatus (Biolog…	K08494|NSPN	http://www.genome.jp/dbget-bin/www_bget?ko:K08494
Yes	Chr12.g34805	7	13	10	3	4	1	1.89282	0.0327108	0.504132	PREDICTED: protein downstream neighbor of Son [Setaria italica]	[Inherit from NOG: downstream neighbor of Son],[downstream neighbor of Son]	GO:0009536//plastid (Cellular Component); protein downstream neighbor of son isoform x1	-	-
No	Chr4.g14039	23	11	19	68	30	23	-1.28201	0.0327832	0.504292	phospholipase A1-Igamma1, chloroplastic [Sorghum bicolor]	[Lipase (class 3)]	-	-	-
Yes	Chr7.g20862	68	52	126	20	68	24	1.0958	0.0328939	0.505138	uncharacterized protein LOC100276810 [Zea mays]	[NA]	-	-	-
Yes	Chr6.g18631	2	3	10	0	0	1	3.68549	0.0329487	NA	protein trichome birefringence-like 3 [Sorghum bicolor]	[Pfam:DUF231]	GO:0000271//polysaccharide biosynthetic process (Biological Process); GO:0071554//cell wall organization or biogenesis (Biological Process); GO:0005794//Golgi apparatus (Cellular Component); GO:0016020//membrane (Cellular Component); GO:0016413//O-acetyltransferase activity (Cellular Component); protein trichome birefringence-like 3	-	-
No	Chr6.g19055	64	57	122	11	67	18	1.32656	0.0331593	0.507121	Transcription factor MYB86 [Dichanthelium oligosanthes]	[Myb-like DNA-binding domain],[Myblike DNAbinding domain containing protein]	GO:0003677//DNA binding (Cellular Component); myb-related protein zm1-like	K09422|MYBP	http://www.genome.jp/dbget-bin/www_bget?ko:K09422
No	Chr10.g32408	5	7	7	0	1	2	2.63249	0.0332	NA	PREDICTED: expansin-B11-like [Setaria italica]	[DPBB_1],[May cause loosening and extension of plant cell walls by disrupting non-covalent bonding between cellulose microfibrils and matrix glucans. No enzymatic activity has been found. May be required for rapid internodal elongation in deepwater rice during submergence (By similarity)],[Pollen allergen]	GO:0019953//sexual reproduction (Biological Process); GO:0071555//cell wall organization (Biological Process); GO:0005576//extracellular region (Cellular Component); GO:0005618//cell wall (Cellular Component); GO:0016020//membrane (Cellular Component); beta-expansin 4 precursor	-	-
No	Chr18.g46133	4	3	6	0	1	0	3.52346	0.0332025	NA	uncharacterized protein LOC110432261 [Sorghum bicolor]	-	-	-	-
Yes	Chr16.g43887	10	10	13	2	6	2	1.69815	0.0332766	0.507935	PREDICTED: cytochrome c oxidase subunit 6b-1-like [Setaria italica]	[cytochrome C oxidase],[Cytochrome oxidase c subunit VIb]	GO:1902600//hydrogen ion transmembrane transport (Biological Process); GO:0005739//mitochondrion (Cellular Component); GO:0004129//cytochrome-c oxidase activity (Cellular Component); cytochrome c oxidase subunit 6b-1-like	K02267|COX6B	http://www.genome.jp/dbget-bin/www_bget?ko:K02267
Yes	Chr8.g24336	2	4	8	0	1	0	3.61608	0.0334274	NA	uncharacterized protein LOC8075876 isoform X1 [Sorghum bicolor]	[expressed protein],[Expressed protein],[Inherit from lilNOG: expressed protein]	-	-	-
No	Chr3.g09028	3	1	8	0	0	0	4.30598	0.033617	NA	PREDICTED: myb-related protein Hv1-like isoform X1 [Setaria italica]	[Myb-like DNA-binding domain],[Myblike DNAbinding domain containing protein],[transcription factor]	GO:0006355//regulation of transcription, DNA-templated (Biological Process); GO:0009834//plant-type secondary cell wall biogenesis (Biological Process); GO:0005634//nucleus (Cellular Component); GO:0016020//membrane (Cellular Component); GO:0003677//DNA binding (Cellular Component); GO:0003700//transcription factor activity, sequence-specific DNA binding (Cellular Component); GO:0004672//protein …	K09422|MYBP	http://www.genome.jp/dbget-bin/www_bget?ko:K09422
Yes	Chr9.g26109	52	27	73	12	33	26	1.03827	0.0339967	0.512826	hydroquinone glucosyltransferase [Sorghum bicolor]	[UDP-glucoronosyl and UDP-glucosyl transferase],[UDP-Glycosyltransferase],[Transferase]	GO:0009813//flavonoid biosynthetic process (Biological Process); GO:0052696//flavonoid glucuronidation (Biological Process); GO:0043231//intracellular membrane-bounded organelle (Cellular Component); GO:0080043//quercetin 3-O-glucosyltransferase activity (Cellular Component); GO:0080044//quercetin 7-O-glucosyltransferase activity (Cellular Component); hydroquinone glucosyltransferase	-	-
Yes	Chr5.g15993	8	11	12	5	2	1	1.89101	0.0340394	0.512883	predicted protein [Hordeum vulgare subsp. vulgare]	[Inherit from COG: Methyltransferase],[Methyltransferase]	GO:0032259//methylation (Biological Process); GO:0005739//mitochondrion (Cellular Component); GO:0005794//Golgi apparatus (Cellular Component); GO:0005886//plasma membrane (Cellular Component); GO:0016021//integral component of membrane (Cellular Component); GO:0008168//methyltransferase activity (Cellular Component); low quality protein: uncharacterized protein loc102715744	-	-
No	Chr1.g00330	32	29	44	1	22	12	1.58408	0.0341291	0.513515	ABC transporter C family member 10 [Dichanthelium oligosanthes]	[ATP-binding cassette, sub-family C (CFTR MRP), member],[(ABC) transporter],[ABC transporter C family member],[ABC transporter transmembrane region]	GO:0055085//transmembrane transport (Biological Process); GO:0016021//integral component of membrane (Cellular Component); GO:0005524//ATP binding (Cellular Component); GO:0042626//ATPase activity, coupled to transmembrane movement of substances (Cellular Component); abc transporter c family member 10-like	-	-
No	Chr17.g44818	152	118	217	3	114	24	1.82068	0.0344391	0.51492	PREDICTED: alpha-amylase isozyme 3E [Oryza sativa Japonica Group]	[Solute carrier family 3 (Cystine, dibasic and neutral amino acid transporters, activator of cystine, dibasic and neutral amino acid transport), member 1],[alpha-amylase],[alpha amylase, catalytic]	GO:0005983//starch catabolic process (Biological Process); GO:0005987//sucrose catabolic process (Biological Process); GO:0004556//alpha-amylase activity (Cellular Component); GO:0005509//calcium ion binding (Cellular Component); alpha-amylase isozyme 3c	K01176|E3.2.1.1, amyA, malS	http://www.genome.jp/dbget-bin/www_bget?ko:K01176
No	Chr3.g08631	15	12	25	1	10	0	2.24699	0.0345991	0.515724	PREDICTED: laccase-2-like [Setaria italica]	[laccase-11-like],[Multicopper oxidase]	GO:0009809//lignin biosynthetic process (Biological Process); GO:0042545//cell wall modification (Biological Process); GO:0046274//lignin catabolic process (Biological Process); GO:0055114//oxidation-reduction process (Biological Process); GO:0005618//cell wall (Cellular Component); GO:0048046//apoplast (Cellular Component); GO:0005507//copper ion binding (Cellular Component); GO:0016722//oxidore…	-	-
Yes	Chr6.g20745	22	25	32	5	20	9	1.20271	0.0349557	0.516803	uncharacterized protein At5g65660 isoform X1 [Sorghum bicolor]	[Inherit from euNOG: hydroxyproline-rich glycoprotein],[hydroxyproline-rich glycoprotein]	GO:0005886//plasma membrane (Cellular Component); GO:0016021//integral component of membrane (Cellular Component); uncharacterized protein at5g65660	-	-
Yes	Chr2.g05482	22	15	25	8	12	8	1.09756	0.0351192	0.517736	putative folate-biopterin transporter 6 [Dichanthelium oligosanthes]	[BT1 family]	GO:0006810//transport (Biological Process); GO:0016021//integral component of membrane (Cellular Component); probable folate-biopterin transporter 6	-	-
No	Chr8.g25106	5	3	1	9	15	8	-1.82741	0.0353064	0.518653	hypothetical protein OsJ_14853 [Oryza sativa Japonica Group]	[NA]	-	-	-
Yes	Chr10.g31474	61	44	65	6	47	15	1.33558	0.035502	0.520594	Protein CUP-SHAPED COTYLEDON 3 [Dichanthelium oligosanthes]	[(No apical meristem) protein],[No apical meristem (NAM) protein],[no apical meristem protein]	GO:0006355//regulation of transcription, DNA-templated (Biological Process); GO:0005634//nucleus (Cellular Component); GO:0003677//DNA binding (Cellular Component); nac domain-containing protein 21 22-like	-	-
No	Chr4.g13795	6	13	10	1	5	1	2.06701	0.0358257	0.523755	putative pentatricopeptide repeat-containing protein [Dichanthelium oligosanthes]	[PPR repeat],[Pentatricopeptide repeat-containing protein]	-	-	-
No	Chr19.g48172	2	3	1	18	5	5	-2.2789	0.0359101	0.524074	hypothetical protein BAE44_0003596 [Dichanthelium oligosanthes]	[NA]	-	-	-
No	Chr19.g49182	60	43	51	175	56	78	-1.09501	0.0359747	0.524332	asparagine synthetase-1 [Secale cereale]	[asparagine synthetase]	GO:0006529//asparagine biosynthetic process (Biological Process); GO:0006541//glutamine metabolic process (Biological Process); GO:0009063//cellular amino acid catabolic process (Biological Process); GO:0009646//response to absence of light (Biological Process); GO:0005829//cytosol (Cellular Component); GO:0004066//asparagine synthase (glutamine-hydrolyzing) activity (Cellular Component); GO:0042…	K01953|asnB, ASNS	http://www.genome.jp/dbget-bin/www_bget?ko:K01953
Yes	Chr10.g32727	36	33	55	2	26	17	1.44742	0.0360129	0.524662	PREDICTED: chloride channel protein CLC-f-like isoform X2 [Nicotiana sylvestris]	[chloride channel]	GO:0006811//ion transport (Biological Process); GO:0055085//transmembrane transport (Biological Process); chloride channel protein clc-f-like isoform x2	-	-
No	Chr4.g11612	7	6	21	19	23	35	-1.2824	0.0360797	0.524949	PREDICTED: flavonoid 3'-monooxygenase-like [Setaria italica]	[Cytochrome p450],[Cytochrome P450]	GO:0044550//secondary metabolite biosynthetic process (Biological Process); GO:0055114//oxidation-reduction process (Biological Process); GO:0016021//integral component of membrane (Cellular Component); GO:0005506//iron ion binding (Cellular Component); GO:0016709//oxidoreductase activity, acting on paired donors, with incorporation or reduction of molecular oxygen, NAD(P)H as one donor, and inco…	-	-
No	Chr9.g25717	7	8	4	11	13	30	-1.52966	0.0363492	0.525618	hypothetical protein [Zea mays]	[NA]	-	-	-
No	Chr13.g36467	20	14	15	46	29	23	-1.05754	0.0363501	0.525618	uncharacterized protein LOC8083790 [Sorghum bicolor]	[Inherit from KOG: Retrotransposon protein],[Retrotransposon protein]	-	-	-
No	Chr19.g48661	10	5	7	1	3	0	2.4469	0.0363607	0.525618	gibberellin receptor GID1L2 [Zea mays]	[alpha beta hydrolase fold-3 domain protein],[alpha/beta hydrolase fold],[Carboxylesterase],[carboxylesterase 18-like],[gibberellin receptor]	-	-	-
No	Chr15.g40989	8	6	19	0	5	0	2.70271	0.0364628	0.525618	gibberellin receptor GID1L2 [Zea mays]	[alpha beta hydrolase fold-3 domain protein],[alpha/beta hydrolase fold],[Carboxylesterase],[carboxylesterase 18-like],[gibberellin receptor]	-	-	-
Yes	Chr5.g14222	35	18	59	9	16	22	1.16282	0.0364879	0.525618	hypothetical protein BAE44_0009130 [Dichanthelium oligosanthes]	[Early nodulin-like protein],[early nodulin-like protein],[Plastocyanin-like domain]	GO:0016021//integral component of membrane (Cellular Component); GO:0046658//anchored component of plasma membrane (Cellular Component); GO:0009055//electron carrier activity (Cellular Component); early nodulin-like protein 1 precursor	-	-
No	Chr15.g41310	18	18	20	10	3	8	1.34354	0.0365839	0.525892	PREDICTED: thiamine thiazole synthase 2, chloroplastic [Setaria italica]	[Involved in biosynthesis of the thiamine precursor thiazole. Catalyzes the conversion of NAD and glycine to adenosine diphosphate 5-(2-hydroxyethyl)-4-methylthiazole-2-carboxylic acid (ADT), an adenylated thiazole intermediate. The reaction includes an iron-dependent sulfide transfer from a conserved cysteine residue of the protein to a thiazole intermediate. The enzyme can only undergo a single…	GO:0006950//response to stress (Biological Process); GO:0009228//thiamine biosynthetic process (Biological Process); GO:0052837//thiazole biosynthetic process (Biological Process); GO:0055114//oxidation-reduction process (Biological Process); GO:0005829//cytosol (Cellular Component); GO:0009570//chloroplast stroma (Cellular Component); GO:0016491//oxidoreductase activity (Cellular Component); GO:…	K03146|thi1	http://www.genome.jp/dbget-bin/www_bget?ko:K03146
No	Chr8.g24089	25	15	30	0	12	0	2.58816	0.0367182	0.526467	NAC domain-containing protein 7 [Sorghum bicolor]	[NAC domain-containing protein],[(NAC) domain-containing protein],[Nac domain-containing protein],[No apical meristem (NAM) protein]	GO:0006351//transcription, DNA-templated (Biological Process); nac domain-containing protein 7-like	-	-
No	Chr13.g36361	14	6	14	21	23	24	-1.06498	0.0367681	0.526957	reverse transcriptase [Zea mays]	[Retrotransposon protein]	GO:0005739//mitochondrion (Cellular Component); GO:0009536//plastid (Cellular Component); GO:0005488//binding (Cellular Component); retrotransposon unclassified	-	-
Yes	Chr3.g07818	32	36	59	3	32	11	1.46546	0.0368169	0.52743	PREDICTED: transcription factor RAX2-like [Setaria italica]	[Myblike DNAbinding domain containing protein],[Myb-like DNA-binding domain]	-	K09422|MYBP	http://www.genome.jp/dbget-bin/www_bget?ko:K09422
Yes	Chr9.g28417	17	25	14	8	10	3	1.41872	0.0370771	0.528582	hypothetical protein BAE44_0021243 [Dichanthelium oligosanthes]	[NA]	GO:0006351//transcription, DNA-templated (Biological Process); GO:0010584//pollen exine formation (Biological Process); GO:0005739//mitochondrion (Cellular Component); GO:0009536//plastid (Cellular Component); GO:0043565//sequence-specific DNA binding (Cellular Component); transcription factor tga2	-	-
No	Chr3.g07200	26	27	67	25	9	11	1.284	0.0371457	0.528582	PREDICTED: peroxidase 72-like [Setaria italica]	[peroxidase],[Peroxidase]	GO:0006979//response to oxidative stress (Biological Process); GO:0042744//hydrogen peroxide catabolic process (Biological Process); GO:0055114//oxidation-reduction process (Biological Process); GO:0098869//cellular oxidant detoxification (Biological Process); GO:0005576//extracellular region (Cellular Component); GO:0004601//peroxidase activity (Cellular Component); GO:0020037//heme binding (Cel…	K00430|E1.11.1.7	http://www.genome.jp/dbget-bin/www_bget?ko:K00430
No	Chr12.g35206	11	11	26	0	9	1	2.25854	0.0372607	0.528582	hypothetical protein BAE44_0003704 [Dichanthelium oligosanthes]	[Inherit from strNOG: expressed protein],[expressed protein]	GO:0016020//membrane (Cellular Component); uncharacterized protein loc101781990	-	-
Yes	Chr10.g31842	40	30	50	10	34	10	1.13593	0.0373135	0.528668	PREDICTED: uncharacterized protein LOC101761920 [Setaria italica]	[WD repeatcontaining protein],[WD domain, G-beta repeat],[WD-40 repeat family protein]	GO:0050829//defense response to Gram-negative bacterium (Biological Process); wd repeat-containing protein 44-like	-	-
No	Chr5.g15375	10	9	24	0	7	0	2.61814	0.0374575	0.529366	uncharacterized protein LOC109737831 [Aegilops tauschii subsp. tauschii]	[NA],[Inherit from lilNOG: expressed protein],[expressed protein]	-	-	-
No	Chr17.g44819	23	23	21	32	31	72	-1.05713	0.0377648	0.531683	PREDICTED: abscisic acid 8'-hydroxylase 3 isoform X1 [Oryza sativa Japonica Group]	[Cytochrome p450],[Abscisic acid 8'-hydroxylase],[apocarotenoid catabolic process]	GO:0007275//multicellular organism development (Biological Process); GO:0010268//brassinosteroid homeostasis (Biological Process); GO:0016125//sterol metabolic process (Biological Process); GO:0016132//brassinosteroid biosynthetic process (Biological Process); GO:0046345//abscisic acid catabolic process (Biological Process); GO:0055114//oxidation-reduction process (Biological Process); GO:0016021…	K09843|E1.14.13.93	http://www.genome.jp/dbget-bin/www_bget?ko:K09843
No	Chr1.g01298	50	37	48	4	37	10	1.43032	0.0379403	0.531958	hypothetical protein OsI_12438 [Oryza sativa Indica Group]	[transcription factor],[Transcription factor],[HLH]	GO:0005634//nucleus (Cellular Component); GO:0005488//binding (Cellular Component); transcription factor bhlh144-like	-	-
Yes	Chr14.g39104	4	6	9	0	1	2	2.6085	0.0380188	NA	PREDICTED: E3 ubiquitin-protein ligase RLIM [Setaria italica]	[finger protein],[zinc ion binding],[zinc finger],[Zinc finger, C3HC4 type (RING finger)]	GO:0043161//proteasome-mediated ubiquitin-dependent protein catabolic process (Biological Process); GO:0009536//plastid (Cellular Component); GO:0046872//metal ion binding (Cellular Component); GO:0061630//ubiquitin protein ligase activity (Cellular Component); e3 ubiquitin-protein ligase rlim	-	-
Yes	Chr4.g11315	9	7	10	0	4	2	2.10129	0.0380302	0.531988	mini-chromosome maintenance complex-binding protein [Sorghum bicolor]	[Minichromosome maintenance complex binding protein],[Pfam:DUF2044]	GO:0000278//mitotic cell cycle (Biological Process); GO:0006270//DNA replication initiation (Biological Process); GO:0006275//regulation of DNA replication (Biological Process); GO:0006301//postreplication repair (Biological Process); GO:0006306//DNA methylation (Biological Process); GO:0007062//sister chromatid cohesion (Biological Process); GO:0008283//cell proliferation (Biological Process); G…	-	-
No	Chr4.g13162	102	72	144	6	79	33	1.42868	0.0380638	0.531988	DNA-3-methyladenine glycosylase [Saccharum hybrid cultivar R570]	[Glycosylase],[glycosylase],[Methyladenine glycosylase],[DNA-3-methyladenine glycosylase activity]	GO:0006284//base-excision repair (Biological Process); GO:0008725//DNA-3-methyladenine glycosylase activity (Cellular Component); dna-3-methyladenine glycosylase i	K01246|tag	http://www.genome.jp/dbget-bin/www_bget?ko:K01246
No	Chr11.g34313	3	5	0	8	15	11	-2.04317	0.0381081	0.531988	PREDICTED: subtilisin inhibitor-like [Setaria italica]	[Potato inhibitor I family]	GO:0009611//response to wounding (Biological Process); GO:0010951//negative regulation of endopeptidase activity (Biological Process); GO:0004867//serine-type endopeptidase inhibitor activity (Cellular Component); subtilisin inhibitor-like	-	-
No	Chr1.g02573	38	44	98	4	45	12	1.54964	0.0383822	0.533943	hypothetical protein BAE44_0012323 [Dichanthelium oligosanthes]	[Plant non-specific lipid-transfer proteins transfer phospholipids as well as galactolipids across membranes. May play a role in wax or cutin deposition in the cell walls of expanding epidermal cells and certain secretory tissues (By similarity)]	GO:0006869//lipid transport (Biological Process); GO:0009536//plastid (Cellular Component); GO:0008289//lipid binding (Cellular Component); nonspecific lipid-transfer protein 3 precursor	-	-
Yes	Chr16.g42854	8	9	5	2	2	1	2.12809	0.0385282	0.534778	ADP glucose pyrophosphorylase large subunit leaf2 [Zea mays]	[This protein plays a role in synthesis of starch. It catalyzes the synthesis of the activated glycosyl donor, ADP- glucose from Glc-1-P and ATP (By similarity)],[Catalyzes the synthesis of ADP-glucose, a sugar donor used in elongation reactions on alpha-glucans (By similarity)]	GO:0005978//glycogen biosynthetic process (Biological Process); GO:0019252//starch biosynthetic process (Biological Process); GO:0009507//chloroplast (Cellular Component); GO:0005524//ATP binding (Cellular Component); GO:0008878//glucose-1-phosphate adenylyltransferase activity (Cellular Component); glucose-1-phosphate adenylyltransferase large subunit 1-like	K00975|glgC	http://www.genome.jp/dbget-bin/www_bget?ko:K00975
No	Chr10.g33242	106	122	200	21	116	62	1.08991	0.0386219	0.534788	PREDICTED: phosphate transporter PHO1-2 [Setaria italica]	[Xenotropic and polytropic retrovirus receptor 1],[EXS family],[phosphate transporter]	GO:0035435//phosphate ion transmembrane transport (Biological Process); GO:0005802//trans-Golgi network (Cellular Component); GO:0005886//plasma membrane (Cellular Component); GO:0016021//integral component of membrane (Cellular Component); GO:0015114//phosphate ion transmembrane transporter activity (Cellular Component); phosphate transporter pho1-2	-	-
No	Chr9.g25530	25	12	13	13	24	128	-1.77325	0.0387597	0.534788	S-(+)-linalool synthase, chloroplastic-like [Sorghum bicolor]	[Terpene synthase family, metal binding domain],[synthase]	GO:0008152//metabolic process (Biological Process); GO:0009536//plastid (Cellular Component); GO:0016838//carbon-oxygen lyase activity, acting on phosphates (Cellular Component); GO:0046872//metal ion binding (Cellular Component); terpene synthase 2	K15086|TPS14	http://www.genome.jp/dbget-bin/www_bget?ko:K15086
No	Chr10.g32198	10	11	27	5	7	5	1.41622	0.0387834	0.534788	PREDICTED: two-component response regulator-like PRR1 [Setaria italica]	[transcription factor],[Transcription factor],[Two-component response regulator-like],[REC]	GO:0000160//phosphorelay signal transduction system (Biological Process); GO:0006355//regulation of transcription, DNA-templated (Biological Process); GO:0009416//response to light stimulus (Biological Process); GO:0044707//single-multicellular organism process (Biological Process); GO:0048511//rhythmic process (Biological Process); GO:0005634//nucleus (Cellular Component); two-component response…	K12127|TOC1, APRR1	http://www.genome.jp/dbget-bin/www_bget?ko:K12127
No	Chr17.g45062	0	0	0	4	3	2	-4.08083	0.038858	NA	momilactone A synthase-like [Aegilops tauschii subsp. tauschii]	[KR domain],[Momilactone A],[Dehydrogenase reductase],[reductase]	GO:0051504//diterpene phytoalexin precursor biosynthetic process pathway (Biological Process); momilactone a synthase-like	K13070|MAS	http://www.genome.jp/dbget-bin/www_bget?ko:K13070
No	Chr19.g48176	1	0	0	4	2	6	-3.55033	0.0390252	NA	momilactone A synthase-like [Aegilops tauschii subsp. tauschii]	[KR domain],[Momilactone A],[Dehydrogenase reductase],[reductase]	GO:0051504//diterpene phytoalexin precursor biosynthetic process pathway (Biological Process); momilactone a synthase-like	K13070|MAS	http://www.genome.jp/dbget-bin/www_bget?ko:K13070
No	Chr10.g29496	250	189	343	35	230	90	1.13789	0.0390563	0.537162	serine carboxypeptidase 3 [Sorghum bicolor]	[serine carboxypeptidase-like],[serine-type exopeptidase activity],[Carboxypeptidase],[carboxy-peptidase],[Serine Carboxypeptidase]	GO:0009765//photosynthesis, light harvesting (Biological Process); GO:0018298//protein-chromophore linkage (Biological Process); GO:0051603//proteolysis involved in cellular protein catabolic process (Biological Process); GO:0005576//extracellular region (Cellular Component); GO:0005773//vacuole (Cellular Component); GO:0005829//cytosol (Cellular Component); GO:0009535//chloroplast thylakoid memb…	K09645|CPVL	http://www.genome.jp/dbget-bin/www_bget?ko:K09645
No	Chr14.g38469	12	25	27	0	13	3	2.03916	0.0391263	0.537162	hypothetical protein BAE44_0009632 [Dichanthelium oligosanthes]	[Lipase (class 3)]	GO:0016020//membrane (Cellular Component); uncharacterized protein loc101781825	-	-
Yes	Chr5.g15028	4	5	3	0	0	1	3.46676	0.0392328	NA	PREDICTED: auxin transporter-like protein 3 [Brachypodium distachyon]	[auxin transporter-like protein],[amino acid],[Transmembrane amino acid transporter protein],[amino acid transport]	GO:0003333//amino acid transmembrane transport (Biological Process); GO:0005886//plasma membrane (Cellular Component); GO:0016021//integral component of membrane (Cellular Component); GO:0015171//amino acid transmembrane transporter activity (Cellular Component); auxin transporter-like protein 2	K13946|AUX1, LAX	http://www.genome.jp/dbget-bin/www_bget?ko:K13946
Yes	Chr13.g37828	8	13	16	2	4	6	1.57757	0.0392761	0.537162	PREDICTED: protein IQ-DOMAIN 1-like [Setaria italica]	[IQ calmodulin-binding motif]	-	-	-
No	Chr2.g06295	1	2	2	14	5	4	-2.28461	0.0392818	0.537162	hypothetical protein TRIUR3_11452 [Triticum urartu]	[Protein of unknown function (DUF568)]	-	-	-
Yes	Chr8.g23387	12	18	26	0	11	4	1.90573	0.0393237	0.537162	unknown [Zea mays]	[receptor-like protein kinase],[Serine Threonine protein kinase],[STYKc],[serine threonine-protein kinase],[Protein kinase domain containing protein, expressed]	GO:0006468//protein phosphorylation (Biological Process); GO:0005739//mitochondrion (Cellular Component); GO:0004674//protein serine/threonine kinase activity (Cellular Component); GO:0005524//ATP binding (Cellular Component); probable receptor-like serine threonine-protein kinase at5g57670	-	-
Yes	Chr4.g12627	4	5	3	0	1	0	3.46681	0.0395185	NA	cytochrome P450 711A1 [Sorghum bicolor]	[Cytochrome p450],[Cytochrome P450],[thromboxane-A synthase-like],[cytochrome P450]	GO:0006950//response to stress (Biological Process); GO:0009653//anatomical structure morphogenesis (Biological Process); GO:0044249//cellular biosynthetic process (Biological Process); GO:0044711//single-organism biosynthetic process (Biological Process); GO:0044763//single-organism cellular process (Biological Process); GO:0044765//single-organism transport (Biological Process); GO:0044767//sin…	-	-
Yes	Chr4.g13912	8	2	11	1	2	0	2.73051	0.0395746	NA	PREDICTED: serine/threonine-protein kinase-like protein ACR4 isoform X1 [Oryza brachyantha]	[receptor-like protein kinase],[Serine Threonine protein kinase],[STYKc],[Kinase family],[kinase family]	GO:0006468//protein phosphorylation (Biological Process); GO:0005886//plasma membrane (Cellular Component); GO:0016021//integral component of membrane (Cellular Component); GO:0004674//protein serine/threonine kinase activity (Cellular Component); GO:0004713//protein tyrosine kinase activity (Cellular Component); GO:0005524//ATP binding (Cellular Component); serine threonine-protein kinase-like p…	-	-
Yes	Chr5.g14434	15	13	12	6	5	4	1.37765	0.0395934	0.539745	PREDICTED: GATA transcription factor 7 [Setaria italica]	[transcription factor],[Transcription factor],[ZnF_GATA]	GO:0006355//regulation of transcription, DNA-templated (Biological Process); GO:0003700//transcription factor activity, sequence-specific DNA binding (Cellular Component); GO:0008270//zinc ion binding (Cellular Component); GO:0043565//sequence-specific DNA binding (Cellular Component); GO:0044212//transcription regulatory region DNA binding (Cellular Component); gata transcription factor 1-like	-	-
Yes	Chr15.g40591	13	20	15	3	11	3	1.51492	0.0396442	0.540219	PREDICTED: LOW QUALITY PROTEIN: pentatricopeptide repeat-containing protein At4g20740 [Setaria italica]	[PPR repeat],[Pentatricopeptide repeat-containing protein]	-	-	-
Yes	Chr20.g50392	52	51	119	21	61	21	1.06184	0.039692	0.54034	uncharacterized protein LOC100216925 [Zea mays]	[NA]	GO:0044255//cellular lipid metabolic process (Biological Process); GO:0016020//membrane (Cellular Component); GO:0052689//carboxylic ester hydrolase activity (Cellular Component); probable staphylococcal-like nuclease can3 isoform x2	-	-
Yes	Chr2.g06616	12	8	13	4	5	1	1.67577	0.0397015	0.54034	PREDICTED: pentatricopeptide repeat-containing protein At3g61360 [Oryza sativa Japonica Group]	[PPR repeat],[Pentatricopeptide repeat-containing protein]	GO:0016021//integral component of membrane (Cellular Component); pentatricopeptide repeat-containing protein at3g61360	-	-
No	Chr7.g21126	4	5	5	26	7	10	-1.70736	0.0397525	0.540595	OSIGBa0113E10.9 [Oryza sativa]	-	GO:0006468//protein phosphorylation (Biological Process); GO:0007166//cell surface receptor signaling pathway (Biological Process); GO:0005886//plasma membrane (Cellular Component); GO:0009536//plastid (Cellular Component); GO:0016021//integral component of membrane (Cellular Component); GO:0004674//protein serine/threonine kinase activity (Cellular Component); GO:0005524//ATP binding (Cellular C…	-	-
No	Chr14.g38640	69	43	100	6	52	26	1.31376	0.0398088	0.540922	PREDICTED: ABC transporter C family member 8-like [Brachypodium distachyon]	[ATP-binding cassette, sub-family C (CFTR MRP), member],[(ABC) transporter],[ABC transporter transmembrane region],[ABC transporter C family member],[ABC transporter]	GO:0055085//transmembrane transport (Biological Process); GO:0016021//integral component of membrane (Cellular Component); GO:0005524//ATP binding (Cellular Component); GO:0042626//ATPase activity, coupled to transmembrane movement of substances (Cellular Component); abc transporter c family member 8-like	-	-
No	Chr4.g11298	14	9	18	14	34	38	-1.11856	0.0398581	0.540957	Protein synthesis inhibitor II [Dichanthelium oligosanthes]	[rRNA N-glycosidase]	GO:0006952//defense response (Biological Process); GO:0065007//biological regulation (Biological Process); GO:0016787//hydrolase activity (Cellular Component); protein synthesis inhibitor ii	-	-
Yes	Chr2.g03842	21	19	58	6	12	19	1.30559	0.0398598	0.540957	hypothetical protein BAE44_0017454 [Dichanthelium oligosanthes]	[exocyst complex],[Exo70 exocyst complex subunit]	GO:0044444//cytoplasmic part (Cellular Component); exocyst complex component exo70a1-like	-	-
Yes	Chr8.g23487	69	74	174	4	76	5	1.91897	0.0402449	0.543073	uncharacterized protein LOC8074769 [Sorghum bicolor]	[wound induced protein],[Inherit from strNOG: wound induced protein],[Wound-induced protein]	-	-	-
Yes	Chr17.g45707	8	5	11	2	2	2	1.92792	0.0402882	0.543073	PREDICTED: uncharacterized protein LOC101778440 [Setaria italica]	[NA]	-	-	-
No	Chr4.g12551	40	52	41	10	38	15	1.10109	0.0403075	0.543073	hypothetical protein SORBI_3003G260300 [Sorghum bicolor]	[Myb-like DNA-binding domain],[Myblike DNAbinding domain containing protein]	GO:0003677//DNA binding (Cellular Component); transcription factor rax2-like	K09422|MYBP	http://www.genome.jp/dbget-bin/www_bget?ko:K09422
No	Chr14.g39172	0	2	0	5	8	4	-3.05315	0.0403205	NA	PREDICTED: basic 7S globulin-like [Oryza brachyantha]	[aspartic],[Inherit from strNOG: Basic 7S],[Basic 7S]	GO:0006508//proteolysis (Biological Process); GO:0030163//protein catabolic process (Biological Process); GO:0004190//aspartic-type endopeptidase activity (Cellular Component); basic 7s globulin-like	-	-
Yes	Chr18.g46605	22	8	20	2	9	6	1.51648	0.0404414	0.544331	PREDICTED: putative clathrin assembly protein At1g25240 [Setaria italica]	[Clathrin assembly protein],[ANTH domain]	GO:0005739//mitochondrion (Cellular Component); GO:0005488//binding (Cellular Component); clathrin assembly protein at1g25240	-	-
No	Chr7.g21565	51	34	89	5	46	8	1.55396	0.0404714	0.544331	hypothetical protein SETIT_011326mg [Setaria italica]	[NA]	-	-	-
Yes	Chr4.g11896	24	21	35	9	20	4	1.24786	0.0405775	0.544468	PREDICTED: peroxidase 72-like [Setaria italica]	[peroxidase],[Peroxidase]	GO:0006979//response to oxidative stress (Biological Process); GO:0042744//hydrogen peroxide catabolic process (Biological Process); GO:0055114//oxidation-reduction process (Biological Process); GO:0098869//cellular oxidant detoxification (Biological Process); GO:0005576//extracellular region (Cellular Component); GO:0004601//peroxidase activity (Cellular Component); GO:0020037//heme binding (Cel…	K00430|E1.11.1.7	http://www.genome.jp/dbget-bin/www_bget?ko:K00430
Yes	Chr2.g06051	36	24	39	18	6	18	1.14504	0.0408226	0.545531	uncharacterized protein LOC100501686 isoform X1 [Zea mays]	[Amino acid permease],[amino acid],[amino acid transport]	GO:0003333//amino acid transmembrane transport (Biological Process); GO:0005886//plasma membrane (Cellular Component); GO:0016021//integral component of membrane (Cellular Component); GO:0015171//amino acid transmembrane transporter activity (Cellular Component); amino acid permease 1	-	-
No	Chr9.g28572	28	28	54	0	23	3	2.1084	0.0408318	0.545531	ABC transporter B family member 2 [Sorghum bicolor]	[(ABC) transporter],[ABC transporter B family member],[ABC transporter transmembrane region]	GO:0055085//transmembrane transport (Biological Process); GO:0016021//integral component of membrane (Cellular Component); GO:0005524//ATP binding (Cellular Component); GO:0042626//ATPase activity, coupled to transmembrane movement of substances (Cellular Component); abc transporter b family member 2-like	K05658|ABCB1	http://www.genome.jp/dbget-bin/www_bget?ko:K05658
No	Chr11.g33918	10	4	6	17	16	14	-1.28389	0.0412124	0.547919	PREDICTED: uncharacterized protein LOC101766756 [Setaria italica]	[Plant calmodulin-binding domain]	GO:0009536//plastid (Cellular Component); GO:0016021//integral component of membrane (Cellular Component); GO:0005516//calmodulin binding (Cellular Component); uncharacterized protein loc104906340	-	-
No	Chr18.g46118	20	13	19	5	12	3	1.35678	0.0414659	0.549072	PREDICTED: fatty acyl-CoA reductase 1 [Setaria italica]	[fatty acyl-CoA reductase],[fatty-acyl-CoA reductase (alcohol-forming) activity],[Male sterility protein]	GO:0006298//mismatch repair (Biological Process); GO:0010345//suberin biosynthetic process (Biological Process); GO:0035336//long-chain fatty-acyl-CoA metabolic process (Biological Process); GO:0055114//oxidation-reduction process (Biological Process); GO:0043231//intracellular membrane-bounded organelle (Cellular Component); GO:0005524//ATP binding (Cellular Component); GO:0030983//mismatched DN…	K13356|FAR	http://www.genome.jp/dbget-bin/www_bget?ko:K13356
No	Chr16.g42563	2	3	3	17	5	7	-1.94413	0.0414986	0.549072	PREDICTED: wall-associated receptor kinase 1 [Oryza sativa Japonica Group]	[Serine Threonine protein kinase],[EGF_CA]	GO:0009987//cellular process (Biological Process); GO:0016020//membrane (Cellular Component); GO:0005488//binding (Cellular Component); GO:0016301//kinase activity (Cellular Component); wall-associated receptor kinase 2	-	-
No	Chr18.g46947	60	29	46	166	54	61	-1.15895	0.0415712	0.549072	hypothetical protein F775_18911 [Aegilops tauschii]	[ANK],[Ankyrin Repeat]	-	-	-
Yes	Chr2.g04899	52	36	62	5	42	11	1.38041	0.0415884	0.549072	PREDICTED: auxin-responsive protein SAUR36-like [Setaria italica]	[Auxin responsive protein],[Auxin-induced protein]	GO:0009734//auxin-activated signaling pathway (Biological Process); GO:0009926//auxin polar transport (Biological Process); GO:0046620//regulation of organ growth (Biological Process); GO:0005739//mitochondrion (Cellular Component); GO:0005516//calmodulin binding (Cellular Component); auxin-responsive protein saur36-like	-	-
Yes	Chr3.g09251	7	5	5	2	0	0	3.01482	0.0416569	NA	heat stress transcription factor A-4b [Sorghum bicolor]	[heat stress transcription factor],[Transcription factor],[transcription factor],[Heat stress transcription factor],[HSF-type DNA-binding]	GO:0006355//regulation of transcription, DNA-templated (Biological Process); GO:0005634//nucleus (Cellular Component); GO:0005737//cytoplasm (Cellular Component); GO:0003700//transcription factor activity, sequence-specific DNA binding (Cellular Component); GO:0043565//sequence-specific DNA binding (Cellular Component); heat stress transcription factor a-4b-like	K09419|HSFF	http://www.genome.jp/dbget-bin/www_bget?ko:K09419
Yes	Chr14.g39111	6	1	7	0	1	0	3.60097	0.0416731	NA	protein FANTASTIC FOUR 3 [Zea mays]	[Protein of unknown function (DUF3049)]	-	-	-
No	Chr3.g06979	3	3	1	27	3	5	-2.40012	0.0419821	0.551661	unnamed protein product [Triticum aestivum]	[Phosphatase],[phosphatase 2C],[PHOsphatase],[PP2C_SIG]	-	K14497|PP2C	http://www.genome.jp/dbget-bin/www_bget?ko:K14497
Yes	Chr2.g06557	1	8	12	0	2	0	3.38034	0.0421739	NA	hypothetical protein SETIT_008038mg [Setaria italica]	[Wound-induced protein]	-	-	-
No	Chr7.g22861	34	31	48	1	27	9	1.62644	0.0422694	0.553046	uncharacterized protein LOC8057375 [Sorghum bicolor]	[NA]	-	-	-
Yes	Chr6.g19408	93	64	108	11	79	20	1.28201	0.0422699	0.553046	PREDICTED: ABC transporter G family member 11 [Setaria italica]	[ABC transporter G family member],[ABC-2 type transporter],[(ABC) transporter]	GO:0055085//transmembrane transport (Biological Process); GO:0005886//plasma membrane (Cellular Component); GO:0016021//integral component of membrane (Cellular Component); GO:0005524//ATP binding (Cellular Component); GO:0042626//ATPase activity, coupled to transmembrane movement of substances (Cellular Component); abc transporter g family member 11	-	-
Yes	Chr3.g08595	7	7	7	2	2	1	2.03471	0.0424361	0.553495	hypothetical protein BAE44_0021679 [Dichanthelium oligosanthes]	[Pfam:DUF623]	GO:0005739//mitochondrion (Cellular Component); transcription repressor ofp1-like	-	-
Yes	Chr4.g12545	30	19	27	7	20	6	1.18992	0.0424777	0.553495	PREDICTED: serine/threonine protein phosphatase 2A 57 kDa regulatory subunit B' iota isoform-like [Setaria italica]	[Serine threonine protein phosphatase 2A],[serine threonine protein phosphatase 2A 57 kDa regulatory subunit B' iota],[Protein phosphatase 2A regulatory B subunit (B56 family)],[Protein phosphatase 2, regulatory subunit B]	GO:0007165//signal transduction (Biological Process); GO:0043666//regulation of phosphoprotein phosphatase activity (Biological Process); GO:0000159//protein phosphatase type 2A complex (Cellular Component); serine threonine protein phosphatase 2a 57 kda regulatory subunit b iota isoform-like	K11584|PPP2R5	http://www.genome.jp/dbget-bin/www_bget?ko:K11584
Yes	Chr16.g44129	5	3	12	1	2	0	2.65319	0.0425645	NA	F-box/kelch-repeat protein At3g23880 [Sorghum bicolor]	-	-	-	-
Yes	Chr16.g43827	103	112	185	25	124	31	1.15316	0.0425735	0.553502	serine/threonine-protein kinase RIPK [Zea mays]	[receptor-like protein kinase],[Serine Threonine protein kinase],[serine threonine-protein kinase At5g01020-like],[STYKc]	GO:0006468//protein phosphorylation (Biological Process); GO:0005739//mitochondrion (Cellular Component); GO:0004674//protein serine/threonine kinase activity (Cellular Component); GO:0005524//ATP binding (Cellular Component); serine threonine-protein kinase at5g01020-like	-	-
No	Chr9.g25563	4	6	6	19	8	15	-1.46573	0.0427663	0.553502	putative pentatricopeptide repeat-containing protein At1g56570 [Aegilops tauschii subsp. tauschii]	[Pentatricopeptide repeat-containing protein],[PPR repeat]	GO:0009536//plastid (Cellular Component); pentatricopeptide repeat-containing protein at3g12770-like	-	-
No	Chr4.g12646	22	13	12	70	16	31	-1.40123	0.0427863	0.553502	ABC transporter G family member 17 [Zea mays]	[ABC-2 type transporter],[(ABC) transporter],[ABC transporter]	GO:0055085//transmembrane transport (Biological Process); GO:0005886//plasma membrane (Cellular Component); GO:0016021//integral component of membrane (Cellular Component); GO:0005524//ATP binding (Cellular Component); GO:0042626//ATPase activity, coupled to transmembrane movement of substances (Cellular Component); abc transporter g family member 17-like	-	-
Yes	Chr17.g45108	16	16	24	7	8	10	1.10462	0.0429119	0.553502	hypothetical protein SETIT_025210mg, partial [Setaria italica]	[D-isomer specific 2-hydroxyacid dehydrogenase, NAD binding domain],[Dehydrogenase]	GO:0009070//serine family amino acid biosynthetic process (Biological Process); GO:0055114//oxidation-reduction process (Biological Process); GO:0005739//mitochondrion (Cellular Component); GO:0009536//plastid (Cellular Component); GO:0004617//phosphoglycerate dehydrogenase activity (Cellular Component); GO:0051287//NAD binding (Cellular Component); hydroxypyruvate reductase	-	-
Yes	Chr10.g30624	14	19	30	0	13	4	1.89758	0.0429534	0.553516	probable serine/threonine-protein kinase At1g01540 isoform X2 [Sorghum bicolor]	[receptor-like protein kinase],[STYKc],[Serine Threonine protein kinase]	GO:0006468//protein phosphorylation (Biological Process); GO:0016021//integral component of membrane (Cellular Component); GO:0004674//protein serine/threonine kinase activity (Cellular Component); GO:0005524//ATP binding (Cellular Component); probable serine threonine-protein kinase at1g01540	-	-
Yes	Chr17.g44553	51	37	70	5	41	19	1.26963	0.0431518	0.553997	auxin-induced in root cultures protein 12 [Sorghum bicolor]	[Protein of unknown function (DUF568)],[Ferric-chelate reductase]	GO:0016021//integral component of membrane (Cellular Component); auxin-induced in root cultures protein 12-like	-	-
No	Chr16.g44251	123	107	210	5	100	2	2.08701	0.0431818	0.554169	PREDICTED: alpha-L-arabinofuranosidase 1-like [Setaria italica]	[Alpha-L-arabinofuranosidase C-terminus],[alpha-l-arabinofuranosidase],[Alpha-N-arabinofuranosidase (EC 3.2.1.55)]	GO:0046373//L-arabinose metabolic process (Biological Process); GO:0016021//integral component of membrane (Cellular Component); GO:0046556//alpha-L-arabinofuranosidase activity (Cellular Component); alpha-l-arabinofuranosidase 1-like isoform x1	K01209|E3.2.1.55, abfA	http://www.genome.jp/dbget-bin/www_bget?ko:K01209
No	Chr2.g03970	24	23	20	1	16	6	1.57741	0.0432031	0.55423	Aspartic proteinase nepenthesin-1 [Dichanthelium oligosanthes]	[Eukaryotic aspartyl protease],[aspartic]	GO:0006508//proteolysis (Biological Process); GO:0030163//protein catabolic process (Biological Process); GO:0005739//mitochondrion (Cellular Component); GO:0004190//aspartic-type endopeptidase activity (Cellular Component); aspartic proteinase nepenthesin-1-like	-	-
Yes	Chr5.g14972	3	4	2	0	0	0	4.02428	0.0433917	NA	PREDICTED: probable protein kinase At2g41970 [Setaria italica]	[receptor-like protein kinase],[Serine Threonine protein kinase],[protein kinase At2g41970-like],[STYKc]	GO:0016310//phosphorylation (Biological Process); GO:0016301//kinase activity (Cellular Component); probable protein kinase at2g41970	-	-
No	Chr5.g16812	16	17	28	2	13	0	2.03833	0.0435503	0.556548	PLASMODESMATA CALLOSE-BINDING PROTEIN 3 isoform X1 [Sorghum bicolor]	[X8 domain containing protein, expressed],[glucan endo-1,3-beta-glucosidase-like protein],[X8 domain]	GO:0031224//intrinsic component of membrane (Cellular Component); GO:0071944//cell periphery (Cellular Component); glucan endo- -beta-glucosidase 3 precursor	-	-
Yes	Chr4.g11850	9	8	19	4	2	5	1.61003	0.0435665	0.556548	wall-associated receptor kinase 3 [Sorghum bicolor]	[Calcium-binding EGF domain],[Serine Threonine protein kinase],[zeta-chain (TCR) associated protein kinase]	GO:0009987//cellular process (Biological Process); GO:0016020//membrane (Cellular Component); GO:0004672//protein kinase activity (Cellular Component); GO:0005488//binding (Cellular Component); wall-associated receptor kinase 3	-	-
No	Chr8.g25322	291	201	405	28	262	82	1.27566	0.0437841	0.557676	probable pectate lyase 8 [Sorghum bicolor]	[pectate lyase activity],[Pectate lyase],[Amb_all]	GO:0045490//pectin catabolic process (Biological Process); GO:0030570//pectate lyase activity (Cellular Component); GO:0046872//metal ion binding (Cellular Component); pectate lyase precursor	K01728|E4.2.2.2, pel	http://www.genome.jp/dbget-bin/www_bget?ko:K01728
Yes	Chr6.g17914	20	29	32	2	19	10	1.3922	0.0440552	0.559591	homeobox-leucine zipper protein HOX21 [Sorghum bicolor]	[homeobox-leucine zipper protein],[Homeobox-leucine zipper protein],[transcription regulatory region sequence-specific DNA binding]	GO:0006355//regulation of transcription, DNA-templated (Biological Process); GO:0005634//nucleus (Cellular Component); GO:0003700//transcription factor activity, sequence-specific DNA binding (Cellular Component); GO:0043565//sequence-specific DNA binding (Cellular Component); homeobox-leucine zipper protein hox21	K09338|HD-ZIP	http://www.genome.jp/dbget-bin/www_bget?ko:K09338
No	Chr4.g11557	27	23	36	14	82	119	-1.3586	0.0441121	0.560101	Beta-xylosidase/alpha-L-arabinofuranosidase 1, partial [Dichanthelium oligosanthes]	[Glycosyl hydrolase family 3 N terminal domain],[beta-d-xylosidase],[beta-D-xylosidase],[hydrolase family 3]	GO:0031222//arabinan catabolic process (Biological Process); GO:0045493//xylan catabolic process (Biological Process); GO:0009505//plant-type cell wall (Cellular Component); GO:0009044//xylan 1,4-beta-xylosidase activity (Cellular Component); GO:0046556//alpha-L-arabinofuranosidase activity (Cellular Component); probable beta-d-xylosidase 2	-	-
No	Chr8.g24948	1	0	0	4	4	3	-3.39823	0.044183	NA	RecQ-mediated genome instability protein 1, partial [Dichanthelium oligosanthes]	[Domain of unknown function (DUF1767)]	GO:0044702//single organism reproductive process (Biological Process); recq-mediated genome instability protein 1	K10990|RMI1, BRAP75	http://www.genome.jp/dbget-bin/www_bget?ko:K10990
Yes	Chr9.g26923	13	12	30	1	12	1	1.96136	0.0442738	0.56118	hypothetical protein TRIUR3_01764 [Triticum urartu]	[Plant protein of unknown function]	GO:0016020//membrane (Cellular Component); upf0481 protein at3g47200-like	-	-
Yes	Chr13.g36366	45	26	73	27	28	11	1.03979	0.0443078	0.56118	hypothetical protein OsI_18412 [Oryza sativa Indica Group]	[NA]	-	-	-
Yes	Chr20.g49924	142	140	230	23	135	85	1.05914	0.0443748	0.56118	PREDICTED: protein NRT1/ PTR FAMILY 4.4-like [Setaria italica]	[Peptide transporter],[POT family],[transporter],[Peptide nitrate transporter]	GO:0006810//transport (Biological Process); GO:0016021//integral component of membrane (Cellular Component); GO:0005215//transporter activity (Cellular Component); protein nrt1 ptr family -like	-	-
Yes	Chr6.g18212	23	17	19	8	8	11	1.08297	0.0444177	0.56118	protein DETOXIFICATION 42 [Sorghum bicolor]	[Mate efflux family protein],[MatE]	GO:0006855//drug transmembrane transport (Biological Process); GO:0016021//integral component of membrane (Cellular Component); GO:0015238//drug transmembrane transporter activity (Cellular Component); GO:0015297//antiporter activity (Cellular Component); aluminum activated citrate transporter	-	-
Yes	Chr13.g37683	38	22	49	6	24	19	1.10862	0.0444315	0.56118	PREDICTED: auxin response factor 14-like [Setaria italica]	[Auxin response factor]	GO:0006351//transcription, DNA-templated (Biological Process); GO:0009725//response to hormone (Biological Process); GO:0050794//regulation of cellular process (Biological Process); auxin response factor 14-like	K14486|K14486, ARF	http://www.genome.jp/dbget-bin/www_bget?ko:K14486
Yes	Chr1.g02778	3	2	8	0	1	0	3.48441	0.0444418	NA	Putative mini-chromosome maintenance (MCM) complex protein family [Zea mays]	[DNA replication licensing factor],[MCM],[dna replication licensing factor],[DNA replication licensing factor MCM3]	GO:0000911//cytokinesis by cell plate formation (Biological Process); GO:0006268//DNA unwinding involved in DNA replication (Biological Process); GO:0006270//DNA replication initiation (Biological Process); GO:0006275//regulation of DNA replication (Biological Process); GO:0006306//DNA methylation (Biological Process); GO:0008283//cell proliferation (Biological Process); GO:0009909//regulation of…	K02541|MCM3	http://www.genome.jp/dbget-bin/www_bget?ko:K02541
Yes	Chr8.g23948	3	2	8	0	1	0	3.48441	0.0444418	NA	PREDICTED: anthocyanin regulatory R-S protein-like [Setaria italica]	[Transcription factor],[anthocyanin regulatory Lc protein],[transcription factor]	GO:0005488//binding (Cellular Component); anthocyanin regulatory r-s	-	-
Yes	Chr12.g35622	51	35	68	1	34	1	2.14444	0.0444782	0.561487	RecName: Full=4-hydroxy-7-methoxy-3-oxo-3,4-dihydro-2H-1,4-benzoxazin-2-yl glucoside beta-D-glucosidase 1b, chloroplastic; AltName: Full=Beta-glucosidase 1b; Short=Taglu1b; Flags: Precursor	[Glycosyl hydrolase family 1],[beta-glucosidase]	GO:0008152//metabolic process (Biological Process); GO:0009536//plastid (Cellular Component); GO:0004553//hydrolase activity, hydrolyzing O-glycosyl compounds (Cellular Component); 4-hydroxy-7-methoxy-3-oxo- -dihydro-2h- -benzoxazin-2-yl glucoside beta-d-glucosidase chloroplastic-like	K01188|E3.2.1.21	http://www.genome.jp/dbget-bin/www_bget?ko:K01188
No	Chr9.g27140	54	62	41	19	9	38	1.20798	0.0445025	0.561487	hypothetical protein BAE44_0021172 [Dichanthelium oligosanthes]	[Divergent CCT motif]	GO:0006950//response to stress (Biological Process); GO:0048583//regulation of response to stimulus (Biological Process); GO:0050794//regulation of cellular process (Biological Process); zim motif family protein	K13464|JAZ	http://www.genome.jp/dbget-bin/www_bget?ko:K13464
No	Chr6.g18231	25	16	28	70	40	25	-1.05349	0.0445858	0.561859	glucan endo-1,3-beta-glucosidase 3 [Sorghum bicolor]	[glucan endo-1-3-beta-glucosidase],[Glucan endo-1,3-beta-glucosidase],[glucan endo-1,3-beta-glucosidase],[X8 domain]	GO:0005975//carbohydrate metabolic process (Biological Process); GO:0046658//anchored component of plasma membrane (Cellular Component); GO:0004553//hydrolase activity, hydrolyzing O-glycosyl compounds (Cellular Component); GO:0030247//polysaccharide binding (Cellular Component); glucan endo- -beta-glucosidase 3	-	-
No	Chr17.g45028	21	11	37	4	16	3	1.53988	0.0448119	0.563239	formin-like protein 6 [Zea mays]	[Formin-like protein],[actin cytoskeleton organization],[C2 domain of PTEN tumour-suppressor protein]	GO:0006470//protein dephosphorylation (Biological Process); GO:0004721//phosphoprotein phosphatase activity (Cellular Component); formin-like protein 6 isoform x1	-	-
No	Chr18.g47406	92	63	46	190	76	121	-1.00228	0.0448589	0.563239	fatty acid desaturase 4, chloroplastic [Sorghum bicolor]	[transmembrane protein 189-like],[ubiquitin-conjugating enzyme],[Kua-ubiquitin conjugating enzyme hybrid localisation domain]	-	K10704|UBE2V	http://www.genome.jp/dbget-bin/www_bget?ko:K10704
No	Chr9.g28641	7	4	5	15	13	11	-1.33656	0.0448734	0.563239	PREDICTED: replication factor C subunit 5-like isoform X3 [Oryza sativa Japonica Group]	[DNA polymerase III subunit delta'],[Pfam:RFC-E_C],[replication factor c]	GO:0006260//DNA replication (Biological Process); GO:0016567//protein ubiquitination (Biological Process); GO:0003677//DNA binding (Cellular Component); GO:0004842//ubiquitin-protein transferase activity (Cellular Component); GO:0005524//ATP binding (Cellular Component); uncharacterized protein loc103653964 isoform x1	-	-
No	Chr8.g24811	8	9	3	20	10	25	-1.48881	0.0449993	0.563458	hypothetical protein SETIT_011694mg [Setaria italica]	[EamA-like transporter family]	GO:0006810//transport (Biological Process); GO:0005886//plasma membrane (Cellular Component); GO:0022857//transmembrane transporter activity (Cellular Component); wat1-related protein at1g68170-like	-	-
Yes	Chr8.g23782	15	12	8	3	4	5	1.52705	0.0451375	0.564143	PREDICTED: probable purine permease 11 [Brachypodium distachyon]	[Triose-phosphate Transporter family]	GO:0016020//membrane (Cellular Component); probable purine permease 11	-	-
No	Chr8.g23514	165	152	266	33	184	52	1.11731	0.0452388	0.564357	PREDICTED: kinesin-5-like [Setaria italica]	[KISc],[K10405 kinesin family member C1],[Kinesin family member]	GO:0007018//microtubule-based movement (Biological Process); GO:0005871//kinesin complex (Cellular Component); GO:0005874//microtubule (Cellular Component); GO:0009536//plastid (Cellular Component); GO:0003777//microtubule motor activity (Cellular Component); GO:0005524//ATP binding (Cellular Component); GO:0008017//microtubule binding (Cellular Component); GO:0016887//ATPase activity (Cellular C…	K10405|KIFC1	http://www.genome.jp/dbget-bin/www_bget?ko:K10405
No	Chr8.g23824	11	8	7	1	2	4	1.86529	0.0454442	0.565865	PREDICTED: naringenin,2-oxoglutarate 3-dioxygenase-like [Setaria italica]	[2OG-Fe(II) oxygenase superfamily],[oxidoreductase, 2OG-Fe(II) oxygenase family protein],[)-oxidoreductase],[2OGFe(II) oxygenase],[Oxidoreductase, 2OG-Fe oxygenase family protein, expressed]	GO:0055114//oxidation-reduction process (Biological Process); GO:0046872//metal ion binding (Cellular Component); GO:0051213//dioxygenase activity (Cellular Component); -oxoglutarate 3-dioxygenase-like	-	-
No	Chr2.g04546	4	2	3	0	0	0	3.97621	0.0454562	NA	hypothetical protein ZEAMMB73_Zm00001d045914 [Zea mays]	[Inherit from NOG: glycine-rich protein],[glycine-rich protein]	GO:0016021//integral component of membrane (Cellular Component); glycine-rich cell wall structural protein	-	-
Yes	Chr7.g21793	4	2	3	0	0	0	3.97621	0.0454562	NA	PREDICTED: vacuolar iron transporter homolog 2-like [Setaria italica]	[VIT family],[vacuolar iron transporter],[integral membrane protein]	GO:0006880//intracellular sequestering of iron ion (Biological Process); GO:0030026//cellular manganese ion homeostasis (Biological Process); GO:0071281//cellular response to iron ion (Biological Process); GO:0071421//manganese ion transmembrane transport (Biological Process); GO:0005773//vacuole (Cellular Component); GO:0016020//membrane (Cellular Component); GO:0005381//iron ion transmembrane t…	-	-
No	Chr19.g48173	1	2	3	12	5	6	-2.02963	0.0456911	0.566895	PREDICTED: uncharacterized protein LOC101769715 [Setaria italica]	[Inherit from COG: repeat-containing protein],[repeat-containing protein]	-	-	-
Yes	Chr3.g07359	153	113	190	15	137	37	1.28919	0.0457254	0.566895	PREDICTED: classical arabinogalactan protein 9 [Setaria italica]	[NA]	-	-	-
Yes	Chr1.g02338	4	1	5	0	0	0	4.07992	0.0457915	NA	PREDICTED: 11S globulin seed storage protein 2-like [Setaria italica]	[glutelin type-A 1-like],[Cupin]	GO:0045735//nutrient reservoir activity (Cellular Component); 11s seed storage protein	-	-
Yes	Chr10.g30740	4	1	5	0	0	0	4.07992	0.0457915	NA	PREDICTED: zinc finger protein ZAT4-like [Setaria italica]	[Zinc finger protein],[ZnF_C2H2],[zinc finger protein]	GO:0003676//nucleic acid binding (Cellular Component); cys2 his2 zinc-finger transcription factor	-	-
Yes	Chr1.g02185	5	2	5	0	1	0	3.40807	0.0458846	NA	aspartic proteinase nepenthesin-1 [Sorghum bicolor]	[Eukaryotic aspartyl protease],[aspartic]	GO:0006508//proteolysis (Biological Process); GO:0030163//protein catabolic process (Biological Process); GO:0004190//aspartic-type endopeptidase activity (Cellular Component); aspartic proteinase nepenthesin-2-like	-	-
No	Chr5.g15291	102	78	85	114	94	302	-1.00405	0.0458879	0.567717	PREDICTED: flavonol synthase/flavanone 3-hydroxylase-like [Setaria italica]	[2OG-Fe(II) oxygenase superfamily],[oxidoreductase, 2OG-Fe(II) oxygenase family protein],[2OGFe(II) oxygenase]	GO:0055114//oxidation-reduction process (Biological Process); GO:0005506//iron ion binding (Cellular Component); GO:0051213//dioxygenase activity (Cellular Component); flavonol synthase flavanone 3-hydroxylase-like	-	-
No	Chr7.g21393	4	3	7	15	9	12	-1.45184	0.0459211	0.567717	PREDICTED: cation transporter HKT4-like [Setaria italica]	[Cation transport protein],[transporter],[Low-affinity potassium transport system. Interacts with Trk system potassium uptake protein TrkA (By similarity)]	GO:0035725//sodium ion transmembrane transport (Biological Process); GO:0005886//plasma membrane (Cellular Component); GO:0009536//plastid (Cellular Component); GO:0016021//integral component of membrane (Cellular Component); GO:0015081//sodium ion transmembrane transporter activity (Cellular Component); cation transporter hkt4-like	-	-
Yes	Chr5.g17265	326	258	491	10	280	66	1.62165	0.0459813	0.567717	PREDICTED: uncharacterized protein LOC101779043 [Setaria italica]	[NA]	-	-	-
No	Chr12.g36055	152	123	265	13	151	13	1.63381	0.0460215	0.567717	PREDICTED: protein trichome birefringence-like 34 isoform X1 [Setaria italica]	[Pfam:DUF231],[expressed protein]	GO:0071554//cell wall organization or biogenesis (Biological Process); GO:0005794//Golgi apparatus (Cellular Component); GO:0016021//integral component of membrane (Cellular Component); GO:0016413//O-acetyltransferase activity (Cellular Component); protein trichome birefringence-like 34	-	-
No	Chr20.g50354	3	6	2	11	13	9	-1.58867	0.0460971	0.567717	PREDICTED: cytochrome P450 714C3-like isoform X2 [Setaria italica]	[finger protein],[zinc ion binding],[RING],[Cytochrome p450],[zinc finger, C3HC4 type, domain containing protein, expressed]	GO:0055114//oxidation-reduction process (Biological Process); GO:0016021//integral component of membrane (Cellular Component); GO:0004497//monooxygenase activity (Cellular Component); GO:0005506//iron ion binding (Cellular Component); GO:0008270//zinc ion binding (Cellular Component); GO:0016705//oxidoreductase activity, acting on paired donors, with incorporation or reduction of molecular oxygen…	-	-
Yes	Chr5.g15811	18	23	20	1	10	11	1.4703	0.0461655	0.567883	putative pectinesterase/pectinesterase inhibitor 13 [Dichanthelium oligosanthes]	[pectinesterase]	GO:0016020//membrane (Cellular Component); GO:0071944//cell periphery (Cellular Component); GO:0030599//pectinesterase activity (Cellular Component); GO:0046910//pectinesterase inhibitor activity (Cellular Component); pectinesterase pectinesterase inhibitor 45	-	-
Yes	Chr19.g47981	12	6	10	0	4	3	1.97879	0.0464059	0.56864	hypothetical protein BAE44_0023776 [Dichanthelium oligosanthes]	[NA]	GO:0005739//mitochondrion (Cellular Component); uncharacterized protein loc100828821	-	-
Yes	Chr4.g13389	12	13	11	2	6	5	1.45663	0.0464205	0.56864	putative histone H2B [Helianthus annuus]	[Core component of nucleosome. Nucleosomes wrap and compact DNA into chromatin, limiting DNA accessibility to the cellular machineries which require DNA as a template. Histones thereby play a central role in transcription regulation, DNA repair, DNA replication and chromosomal stability. DNA accessibility is regulated via a complex set of post-translational modifications of histones, also called …	-	K11252|H2B	http://www.genome.jp/dbget-bin/www_bget?ko:K11252
No	Chr15.g41345	1	0	0	3	1	9	-3.67419	0.0464376	NA	PREDICTED: glucan endo-1,3-beta-glucosidase 13-like [Setaria italica]	[glucan endo-1-3-beta-glucosidase],[glucan endo-1,3-beta-glucosidase]	GO:0016787//hydrolase activity (Cellular Component); tpa: o-glycosyl hydrolase family 17 protein	-	-
Yes	Chr3.g08870	25	31	32	7	24	11	1.06339	0.0464857	0.568858	PREDICTED: uncharacterized protein LOC100837684 [Brachypodium distachyon]	[NA]	GO:0030001//metal ion transport (Biological Process); GO:0046916//cellular transition metal ion homeostasis (Biological Process); GO:0005737//cytoplasm (Cellular Component); GO:0046914//transition metal ion binding (Cellular Component); metal ion binding protein	-	-
No	Chr9.g27917	1	3	2	20	3	5	-2.314	0.0465716	0.569443	PREDICTED: E3 ubiquitin-protein ligase EL5-like [Setaria italica]	[RING-H2 finger protein ATL3F],[finger protein],[zinc ion binding]	-	K16286|EL5	http://www.genome.jp/dbget-bin/www_bget?ko:K16286
No	Chr8.g24197	1483	1277	2405	121	1545	342	1.3847	0.0467536	0.570011	phenylalanine ammonia-lyase 5 [Miscanthus x giganteus]	[histidine ammonia-lyase],[Phenylalanine ammonia-lyase],[Phenylalanine ammonialyase]	GO:0006559//L-phenylalanine catabolic process (Biological Process); GO:0009800//cinnamic acid biosynthetic process (Biological Process); GO:0005737//cytoplasm (Cellular Component); GO:0045548//phenylalanine ammonia-lyase activity (Cellular Component); phenylalanine ammonia-lyase	K13064|PTAL	http://www.genome.jp/dbget-bin/www_bget?ko:K13064
No	Chr20.g49761	15	6	22	35	28	22	-1.07925	0.0469466	0.570011	uncharacterized protein LOC8068719 [Sorghum bicolor]	[Inherit from KOG: Molybdenum cofactor sulfurase],[cysteine desulfurase],[Molybdenum cofactor sulfurase]	GO:0003824//catalytic activity (Cellular Component); uncharacterized protein loc102614362	-	-
Yes	Chr8.g24151	10	5	9	0	4	0	2.59963	0.0471659	0.570011	predicted protein [Hordeum vulgare subsp. vulgare]	[TCP family transcription factor]	GO:0016020//membrane (Cellular Component); transcription factor pcf1-like	-	-
Yes	Chr6.g19283	3	9	14	2	3	1	2.05734	0.047194	0.570011	predicted protein [Hordeum vulgare subsp. vulgare]	[TCP family transcription factor]	GO:0016020//membrane (Cellular Component); transcription factor pcf1-like	-	-
Yes	Chr4.g11067	27	40	53	11	34	9	1.14227	0.0472138	0.570011	PREDICTED: uncharacterized protein LOC4326041 isoform X3 [Oryza sativa Japonica Group]	[Protein of unknown function (DUF3675) ],[(Membrane-Associated Ring finger (C3HC4))]	GO:0016021//integral component of membrane (Cellular Component); GO:0008270//zinc ion binding (Cellular Component); protein binding protein	-	-
Yes	Chr19.g48652	16	21	36	6	18	7	1.1992	0.0472256	0.570011	Leucine-rich repeat receptor-like serine/threonine-protein kinase BAM3 [Zea mays]	[leucine-rich repeat receptor-like serine threonine-protein kinase BAM1-like],[receptor-like protein kinase],[leucine Rich Repeat]	GO:0003824//catalytic activity (Cellular Component); leucine-rich repeat receptor-like serine threonine-protein kinase bam1	-	-
Yes	Chr9.g27109	11	11	15	0	7	0	2.44363	0.0472501	0.570011	PREDICTED: transcription factor bHLH96-like [Setaria italica]	[Transcription factor],[nucleic acid binding transcription factor activity],[Helix-loop-helix DNA-binding domain]	GO:0005488//binding (Cellular Component); transcription factor bhlh94-like	-	-
Yes	Chr13.g36258	55	55	103	8	62	11	1.40215	0.0472702	0.570011	kinesin-like protein KIN-5A [Sorghum bicolor]	[KISc],[Kinesin family member],[125 kDa kinesin-related],[kinesin family member 11]	GO:0007018//microtubule-based movement (Biological Process); GO:0005737//cytoplasm (Cellular Component); GO:0005819//spindle (Cellular Component); GO:0005871//kinesin complex (Cellular Component); GO:0005874//microtubule (Cellular Component); GO:0005524//ATP binding (Cellular Component); GO:0008017//microtubule binding (Cellular Component); GO:0008574//ATP-dependent microtubule motor activity, pl…	K10398|KIF11, EG5	http://www.genome.jp/dbget-bin/www_bget?ko:K10398
No	Chr18.g46564	39	32	41	0	24	9	1.79586	0.0473316	0.570011	hypothetical protein SETIT_013479mg [Setaria italica]	[Protein of unknown function, DUF547],[expressed protein]	-	-	-
Yes	Chr18.g47570	16	17	28	10	11	7	1.06239	0.0475107	0.57123	Aquaporin NIP3-2 [Dichanthelium oligosanthes]	[Aquaporin],[Major intrinsic protein],[Channel that permits osmotically driven movement of water in both directions. It is involved in the osmoregulation and in the maintenance of cell turgor during volume expansion in rapidly growing cells. It mediates rapid entry or exit of water in response to abrupt changes in osmolarity (By similarity)]	GO:0009992//cellular water homeostasis (Biological Process); GO:0034220//ion transmembrane transport (Biological Process); GO:0044765//single-organism transport (Biological Process); GO:0005887//integral component of plasma membrane (Cellular Component); GO:0005488//binding (Cellular Component); GO:0015250//water channel activity (Cellular Component); GO:0015254//glycerol channel activity (Cellul…	K09874|NIP	http://www.genome.jp/dbget-bin/www_bget?ko:K09874
No	Chr16.g43930	3	0	2	5	6	11	-2.21475	0.0477173	0.57219	uncharacterized protein LOC100192712 [Zea mays]	[PPR repeat],[Pentatricopeptide repeat-containing protein]	GO:0005739//mitochondrion (Cellular Component); GO:0009536//plastid (Cellular Component); pentatricopeptide repeat-containing protein at1g31790	-	-
Yes	Chr5.g16311	27	15	46	0	18	5	1.9242	0.047891	0.572414	PREDICTED: non-specific lipid-transfer protein 2-like isoform X1 [Brachypodium distachyon]	[AAI]	GO:0006508//proteolysis (Biological Process); GO:0016021//integral component of membrane (Cellular Component); GO:0008233//peptidase activity (Cellular Component); non-specific lipid-transfer protein at2g13820	-	-
Yes	Chr4.g13720	8	15	18	5	4	6	1.39107	0.0479042	0.572414	uncharacterized protein LOC103650882 isoform X2 [Zea mays]	[Lipase (class 3)]	GO:0006629//lipid metabolic process (Biological Process); GO:0016021//integral component of membrane (Cellular Component); GO:0016787//hydrolase activity (Cellular Component); uncharacterized protein loc103986413 isoform x2	-	-
Yes	Chr19.g48899	12	5	12	1	5	2	1.82156	0.0479869	0.572414	hypothetical protein F775_19600 [Aegilops tauschii]	-	-	-	-
Yes	Chr5.g17391	3	5	13	1	2	1	2.30844	0.0480491	0.572414	PREDICTED: pentatricopeptide repeat-containing protein At2g35030, mitochondrial-like [Setaria italica]	[Pentatricopeptide repeat-containing protein],[PPR repeat]	GO:0005739//mitochondrion (Cellular Component); pentatricopeptide repeat-containing protein mitochondrial-like	-	-
Yes	Chr16.g43706	136	117	167	16	129	40	1.20409	0.0481198	0.572414	PREDICTED: pentatricopeptide repeat-containing protein At2g35030, mitochondrial-like [Setaria italica]	[Pentatricopeptide repeat-containing protein],[PPR repeat]	GO:0005739//mitochondrion (Cellular Component); pentatricopeptide repeat-containing protein mitochondrial-like	-	-
No	Chr4.g12320	2	8	10	14	20	15	-1.3397	0.0481288	0.572414	PREDICTED: protein DETOXIFICATION 12-like [Setaria italica]	[Mate efflux family protein],[MatE]	GO:0006855//drug transmembrane transport (Biological Process); GO:0016021//integral component of membrane (Cellular Component); GO:0015238//drug transmembrane transporter activity (Cellular Component); GO:0015297//antiporter activity (Cellular Component); protein detoxification 12	K03327|TC.MATE, SLC47A, norM, mdtK, dinF	http://www.genome.jp/dbget-bin/www_bget?ko:K03327
Yes	Chr1.g01743	21	18	37	3	14	14	1.2416	0.048296	0.572596	PREDICTED: late embryogenesis abundant protein D-34-like [Setaria italica]	[Seed maturation protein]	-	-	-
No	Chr6.g17904	0	1	2	3	8	6	-2.54982	0.0485949	NA	hypothetical protein SORBI_3001G490800, partial [Sorghum bicolor]	[pectinesterase]	GO:0005739//mitochondrion (Cellular Component); GO:0016787//hydrolase activity (Cellular Component); pectinesterase 31	K01051|E3.1.1.11	http://www.genome.jp/dbget-bin/www_bget?ko:K01051
Yes	Chr9.g27880	5	5	7	0	2	1	2.47807	0.048631	NA	PREDICTED: mitogen-activated protein kinase kinase kinase YODA-like isoform X4 [Setaria italica]	[S_TKc],[mitogen-activated protein kinase kinase kinase]	GO:0016310//phosphorylation (Biological Process); GO:0005739//mitochondrion (Cellular Component); GO:0009536//plastid (Cellular Component); GO:0004672//protein kinase activity (Cellular Component); mitogen-activated protein kinase kinase kinase yoda-like isoform x2	-	-
No	Chr6.g19991	80	56	134	2	59	1	2.16183	0.0486381	0.57528	hypothetical protein SETIT_037120mg [Setaria italica]	[NA]	-	-	-
No	Chr13.g38143	125	122	168	29	136	33	1.08233	0.048681	0.575584	PREDICTED: plant cysteine oxidase 2-like [Setaria italica]	[2-aminoethanethiol dioxygenase],[2-aminoethanethiol],[Protein of unknown function (DUF1637)]	GO:0009061//anaerobic respiration (Biological Process); GO:0018171//peptidyl-cysteine oxidation (Biological Process); GO:0070483//detection of hypoxia (Biological Process); GO:0016702//oxidoreductase activity, acting on single donors with incorporation of molecular oxygen, incorporation of two atoms of oxygen (Cellular Component); probable 2-aminoethanethiol dioxygenase	K10712|ADO	http://www.genome.jp/dbget-bin/www_bget?ko:K10712
Yes	Chr12.g35929	11	7	7	0	4	2	2.06672	0.0487148	0.575649	PREDICTED: uncharacterized protein LOC101762397 [Setaria italica]	[Saccharopine dehydrogenase ],[saccharopine dehydrogenase]	-	-	-
No	Chr9.g27122	5	3	15	0	3	0	2.88427	0.0487997	0.576068	PREDICTED: benzyl alcohol O-benzoyltransferase-like [Setaria italica]	[Transferase family]	GO:0016747//transferase activity, transferring acyl groups other than amino-acyl groups (Cellular Component); benzyl alcohol o-benzoyltransferase-like	-	-
No	Chr1.g01262	29	42	23	123	23	79	-1.3218	0.0488522	0.576068	23 kDa jasmonate-induced protein [Sorghum bicolor]	[jasmonate-induced protein]	-	-	-
Yes	Chr1.g03212	11	6	13	1	4	4	1.68463	0.0488754	0.576068	Os02g0821800 [Oryza sativa Japonica Group]	[rRNA 2'-O-methyltransferase fibrillarin],[Involved in pre-rRNA and tRNA processing. Utilizes the methyl donor S-adenosyl-L-methionine to catalyze the site-specific 2'-hydroxyl methylation of ribose moieties in rRNA and tRNA. Site specificity is provided by a guide RNA that base pairs with the substrate. Methylation occurs at a characteristic distance from the sequence involved in base pairing wi…	GO:0000494//box C/D snoRNA 3'-end processing (Biological Process); GO:0008033//tRNA processing (Biological Process); GO:0031167//rRNA methylation (Biological Process); GO:1990258//histone glutamine methylation (Biological Process); GO:0015030//Cajal body (Cellular Component); GO:0031428//box C/D snoRNP complex (Cellular Component); GO:0032040//small-subunit processome (Cellular Component); GO:000…	K14563|NOP1, FBL	http://www.genome.jp/dbget-bin/www_bget?ko:K14563
No	Chr16.g43842	10	13	7	32	12	27	-1.29212	0.0490288	0.576401	Os05g0302200 [Oryza sativa Japonica Group]	[Protein of unknown function (DUF1668)]	-	-	-
No	Chr10.g32787	37	41	63	4	38	15	1.30816	0.049212	0.5771	uncharacterized protein LOC8077695 isoform X1 [Sorghum bicolor]	[NHL repeat-containing protein],[Inherit from strNOG: NHL repeat-containing protein],[Nhl repeatcontaining protein]	GO:0016020//membrane (Cellular Component); nhl repeat-containing protein	-	-
Yes	Chr10.g31766	18	19	43	0	12	11	1.75278	0.0492691	0.5771	PREDICTED: WAS/WASL-interacting protein family member 3-like [Setaria italica]	[NA]	GO:0006355//regulation of transcription, DNA-templated (Biological Process); GO:0005634//nucleus (Cellular Component); GO:0003677//DNA binding (Cellular Component); GO:0003700//transcription factor activity, sequence-specific DNA binding (Cellular Component); was wasl-interacting protein family member 3-like	-	-
No	Chr6.g19939	6	9	11	23	11	24	-1.23701	0.0492696	0.5771	PREDICTED: glucan endo-1,3-beta-glucosidase 7-like [Setaria italica]	[glucan endo-1-3-beta-glucosidase],[glucan endo-1,3-beta-glucosidase]	GO:0005975//carbohydrate metabolic process (Biological Process); GO:0016021//integral component of membrane (Cellular Component); GO:0046658//anchored component of plasma membrane (Cellular Component); GO:0004553//hydrolase activity, hydrolyzing O-glycosyl compounds (Cellular Component); GO:0030247//polysaccharide binding (Cellular Component); glucan endo- -beta-glucosidase 7	-	-
No	Chr8.g23415	55	36	83	1	41	12	1.69386	0.0492743	0.5771	PREDICTED: uncharacterized protein LOC101774665 [Setaria italica]	-	-	-	-
No	Chr14.g39398	6	6	17	1	5	1	1.99515	0.0493407	0.57757	PREDICTED: rop guanine nucleotide exchange factor 7 [Setaria italica]	[rop guanine nucleotide exchange factor],[PRONE (Plant-specific Rop nucleotide exchanger)]	GO:0043547//positive regulation of GTPase activity (Biological Process); GO:0005089//Rho guanyl-nucleotide exchange factor activity (Cellular Component); rop guanine nucleotide exchange factor 7	-	-
No	Chr4.g12245	5	2	6	11	9	14	-1.46847	0.0495028	0.578538	hypothetical protein BAE44_0021679 [Dichanthelium oligosanthes]	[Pfam:DUF623]	GO:0005739//mitochondrion (Cellular Component); ofp transcription partial	-	-
No	Chr15.g41706	21	17	63	0	20	3	2.11709	0.0495179	0.578538	uncharacterized protein LOC100282614 [Zea mays]	[reversibly glycosylated polypeptide],[Reversibly glycosylated polypeptide]	GO:0009832//plant-type cell wall biogenesis (Biological Process); GO:0030244//cellulose biosynthetic process (Biological Process); GO:0033356//UDP-L-arabinose metabolic process (Biological Process); GO:0071555//cell wall organization (Biological Process); GO:0005794//Golgi apparatus (Cellular Component); GO:0005829//cytosol (Cellular Component); GO:0005515//protein binding (Cellular Component); G…	K13379|RGP, UTM	http://www.genome.jp/dbget-bin/www_bget?ko:K13379
No	Chr15.g40860	130	169	215	13	106	100	1.22068	0.0496603	0.579277	PREDICTED: phospholipase D delta-like isoform X1 [Setaria italica]	[Hydrolyzes glycerol-phospholipids at the terminal phosphodiesteric bond (By similarity)],[Catalyzes the reversible phosphatidyl group transfer from one phosphatidylglycerol molecule to another to form cardiolipin (CL) (diphosphatidylglycerol) and glycerol (By similarity)]	GO:0016042//lipid catabolic process (Biological Process); GO:0046470//phosphatidylcholine metabolic process (Biological Process); GO:0016020//membrane (Cellular Component); GO:0004630//phospholipase D activity (Cellular Component); GO:0005509//calcium ion binding (Cellular Component); GO:0070290//N-acylphosphatidylethanolamine-specific phospholipase D activity (Cellular Component); phospholipase …	K01115|PLD1_2	http://www.genome.jp/dbget-bin/www_bget?ko:K01115
No	Chr2.g06061	32	46	40	29	9	13	1.14135	0.0497461	0.57939	PREDICTED: phospholipase D delta-like isoform X1 [Setaria italica]	[Hydrolyzes glycerol-phospholipids at the terminal phosphodiesteric bond (By similarity)],[Catalyzes the reversible phosphatidyl group transfer from one phosphatidylglycerol molecule to another to form cardiolipin (CL) (diphosphatidylglycerol) and glycerol (By similarity)]	GO:0016042//lipid catabolic process (Biological Process); GO:0046470//phosphatidylcholine metabolic process (Biological Process); GO:0016020//membrane (Cellular Component); GO:0004630//phospholipase D activity (Cellular Component); GO:0005509//calcium ion binding (Cellular Component); GO:0070290//N-acylphosphatidylethanolamine-specific phospholipase D activity (Cellular Component); phospholipase …	K01115|PLD1_2	http://www.genome.jp/dbget-bin/www_bget?ko:K01115
No	Chr19.g48922	13	11	8	41	23	12	-1.2947	0.0498138	0.57939	PREDICTED: uncharacterized protein LOC101763880 [Setaria italica]	[NA]	GO:0009536//plastid (Cellular Component); uncharacterized protein loc101763880	-	-
No	Chr14.g39157	42	29	61	3	36	8	1.49471	0.049836	0.57939	chitinase [Poa pratensis]	[chitinase],[Chitin recognition protein]	GO:0005975//carbohydrate metabolic process (Biological Process); GO:0009057//macromolecule catabolic process (Biological Process); GO:0050832//defense response to fungus (Biological Process); GO:0004568//chitinase activity (Cellular Component); chitinase	K01183|E3.2.1.14	http://www.genome.jp/dbget-bin/www_bget?ko:K01183
