# Supplementary material for: Whole transcriptome analysis resulted in the identification of Chinese sprangletop (Leptochloa chinensis) genes involved in cyhalofop-butyl tolerance
Source: BMC Genomics. 2021 Jul 9;22:521. doi: 10.1186/s12864-021-07856-z (PMC8268407; doi:10.1186/s12864-021-07856-z)
Supplement: Supplementary file 9 — Additional file 9. Table of transcription factors predicted in the whole transcriptome. [file 12864_2021_7856_MOESM9_ESM.csv]

Table of transcription factors predicted in the whole transcriptome
ID	Family	Type(transcription factor & transcriptional regulator)
Chr1.g00041-2F	NAC	TF
Chr1.g00050-0F	MYB-related	TF
Chr1.g00078-0F	B3	TF
Chr1.g00154-0F	BBR-BPC	TF
Chr1.g00164-0F	NAC	TF
Chr1.g00265-0F	HB-HD-ZIP	TF
Chr1.g00314-0F	WRKY	TF
Chr1.g00438-2F	DBP	TF
Chr1.g00463-0F	bHLH	TF
Chr1.g00490-0F	PHD	TR
Chr1.g00517-2F	bHLH	TF
Chr1.g00567-2F	GRF	TF
Chr1.g00569-0F	MYB	TF
Chr1.g00644-0F	MED6	TR
Chr1.g00645-1F	MADS-MIKC	TF
Chr1.g00658-2F	bHLH	TF
Chr1.g00695-0F	mTERF	TR
Chr1.g00697-0F	mTERF	TR
Chr1.g00698-2F	mTERF	TR
Chr1.g00700-0F	mTERF	TR
Chr1.g00707-0F	bHLH	TF
Chr1.g00708-1F	TCP	TF
Chr1.g00714-0F	RWP-RK	TF
Chr1.g00780-0F	E2F-DP	TF
Chr1.g00826-0F	MYB	TF
Chr1.g00879-1F	C2C2-CO-like	TF
Chr1.g00913-1F	MYB-related	TF
Chr1.g00917-2F	C3H	TF
Chr1.g00922-2F	C2C2-CO-like	TF
Chr1.g00989-0F	TRAF	TR
Chr1.g01037-0F	mTERF	TR
Chr1.g01094-0F	GeBP	TF
Chr1.g01229-1F	SWI/SNF-BAF60b	TR
Chr1.g01283-0F	GARP-G2-like	TF
Chr1.g01347-2F	NF-YB	TF
Chr1.g01411-0F	C2H2	TF
Chr1.g01449-0F	NAC	TF
Chr1.g01460-1F	HMG	TR
Chr1.g01475-2F	RWP-RK	TF
Chr1.g01523-0F	bZIP	TF
Chr1.g01539-0F	MYB	TF
Chr1.g01568-0F	Pseudo ARR-B	TR
Chr1.g01587-1F	DBB	TF
Chr1.g01590-0F	HB-HD-ZIP	TF
Chr1.g01605-1F	HSF	TF
Chr1.g01727-0F	C2H2	TF
Chr1.g01774-2F	GARP-G2-like	TF
Chr1.g01780-1F	bZIP	TF
Chr1.g01826-1F	WRKY	TF
Chr1.g01879-0F	C3H	TF
Chr1.g01891-0F	AP2/ERF-ERF	TF
Chr1.g01933-1F	HB-HD-ZIP	TF
Chr1.g01960-0F	Jumonji	TR
Chr1.g01968-0F	GARP-G2-like	TF
Chr1.g01987-0F	Others	TR
Chr1.g01988-0F	Tify	TF
Chr1.g02005-1F	SET	TR
Chr1.g02021-2F	MYB	TF
Chr1.g02022-0F	zf-HD	TF
Chr1.g02023-0F	zf-HD	TF
Chr1.g02038-1F	WRKY	TF
Chr1.g02086-2F	C2H2	TF
Chr1.g02087-2F	C2H2	TF
Chr1.g02101-1F	AP2/ERF-ERF	TF
Chr1.g02118-0F	Tify	TF
Chr1.g02217-2F	HSF	TF
Chr1.g02272-2F	zf-HD	TF
Chr1.g02293-2F	HB-HD-ZIP	TF
Chr1.g02316-2F	C2C2-Dof	TF
Chr1.g02494-0F	NAC	TF
Chr1.g02499-0F	bHLH	TF
Chr1.g02501-2F	AP2/ERF-ERF	TF
Chr1.g02613-2F	BES1	TF
Chr1.g02665-0F	B3-ARF	TF
Chr1.g02728-1F	MBF1	TR
Chr1.g02742-0F	AUX/IAA	TR
Chr1.g02753-0F	HB-other	TF
Chr1.g02754-2F	bZIP	TF
Chr1.g02767-0F	AP2/ERF-ERF	TF
Chr1.g02772-1F	MYB	TF
Chr1.g02822-0F	bHLH	TF
Chr1.g02843-2F	bZIP	TF
Chr1.g02856-0F	PLATZ	TF
Chr1.g02864-0F	B3	TF
Chr1.g02934-0F	Others	TR
Chr1.g02940-0F	WRKY	TF
Chr1.g02983-1F	C2C2-CO-like	TF
Chr1.g03002-0F	Others	TR
Chr1.g03010-0F	bZIP	TF
Chr1.g03024-1F	GARP-G2-like	TF
Chr1.g03036-0F	MADS-MIKC	TF
Chr1.g03039-0F	TRAF	TR
Chr1.g03083-2F	B3-ARF	TF
Chr1.g03088-1F	MYB	TF
Chr1.g03123-0F	B3-ARF	TF
Chr1.g03233-0F	GARP-G2-like	TF
Chr1.g03281-1F	DBB	TF
Chr1.g03307-0F	bZIP	TF
Chr1.g03328-1F	bHLH	TF
Chr1.g03341-0F	NAC	TF
Chr1.g03352-1F	HMG	TR
Chr1.g03355-0F	MYB-related	TF
Chr10.g29485-0F	Others	TR
Chr10.g29504-0F	C2H2	TF
Chr10.g29508-2F	bHLH	TF
Chr10.g29591-1F	bZIP	TF
Chr10.g29600-0F	SWI/SNF-BAF60b	TR
Chr10.g29631-0F	RWP-RK	TF
Chr10.g29647-1F	SBP	TF
Chr10.g29654-1F	B3-ARF	TF
Chr10.g29668-0F	HB-PHD	TF
Chr10.g29669-1F	Others	TR
Chr10.g29711-0F	AP2/ERF-ERF	TF
Chr10.g29716-0F	Whirly	TF
Chr10.g29739-1F	B3-ARF	TF
Chr10.g29779-2F	GARP-G2-like	TF
Chr10.g29786-1F	bZIP	TF
Chr10.g29818-2F	FAR1	TF
Chr10.g29820-0F	TUB	TF
Chr10.g29831-0F	GNAT	TR
Chr10.g29868-0F	MYB-related	TF
Chr10.g29965-1F	AP2/ERF-ERF	TF
Chr10.g29971-0F	bZIP	TF
Chr10.g30088-0F	AUX/IAA	TR
Chr10.g30096-0F	HSF	TF
Chr10.g30222-0F	MYB-related	TF
Chr10.g30362-1F	MYB-related	TF
Chr10.g30395-1F	GARP-G2-like	TF
Chr10.g30502-2F	SET	TR
Chr10.g30526-2F	HB-WOX	TF
Chr10.g30554-1F	Trihelix	TF
Chr10.g30616-0F	NAC	TF
Chr10.g30620-2F	OFP	TF
Chr10.g30640-1F	MADS-MIKC	TF
Chr10.g30749-2F	bHLH	TF
Chr10.g30767-2F	Others	TR
Chr10.g30777-0F	MYB-related	TF
Chr10.g30780-2F	HB-HD-ZIP	TF
Chr10.g30787-0F	AP2/ERF-ERF	TF
Chr10.g30792-2F	MYB-related	TF
Chr10.g30840-0F	NAC	TF
Chr10.g30856-0F	PLATZ	TF
Chr10.g30863-0F	bHLH	TF
Chr10.g30870-0F	HB-HD-ZIP	TF
Chr10.g30890-1F	Jumonji	TR
Chr10.g31055-0F	IWS1	TR
Chr10.g31161-0F	HB-HD-ZIP	TF
Chr10.g31191-0F	AP2/ERF-ERF	TF
Chr10.g31196-0F	Tify	TF
Chr10.g31198-0F	Tify	TF
Chr10.g31199-0F	Tify	TF
Chr10.g31202-2F	Tify	TF
Chr10.g31240-0F	HB-HD-ZIP	TF
Chr10.g31249-0F	C2C2-Dof	TF
Chr10.g31299-2F	HSF	TF
Chr10.g31411-2F	GARP-ARR-B	TF
Chr10.g31478-0F	MYB	TF
Chr10.g31572-0F	NAC	TF
Chr10.g31602-0F	CSD	TF
Chr10.g31644-0F	bHLH	TF
Chr10.g31663-0F	MADS-M-type	TF
Chr10.g31712-2F	AP2/ERF-ERF	TF
Chr10.g31796-0F	HSF	TF
Chr10.g31841-0F	Trihelix	TF
Chr10.g31847-0F	Trihelix	TF
Chr10.g31945-1F	bHLH	TF
Chr10.g31954-1F	HB-HD-ZIP	TF
Chr10.g31990-0F	mTERF	TR
Chr10.g31996-0F	NAC	TF
Chr10.g31997-0F	MYB	TF
Chr10.g32109-2R	mTERF	TR
Chr10.g32116-2F	bHLH	TF
Chr10.g32127-1F	DBB	TF
Chr10.g32152-0F	C2C2-CO-like	TF
Chr10.g32198-0F	Pseudo ARR-B	TR
Chr10.g32220-0F	MYB	TF
Chr10.g32281-0F	TCP	TF
Chr10.g32342-0F	C2C2-GATA	TF
Chr10.g32343-1F	DBB	TF
Chr10.g32357-0F	SNF2	TR
Chr10.g32361-0F	SET	TR
Chr10.g32397-0F	AP2/ERF-ERF	TF
Chr10.g32423-0F	GRAS	TF
Chr10.g32424-0F	GRAS	TF
Chr10.g32461-2F	HMG	TR
Chr10.g32491-0F	AP2/ERF-ERF	TF
Chr10.g32499-2F	OFP	TF
Chr10.g32504-0F	MYB-related	TF
Chr10.g32509-0F	GRAS	TF
Chr10.g32511-1F	MADS-MIKC	TF
Chr10.g32515-2F	B3	TF
Chr10.g32528-0F	MYB-related	TF
Chr10.g32560-1F	bHLH	TF
Chr10.g32562-1F	PLATZ	TF
Chr10.g32639-0R	TUB	TF
Chr10.g32639-1F	bHLH	TF
Chr10.g32639-1R	TUB	TF
Chr10.g32643-0F	MYB-related	TF
Chr10.g32652-1R	C2C2-Dof	TF
Chr10.g32745-2F	C2C2-CO-like	TF
Chr10.g32759-1F	C2C2-Dof	TF
Chr10.g32769-1R	bZIP	TF
Chr10.g32793-0F	MADS-MIKC	TF
Chr10.g32803-1F	MYB	TF
Chr10.g32815-0F	SET	TR
Chr10.g32827-0F	mTERF	TR
Chr10.g32837-0F	mTERF	TR
Chr10.g32883-2F	NAC	TF
Chr10.g32900-0F	mTERF	TR
Chr10.g32901-0F	mTERF	TR
Chr10.g32902-0F	mTERF	TR
Chr10.g32989-0F	AP2/ERF-ERF	TF
Chr10.g33012-0F	GeBP	TF
Chr10.g33024-0F	GeBP	TF
Chr10.g33191-0F	DBP	TF
Chr10.g33212-2F	AUX/IAA	TR
Chr10.g33222-0F	C2C2-GATA	TF
Chr10.g33291-1F	AUX/IAA	TR
Chr10.g33320-1F	Others	TR
Chr10.g33342-2F	C2H2	TF
Chr10.g33359-0F	MYB-related	TF
Chr10.g33366-0F	Jumonji	TR
Chr10.g33382-0R	C3H	TF
Chr11.g33442-0F	bZIP	TF
Chr11.g33455-1F	bHLH	TF
Chr11.g33492-0F	C2C2-GATA	TF
Chr11.g33549-0F	B3-ARF	TF
Chr11.g33554-1F	NF-YA	TF
Chr11.g33555-1F	HB-HD-ZIP	TF
Chr11.g33575-0F	bHLH	TF
Chr11.g33610-0F	bZIP	TF
Chr11.g33612-2F	AUX/IAA	TR
Chr11.g33629-0F	WRKY	TF
Chr11.g33657-1F	B3	TF
Chr11.g33658-0F	B3	TF
Chr11.g33666-0F	GARP-G2-like	TF
Chr11.g33726-1F	MYB	TF
Chr11.g33736-0F	C2C2-Dof	TF
Chr11.g33779-1F	bZIP	TF
Chr11.g33873-0F	C2C2-Dof	TF
Chr11.g33882-0F	C3H	TF
Chr11.g33886-1F	MYB	TF
Chr11.g33905-1F	LIM	TF
Chr11.g33913-0F	SWI/SNF-BAF60b	TR
Chr11.g33956-2F	mTERF	TR
Chr11.g34076-1F	C3H	TF
Chr11.g34076-2F	C3H	TF
Chr11.g34080-0F	SET	TR
Chr11.g34083-0F	Others	TR
Chr11.g34283-1F	Others	TR
Chr11.g34287-1F	zf-HD	TF
Chr11.g34290-1F	MADS-MIKC	TF
Chr11.g34364-0F	NAC	TF
Chr11.g34384-0F	TCP	TF
Chr11.g34386-0R	FAR1	TF
Chr11.g34405-0F	AP2/ERF-ERF	TF
Chr11.g34422-2F	TUB	TF
Chr11.g34427-0F	GRAS	TF
Chr11.g34428-1F	bZIP	TF
Chr11.g34446-0F	OFP	TF
Chr11.g34451-2F	B3	TF
Chr11.g34515-1F	Others	TR
Chr11.g34520-1F	TRAF	TR
Chr11.g34582-0F	AP2/ERF-AP2	TF
Chr11.g34597-1F	NAC	TF
Chr11.g34670-0F	LOB	TF
Chr12.g34837-0F	TCP	TF
Chr12.g34853-0F	B3-ARF	TF
Chr12.g34858-0F	HB-HD-ZIP	TF
Chr12.g34874-2F	bHLH	TF
Chr12.g34898-1F	CPP	TF
Chr12.g34912-1F	AUX/IAA	TR
Chr12.g34913-2F	AUX/IAA	TR
Chr12.g34976-0F	GARP-G2-like	TF
Chr12.g35084-1F	MYB	TF
Chr12.g35221-0F	MYB	TF
Chr12.g35238-0F	LIM	TF
Chr12.g35247-2F	SWI/SNF-BAF60b	TR
Chr12.g35313-0F	mTERF	TR
Chr12.g35363-0F	NAC	TF
Chr12.g35440-0F	C3H	TF
Chr12.g35659-1F	Others	TR
Chr12.g35664-0F	MADS-MIKC	TF
Chr12.g35750-0F	MYB	TF
Chr12.g35777-0F	C2C2-Dof	TF
Chr12.g35781-1F	AP2/ERF-ERF	TF
Chr12.g35808-2F	bZIP	TF
Chr12.g35843-1F	B3	TF
Chr12.g35849-0F	bZIP	TF
Chr12.g35861-0F	bZIP	TF
Chr12.g35923-0F	TRAF	TR
Chr12.g35924-1F	GRAS	TF
Chr12.g35940-0F	NAC	TF
Chr12.g36056-1F	LOB	TF
Chr13.g36144-2F	C2H2	TF
Chr13.g36212-0F	C2H2	TF
Chr13.g36215-0F	MYB	TF
Chr13.g36217-0F	MYB-related	TF
Chr13.g36264-1F	AP2/ERF-ERF	TF
Chr13.g36294-0F	C3H	TF
Chr13.g36303-0F	bZIP	TF
Chr13.g36304-1F	HB-KNOX	TF
Chr13.g36316-1F	MYB	TF
Chr13.g36348-2F	bHLH	TF
Chr13.g36486-0F	MYB-related	TF
Chr13.g36569-0F	HMG	TR
Chr13.g36572-0F	WRKY	TF
Chr13.g36595-0F	C3H	TF
Chr13.g36596-0F	C3H	TF
Chr13.g36621-2F	Others	TR
Chr13.g36698-2F	GNAT	TR
Chr13.g36848-1F	WRKY	TF
Chr13.g36873-0F	AP2/ERF-ERF	TF
Chr13.g36895-0F	MYB	TF
Chr13.g37128-0F	mTERF	TR
Chr13.g37136-0F	mTERF	TR
Chr13.g37145-0F	SBP	TF
Chr13.g37176-2F	IWS1	TR
Chr13.g37206-2F	SWI/SNF-BAF60b	TR
Chr13.g37207-1F	NAC	TF
Chr13.g37246-0F	MYB	TF
Chr13.g37286-1F	TUB	TF
Chr13.g37298-2F	C2C2-Dof	TF
Chr13.g37305-0F	OFP	TF
Chr13.g37307-2F	MYB	TF
Chr13.g37356-0F	HB-BELL	TF
Chr13.g37379-0F	MYB	TF
Chr13.g37385-0F	C2C2-GATA	TF
Chr13.g37476-2F	OFP	TF
Chr13.g37524-0F	GARP-G2-like	TF
Chr13.g37652-0F	NAC	TF
Chr13.g37722-0F	C2C2-GATA	TF
Chr13.g37736-0F	AUX/IAA	TR
Chr13.g37774-2F	HSF	TF
Chr13.g37811-1F	WRKY	TF
Chr13.g37842-2F	MYB	TF
Chr13.g37865-0F	B3	TF
Chr13.g37906-0F	MYB-related	TF
Chr13.g38017-1F	bZIP	TF
Chr13.g38022-0F	WRKY	TF
Chr13.g38024-0F	AP2/ERF-ERF	TF
Chr13.g38029-1F	NF-YB	TF
Chr13.g38041-0F	GRAS	TF
Chr13.g38044-2F	C3H	TF
Chr13.g38064-0F	zf-HD	TF
Chr13.g38065-2F	MYB-related	TF
Chr13.g38091-0F	WRKY	TF
Chr13.g38099-0F	bHLH	TF
Chr13.g38109-0F	SET	TR
Chr13.g38167-0F	Others	TR
Chr13.g38175-1F	C2H2	TF
Chr14.g38220-1F	C2H2	TF
Chr14.g38268-0F	MYB	TF
Chr14.g38343-0F	C3H	TF
Chr14.g38350-0F	bZIP	TF
Chr14.g38396-1F	bHLH	TF
Chr14.g38520-0F	MYB-related	TF
Chr14.g38528-0F	bHLH	TF
Chr14.g38637-1F	C3H	TF
Chr14.g38654-1F	bHLH	TF
Chr14.g38666-2F	Others	TR
Chr14.g38737-1F	GNAT	TR
Chr14.g38890-2F	WRKY	TF
Chr14.g38923-2F	AP2/ERF-ERF	TF
Chr14.g38939-0F	MYB	TF
Chr14.g38981-0F	AP2/ERF-ERF	TF
Chr14.g39124-2F	SNF2	TR
Chr14.g39178-0F	mTERF	TR
Chr14.g39191-0F	mTERF	TR
Chr14.g39229-0F	bZIP	TF
Chr14.g39238-0F	IWS1	TR
Chr14.g39268-0F	NAC	TF
Chr14.g39272-0F	MADS-MIKC	TF
Chr14.g39302-2F	MYB	TF
Chr14.g39334-0F	TUB	TF
Chr14.g39346-0F	C2C2-Dof	TF
Chr14.g39357-0F	MYB	TF
Chr14.g39364-0F	C2H2	TF
Chr14.g39399-2F	HB-BELL	TF
Chr14.g39466-1F	Others	TR
Chr14.g39567-0F	GRAS	TF
Chr14.g39746-0R	TUB	TF
Chr14.g39746-1R	TUB	TF
Chr14.g39747-0F	C2C2-Dof	TF
Chr14.g39804-0F	AUX/IAA	TR
Chr14.g39816-0F	C3H	TF
Chr14.g39841-2F	HSF	TF
Chr14.g39877-2F	WRKY	TF
Chr14.g39936-0F	AP2/ERF-RAV	TF
Chr14.g40056-2F	WRKY	TF
Chr14.g40086-0F	bZIP	TF
Chr14.g40115-0F	C3H	TF
Chr14.g40137-1F	C2C2-GATA	TF
Chr14.g40140-2F	zf-HD	TF
Chr14.g40141-0F	MYB-related	TF
Chr14.g40142-1F	MYB-related	TF
Chr14.g40166-2F	WRKY	TF
Chr14.g40167-1F	OFP	TF
Chr14.g40175-1F	bHLH	TF
Chr14.g40185-0F	SET	TR
Chr14.g40198-0F	MYB-related	TF
Chr14.g40231-0F	LOB	TF
Chr15.g40332-0F	GNAT	TR
Chr15.g40344-1F	GARP-G2-like	TF
Chr15.g40356-0F	LOB	TF
Chr15.g40370-2F	SNF2	TR
Chr15.g40400-0F	mTERF	TR
Chr15.g40419-2F	bHLH	TF
Chr15.g40442-2F	TCP	TF
Chr15.g40450-1F	Tify	TF
Chr15.g40582-1F	HSF	TF
Chr15.g40593-0F	FAR1	TF
Chr15.g40611-0F	bHLH	TF
Chr15.g40616-2F	AUX/IAA	TR
Chr15.g40632-0F	PHD	TR
Chr15.g40764-0F	NAC	TF
Chr15.g40928-0F	AP2/ERF-ERF	TF
Chr15.g41017-0F	Others	TR
Chr15.g41122-0F	mTERF	TR
Chr15.g41152-2F	NAC	TF
Chr15.g41163-2F	FAR1	TF
Chr15.g41236-0F	SNF2	TR
Chr15.g41364-0F	GRAS	TF
Chr15.g41428-1F	MYB	TF
Chr15.g41473-1F	NAC	TF
Chr15.g41481-0F	GRAS	TF
Chr15.g41485-2F	C3H	TF
Chr15.g41558-0F	BES1	TF
Chr15.g41576-0F	mTERF	TR
Chr15.g41582-1F	GRAS	TF
Chr15.g41583-1R	GRAS	TF
Chr15.g41583-2F	WRKY	TF
Chr15.g41594-0F	GNAT	TR
Chr15.g41602-1F	HRT	TF
Chr15.g41606-0F	GRAS	TF
Chr15.g41622-0F	LOB	TF
Chr15.g41659-0F	SNF2	TR
Chr15.g41707-0F	MADS-MIKC	TF
Chr15.g41725-0F	Alfin-like	TF
Chr15.g41755-2F	Tify	TF
Chr15.g41908-1F	SNF2	TR
Chr15.g41945-1F	IWS1	TR
Chr15.g41957-2F	bZIP	TF
Chr15.g42055-1F	TUB	TF
Chr15.g42057-0F	Others	TR
Chr15.g42115-0R	AP2/ERF-ERF	TF
Chr15.g42130-0F	bZIP	TF
Chr15.g42156-1F	NAC	TF
Chr15.g42162-0F	EIL	TF
Chr16.g42273-2F	WRKY	TF
Chr16.g42280-0F	MADS-MIKC	TF
Chr16.g42292-0F	GNAT	TR
Chr16.g42312-0F	GARP-G2-like	TF
Chr16.g42338-0F	NAC	TF
Chr16.g42353-0F	SNF2	TR
Chr16.g42408-2F	NAC	TF
Chr16.g42421-0F	bHLH	TF
Chr16.g42446-0F	TCP	TF
Chr16.g42451-0F	Tify	TF
Chr16.g42483-1F	C2C2-YABBY	TF
Chr16.g42597-0F	HSF	TF
Chr16.g42625-0F	AUX/IAA	TR
Chr16.g42895-0F	TRAF	TR
Chr16.g42963-0F	AP2/ERF-ERF	TF
Chr16.g43171-0F	mTERF	TR
Chr16.g43198-0F	NAC	TF
Chr16.g43244-2F	SBP	TF
Chr16.g43262-1F	C2C2-Dof	TF
Chr16.g43278-0F	SNF2	TR
Chr16.g43440-0F	GRAS	TF
Chr16.g43464-2F	bHLH	TF
Chr16.g43504-0F	MYB	TF
Chr16.g43561-0F	C3H	TF
Chr16.g43571-1F	C2H2	TF
Chr16.g43657-0F	GRAS	TF
Chr16.g43668-1F	GNAT	TR
Chr16.g43676-0F	HRT	TF
Chr16.g43679-0F	GRAS	TF
Chr16.g43699-0F	LOB	TF
Chr16.g43704-0F	C2H2	TF
Chr16.g43739-0F	SNF2	TR
Chr16.g43781-0F	MADS-MIKC	TF
Chr16.g43789-0F	NF-YB	TF
Chr16.g43801-0F	Alfin-like	TF
Chr16.g43821-0F	GRAS	TF
Chr16.g43835-0F	Tify	TF
Chr16.g43947-0F	MYB	TF
Chr16.g43981-2F	MYB	TF
Chr16.g43993-2F	SNF2	TR
Chr16.g44023-0F	IWS1	TR
Chr16.g44034-1R	bZIP	TF
Chr16.g44124-0F	TUB	TF
Chr16.g44127-2F	Others	TR
Chr16.g44202-0F	OFP	TF
Chr16.g44206-2F	bZIP	TF
Chr16.g44209-0F	WRKY	TF
Chr16.g44227-2F	NAC	TF
Chr16.g44233-1F	HB-WOX	TF
Chr16.g44234-0F	C2C2-Dof	TF
Chr16.g44245-2F	MYB	TF
Chr16.g44256-0F	bZIP	TF
Chr17.g44343-0F	PLATZ	TF
Chr17.g44407-0F	MYB	TF
Chr17.g44413-2F	MYB	TF
Chr17.g44416-1F	SRS	TF
Chr17.g44424-0F	HSF	TF
Chr17.g44439-1F	bZIP	TF
Chr17.g44443-0F	bHLH	TF
Chr17.g44485-0F	bHLH	TF
Chr17.g44486-2F	Others	TR
Chr17.g44490-1F	NAC	TF
Chr17.g44511-2F	MADS-MIKC	TF
Chr17.g44512-1F	SBP	TF
Chr17.g44578-0F	mTERF	TR
Chr17.g44593-0F	MYB	TF
Chr17.g44607-0F	mTERF	TR
Chr17.g44651-2F	C2H2	TF
Chr17.g44662-0F	SWI/SNF-BAF60b	TR
Chr17.g44686-1F	WRKY	TF
Chr17.g44710-0F	TRAF	TR
Chr17.g44728-0F	C2C2-Dof	TF
Chr17.g44736-0F	bZIP	TF
Chr17.g44761-0F	HB-HD-ZIP	TF
Chr17.g44826-0F	bHLH	TF
Chr17.g44838-2F	GeBP	TF
Chr17.g44853-1F	HB-HD-ZIP	TF
Chr17.g44903-0F	MYB	TF
Chr17.g44935-0F	AP2/ERF-ERF	TF
Chr17.g44972-2F	GARP-G2-like	TF
Chr17.g44973-0F	MYB	TF
Chr17.g44981-2F	bHLH	TF
Chr17.g45048-1F	SNF2	TR
Chr17.g45174-0F	bZIP	TF
Chr17.g45196-1F	MBF1	TR
Chr17.g45245-0F	WRKY	TF
Chr17.g45399-1F	MYB	TF
Chr17.g45528-0F	TRAF	TR
Chr17.g45537-2F	TRAF	TR
Chr17.g45556-0F	AP2/ERF-ERF	TF
Chr17.g45557-0F	AP2/ERF-ERF	TF
Chr17.g45580-0F	NF-YC	TF
Chr17.g45588-0F	SET	TR
Chr17.g45616-0F	NAC	TF
Chr17.g45680-0F	SNF2	TR
Chr17.g45705-1R	NF-YB	TF
Chr17.g45820-0F	MYB-related	TF
Chr17.g45833-0F	MYB-related	TF
Chr17.g45884-0F	HB-other	TF
Chr18.g46092-0F	LOB	TF
Chr18.g46107-0F	PLATZ	TF
Chr18.g46173-0F	MYB	TF
Chr18.g46184-1F	MYB	TF
Chr18.g46193-1F	HSF	TF
Chr18.g46211-2F	bHLH	TF
Chr18.g46241-2F	RB	TR
Chr18.g46253-0F	bHLH	TF
Chr18.g46255-1F	Others	TR
Chr18.g46343-0F	mTERF	TR
Chr18.g46372-0R	mTERF	TR
Chr18.g46397-0F	MYB-related	TF
Chr18.g46429-1F	SWI/SNF-BAF60b	TR
Chr18.g46444-2F	WRKY	TF
Chr18.g46465-0F	TRAF	TR
Chr18.g46466-2F	MADS-M-type	TF
Chr18.g46493-0F	bHLH	TF
Chr18.g46495-2F	bZIP	TF
Chr18.g46517-1F	HB-HD-ZIP	TF
Chr18.g46546-2F	bHLH	TF
Chr18.g46575-0F	AP2/ERF-ERF	TF
Chr18.g46588-0F	bHLH	TF
Chr18.g46601-1F	GeBP	TF
Chr18.g46613-2F	HB-HD-ZIP	TF
Chr18.g46695-1F	AP2/ERF-AP2	TF
Chr18.g46721-1F	zf-HD	TF
Chr18.g46733-0F	GARP-G2-like	TF
Chr18.g46866-2F	AP2/ERF-ERF	TF
Chr18.g46915-0F	WRKY	TF
Chr18.g46954-0F	mTERF	TR
Chr18.g47006-1F	bZIP	TF
Chr18.g47013-2F	GARP-G2-like	TF
Chr18.g47136-1F	SNF2	TR
Chr18.g47223-0F	Others	TR
Chr18.g47237-1F	SET	TR
Chr18.g47343-0F	NF-YC	TF
Chr18.g47367-0F	NAC	TF
Chr18.g47451-0F	NF-YB	TF
Chr18.g47475-0F	FAR1	TF
Chr18.g47569-0F	MYB-related	TF
Chr18.g47581-0F	MYB-related	TF
Chr18.g47637-0F	C2C2-LSD	TF
Chr18.g47665-1R	Others	TR
Chr18.g47666-0F	Others	TR
Chr18.g47719-0F	PLATZ	TF
Chr18.g47767-2F	OFP	TF
Chr18.g47770-2R	GNAT	TR
Chr19.g47794-0F	C2H2	TF
Chr19.g47801-0F	GRAS	TF
Chr19.g47804-0F	GRAS	TF
Chr19.g47815-0F	C2H2	TF
Chr19.g47824-2R	MYB-related	TF
Chr19.g47850-0F	NAC	TF
Chr19.g48205-0F	Jumonji	TR
Chr19.g48375-1F	bHLH	TF
Chr19.g48518-1F	C3H	TF
Chr19.g48525-1F	GeBP	TF
Chr19.g48693-0F	zf-HD	TF
Chr19.g48771-2F	B3	TF
Chr19.g48846-0F	TCP	TF
Chr19.g48870-0F	C2H2	TF
Chr19.g48876-0F	AP2/ERF-ERF	TF
Chr19.g48893-0F	Trihelix	TF
Chr19.g48905-0F	HB-BELL	TF
Chr19.g48914-1F	Pseudo ARR-B	TR
Chr19.g48934-0F	NAC	TF
Chr19.g49004-0F	Others	TR
Chr19.g49010-1F	GRAS	TF
Chr19.g49051-0F	NAC	TF
Chr19.g49097-0F	zf-HD	TF
Chr19.g49104-2F	NAC	TF
Chr19.g49108-1F	GRAS	TF
Chr19.g49150-1R	TRAF	TR
Chr2.g03418-0F	NAC	TF
Chr2.g03427-1F	MYB-related	TF
Chr2.g03456-2F	MYB	TF
Chr2.g03509-0F	SET	TR
Chr2.g03537-1F	BBR-BPC	TF
Chr2.g03548-0F	NAC	TF
Chr2.g03587-2F	HB-HD-ZIP	TF
Chr2.g03627-1F	Whirly	TF
Chr2.g03671-2F	DBB	TF
Chr2.g03755-0F	C2H2	TF
Chr2.g03757-0F	AP2/ERF-ERF	TF
Chr2.g03758-0F	AUX/IAA	TR
Chr2.g03825-0F	DBP	TF
Chr2.g03832-2F	MYB-related	TF
Chr2.g03840-0F	GARP-ARR-B	TF
Chr2.g03846-2F	bHLH	TF
Chr2.g03872-0F	PHD	TR
Chr2.g03902-0F	bHLH	TF
Chr2.g03903-2F	AP2/ERF-ERF	TF
Chr2.g03949-2F	MYB	TF
Chr2.g03963-1F	HB-HD-ZIP	TF
Chr2.g03984-2F	bZIP	TF
Chr2.g04084-0F	mTERF	TR
Chr2.g04086-2F	mTERF	TR
Chr2.g04087-0F	mTERF	TR
Chr2.g04088-0F	mTERF	TR
Chr2.g04089-0F	mTERF	TR
Chr2.g04095-0F	bHLH	TF
Chr2.g04183-0F	E2F-DP	TF
Chr2.g04234-2F	MYB	TF
Chr2.g04242-2F	C2C2-CO-like	TF
Chr2.g04289-0F	C2C2-CO-like	TF
Chr2.g04290-0F	bZIP	TF
Chr2.g04346-0F	C2C2-CO-like	TF
Chr2.g04411-2F	TRAF	TR
Chr2.g04446-0F	AP2/ERF-ERF	TF
Chr2.g04511-0F	mTERF	TR
Chr2.g04669-0F	GARP-G2-like	TF
Chr2.g04762-1F	BES1	TF
Chr2.g04770-0F	NF-YB	TF
Chr2.g04826-0F	Trihelix	TF
Chr2.g04838-0F	SET	TR
Chr2.g04845-0F	C2H2	TF
Chr2.g04860-0F	NAC	TF
Chr2.g04880-2F	RWP-RK	TF
Chr2.g04941-2F	MYB	TF
Chr2.g05078-0F	AP2/ERF-ERF	TF
Chr2.g05082-0F	AP2/ERF-ERF	TF
Chr2.g05099-0R	HSF	TF
Chr2.g05099-1R	HSF	TF
Chr2.g05114-0F	HB-HD-ZIP	TF
Chr2.g05185-1F	bZIP	TF
Chr2.g05196-0F	AP2/ERF-ERF	TF
Chr2.g05246-0F	WRKY	TF
Chr2.g05247-2F	WRKY	TF
Chr2.g05300-0F	SET	TR
Chr2.g05308-0F	C3H	TF
Chr2.g05355-2F	HB-HD-ZIP	TF
Chr2.g05386-0F	GARP-G2-like	TF
Chr2.g05406-2F	MYB	TF
Chr2.g05408-0F	Tify	TF
Chr2.g05428-0F	SET	TR
Chr2.g05441-0F	MYB	TF
Chr2.g05455-0F	WRKY	TF
Chr2.g05508-0R	MYB-related	TF
Chr2.g05513-0F	C2H2	TF
Chr2.g05527-1F	AP2/ERF-ERF	TF
Chr2.g05547-0F	Others	TR
Chr2.g05631-0F	NAC	TF
Chr2.g05640-0F	bZIP	TF
Chr2.g05647-0F	AP2/ERF-ERF	TF
Chr2.g05716-1F	HB-HD-ZIP	TF
Chr2.g05740-0F	C2C2-Dof	TF
Chr2.g05804-0F	C2H2	TF
Chr2.g05812-1F	bHLH	TF
Chr2.g05818-2F	Jumonji	TR
Chr2.g05887-1F	bHLH	TF
Chr2.g05925-0F	NAC	TF
Chr2.g05930-2F	bHLH	TF
Chr2.g06036-1F	BES1	TF
Chr2.g06040-2F	HSF	TF
Chr2.g06063-0F	NAC	TF
Chr2.g06075-2F	HB-BELL	TF
Chr2.g06113-1F	C2C2-GATA	TF
Chr2.g06156-0F	MBF1	TR
Chr2.g06171-1F	AUX/IAA	TR
Chr2.g06177-0F	FAR1	TF
Chr2.g06185-0F	bZIP	TF
Chr2.g06199-0F	AP2/ERF-ERF	TF
Chr2.g06258-0F	bZIP	TF
Chr2.g06264-1F	C3H	TF
Chr2.g06285-2F	PLATZ	TF
Chr2.g06330-0F	AP2/ERF-ERF	TF
Chr2.g06368-0F	HB-KNOX	TF
Chr2.g06378-1F	WRKY	TF
Chr2.g06413-1F	Others	TR
Chr2.g06417-2F	C2C2-CO-like	TF
Chr2.g06424-0F	AP2/ERF-AP2	TF
Chr2.g06450-0F	bZIP	TF
Chr2.g06512-1F	NAC	TF
Chr2.g06524-0F	B3	TF
Chr2.g06570-2F	B3-ARF	TF
Chr2.g06633-2F	HB-HD-ZIP	TF
Chr2.g06677-0F	GARP-G2-like	TF
Chr2.g06683-0F	TAZ	TR
Chr2.g06695-1F	GARP-ARR-B	TF
Chr2.g06726-0F	DBB	TF
Chr2.g06783-0F	NAC	TF
Chr2.g06795-1F	HMG	TR
Chr2.g06799-2F	MYB-related	TF
Chr20.g49229-0F	GRAS	TF
Chr20.g49247-1F	MYB	TF
Chr20.g49252-2F	MYB	TF
Chr20.g49562-2F	GRF	TF
Chr20.g49739-2F	C3H	TF
Chr20.g49740-0F	C3H	TF
Chr20.g49749-1F	GeBP	TF
Chr20.g49810-0F	GeBP	TF
Chr20.g49842-0F	MYB	TF
Chr20.g50064-1F	NAC	TF
Chr20.g50084-0F	MYB	TF
Chr20.g50146-2F	AP2/ERF-ERF	TF
Chr20.g50173-2F	HB-BELL	TF
Chr20.g50180-0F	Others	TR
Chr20.g50180-2F	Others	TR
Chr20.g50194-0F	OFP	TF
Chr20.g50195-1F	OFP	TF
Chr20.g50197-0F	B3	TF
Chr20.g50201-0F	NAC	TF
Chr20.g50228-0F	SET	TR
Chr20.g50268-0F	TRAF	TR
Chr20.g50320-1F	MYB	TF
Chr20.g50321-0F	zf-HD	TF
Chr20.g50336-1F	GRAS	TF
Chr20.g50380-2F	TRAF	TR
Chr20.g50413-1F	LOB	TF
Chr3.g06869-0F	LOB	TF
Chr3.g06871-0F	C2H2	TF
Chr3.g06875-0F	NAC	TF
Chr3.g06879-1F	GARP-G2-like	TF
Chr3.g06890-1F	RWP-RK	TF
Chr3.g06895-2F	bHLH	TF
Chr3.g06918-1F	AUX/IAA	TR
Chr3.g06927-0F	MYB	TF
Chr3.g06938-2F	OFP	TF
Chr3.g07010-2F	TCP	TF
Chr3.g07072-0F	HB-HD-ZIP	TF
Chr3.g07082-2F	MYB	TF
Chr3.g07197-2F	C2C2-Dof	TF
Chr3.g07207-0F	NAC	TF
Chr3.g07217-0F	CSD	TF
Chr3.g07266-0F	C3H	TF
Chr3.g07325-2F	NAC	TF
Chr3.g07328-0F	NAC	TF
Chr3.g07354-2F	bHLH	TF
Chr3.g07528-0F	B3	TF
Chr3.g07614-1F	MYB-related	TF
Chr3.g07744-0F	AUX/IAA	TR
Chr3.g07802-2F	MYB-related	TF
Chr3.g07808-0F	AUX/IAA	TR
Chr3.g07823-0F	C3H	TF
Chr3.g07824-2F	MYB-related	TF
Chr3.g07838-1F	C2H2	TF
Chr3.g07857-1F	bHLH	TF
Chr3.g07859-0F	AUX/IAA	TR
Chr3.g07859-2F	AUX/IAA	TR
Chr3.g07868-2F	WRKY	TF
Chr3.g07894-0F	MYB	TF
Chr3.g07922-2F	MYB	TF
Chr3.g07974-0F	Trihelix	TF
Chr3.g08033-2F	MADS-M-type	TF
Chr3.g08147-0F	LOB	TF
Chr3.g08221-0F	C2H2	TF
Chr3.g08238-0F	bZIP	TF
Chr3.g08243-2F	MYB	TF
Chr3.g08321-1F	bHLH	TF
Chr3.g08340-0F	HSF	TF
Chr3.g08342-2F	C2H2	TF
Chr3.g08465-0F	GNAT	TR
Chr3.g08465-2F	GNAT	TR
Chr3.g08495-2F	MYB-related	TF
Chr3.g08683-0F	C3H	TF
Chr3.g08692-1F	GRAS	TF
Chr3.g08745-0F	C2H2	TF
Chr3.g08799-0F	HMG	TR
Chr3.g08821-0F	B3-ARF	TF
Chr3.g08823-0F	NAC	TF
Chr3.g08843-2F	TUB	TF
Chr3.g08938-0F	B3	TF
Chr3.g08989-1F	MYB-related	TF
Chr3.g08989-2F	MYB-related	TF
Chr3.g09010-0F	Coactivator p15	TR
Chr3.g09019-0F	MYB-related	TF
Chr3.g09028-2F	MYB	TF
Chr3.g09155-0F	OFP	TF
Chr3.g09218-1F	C2C2-GATA	TF
Chr3.g09252-0R	HSF	TF
Chr3.g09271-0F	AP2/ERF-ERF	TF
Chr3.g09291-2F	bZIP	TF
Chr3.g09305-0F	C2C2-Dof	TF
Chr3.g09474-0F	C2H2	TF
Chr3.g09538-1F	bZIP	TF
Chr3.g09579-1F	MYB	TF
Chr3.g09594-0F	NAC	TF
Chr3.g09603-1R	NAC	TF
Chr3.g09635-0F	WRKY	TF
Chr3.g09636-0F	WRKY	TF
Chr3.g09660-1F	LOB	TF
Chr3.g09670-2F	WRKY	TF
Chr3.g09718-0F	C3H	TF
Chr3.g09744-1F	C2H2	TF
Chr3.g09757-0F	HB-WOX	TF
Chr3.g09772-0F	WRKY	TF
Chr3.g09843-0F	MYB-related	TF
Chr3.g09856-0F	C2H2	TF
Chr3.g09895-2F	NAC	TF
Chr3.g09919-0F	TUB	TF
Chr3.g09925-1F	AP2/ERF-ERF	TF
Chr3.g09941-0F	C2H2	TF
Chr3.g09957-0F	MYB	TF
Chr3.g09993-1F	SET	TR
Chr3.g10058-0F	TAZ	TR
Chr3.g10104-2F	bHLH	TF
Chr3.g10116-2F	GRAS	TF
Chr3.g10136-1F	TAZ	TR
Chr3.g10144-0F	C2H2	TF
Chr3.g10167-0F	MADS-M-type	TF
Chr3.g10189-2F	C3H	TF
Chr3.g10224-1F	CAMTA	TF
Chr3.g10255-1F	bHLH	TF
Chr3.g10294-2F	NF-YB	TF
Chr3.g10333-0F	NAC	TF
Chr3.g10341-1F	TRAF	TR
Chr3.g10373-2F	bHLH	TF
Chr3.g10379-0F	SRS	TF
Chr3.g10471-1F	GARP-G2-like	TF
Chr3.g10492-0F	C2C2-GATA	TF
Chr4.g10503-1F	WRKY	TF
Chr4.g10516-0F	LOB	TF
Chr4.g10526-0F	GARP-G2-like	TF
Chr4.g10537-1F	RWP-RK	TF
Chr4.g10564-0F	AUX/IAA	TR
Chr4.g10657-0F	TCP	TF
Chr4.g10701-0F	BES1	TF
Chr4.g10706-2F	Others	TR
Chr4.g10717-0F	AP2/ERF-ERF	TF
Chr4.g10720-0F	HB-HD-ZIP	TF
Chr4.g10728-0F	MYB	TF
Chr4.g10739-0F	MADS-MIKC	TF
Chr4.g10770-2F	C2C2-Dof	TF
Chr4.g10790-2F	MYB	TF
Chr4.g10844-0F	C2C2-Dof	TF
Chr4.g10856-0F	NAC	TF
Chr4.g10856-1F	NAC	TF
Chr4.g10922-0F	GeBP	TF
Chr4.g11000-0F	bHLH	TF
Chr4.g11001-0F	bHLH	TF
Chr4.g11095-0F	MYB-related	TF
Chr4.g11176-0F	B3	TF
Chr4.g11177-0F	B3	TF
Chr4.g11387-1F	GARP-G2-like	TF
Chr4.g11391-2F	LUG	TR
Chr4.g11428-0F	C2H2	TF
Chr4.g11451-0F	WRKY	TF
Chr4.g11476-0F	MYB	TF
Chr4.g11483-2F	MYB-related	TF
Chr4.g11491-1F	MYB-related	TF
Chr4.g11497-0F	C2H2	TF
Chr4.g11521-0F	bHLH	TF
Chr4.g11523-1F	AUX/IAA	TR
Chr4.g11533-2F	WRKY	TF
Chr4.g11534-2F	WRKY	TF
Chr4.g11583-1F	MYB	TF
Chr4.g11636-0F	Trihelix	TF
Chr4.g11689-2R	MADS-M-type	TF
Chr4.g11697-0F	C2C2-GATA	TF
Chr4.g11744-1F	SNF2	TR
Chr4.g11773-0F	Jumonji	TR
Chr4.g11822-0F	LOB	TF
Chr4.g11899-1F	MYB	TF
Chr4.g11975-0F	bHLH	TF
Chr4.g12154-2F	GNAT	TR
Chr4.g12174-0F	C2C2-LSD	TF
Chr4.g12242-0F	WRKY	TF
Chr4.g12289-1F	MYB-related	TF
Chr4.g12336-2F	C3H	TF
Chr4.g12349-0F	GRAS	TF
Chr4.g12476-0F	B3-ARF	TF
Chr4.g12479-0F	NAC	TF
Chr4.g12499-0F	TUB	TF
Chr4.g12507-0F	NAC	TF
Chr4.g12551-0F	MYB	TF
Chr4.g12596-0F	B3	TF
Chr4.g12635-2F	MYB	TF
Chr4.g12652-0F	bHLH	TF
Chr4.g12676-1F	MYB	TF
Chr4.g12713-0F	WRKY	TF
Chr4.g12806-0F	OFP	TF
Chr4.g12808-2F	HSF	TF
Chr4.g12812-2F	WRKY	TF
Chr4.g12869-2F	C2C2-GATA	TF
Chr4.g12896-1F	HSF	TF
Chr4.g12898-1F	OFP	TF
Chr4.g12902-0F	bHLH	TF
Chr4.g12938-2F	bZIP	TF
Chr4.g12952-1F	C2C2-Dof	TF
Chr4.g13023-0F	TRAF	TR
Chr4.g13085-0F	SNF2	TR
Chr4.g13114-0F	C2H2	TF
Chr4.g13152-0F	AP2/ERF-ERF	TF
Chr4.g13179-0F	bZIP	TF
Chr4.g13240-2F	NAC	TF
Chr4.g13249-1F	NAC	TF
Chr4.g13275-2F	WRKY	TF
Chr4.g13359-0F	C3H	TF
Chr4.g13384-0F	C2H2	TF
Chr4.g13404-0F	GRAS	TF
Chr4.g13408-0F	WRKY	TF
Chr4.g13436-0F	HB-BELL	TF
Chr4.g13505-2F	C2H2	TF
Chr4.g13510-1F	bZIP	TF
Chr4.g13526-1F	NAC	TF
Chr4.g13527-0F	MYB-related	TF
Chr4.g13531-0F	OFP	TF
Chr4.g13551-2F	bZIP	TF
Chr4.g13555-2F	AP2/ERF-ERF	TF
Chr4.g13586-1F	MYB	TF
Chr4.g13620-0F	SET	TR
Chr4.g13764-2F	TAZ	TR
Chr4.g13774-2F	C2H2	TF
Chr4.g13825-1F	C3H	TF
Chr4.g13863-1F	SBP	TF
Chr4.g13864-2F	MADS-M-type	TF
Chr4.g13867-0F	CAMTA	TF
Chr4.g13895-0F	SET	TR
Chr4.g13987-0F	GRAS	TF
Chr4.g13990-0F	TRAF	TR
Chr4.g14013-2F	Others	TR
Chr4.g14017-0F	bHLH	TF
Chr4.g14021-0F	SRS	TF
Chr4.g14104-0F	GARP-G2-like	TF
Chr4.g14127-2F	C2C2-GATA	TF
Chr5.g14153-2F	C2C2-GATA	TF
Chr5.g14254-0F	NAC	TF
Chr5.g14302-2F	bZIP	TF
Chr5.g14368-0F	bHLH	TF
Chr5.g14411-1R	Others	TR
Chr5.g14434-0F	C2C2-GATA	TF
Chr5.g14453-0F	C2H2	TF
Chr5.g14466-0F	Jumonji	TR
Chr5.g14466-2F	C2H2	TF
Chr5.g14467-1F	GNAT	TR
Chr5.g14521-0F	HSF	TF
Chr5.g14572-0F	C2C2-Dof	TF
Chr5.g14601-0F	NF-YA	TF
Chr5.g14610-0F	GNAT	TR
Chr5.g14634-2F	Tify	TF
Chr5.g14636-0F	Tify	TF
Chr5.g14647-0F	AP2/ERF-ERF	TF
Chr5.g14687-1F	bHLH	TF
Chr5.g14715-0F	GRAS	TF
Chr5.g14911-1F	GARP-ARR-B	TF
Chr5.g14945-1F	bHLH	TF
Chr5.g15041-2F	LOB	TF
Chr5.g15065-2F	NF-YC	TF
Chr5.g15189-0F	GRAS	TF
Chr5.g15268-0F	C2C2-Dof	TF
Chr5.g15358-0F	C3H	TF
Chr5.g15366-1F	MYB	TF
Chr5.g15445-0F	bZIP	TF
Chr5.g15493-2F	GARP-G2-like	TF
Chr5.g15500-0F	NAC	TF
Chr5.g15503-2F	NAC	TF
Chr5.g15516-1F	GARP-G2-like	TF
Chr5.g15588-0F	Jumonji	TR
Chr5.g15614-0R	TUB	TF
Chr5.g15614-2R	TUB	TF
Chr5.g15672-0F	mTERF	TR
Chr5.g15693-1F	IWS1	TR
Chr5.g15699-2F	HSF	TF
Chr5.g15721-2F	MYB	TF
Chr5.g15754-2F	C2H2	TF
Chr5.g15778-2F	Jumonji	TR
Chr5.g15835-1F	bHLH	TF
Chr5.g15862-0F	NF-YB	TF
Chr5.g15925-0F	C2H2	TF
Chr5.g15940-2F	LOB	TF
Chr5.g15956-2F	GNAT	TR
Chr5.g16112-2F	LOB	TF
Chr5.g16129-0F	B3	TF
Chr5.g16137-0F	B3	TF
Chr5.g16141-2F	NAC	TF
Chr5.g16148-1F	Others	TR
Chr5.g16162-2F	AUX/IAA	TR
Chr5.g16207-2F	MADS-M-type	TF
Chr5.g16224-2F	Others	TR
Chr5.g16234-1F	NF-YA	TF
Chr5.g16306-1F	WRKY	TF
Chr5.g16315-0F	GNAT	TR
Chr5.g16324-0F	TRAF	TR
Chr5.g16354-0F	GRF	TF
Chr5.g16385-2F	C2C2-GATA	TF
Chr5.g16448-2F	NF-YA	TF
Chr5.g16454-2F	C3H	TF
Chr5.g16508-1F	TCP	TF
Chr5.g16533-0F	Others	TR
Chr5.g16564-0F	PHD	TR
Chr5.g16616-1F	bHLH	TF
Chr5.g16682-1R	Tify	TF
Chr5.g16721-2F	bHLH	TF
Chr5.g16722-0F	WRKY	TF
Chr5.g16800-1F	MADS-M-type	TF
Chr5.g16823-0F	WRKY	TF
Chr5.g16876-2F	GARP-G2-like	TF
Chr5.g16902-0F	TRAF	TR
Chr5.g16915-2F	HB-KNOX	TF
Chr5.g16957-1F	FAR1	TF
Chr5.g16972-0F	bHLH	TF
Chr5.g16982-2F	Rcd1-like	TR
Chr5.g16983-0F	mTERF	TR
Chr5.g16986-0F	TCP	TF
Chr5.g17041-0R	GNAT	TR
Chr5.g17056-2F	HSF	TF
Chr5.g17067-0F	bZIP	TF
Chr5.g17073-2F	AUX/IAA	TR
Chr5.g17075-2F	WRKY	TF
Chr5.g17150-0F	bZIP	TF
Chr5.g17182-2F	IWS1	TR
Chr5.g17215-0F	C2H2	TF
Chr5.g17217-2F	C2H2	TF
Chr5.g17218-2F	C2H2	TF
Chr5.g17412-2F	HB-other	TF
Chr5.g17420-0F	MYB-related	TF
Chr6.g17530-0F	HB-HD-ZIP	TF
Chr6.g17640-0F	NAC	TF
Chr6.g17678-0F	RWP-RK	TF
Chr6.g17693-2F	NAC	TF
Chr6.g17708-2F	bHLH	TF
Chr6.g17736-0F	Others	TR
Chr6.g17754-0F	MYB	TF
Chr6.g17797-0F	C2H2	TF
Chr6.g17813-0F	C2H2	TF
Chr6.g17815-0F	GNAT	TR
Chr6.g17845-0F	OFP	TF
Chr6.g17859-2F	HSF	TF
Chr6.g17872-1F	SNF2	TR
Chr6.g17907-0F	C2C2-Dof	TF
Chr6.g17914-2F	HB-HD-ZIP	TF
Chr6.g17937-2F	NF-YA	TF
Chr6.g17947-2F	GNAT	TR
Chr6.g17969-1F	Tify	TF
Chr6.g17971-0F	Tify	TF
Chr6.g17974-0F	FAR1	TF
Chr6.g17983-2F	AP2/ERF-ERF	TF
Chr6.g17999-0F	B3	TF
Chr6.g18131-0F	bHLH	TF
Chr6.g18135-0F	GNAT	TR
Chr6.g18277-0F	AP2/ERF-AP2	TF
Chr6.g18278-0F	bHLH	TF
Chr6.g18338-1F	bZIP	TF
Chr6.g18395-1F	NF-YC	TF
Chr6.g18521-0F	GRAS	TF
Chr6.g18552-0F	C2H2	TF
Chr6.g18603-1F	C2C2-Dof	TF
Chr6.g18644-0F	TRAF	TR
Chr6.g18654-2F	MYB	TF
Chr6.g18704-2F	MYB	TF
Chr6.g18706-0F	PHD	TR
Chr6.g18722-0F	bZIP	TF
Chr6.g18771-2F	MYB	TF
Chr6.g18781-0F	bZIP	TF
Chr6.g18800-1F	WRKY	TF
Chr6.g18833-0F	NAC	TF
Chr6.g18867-0F	WRKY	TF
Chr6.g19001-0F	mTERF	TR
Chr6.g19024-0F	IWS1	TR
Chr6.g19055-2F	MYB	TF
Chr6.g19092-0F	NF-YB	TF
Chr6.g19110-1F	GRAS	TF
Chr6.g19123-1F	Tify	TF
Chr6.g19146-0F	B3	TF
Chr6.g19203-1F	C2H2	TF
Chr6.g19204-0F	C2H2	TF
Chr6.g19206-0F	C2H2	TF
Chr6.g19290-2F	C2H2	TF
Chr6.g19305-1F	LOB	TF
Chr6.g19319-0F	GNAT	TR
Chr6.g19368-2F	MYB	TF
Chr6.g19451-0F	LOB	TF
Chr6.g19479-0F	B3	TF
Chr6.g19484-0F	B3	TF
Chr6.g19485-2F	GARP-G2-like	TF
Chr6.g19487-2F	NAC	TF
Chr6.g19491-0F	Others	TR
Chr6.g19506-2F	AUX/IAA	TR
Chr6.g19522-0F	bHLH	TF
Chr6.g19532-0F	C2C2-LSD	TF
Chr6.g19553-2F	MYB-related	TF
Chr6.g19634-1F	LOB	TF
Chr6.g19645-0F	GNAT	TR
Chr6.g19646-0F	GNAT	TR
Chr6.g19677-2F	bHLH	TF
Chr6.g19688-0F	GRF	TF
Chr6.g19704-2F	HB-BELL	TF
Chr6.g19722-2F	C2C2-GATA	TF
Chr6.g19752-1F	C3H	TF
Chr6.g19783-1F	NF-YA	TF
Chr6.g19848-0F	TCP	TF
Chr6.g19873-1F	C2C2-CO-like	TF
Chr6.g19959-2F	bHLH	TF
Chr6.g20008-0F	HB-BELL	TF
Chr6.g20054-0F	bHLH	TF
Chr6.g20133-2F	MYB-related	TF
Chr6.g20172-0F	WRKY	TF
Chr6.g20181-0F	WRKY	TF
Chr6.g20216-0F	GNAT	TR
Chr6.g20217-0F	C2H2	TF
Chr6.g20221-2F	GARP-G2-like	TF
Chr6.g20308-0F	FAR1	TF
Chr6.g20326-0F	bHLH	TF
Chr6.g20336-0F	mTERF	TR
Chr6.g20372-2R	TRAF	TR
Chr6.g20403-1F	HSF	TF
Chr6.g20413-2F	bZIP	TF
Chr6.g20419-2F	AUX/IAA	TR
Chr6.g20423-2F	WRKY	TF
Chr6.g20446-0F	DDT	TF
Chr6.g20496-2F	bZIP	TF
Chr6.g20523-1F	NAC	TF
Chr6.g20561-0F	C2H2	TF
Chr6.g20562-1F	C2H2	TF
Chr6.g20756-0F	NF-YC	TF
Chr6.g20770-2F	HB-other	TF
Chr7.g20858-0F	NAC	TF
Chr7.g20861-1F	B3-ARF	TF
Chr7.g20978-0F	Others	TR
Chr7.g20988-0F	B3-ARF	TF
Chr7.g21036-0F	GARP-G2-like	TF
Chr7.g21113-0F	AUX/IAA	TR
Chr7.g21217-2F	GNAT	TR
Chr7.g21376-0F	AP2/ERF-ERF	TF
Chr7.g21528-1F	MYB-related	TF
Chr7.g21556-0F	GRAS	TF
Chr7.g21568-0F	OFP	TF
Chr7.g21616-2F	GARP-G2-like	TF
Chr7.g21652-0F	SWI/SNF-SWI3	TR
Chr7.g21686-2F	MADS-M-type	TF
Chr7.g21688-0F	GRAS	TF
Chr7.g21722-0F	AP2/ERF-ERF	TF
Chr7.g21728-0F	HB-HD-ZIP	TF
Chr7.g21803-0F	NAC	TF
Chr7.g21822-1F	MYB	TF
Chr7.g21930-2F	NAC	TF
Chr7.g21976-1F	MYB	TF
Chr7.g22046-0F	C2C2-CO-like	TF
Chr7.g22088-1R	Others	TR
Chr7.g22116-1F	bHLH	TF
Chr7.g22132-2F	GNAT	TR
Chr7.g22144-0F	TAZ	TR
Chr7.g22175-1F	NAC	TF
Chr7.g22296-2F	NAC	TF
Chr7.g22432-0R	Others	TR
Chr7.g22437-0F	B3-ARF	TF
Chr7.g22473-0F	zf-HD	TF
Chr7.g22548-0F	LOB	TF
Chr7.g22774-1F	bHLH	TF
Chr7.g22784-0F	Others	TR
Chr7.g22799-0F	B3	TF
Chr7.g22850-2F	bHLH	TF
Chr7.g22853-1F	bHLH	TF
Chr7.g23047-0F	C3H	TF
Chr7.g23094-1F	C3H	TF
Chr8.g23122-0F	NAC	TF
Chr8.g23141-0F	NAC	TF
Chr8.g23144-0F	B3-ARF	TF
Chr8.g23225-0R	C2C2-Dof	TF
Chr8.g23261-1F	Others	TR
Chr8.g23315-0F	C3H	TF
Chr8.g23376-1F	AP2/ERF-ERF	TF
Chr8.g23380-0F	NAC	TF
Chr8.g23380-2F	NAC	TF
Chr8.g23469-0F	mTERF	TR
Chr8.g23483-2F	GNAT	TR
Chr8.g23519-0F	SET	TR
Chr8.g23570-1F	NAC	TF
Chr8.g23721-2F	GARP-G2-like	TF
Chr8.g23754-0F	MYB	TF
Chr8.g23762-1F	PLATZ	TF
Chr8.g23807-1F	MYB-related	TF
Chr8.g23871-0F	AP2/ERF-ERF	TF
Chr8.g23901-0F	SNF2	TR
Chr8.g23933-0F	SWI/SNF-SWI3	TR
Chr8.g23948-2F	bHLH	TF
Chr8.g23996-0F	SBP	TF
Chr8.g24013-2F	HB-HD-ZIP	TF
Chr8.g24039-2F	HB-HD-ZIP	TF
Chr8.g24167-0F	Others	TR
Chr8.g24207-1F	MYB	TF
Chr8.g24212-2F	NAC	TF
Chr8.g24258-1F	MYB	TF
Chr8.g24322-1F	C2C2-CO-like	TF
Chr8.g24338-0F	RWP-RK	TF
Chr8.g24365-0F	DBB	TF
Chr8.g24391-0F	bHLH	TF
Chr8.g24413-0F	GNAT	TR
Chr8.g24489-2F	WRKY	TF
Chr8.g24539-0F	C2H2	TF
Chr8.g24563-1F	NAC	TF
Chr8.g24831-0F	LOB	TF
Chr8.g24931-1F	Tify	TF
Chr8.g24986-0F	bHLH	TF
Chr8.g25004-0F	MYB-related	TF
Chr8.g25056-1F	Others	TR
Chr8.g25115-1F	bHLH	TF
Chr8.g25116-0F	bHLH	TF
Chr8.g25232-2F	MYB	TF
Chr8.g25354-0F	C3H	TF
Chr8.g25393-2F	C3H	TF
Chr9.g25489-0F	C2H2	TF
Chr9.g25522-0F	CSD	TF
Chr9.g25575-0F	bZIP	TF
Chr9.g25584-0F	SWI/SNF-BAF60b	TR
Chr9.g25721-0F	B3-ARF	TF
Chr9.g25761-0F	PLATZ	TF
Chr9.g25771-0F	GARP-G2-like	TF
Chr9.g25803-0F	C2C2-CO-like	TF
Chr9.g25814-2F	TUB	TF
Chr9.g25836-0F	PLATZ	TF
Chr9.g25970-0F	bZIP	TF
Chr9.g26011-0F	Others	TR
Chr9.g26079-2F	HSF	TF
Chr9.g26107-0F	GARP-G2-like	TF
Chr9.g26305-1F	NAC	TF
Chr9.g26363-1F	GARP-G2-like	TF
Chr9.g26508-0F	C3H	TF
Chr9.g26586-1F	bZIP	TF
Chr9.g26587-0F	NAC	TF
Chr9.g26730-0F	Others	TR
Chr9.g26743-2F	MYB-related	TF
Chr9.g26746-2F	HB-HD-ZIP	TF
Chr9.g26828-0F	bHLH	TF
Chr9.g26852-0F	Jumonji	TR
Chr9.g26897-1F	HB-HD-ZIP	TF
Chr9.g26935-0F	LOB	TF
Chr9.g27140-0F	Tify	TF
Chr9.g27141-2F	Tify	TF
Chr9.g27142-0F	Tify	TF
Chr9.g27144-0F	Tify	TF
Chr9.g27146-0F	Others	TR
Chr9.g27147-2F	Tify	TF
Chr9.g27148-0F	Tify	TF
Chr9.g27199-0F	C2C2-Dof	TF
Chr9.g27211-0F	SET	TR
Chr9.g27255-0F	HSF	TF
Chr9.g27308-0F	GARP-G2-like	TF
Chr9.g27308-1F	Others	TR
Chr9.g27432-0F	NAC	TF
Chr9.g27436-0F	MYB	TF
Chr9.g27529-0F	NAC	TF
Chr9.g27552-0F	CSD	TF
Chr9.g27553-0F	CSD	TF
Chr9.g27599-2F	bHLH	TF
Chr9.g27660-2F	AP2/ERF-ERF	TF
Chr9.g27676-0F	C2H2	TF
Chr9.g27717-1F	AP2/ERF-ERF	TF
Chr9.g27732-0F	C2H2	TF
Chr9.g27752-0F	Trihelix	TF
Chr9.g27753-0F	SNF2	TR
Chr9.g27755-0F	HSF	TF
Chr9.g27822-1F	Trihelix	TF
Chr9.g27828-2F	Trihelix	TF
Chr9.g27900-2F	Others	TR
Chr9.g27932-0F	bHLH	TF
Chr9.g27939-0F	HB-HD-ZIP	TF
Chr9.g27967-0F	EIL	TF
Chr9.g27967-1F	EIL	TF
Chr9.g27988-0F	MYB	TF
Chr9.g28054-0F	AP2/ERF-ERF	TF
Chr9.g28075-2F	TAZ	TR
Chr9.g28110-0F	bHLH	TF
Chr9.g28122-1F	DBB	TF
Chr9.g28149-0F	C2C2-CO-like	TF
Chr9.g28200-2F	Pseudo ARR-B	TR
Chr9.g28201-0F	MYB	TF
Chr9.g28229-1F	MYB	TF
Chr9.g28244-2F	B3-ARF	TF
Chr9.g28286-0F	TCP	TF
Chr9.g28327-0F	NAC	TF
Chr9.g28341-2F	C2C2-GATA	TF
Chr9.g28342-0F	DBB	TF
Chr9.g28358-0F	SNF2	TR
Chr9.g28378-0F	AP2/ERF-ERF	TF
Chr9.g28379-0F	AP2/ERF-ERF	TF
Chr9.g28465-2F	HMG	TR
Chr9.g28471-2F	C2H2	TF
Chr9.g28505-0F	GRF	TF
Chr9.g28508-0F	OFP	TF
Chr9.g28512-2F	MYB-related	TF
Chr9.g28518-0F	GRAS	TF
Chr9.g28522-1F	B3	TF
Chr9.g28534-0F	MYB-related	TF
Chr9.g28566-1F	PLATZ	TF
Chr9.g28579-2F	MYB	TF
Chr9.g28587-0F	Jumonji	TR
Chr9.g28651-0F	zf-HD	TF
Chr9.g28755-0F	C2C2-CO-like	TF
Chr9.g28772-0F	C2C2-Dof	TF
Chr9.g28779-0F	C2C2-Dof	TF
Chr9.g28789-1R	bZIP	TF
Chr9.g28821-2F	C2C2-CO-like	TF
Chr9.g28851-0F	mTERF	TR
Chr9.g28860-0F	mTERF	TR
Chr9.g28912-0F	NAC	TF
Chr9.g28920-2F	bHLH	TF
Chr9.g28931-0F	mTERF	TR
Chr9.g28932-0F	mTERF	TR
Chr9.g28933-0F	mTERF	TR
Chr9.g28968-0F	SWI/SNF-SWI3	TR
Chr9.g29016-0F	SNF2	TR
Chr9.g29033-0F	bZIP	TF
Chr9.g29066-1F	GeBP	TF
Chr9.g29071-0F	GNAT	TR
Chr9.g29098-0F	NF-YA	TF
Chr9.g29122-0F	AP2/ERF-ERF	TF
Chr9.g29136-1F	mTERF	TR
Chr9.g29136-2F	mTERF	TR
Chr9.g29214-0F	AP2/ERF-ERF	TF
Chr9.g29229-1F	DBP	TF
Chr9.g29299-2F	LUG	TR
Chr9.g29357-0F	Others	TR
Chr9.g29381-0F	C2H2	TF
Chr9.g29402-1R	TCP	TF
