# Supplementary material for: Whole transcriptome analysis resulted in the identification of Chinese sprangletop (Leptochloa chinensis) genes involved in cyhalofop-butyl tolerance
Source: BMC Genomics. 2021 Jul 9;22:521. doi: 10.1186/s12864-021-07856-z (PMC8268407; doi:10.1186/s12864-021-07856-z)
Supplement: Supplementary file 10 — Additional file 10. Information on candidate genes involved in regulating cyhalofop-butyl resistance of LC18002. [file 12864_2021_7856_MOESM10_ESM.xlsx]

## Sheet: readcounts
GeneID	TE-1_readcounts	TE-2_readcounts	TE-3_readcounts	SE-1_readcounts	SE-2_readcounts	SE-3_readcounts	log2FoldChange	Pvalue	padj	description	eggclass_anno	GO_anno	KEGG_entry	KEGG_url
Chr10.g32568	60	55	107	17	13	1	2.83354	1.11811e-08	8.52659e-07	ABC transporter B family member 2 [Sorghum bicolor]	[(ABC) transporter],[ABC transporter B family member],[ABC transporter transmembrane region]	GO:0055085//transmembrane transport (Biological Process); GO:0016021//integral component of membrane (Cellular Component); GO:0005524//ATP binding (Cellular Component); GO:0042626//ATPase activity, coupled to transmembrane movement of substances (Cellular Component); abc transporter b family member 2-like	K05658|ABCB1	http://www.genome.jp/dbget-bin/www_bget?ko:K05658
Chr4.g11866	46	41	63	24	26	5	1.42618	0.00152637	0.01947	putative ABC transporter C family member 15 isoform X3 [Sorghum bicolor]	[ABC transporter],[ATP-binding cassette, sub-family C (CFTR MRP), member],[ABC transporter transmembrane region],[(ABC) transporter]	GO:0055085//transmembrane transport (Biological Process); GO:0016021//integral component of membrane (Cellular Component); GO:0005524//ATP binding (Cellular Component); GO:0042626//ATPase activity, coupled to transmembrane movement of substances (Cellular Component); abc transporter c family member 15	-	-
Chr4.g10580	54	30	41	12	14	13	1.60416	0.000210701	0.00409885	cytochrome P450 71A1-like [Zea mays]	[Cytochrome p450],[cytochrome P450]	GO:0044710//single-organism metabolic process (Biological Process); GO:0016020//membrane (Cellular Component); GO:0004497//monooxygenase activity (Cellular Component); GO:0005488//binding (Cellular Component); GO:0016705//oxidoreductase activity, acting on paired donors, with incorporation or reduction of molecular oxygen (Cellular Component); cytochrome p450 71a1-like	-	-
Chr1.g02164	35	14	30	12	9	8	1.38712	0.00635745	0.0551962	PREDICTED: cytochrome P450 76M5-like [Setaria italica]	[Cytochrome p450],[Cytochrome P450]	GO:0022900//electron transport chain (Biological Process); GO:0044550//secondary metabolite biosynthetic process (Biological Process); GO:0016020//membrane (Cellular Component); GO:0005506//iron ion binding (Cellular Component); GO:0016709//oxidoreductase activity, acting on paired donors, with incorporation or reduction of molecular oxygen, NAD(P)H as one donor, and incorporation of one atom of …	-	-
GeneID	TC-1_readcounts	TC-2_readcounts	TC-3_readcounts	SC-1_readcounts	SC-2_readcounts	SC-3_readcounts	log2FoldChange	Pvalue	padj	description	eggclass_anno	GO_anno	KEGG_entry	KEGG_url
Chr13.g36597	167	111	149	51	55	71	1.11781	0.000799276	0.0245873	PREDICTED: ABC transporter C family member 8-like [Brachypodium distachyon]	[ATP-binding cassette, sub-family C (CFTR MRP), member],[(ABC) transporter],[ABC transporter transmembrane region],[ABC transporter C family member],[ABC transporter]	GO:0055085//transmembrane transport (Biological Process); GO:0016021//integral component of membrane (Cellular Component); GO:0005524//ATP binding (Cellular Component); GO:0042626//ATPase activity, coupled to transmembrane movement of substances (Cellular Component); abc transporter c family member 8-like	-	-
Chr1.g01584	1160	620	918	217	286	335	1.5322	1.58973e-05	0.0010592	cytochrome P450 71A1 [Sorghum bicolor]	[Cytochrome p450],[Cytochrome P450]	GO:0008152//metabolic process (Biological Process); GO:0016491//oxidoreductase activity (Cellular Component); GO:0043167//ion binding (Cellular Component); GO:0097159//organic cyclic compound binding (Cellular Component); GO:1901363//heterocyclic compound binding (Cellular Component); cytochrome p450 71a1-like	-	-

## Sheet: TPM
Information on candidate genes involved in regulating cyhalofop-butyl resistance of LC18002
GeneID	TE-1_TPM	TE-2_TPM	TE-3_TPM	SE-1_TPM	SE-2_TPM	SE-3_TPM	log2FoldChange	Pvalue	padj	description	eggclass_anno	GO_anno	KEGG_entry	KEGG_url
Chr10.g32568	1.58	1.65	2.69	0.45	0.37	0.03	2.83354	1.11811e-08	8.52659e-07	ABC transporter B family member 2 [Sorghum bicolor]	[(ABC) transporter],[ABC transporter B family member],[ABC transporter transmembrane region]	GO:0055085//transmembrane transport (Biological Process); GO:0016021//integral component of membrane (Cellular Component); GO:0005524//ATP binding (Cellular Component); GO:0042626//ATPase activity, coupled to transmembrane movement of substances (Cellular Component); abc transporter b family member 2-like	K05658|ABCB1	http://www.genome.jp/dbget-bin/www_bget?ko:K05658
Chr4.g11866	1.09	1.1	1.41	0.56	0.68	0.14	1.42618	0.00152637	0.01947	putative ABC transporter C family member 15 isoform X3 [Sorghum bicolor]	[ABC transporter],[ATP-binding cassette, sub-family C (CFTR MRP), member],[ABC transporter transmembrane region],[(ABC) transporter]	GO:0055085//transmembrane transport (Biological Process); GO:0016021//integral component of membrane (Cellular Component); GO:0005524//ATP binding (Cellular Component); GO:0042626//ATPase activity, coupled to transmembrane movement of substances (Cellular Component); abc transporter c family member 15	-	-
Chr4.g10580	3.53	2.23	2.55	0.79	0.99	1.07	1.60416	0.000210701	0.00409885	cytochrome P450 71A1-like [Zea mays]	[Cytochrome p450],[cytochrome P450]	GO:0044710//single-organism metabolic process (Biological Process); GO:0016020//membrane (Cellular Component); GO:0004497//monooxygenase activity (Cellular Component); GO:0005488//binding (Cellular Component); GO:0016705//oxidoreductase activity, acting on paired donors, with incorporation or reduction of molecular oxygen (Cellular Component); cytochrome p450 71a1-like	-	-
Chr1.g02164	0.97	0.45	0.8	0.33	0.27	0.28	1.38712	0.00635745	0.0551962	PREDICTED: cytochrome P450 76M5-like [Setaria italica]	[Cytochrome p450],[Cytochrome P450]	GO:0022900//electron transport chain (Biological Process); GO:0044550//secondary metabolite biosynthetic process (Biological Process); GO:0016020//membrane (Cellular Component); GO:0005506//iron ion binding (Cellular Component); GO:0016709//oxidoreductase activity, acting on paired donors, with incorporation or reduction of molecular oxygen, NAD(P)H as one donor, and incorporation of one atom of …	-	-
GeneID	TC-1_TPM	TC-2_TPM	TC-3_TPM	SC-1_TPM	SC-2_TPM	SC-3_TPM	log2FoldChange	Pvalue	padj	description	eggclass_anno	GO_anno	KEGG_entry	KEGG_url
Chr13.g36597	3.08	2.31	2.78	1.01	1.26	1.32	1.11781	0.000799276	0.0245873	PREDICTED: ABC transporter C family member 8-like [Brachypodium distachyon]	[ATP-binding cassette, sub-family C (CFTR MRP), member],[(ABC) transporter],[ABC transporter transmembrane region],[ABC transporter C family member],[ABC transporter]	GO:0055085//transmembrane transport (Biological Process); GO:0016021//integral component of membrane (Cellular Component); GO:0005524//ATP binding (Cellular Component); GO:0042626//ATPase activity, coupled to transmembrane movement of substances (Cellular Component); abc transporter c family member 8-like	-	-
Chr1.g01584	41.95	25.28	33.57	8.43	12.93	12.14	1.5322	1.58973e-05	0.0010592	cytochrome P450 71A1 [Sorghum bicolor]	[Cytochrome p450],[Cytochrome P450]	GO:0008152//metabolic process (Biological Process); GO:0016491//oxidoreductase activity (Cellular Component); GO:0043167//ion binding (Cellular Component); GO:0097159//organic cyclic compound binding (Cellular Component); GO:1901363//heterocyclic compound binding (Cellular Component); cytochrome p450 71a1-like	-	-
