# Supplementary material for: Whole transcriptome analysis resulted in the identification of Chinese sprangletop (Leptochloa chinensis) genes involved in cyhalofop-butyl tolerance
Source: BMC Genomics. 2021 Jul 9;22:521. doi: 10.1186/s12864-021-07856-z (PMC8268407; doi:10.1186/s12864-021-07856-z)
Supplement: Supplementary file 11 — Additional file 11. The results of multiple sequence alignment with protein sequences of all cytochrome P450 family genes in L. chinensis and some cytochrome P450 family genes that have been identified in other species. [file 12864_2021_7856_MOESM11_ESM.fas]

>OsCYP84A5
----------------------------------------------------MADMVKFTMEWLQDPLSLAIVVTVAVLIMRMQRRRA--------------------------------------APFPPGPK-PLPIVGNMAMMDQLTHR---GLAALAKEYGG-LMHLR-LG-------------------------------------------------------------------------------------------------------------------------------------------------------------------------------------------------------------------------------------------------------------------------------------------------------------------------------------------------------------------------------------------------------------------------------------------------------------------RLHAFAVSTPEYAREVLQ-AQDGAFSNRPATTAIAYLTYDRADMAFAHYG---PFWRQMRKLCVVKLFSRRR--AETWLAVR-DESAALVRAV---AASRGEAA------VNLGELIFNLTKNVIFRAAFGTRD----G-----EG-HD---EFIAILQEF-SKLFGAFNIGDFIP--WLSWADTNGINARLVAARTALDRFIDKIIDEHMERGK-----------NPDD--AD-------ADMVDDMLAFLAEAKPHAGKAAAAAAGAGDGADDLQNTLRLTRDNIKAIIMD---VMFGGTETVASAIEWAMAEMMHSPDDLRRVQEELAAVVGLGR------------DVAESDLDKLPF-----LRCVIKETLRLHPPIPI-LLHETAAD-CLVAG----------------------YSVPRGSRVMVNVWAIARDRAAWGPDADAFRPSRFAAG-------------------AAAEGLDFRGGC--------FEFLPFGSGRRSCPGMALGLYALELAV---ARLAHGFNWSLPDGM-KPSELDMS------------------------------------------------------DIFGLTAPRATRLSAVATPRLTCPLY*------------------------------------------------------------------------------------------------------------------------------------------------------------------------------------------------------------------------------------------------------------------------------------------------------------------------------------------------------------------------------------------------------------------------------------------------------------------------------------------------------------------------------------------------------------------------------------------------------------------------------------------------------------------------------------------------------------------------------------------------------------------------------------------------------------------------------------------------------------------------------------------------------------------------------------------------------------------------------------------------------------------------------------------------------------------------------------------------------------------------------------------------------------------------------------------------------------------------------------------------------------------------------------------------------------------------------------------------------------------------------------------------------------------------------------------------------------------------------------------------------------------------------------------------------------------------------------------------------------------------------------------------------------------------------------------------------------------------------------------------------------------------------------------------------------------------------------------------------------------------------------------------------------------------------------------------------------------------------------------------------------------------------------------------------------------------------------------------------------------------------------------------------------------------------------------------------------------------------------------------------------------------------------------------------------------------------------------------------------------------------------------------------------------------------------------------------------------------------------------------------------------------------------------------------------------------------------------------------------------------------------------------------------------------------------------------------------------------------------------------------------------------------------------------------------------------------------------------------------------------------------------------------------------------------------------------------------------------------------------------------------------------------------------------------------------------------------------------------------------------------------------------------------------------------------------------------------------------------------------------------------------------------------------------------------------------------------------------------------------------------------------------------------------------------------------------------------------------------------------------------------------------------------------------------------------------------------------------------------------------------------------------------------------------------------------------------------------------------------------------------------------------------------------------------------------------------------------------------------------------------------------------------------------------------------------------------------------------------------------------------------------------------------------------------------------------------------------------------------------------------------------------------------------------------------------------------------------------------------------------------------------------------------------------------------------------------------------------------------------------------------------------------------------------------------------------------------------------------------------------------------------------------------------------------
>OsCYP84A6
-----------------------------------------------------------MDPWLVLWLVLASMAFALLHLRRRARRGA--------------------------------------PPLPPGPR-PLPIIGNMLMMDQLTHR---GLAAMAARYGG-LLHLR-LG-------------------------------------------------------------------------------------------------------------------------------------------------------------------------------------------------------------------------------------------------------------------------------------------------------------------------------------------------------------------------------------------------------------------------------------------------------------------RVHMVVVSSPEHAREVLQ-VQDGDFSNRPASIAIAYLTYGRADMAFSHYG---HFWRQVRKLSAVRLFSRRR--AQSWRAVR-DESAKLVGAI---ARRAGEA-------VDLGELIFGLTKDVIFRAAFGTRD----G-----GG-HG---ELEVLLQEF-SKLFGAFNVGDFIP--WLAWLDPHGINRRLRAARAALDSVIDRIIDEHVSN-------------PAGD--ED-------ADMVDDMLAFLDEAGRDQTG------GGGE----LQGTLRLTRDNIKAIIMD---FVFGGTETVASAIEWAMAELLHSPGDLRRLQAELADVVGLGR------------GVEEGDLEKLPF-----LRCVAMETLRLHPPIPL-LLHEAAAD-CVVGG----------------------YSVPRGARVVVNVWSVGRDAGAWKGDAGAFRPARFMAG-------------------GEAAGMDLRGGC--------FELLPFGSGRRACPAIVLGMYELELVV---ARLVHAFGWAPPGGV-APEELDMA------------------------------------------------------DGFGLTAPRAARLRAVPTPRLTCPM--------------------------------------------------------------------------------------------------------------------------------------------------------------------------------------------------------------------------------------------------------------------------------------------------------------------------------------------------------------------------------------------------------------------------------------------------------------------------------------------------------------------------------------------------------------------------------------------------------------------------------------------------------------------------------------------------------------------------------------------------------------------------------------------------------------------------------------------------------------------------------------------------------------------------------------------------------------------------------------------------------------------------------------------------------------------------------------------------------------------------------------------------------------------------------------------------------------------------------------------------------------------------------------------------------------------------------------------------------------------------------------------------------------------------------------------------------------------------------------------------------------------------------------------------------------------------------------------------------------------------------------------------------------------------------------------------------------------------------------------------------------------------------------------------------------------------------------------------------------------------------------------------------------------------------------------------------------------------------------------------------------------------------------------------------------------------------------------------------------------------------------------------------------------------------------------------------------------------------------------------------------------------------------------------------------------------------------------------------------------------------------------------------------------------------------------------------------------------------------------------------------------------------------------------------------------------------------------------------------------------------------------------------------------------------------------------------------------------------------------------------------------------------------------------------------------------------------------------------------------------------------------------------------------------------------------------------------------------------------------------------------------------------------------------------------------------------------------------------------------------------------------------------------------------------------------------------------------------------------------------------------------------------------------------------------------------------------------------------------------------------------------------------------------------------------------------------------------------------------------------------------------------------------------------------------------------------------------------------------------------------------------------------------------------------------------------------------------------------------------------------------------------------------------------------------------------------------------------------------------------------------------------------------------------------------------------------------------------------------------------------------------------------------------------------------------------------------------------------------------------------------------------------------------------------------------------------------------------------------------------------------------------------------------------------------------------------------------------------------------------------------------------------------------------------------------------------------------------------------------------------------------------------------------------------
>OsCYP84A7
--------------------------------------------------------MEYYSQDAYFVTASLISIAFFLWYASRLRRTA--------------------------------------ILLPPGPP-GLPVLGNLLSVHQFTHR---GLAKLSKIHGG-FFHLR-VG-------------------------------------------------------------------------------------------------------------------------------------------------------------------------------------------------------------------------------------------------------------------------------------------------------------------------------------------------------------------------------------------------------------------------------------------------------------------QPNVFVVSSPETVREIIH-ENDSVFSHCPVTAAMVYVSYDLADMAFAHYG---PFWRQMRKLCVLKLFSPRR--DVSWRVVR-GEVDALVRSV---AELRRVAG-------SVGDLVFKFATNVTFRAAFGAQS----------REDEK---VFVDIILEL-SEIFMAFNMGDYIP--CLGWLDLNGIGKRMAAARHALDVFIDRIIDEHLAKLR-----------NGDV--SA-------SDMVDDMIAYLVDAPGGRHKRA---------DGVELGDLHLTRDNIKGLIMARNDIMFGGTKTVASTVEWALSELLRNPDELKRAQDELAGVVGLRR------------RVNQDDLDNLPH-----LRCVTKEVLRLHPPLPL-LLRESLHD-CAIGG----------------------YTVPRGSRIWINN*AMCRDEALWGTDAAAFRPSRFADES---------------------ARVEFKGGD--------FQYLPFGSGRRSCPGMQLGMFAVELGL---AELLHCFDWSLPAGT-EPLELDMD------------------------------------------------------DVFGLTAPKAERLCAVPSPRLSCPLL-------------------------------------------------------------------------------------------------------------------------------------------------------------------------------------------------------------------------------------------------------------------------------------------------------------------------------------------------------------------------------------------------------------------------------------------------------------------------------------------------------------------------------------------------------------------------------------------------------------------------------------------------------------------------------------------------------------------------------------------------------------------------------------------------------------------------------------------------------------------------------------------------------------------------------------------------------------------------------------------------------------------------------------------------------------------------------------------------------------------------------------------------------------------------------------------------------------------------------------------------------------------------------------------------------------------------------------------------------------------------------------------------------------------------------------------------------------------------------------------------------------------------------------------------------------------------------------------------------------------------------------------------------------------------------------------------------------------------------------------------------------------------------------------------------------------------------------------------------------------------------------------------------------------------------------------------------------------------------------------------------------------------------------------------------------------------------------------------------------------------------------------------------------------------------------------------------------------------------------------------------------------------------------------------------------------------------------------------------------------------------------------------------------------------------------------------------------------------------------------------------------------------------------------------------------------------------------------------------------------------------------------------------------------------------------------------------------------------------------------------------------------------------------------------------------------------------------------------------------------------------------------------------------------------------------------------------------------------------------------------------------------------------------------------------------------------------------------------------------------------------------------------------------------------------------------------------------------------------------------------------------------------------------------------------------------------------------------------------------------------------------------------------------------------------------------------------------------------------------------------------------------------------------------------------------------------------------------------------------------------------------------------------------------------------------------------------------------------------------------------------------------------------------------------------------------------------------------------------------------------------------------------------------------------------------------------------------------------------------------------------------------------------------------------------------------------------------------------------------------------------------------------------------------------------------------------------------------------------------------------------------------------------------------------------------------------------------------------------------------------------------------------------------------------------------------------------------------------------------------------------------------------------------------------------
>OsCYP84A8P
-------------------------------------------------------MESWWLPTWQPLLVLLPTMLLLYHTVSSWHCGER------------------------------------CLPLPPGPR-GLPFVGNILHTSDMTHR---GLAQLASRYGG-LLHLR-LG-------------------------------------------------------------------------------------------------------------------------------------------------------------------------------------------------------------------------------------------------------------------------------------------------------------------------------------------------------------------------------------------------------------------------------------------------------------------RLRTVVVSTPEMARLVLH-VNDRAFADRPTTAAIDYLTYDRADMVFAPYGPYGPLWRQLRKLCINRLFNRRR--AASWAAVH-DGVDSLLREV---TKNSGAV-------VNVGELVFGMSMKITLR------------------------------------------------------------------------------------------------------------------------------------------------------------------------------------------------------------------------------------------------------------------------------------------------------------------------------------------------------------------------------------------------PGMQLGMLAVELAL---ARLLHGFDWSLPGGTGSAGELDME------------------------------------------------------ETYGLTAPRAVRLSAVPVPRLSHL---------------------------------------------------------------------------------------------------------------------------------------------------------------------------------------------------------------------------------------------------------------------------------------------------------------------------------------------------------------------------------------------------------------------------------------------------------------------------------------------------------------------------------------------------------------------------------------------------------------------------------------------------------------------------------------------------------------------------------------------------------------------------------------------------------------------------------------------------------------------------------------------------------------------------------------------------------------------------------------------------------------------------------------------------------------------------------------------------------------------------------------------------------------------------------------------------------------------------------------------------------------------------------------------------------------------------------------------------------------------------------------------------------------------------------------------------------------------------------------------------------------------------------------------------------------------------------------------------------------------------------------------------------------------------------------------------------------------------------------------------------------------------------------------------------------------------------------------------------------------------------------------------------------------------------------------------------------------------------------------------------------------------------------------------------------------------------------------------------------------------------------------------------------------------------------------------------------------------------------------------------------------------------------------------------------------------------------------------------------------------------------------------------------------------------------------------------------------------------------------------------------------------------------------------------------------------------------------------------------------------------------------------------------------------------------------------------------------------------------------------------------------------------------------------------------------------------------------------------------------------------------------------------------------------------------------------------------------------------------------------------------------------------------------------------------------------------------------------------------------------------------------------------------------------------------------------------------------------------------------------------------------------------------------------------------------------------------------------------------------------------------------------------------------------------------------------------------------------------------------------------------------------------------------------------------------------------------------------------------------------------------------------------------------------------------------------------------------------------------------------------------------------------------------------------------------------------------------------------------------------------------------------------------------------------------------------------------------------------------------------------------------------------------------------------------------------------------------------------------------------------------------------------------------------------------------------------------------------------------------------------------------------------------------------------------------------------------------------------------------------------------------------------------------------------------------------------------------------------------------------------------------------------------------------------
>OsCYP734A6
-----------------------------------MGW-WGWA------------------AAAAAAAAWVAVKVLEVLWWRPRRVEE-----------------------------------HFARQGITGPR-YRFLVGCVREMVALMVAASAKPMPPPYRSHNVLPRVLAFYHHWKKIYGNPPPPPLLLNSILSQKQQPRTRRWQVAVVGERFAPGRY----------------------------------------------------------------------------------------------------------------------------------------------------------------------------------------------------------------------------------------------------------------------------------------------------------------------------------------------------------------------------------------------------DIDMMAALGSTFLIWFGPTPRLAIADPELIREVLLARADRFDRYE-SHPMVRQLEGEGLVSLR------GDKWAHHRRVLTPAFHMDNLRLLLPCVGMTVLDMADK-------WRAMAEADKSGEVEIDVSDWFQVVTEDAITRTAFGR------------------SYEDGKVVFKLQAQLMAFASEAFRKVFIPGYRFLPTKKNTSSWKLDKEIRKNLVTLIGRRQEAGD---------DEK---------LDGCAKDLLGLMINAAASS----N-------------GGKRSALPVSPITVNDIVEECKTFFFAGKQTTSNLLTWAIVVLAMHPEWQERARQEVLDVCG------------ADGVPSREQLAKLKT-----LGMILNETLRLYPPAVATVRRAKADVELGG-----------------------YLRIPRDTELLIPIMAVHHDARLWGPDAAQFNPARFAGG------------------------VARAARHP-------AAFIPFGLGARMCIGQNLAILEAKLTV---AVILHRFEFRLSARY------------------------------------------------------------VHAPTVLMLLHPQYGAPIVFRPRSSSQPTCEKMNPLTSS---------------------------------------------------------------------------------------------------------------------------------------------------------------------------------------------------------------------------------------------------------------------------------------------------------------------------------------------------------------------------------------------------------------------------------------------------------------------------------------------------------------------------------------------------------------------------------------------------------------------------------------------------------------------------------------------------------------------------------------------------------------------------------------------------------------------------------------------------------------------------------------------------------------------------------------------------------------------------------------------------------------------------------------------------------------------------------------------------------------------------------------------------------------------------------------------------------------------------------------------------------------------------------------------------------------------------------------------------------------------------------------------------------------------------------------------------------------------------------------------------------------------------------------------------------------------------------------------------------------------------------------------------------------------------------------------------------------------------------------------------------------------------------------------------------------------------------------------------------------------------------------------------------------------------------------------------------------------------------------------------------------------------------------------------------------------------------------------------------------------------------------------------------------------------------------------------------------------------------------------------------------------------------------------------------------------------------------------------------------------------------------------------------------------------------------------------------------------------------------------------------------------------------------------------------------------------------------------------------------------------------------------------------------------------------------------------------------------------------------------------------------------------------------------------------------------------------------------------------------------------------------------------------------------------------------------------------------------------------------------------------------------------------------------------------------------------------------------------------------------------------------------------------------------------------------------------------------------------------------------------------------------------------------------------------------------------------------------------------------------------------------------------------------------------------------------------------------------------------------------------------------------------------------------------------------------------------------------------------------------------------------------------------------------------------------------------------------------------------------------------------------------------------------------------------------------------------------------------------------------------------------------------------------------------------------------------------------------------------------------------------------------------------------------------------------------------------------------------------------------------------------------------------------------------------------------------------------------------------------------------------------------------------------------------------------------------------------------------------------------------------------------------------------------------------------------------------------------------------------------------------------------------------------------
>AtCYP84A1
---------------------------------------------------MESSISQTLSKLSDPTTSLVIVVSLFIFISFITRRRR--------------------------------------PPYPPGPR-GWPIIGNMLMMDQLTHR---GLANLAKKYGG-LCHLR-MG-------------------------------------------------------------------------------------------------------------------------------------------------------------------------------------------------------------------------------------------------------------------------------------------------------------------------------------------------------------------------------------------------------------------------------------------------------------------FLHMYAVSSPEVARQVLQ-VQDSVFSNRPATIAISYLTYDRADMAFAHYG---PFWRQMRKVCVMKVFSRKR--AESWASVR-DEVDKMVRSV---SCNVGKP-------INVGEQIFALTRNITYRAAFGSAC----------EKGQD---EFIRILQEF-SKLFGAFNVADFIP--YFGWIDPQGINKRLVKARNDLDGFIDDIIDEHMKKKE-----------NQNA--VDDG-DVVDTDMVDDLLAFYSEEAKLVSE-----------TADLQNSIKLTRDNIKAIIMD---VMFGGTETVASAIEWALTELLRSPEDLKRVQQELAEVVGLDR------------RVEESDIEKLTY-----LKCTLKETLRMHPPIPL-LLHETAED-TSIDG----------------------FFIPKKSRVMINAFAIGRDPTSWT-DPDTFRPSRFLEP----------------------GVPDFKGSN--------FEFIPFGSGRRSCPGMQLGLYALDLAV---AHILHCFTWKLPDGM-KPSELDMN------------------------------------------------------DVFGLTAPKATRLFAVPTTRLICAL--------------------------------------------------------------------------------------------------------------------------------------------------------------------------------------------------------------------------------------------------------------------------------------------------------------------------------------------------------------------------------------------------------------------------------------------------------------------------------------------------------------------------------------------------------------------------------------------------------------------------------------------------------------------------------------------------------------------------------------------------------------------------------------------------------------------------------------------------------------------------------------------------------------------------------------------------------------------------------------------------------------------------------------------------------------------------------------------------------------------------------------------------------------------------------------------------------------------------------------------------------------------------------------------------------------------------------------------------------------------------------------------------------------------------------------------------------------------------------------------------------------------------------------------------------------------------------------------------------------------------------------------------------------------------------------------------------------------------------------------------------------------------------------------------------------------------------------------------------------------------------------------------------------------------------------------------------------------------------------------------------------------------------------------------------------------------------------------------------------------------------------------------------------------------------------------------------------------------------------------------------------------------------------------------------------------------------------------------------------------------------------------------------------------------------------------------------------------------------------------------------------------------------------------------------------------------------------------------------------------------------------------------------------------------------------------------------------------------------------------------------------------------------------------------------------------------------------------------------------------------------------------------------------------------------------------------------------------------------------------------------------------------------------------------------------------------------------------------------------------------------------------------------------------------------------------------------------------------------------------------------------------------------------------------------------------------------------------------------------------------------------------------------------------------------------------------------------------------------------------------------------------------------------------------------------------------------------------------------------------------------------------------------------------------------------------------------------------------------------------------------------------------------------------------------------------------------------------------------------------------------------------------------------------------------------------------------------------------------------------------------------------------------------------------------------------------------------------------------------------------------------------------------------------------------------------------------------------------------------------------------------------------------------------------------------------------------------------------------------------------------------------------------------------------------------------------------------------------------------------------------------------------------------------------------
>AtCYP84A4
--------------------------------------------------------------------------------MLLK-------------------------------------------PYPPGPK-GLPVIGNILMMNQFNHR---GLAKLSRIYGG-LLHLR-LG-------------------------------------------------------------------------------------------------------------------------------------------------------------------------------------------------------------------------------------------------------------------------------------------------------------------------------------------------------------------------------------------------------------------------------------------------------------------FSHIFVVSSPDIARQVLQ-VQDHVFSNRPTTIAIRYLTYGGSDLAFCNYG---PFWRRMRKLYVMMLFSRKR--AESWVSVD-EEVHKSVRLV---ASNVGKP-------LNICKLAFSLSRDITFRAAFGSSSST-SD-----ESRLD---EFLEIIQEF-SKLFGEFNVADYVPS-WLSWIDPQGINGRVEKARKSLDGFIESVIDDHLHKKK-----------RE----HDNV-DE-ETDMVDQLLAFYEEEVKVNN-----------------SVTKINLDNIKGIIMD---VMFGGTETVALAIEWVLTEILRSPENMKRVQDELTSVVGLDRW-----------RVEDTHLEKLTF-----LKCILKETLRLHPPFPL-LLHETVKD-TEISG----------------------YFIPKGSRVMVNTYALGRDPNSWS-DPESFNPGRFLNP----------------------IAPDLKGNN--------FEFVPFGSGRRSCPGMQLGLYAFELAV---AHLLHCFTWSLPDGM-NPGDVDTV------------------------------------------------------EGPGLTVPKAIPLVAVPTTRLLCPIVVS-----------------------------------------------------------------------------------------------------------------------------------------------------------------------------------------------------------------------------------------------------------------------------------------------------------------------------------------------------------------------------------------------------------------------------------------------------------------------------------------------------------------------------------------------------------------------------------------------------------------------------------------------------------------------------------------------------------------------------------------------------------------------------------------------------------------------------------------------------------------------------------------------------------------------------------------------------------------------------------------------------------------------------------------------------------------------------------------------------------------------------------------------------------------------------------------------------------------------------------------------------------------------------------------------------------------------------------------------------------------------------------------------------------------------------------------------------------------------------------------------------------------------------------------------------------------------------------------------------------------------------------------------------------------------------------------------------------------------------------------------------------------------------------------------------------------------------------------------------------------------------------------------------------------------------------------------------------------------------------------------------------------------------------------------------------------------------------------------------------------------------------------------------------------------------------------------------------------------------------------------------------------------------------------------------------------------------------------------------------------------------------------------------------------------------------------------------------------------------------------------------------------------------------------------------------------------------------------------------------------------------------------------------------------------------------------------------------------------------------------------------------------------------------------------------------------------------------------------------------------------------------------------------------------------------------------------------------------------------------------------------------------------------------------------------------------------------------------------------------------------------------------------------------------------------------------------------------------------------------------------------------------------------------------------------------------------------------------------------------------------------------------------------------------------------------------------------------------------------------------------------------------------------------------------------------------------------------------------------------------------------------------------------------------------------------------------------------------------------------------------------------------------------------------------------------------------------------------------------------------------------------------------------------------------------------------------------------------------------------------------------------------------------------------------------------------------------------------------------------------------------------------------------------------------------------------------------------------------------------------------------------------------------------------------------------------------------------------------------------------------------------------------------------------------------------------------------------------------------------------------------------------------------------------------------
>AtCYP734A1
-----------------------------------MEEESSSWFIP-------------KVLVLSVILSLVIVKGMSLLWWRPRKIEE-----------------------------------HFSKQGIRGPP-YHFFIGNVKELVGMMLKASSHPMP---FSHNILPRVLSFYHHWRKIYGA---------------------------------------------------------------------------------------------------------------------------------------------------------------------------------------------------------------------------------------------------------------------------------------------------------------------------------------------------------------------------------------------------------------------------------------------------TFLVWFGPTFRLTVADPDLIREIFS-KSEFYEKNE-AHPLVKQLEGDGLLSLK------GEKWAHHRKIISPTFHMENLKLLVPVVLKSVTDMVDK-------WSDKLSEN--GEVEVDVYEWFQILTEDVISRTAFGS------------------SYEDGRAVFRLQAQQMLLCAEAFQKVFIPGYRFFPTRGNLKSWKLDKEIRKSLLKLIERRRQNAIDGE------GEE--------CKEPAAKDLLGLMIQAKN-------------------------------VTVQDIVEECKSFFFAGKQTTSNLLTWTTILLSMHPEWQAKARDEVLRVCG------------SRDVPTKDHVVKLKT-----LSMILNESLRLYPPIVATIRRAKSDVKLGG------------------------YKIPCGTELLIPIIAVHHDQAIWGNDVNEFNPARFADG------------------------VPRAAKHP-------VGFIPFGLGVRTCIGQNLAILQAKLTL---AVMIQRFTFHLAPTY------------------------------------------------------------QHAPTVLMLLYPQHGAPITFRRLTNHED--------------------------------------------------------------------------------------------------------------------------------------------------------------------------------------------------------------------------------------------------------------------------------------------------------------------------------------------------------------------------------------------------------------------------------------------------------------------------------------------------------------------------------------------------------------------------------------------------------------------------------------------------------------------------------------------------------------------------------------------------------------------------------------------------------------------------------------------------------------------------------------------------------------------------------------------------------------------------------------------------------------------------------------------------------------------------------------------------------------------------------------------------------------------------------------------------------------------------------------------------------------------------------------------------------------------------------------------------------------------------------------------------------------------------------------------------------------------------------------------------------------------------------------------------------------------------------------------------------------------------------------------------------------------------------------------------------------------------------------------------------------------------------------------------------------------------------------------------------------------------------------------------------------------------------------------------------------------------------------------------------------------------------------------------------------------------------------------------------------------------------------------------------------------------------------------------------------------------------------------------------------------------------------------------------------------------------------------------------------------------------------------------------------------------------------------------------------------------------------------------------------------------------------------------------------------------------------------------------------------------------------------------------------------------------------------------------------------------------------------------------------------------------------------------------------------------------------------------------------------------------------------------------------------------------------------------------------------------------------------------------------------------------------------------------------------------------------------------------------------------------------------------------------------------------------------------------------------------------------------------------------------------------------------------------------------------------------------------------------------------------------------------------------------------------------------------------------------------------------------------------------------------------------------------------------------------------------------------------------------------------------------------------------------------------------------------------------------------------------------------------------------------------------------------------------------------------------------------------------------------------------------------------------------------------------------------------------------------------------------------------------------------------------------------------------------------------------------------------------------------------------------------------------------------------------------------------------------------------------------------------------------------------------------------------------------------------------------------------------------------------------------------------------------------------------------------------------------------------------------------------------------------------------------------------
>SbCYP84A5
------------------------------------------------------------MEWPNDLLSCVLLASLAVVLLQLRQRSK--------------------------------------LPLPPGPK-PLPIIGNLMMMGQLTHR---GLAALAERYGG-LLHLR-LG-------------------------------------------------------------------------------------------------------------------------------------------------------------------------------------------------------------------------------------------------------------------------------------------------------------------------------------------------------------------------------------------------------------------------------------------------------------------RRHVFVVSTAEYAREVLQ-AQDVAFANRPATAAIAYLSYGHADMAFAHYG---PFWRQARKLSVTKLFSRRR--AETWLALR-DESAALVRAV---ARRSGDGEV-----VNLGELVFTLSTNVIFRAAFGTGG----C-----EALQG---EYIGVLQEF-SKNISTFSIGDFMPA-WLAWIDLN--RRRLRQTRDGLDRFIDKIIDDHIQRGR-----------SSSD--AQ-------ADIVDEMLACIPRDDAVDDR--------------HGGSLRLTRRNIKAFILD---IMFGGTETVASSIEWTMKELLRNADELRRLQQELADVVGMDQ------------NVSESDLGSLPF-----LRCVVKETLRMHPPIPM-LYHATAKD-CVVGG----------------------YSVPGGSQVTVNVWAIGRDRRTWK-DPDVFRPSRFAAEDVDG---------------DAAAGLDLNGSC--------FEFLPFGSGRRSCPGMALGLHALELAV---AQLAHGFRWALPGGM-KPSDIDVA------------------------------------------------------DVFGLSAPCATRLYAVPTPRLTCPLY-------------------------------------------------------------------------------------------------------------------------------------------------------------------------------------------------------------------------------------------------------------------------------------------------------------------------------------------------------------------------------------------------------------------------------------------------------------------------------------------------------------------------------------------------------------------------------------------------------------------------------------------------------------------------------------------------------------------------------------------------------------------------------------------------------------------------------------------------------------------------------------------------------------------------------------------------------------------------------------------------------------------------------------------------------------------------------------------------------------------------------------------------------------------------------------------------------------------------------------------------------------------------------------------------------------------------------------------------------------------------------------------------------------------------------------------------------------------------------------------------------------------------------------------------------------------------------------------------------------------------------------------------------------------------------------------------------------------------------------------------------------------------------------------------------------------------------------------------------------------------------------------------------------------------------------------------------------------------------------------------------------------------------------------------------------------------------------------------------------------------------------------------------------------------------------------------------------------------------------------------------------------------------------------------------------------------------------------------------------------------------------------------------------------------------------------------------------------------------------------------------------------------------------------------------------------------------------------------------------------------------------------------------------------------------------------------------------------------------------------------------------------------------------------------------------------------------------------------------------------------------------------------------------------------------------------------------------------------------------------------------------------------------------------------------------------------------------------------------------------------------------------------------------------------------------------------------------------------------------------------------------------------------------------------------------------------------------------------------------------------------------------------------------------------------------------------------------------------------------------------------------------------------------------------------------------------------------------------------------------------------------------------------------------------------------------------------------------------------------------------------------------------------------------------------------------------------------------------------------------------------------------------------------------------------------------------------------------------------------------------------------------------------------------------------------------------------------------------------------------------------------------------------------------------------------------------------------------------------------------------------------------------------------------------------------------------------------------------------------------------------------------------------------------------------------------------------------------------------------------------------------------------------------------------------
>SbCYP734A4
---------------------------------MEMEAELASGRWWTWN--------AAAGACLLLLLMHVAARVADALWWRPRRLEA-----------------------------------HFARQGVRGPP-YRFLLGCVTEMVALMAEAAAKPMSPPD-SHDALPRVLAFYHYWRKIYGP---------------------------------------------------------------------------------------------------------------------------------------------------------------------------------------------------------------------------------------------------------------------------------------------------------------------------------------------------------------------------------------------------------------------------------------------------MFLIWFGPTPRLTVADPELVREVLLTHADAFDRYE-AHPVVRKLEGHGLISLH------DDKWALHRRVLTPAFYPDNLNRLAPHVARSVAALAER-------WRAMASAAPGGEVELDVAEWYQAVAEETIARATFGR------------------SYDSGRVVFRMQARLMVFASEAFRKVFVPGYRFLPTKKNRMQWSLDREIRRGLVALIGNRSMEAARQD------EDEDDAELNDKGSNGGFRDLVGFMINAND----------------------KKTKKSAPAIPVEDMLEECKTFFFAGKQTTTNLLTWATVLLAMHPDWQERARQEVLAVCGG-----------ADELPSKEHLPKLKT-----LGMILNETLRLYPPAVATIRRAMRDVTLG------------------------GVSIPQDTELLIPIMAMHHDAALWGPDAAQFNPARFAAGG-----------------------AAKAASHP-------LAFIPFGLGPRMCIGQNLALLEAKLTL---AVVLQRFHLARSPSY------------------------------------------------------------VHAPTVLMLLYPQYGAPVIFRPVTTTETTGPPPS--------------------------------------------------------------------------------------------------------------------------------------------------------------------------------------------------------------------------------------------------------------------------------------------------------------------------------------------------------------------------------------------------------------------------------------------------------------------------------------------------------------------------------------------------------------------------------------------------------------------------------------------------------------------------------------------------------------------------------------------------------------------------------------------------------------------------------------------------------------------------------------------------------------------------------------------------------------------------------------------------------------------------------------------------------------------------------------------------------------------------------------------------------------------------------------------------------------------------------------------------------------------------------------------------------------------------------------------------------------------------------------------------------------------------------------------------------------------------------------------------------------------------------------------------------------------------------------------------------------------------------------------------------------------------------------------------------------------------------------------------------------------------------------------------------------------------------------------------------------------------------------------------------------------------------------------------------------------------------------------------------------------------------------------------------------------------------------------------------------------------------------------------------------------------------------------------------------------------------------------------------------------------------------------------------------------------------------------------------------------------------------------------------------------------------------------------------------------------------------------------------------------------------------------------------------------------------------------------------------------------------------------------------------------------------------------------------------------------------------------------------------------------------------------------------------------------------------------------------------------------------------------------------------------------------------------------------------------------------------------------------------------------------------------------------------------------------------------------------------------------------------------------------------------------------------------------------------------------------------------------------------------------------------------------------------------------------------------------------------------------------------------------------------------------------------------------------------------------------------------------------------------------------------------------------------------------------------------------------------------------------------------------------------------------------------------------------------------------------------------------------------------------------------------------------------------------------------------------------------------------------------------------------------------------------------------------------------------------------------------------------------------------------------------------------------------------------------------------------------------------------------------------------------------------------------------------------------------------------------------------------------------------------------------------------------------------------------------------------------------------------------------------------------------------------------------------------------------------------------------------------------------------------------------------
>SbCYP734A6
-----------------------------------MGWGWTAL------------------AAAGAVA-YVVVKLMEVLWWRPRRVER-----------------------------------HFARQGIRGPR-YRFFVGCVREMVALMVAASAKPMPRPYRSHNVLPRVLAFYHHWKKIYG---------------------------------------------------------------------------------------------------------------------------------------------------------------------------------------------------------------------------------------------------------------------------------------------------------------------------------------------------------------------------------------------------------------------------------------------------STFLIWFGPTPRLAVADPDLIREILLSRADHFDRYE-SHPMVRQLEGEGLVSLR------GDKWAHRRKVLTPAFHMENLKLLLPFVGQTVVDMVDK-------WHDMAAAA-SGEVEIDVSEWFQVVTEDAITRTAFGR------------------SYEDGKAVFKLQTQLMAFASEAFRKVFIPGYRFLPTKKNTSSWKLDKEIRKNLVTLIGRRQEAAD---------DEK---------LSGCAKDLLGLMISASS------N-------------GGK-----VSPITVNDIVEECKTFFFAGKQTTSNLLTWTTVLLAMHPEWQELARQEVLQVCG------------ARDIPSREQLAKLKT-----LGMILNETLRLYPPAVATVRRAKTDVELGG-----------------------CL-IPRDTELLIPIMAVHHDARLWGADATQFNPARFAKG------------------------VAQAAAHP-------TAFIPFGLGARMCIGQNLALLESKLTV---AIILQRFDFRLSPSY------------------------------------------------------------LHAPTVLMLLHPQYGAPVIFRPRSC-EPSDRDNRDM------------------------------------------------------------------------------------------------------------------------------------------------------------------------------------------------------------------------------------------------------------------------------------------------------------------------------------------------------------------------------------------------------------------------------------------------------------------------------------------------------------------------------------------------------------------------------------------------------------------------------------------------------------------------------------------------------------------------------------------------------------------------------------------------------------------------------------------------------------------------------------------------------------------------------------------------------------------------------------------------------------------------------------------------------------------------------------------------------------------------------------------------------------------------------------------------------------------------------------------------------------------------------------------------------------------------------------------------------------------------------------------------------------------------------------------------------------------------------------------------------------------------------------------------------------------------------------------------------------------------------------------------------------------------------------------------------------------------------------------------------------------------------------------------------------------------------------------------------------------------------------------------------------------------------------------------------------------------------------------------------------------------------------------------------------------------------------------------------------------------------------------------------------------------------------------------------------------------------------------------------------------------------------------------------------------------------------------------------------------------------------------------------------------------------------------------------------------------------------------------------------------------------------------------------------------------------------------------------------------------------------------------------------------------------------------------------------------------------------------------------------------------------------------------------------------------------------------------------------------------------------------------------------------------------------------------------------------------------------------------------------------------------------------------------------------------------------------------------------------------------------------------------------------------------------------------------------------------------------------------------------------------------------------------------------------------------------------------------------------------------------------------------------------------------------------------------------------------------------------------------------------------------------------------------------------------------------------------------------------------------------------------------------------------------------------------------------------------------------------------------------------------------------------------------------------------------------------------------------------------------------------------------------------------------------------------------------------------------------------------------------------------------------------------------------------------------------------------------------------------------------------------------------------------------------------------------------------------------------------------------------------------------------------------------------------------------------------------------------------------------------------------------------------------------------------------------------------------------------------------------------------------------------------------
>SbCYP734A2
-----------------------------------MDAGGAG-----WLSWR---AAAVAVVA--WLALHVAARVADALWWRPRRLEA-----------------------------------HFAAQGVRGPP-YRFLLGSVKEMVGLMAEASSKPMSPPT-SHNALPRVLAFYHYWRKIYGP---------------------------------------------------------------------------------------------------------------------------------------------------------------------------------------------------------------------------------------------------------------------------------------------------------------------------------------------------------------------------------------------------------------------------------------------------TFLIWFGPTPRLTVAEPELVREIFLTRAEAFDRYE-AHPVVRQLEGDGLVSLH------GDKWALHRRVLTDAFYPDNINRLVPHVGRSVAALAEK-------WRAMAAAAASGEVEVDVAEWFQAVTEEAITRATFGR------------------SYDDGRVVFAMQGRLMAYASEAFRKVLVPGYRFLPTKKNWQSWKLDREIRRSLTRLIARRSDEAEA--------EEKEEVQAASSHSGGAFRDLLGAMINA------------------------GERKKTPTAIPVADMLEECKTFFFAGKQTTTNLLAWATVLLAMHPEWQERARREVLDVCG------------PDELPSKEHLPKLKT-----LGMIINETLRLYPPAVATIRRAKTDVRLSD-----------------------GCLVPRDTELLIPIMAIHHDARFWGPDATQFNPARFAGG------------------------TARAAKHP-------LAFVPFGLGSRMCIGQNLARLEAKLTM---AVLLQRFEMKASPNY------------------------------------------------------------VHAPTVLMLLYPQYGAPVIFRPRG--PPAASS----------------------------------------------------------------------------------------------------------------------------------------------------------------------------------------------------------------------------------------------------------------------------------------------------------------------------------------------------------------------------------------------------------------------------------------------------------------------------------------------------------------------------------------------------------------------------------------------------------------------------------------------------------------------------------------------------------------------------------------------------------------------------------------------------------------------------------------------------------------------------------------------------------------------------------------------------------------------------------------------------------------------------------------------------------------------------------------------------------------------------------------------------------------------------------------------------------------------------------------------------------------------------------------------------------------------------------------------------------------------------------------------------------------------------------------------------------------------------------------------------------------------------------------------------------------------------------------------------------------------------------------------------------------------------------------------------------------------------------------------------------------------------------------------------------------------------------------------------------------------------------------------------------------------------------------------------------------------------------------------------------------------------------------------------------------------------------------------------------------------------------------------------------------------------------------------------------------------------------------------------------------------------------------------------------------------------------------------------------------------------------------------------------------------------------------------------------------------------------------------------------------------------------------------------------------------------------------------------------------------------------------------------------------------------------------------------------------------------------------------------------------------------------------------------------------------------------------------------------------------------------------------------------------------------------------------------------------------------------------------------------------------------------------------------------------------------------------------------------------------------------------------------------------------------------------------------------------------------------------------------------------------------------------------------------------------------------------------------------------------------------------------------------------------------------------------------------------------------------------------------------------------------------------------------------------------------------------------------------------------------------------------------------------------------------------------------------------------------------------------------------------------------------------------------------------------------------------------------------------------------------------------------------------------------------------------------------------------------------------------------------------------------------------------------------------------------------------------------------------------------------------------------------------------------------------------------------------------------------------------------------------------------------------------------------------------------------------------------------------------------------------------------------------------------------------------------------------------------------------------------------------------------------------------------
>SbCYP734A5
---------------------------------------------------------------------------MEALWWRPRRLER-----------------------------------HFARHGVRGPG-YRFFFGSSIELIRLMLDASSRPAPPEA-PHDVLPRVLAFYHHWRKLYGP---------------------------------------------------------------------------------------------------------------------------------------------------------------------------------------------------------------------------------------------------------------------------------------------------------------------------------------------------------------------------------------------------------------------------------------------------MHLIWFGRTPRLVVSSPELIREVLLSRSEHFDRYE-AHPLIRQFEGLGLSNLH------GDEWARRRKILTPAFNAENLKLLAPFVADTVQRMLEERVL----LPSSSAAGGSGEVEVDVVEWYQRLPKEAITVATFGR------------------NSDEGSAVFRLQAEHASYATEAHSKVFIPGYRFLPTRRNRRVWQLDREIRRLLAKLVAGLQSGDDHRH------RGRDPR-------AGGMRNFMSFMAPA---------------------------------MTADEIIEESKNFFFAGLETLNSLLTWATVALAMHPEWQDRARREVVDVCG------------RRGVPTKDHLPRLRT-----LGMVVNETLRLYPPAVAMIRKAKRDVELGG------------------------CVVPAGTEVMIPIMAVHHDADVWGTDATKFNPGRFAGDG-----------------------GDRQPRPQ-------MAFMPFGGGARVCIGQYLALMEAKIAL---AMVLQRCEFRLSPAY------------------------------------------------------------VHAPRVLMILNPQHGAPVIFRPL-------------------------------------------------------------------------------------------------------------------------------------------------------------------------------------------------------------------------------------------------------------------------------------------------------------------------------------------------------------------------------------------------------------------------------------------------------------------------------------------------------------------------------------------------------------------------------------------------------------------------------------------------------------------------------------------------------------------------------------------------------------------------------------------------------------------------------------------------------------------------------------------------------------------------------------------------------------------------------------------------------------------------------------------------------------------------------------------------------------------------------------------------------------------------------------------------------------------------------------------------------------------------------------------------------------------------------------------------------------------------------------------------------------------------------------------------------------------------------------------------------------------------------------------------------------------------------------------------------------------------------------------------------------------------------------------------------------------------------------------------------------------------------------------------------------------------------------------------------------------------------------------------------------------------------------------------------------------------------------------------------------------------------------------------------------------------------------------------------------------------------------------------------------------------------------------------------------------------------------------------------------------------------------------------------------------------------------------------------------------------------------------------------------------------------------------------------------------------------------------------------------------------------------------------------------------------------------------------------------------------------------------------------------------------------------------------------------------------------------------------------------------------------------------------------------------------------------------------------------------------------------------------------------------------------------------------------------------------------------------------------------------------------------------------------------------------------------------------------------------------------------------------------------------------------------------------------------------------------------------------------------------------------------------------------------------------------------------------------------------------------------------------------------------------------------------------------------------------------------------------------------------------------------------------------------------------------------------------------------------------------------------------------------------------------------------------------------------------------------------------------------------------------------------------------------------------------------------------------------------------------------------------------------------------------------------------------------------------------------------------------------------------------------------------------------------------------------------------------------------------------------------------------------------------------------------------------------------------------------------------------------------------------------------------------------------------------------------------------------------------------------------------------------------------------------------------------------------------------------------------------------------------------------------------------------
>GmCYP84A21
---------------------------------------------------MDWQSMMGNLDPFQRTILILVPLTLLLLLLLSRTRPR--------------------------------------PPYPPGPK-GFPIIGNMFMMDQLTHR---GLANLAKHYGG-IFHLR-MG-------------------------------------------------------------------------------------------------------------------------------------------------------------------------------------------------------------------------------------------------------------------------------------------------------------------------------------------------------------------------------------------------------------------------------------------------------------------FLHMVAISDPDAARQVLQ-VQDNIFSNRPATIAISYLTYDRADMAFAHYG---PFWRQMRKLCVMKLFSRKR--AESWQSVR-DEVDAAVRAV---ASSVGKP-------VNIGELVFNLTKNIIYRAAFGSSS----------QEGQD---EFIKILQEF-SKLFGAFNIADFIP--YLGCVDPQGLNSRLARARGALDSFIDKIIDEHVHKMK-----------NDKS--SEIV-DG-ETDMVDELLAFYSEEAKLNNE-----------SDDLQNSIRLTKDNIKAIIMD---VMFGGTETVASAIEWAMAELMRSPEDQKRVQQELADVVGLDR------------RAEESDFEKLTY-----LKCALKETLRLHPPIPL-LLHETAED-ATVGG----------------------YFVPRKARVMINAWAIGRDKNSWE-EPETFKPARFLKP----------------------GVPDFKGSN--------FEFIPFGSGRRSCPGMVLGLYALELAV---AHLLHCFTWELPDGM-KPSEMDMG------------------------------------------------------DVFGLTAPRSTRLIAVPTKRVVCPLF-------------------------------------------------------------------------------------------------------------------------------------------------------------------------------------------------------------------------------------------------------------------------------------------------------------------------------------------------------------------------------------------------------------------------------------------------------------------------------------------------------------------------------------------------------------------------------------------------------------------------------------------------------------------------------------------------------------------------------------------------------------------------------------------------------------------------------------------------------------------------------------------------------------------------------------------------------------------------------------------------------------------------------------------------------------------------------------------------------------------------------------------------------------------------------------------------------------------------------------------------------------------------------------------------------------------------------------------------------------------------------------------------------------------------------------------------------------------------------------------------------------------------------------------------------------------------------------------------------------------------------------------------------------------------------------------------------------------------------------------------------------------------------------------------------------------------------------------------------------------------------------------------------------------------------------------------------------------------------------------------------------------------------------------------------------------------------------------------------------------------------------------------------------------------------------------------------------------------------------------------------------------------------------------------------------------------------------------------------------------------------------------------------------------------------------------------------------------------------------------------------------------------------------------------------------------------------------------------------------------------------------------------------------------------------------------------------------------------------------------------------------------------------------------------------------------------------------------------------------------------------------------------------------------------------------------------------------------------------------------------------------------------------------------------------------------------------------------------------------------------------------------------------------------------------------------------------------------------------------------------------------------------------------------------------------------------------------------------------------------------------------------------------------------------------------------------------------------------------------------------------------------------------------------------------------------------------------------------------------------------------------------------------------------------------------------------------------------------------------------------------------------------------------------------------------------------------------------------------------------------------------------------------------------------------------------------------------------------------------------------------------------------------------------------------------------------------------------------------------------------------------------------------------------------------------------------------------------------------------------------------------------------------------------------------------------------------------------------------------------------------------------------------------------------------------------------------------------------------------------------------------------------------------------------------
>OsCYP734A2
-----------------------------------MEEDGGGGAGWGWATWR---VAAVAAAAAVWVTMHVAARMADALWWRPRRLEA-----------------------------------HSRGAGVRGPP-VPVLLGSVREMVALMAEASSKPMSPPT-SHNALPRVLAFYHYWRKIYG-----------------------------------------------------------------------------------------------------------------------------------------------------------------------------------------------------------------------------------------------------------------------------------------------------------------------------------------------------------------------------------------------------------------------------------------------------FLIWFGPTPRLTVAEPELIREIFLTRADAFDRYE-AHPVVRQLEGDGLVSLH------GDKWALHRRVLTDAFYPDNLNRLIPHVGKSVAALAAK-------WGAMAEAGGSGEVEVDVAEWFQAVTEEAITRATFGR------------------SYDDGRVVFAMQGQLMAFASEAFRKVLVPGYRFLPTKKNRLSWRLDREIRRSLMRLIGRRSDEAEQ--------GEK--------ADDGSFRDLLGLMINAGAAAATRGN-------------AGGEKNSPAAAIPVEDMLEECKTFFFAGKQTTTNLLTWATVLLAMHPDWQERARREVFDVCG------------AGELPSKEHLPKLKT-----LGMIMNETLRLYPPAVATIRRAKVDVQLSD-----------------------GCMIPRDMELLVPIMAIHHDTRYWGPDASQFNPARFANG------------------------ASKAAKHP-------LAFIPFGLGSRMCVGQNLARLEAKLTM---AILLQRFEIRTSPNY------------------------------------------------------------VHAPTVLMLLYPQYGAPLIFRPLSSHPPDSTGP---------------------------------------------------------------------------------------------------------------------------------------------------------------------------------------------------------------------------------------------------------------------------------------------------------------------------------------------------------------------------------------------------------------------------------------------------------------------------------------------------------------------------------------------------------------------------------------------------------------------------------------------------------------------------------------------------------------------------------------------------------------------------------------------------------------------------------------------------------------------------------------------------------------------------------------------------------------------------------------------------------------------------------------------------------------------------------------------------------------------------------------------------------------------------------------------------------------------------------------------------------------------------------------------------------------------------------------------------------------------------------------------------------------------------------------------------------------------------------------------------------------------------------------------------------------------------------------------------------------------------------------------------------------------------------------------------------------------------------------------------------------------------------------------------------------------------------------------------------------------------------------------------------------------------------------------------------------------------------------------------------------------------------------------------------------------------------------------------------------------------------------------------------------------------------------------------------------------------------------------------------------------------------------------------------------------------------------------------------------------------------------------------------------------------------------------------------------------------------------------------------------------------------------------------------------------------------------------------------------------------------------------------------------------------------------------------------------------------------------------------------------------------------------------------------------------------------------------------------------------------------------------------------------------------------------------------------------------------------------------------------------------------------------------------------------------------------------------------------------------------------------------------------------------------------------------------------------------------------------------------------------------------------------------------------------------------------------------------------------------------------------------------------------------------------------------------------------------------------------------------------------------------------------------------------------------------------------------------------------------------------------------------------------------------------------------------------------------------------------------------------------------------------------------------------------------------------------------------------------------------------------------------------------------------------------------------------------------------------------------------------------------------------------------------------------------------------------------------------------------------------------------------------------------------------------------------------------------------------------------------------------------------------------------------------------------------------------------------------------------------------------------------------------------------------------------------------------------------------------------------------------------------------------------------
>OsCYP734A4
----------------------------------MMEAVAVAA--------------------AVLLLLHVAARVADAVWWRPRRLEA-----------------------------------HFAGQGVRGPP-YRFLVGCVREMVALMAEATAKPMPPAA-PHNALPRVLAFYHYWRKIYGP---------------------------------------------------------------------------------------------------------------------------------------------------------------------------------------------------------------------------------------------------------------------------------------------------------------------------------------------------------------------------------------------------------------------------------------------------TFLIWFGPTPRLTVAEPEMVREIFLTRAEAFDRYE-AHPVVRQLEGDGLVSLH------GDKWAHHRRVLTPGFYPDNLNRLVPHVGRSVAALAER-------WRAMACAG-GGEVEVDVAEWFQAVAEEAITRATFGR------------------SYDSGRVVFRLQARLMAFASEAFRKVLVPGYRFLPTKKNRMSWGLDREIRRGLVRLIGRRSGGDGG-E------EDETTTELKDKQ-DSGFNDLLGLMINAGV----------------------------DRTMPVEDMVEECKTFFFAGKQTTTNLLTWATVLLAMHPDWQDRARREVLAVCGD---------A-AGELPTKDHLPKLKT-----LGMILNETLRLYPPAVATIRRAKFDVTLGGGGDGD----------------AGGIHIPRDTELLVPIMAIHHDARLWGPDAAQFNPARFASG------------------------AARAAKHP-------LAFIPFGLGSRMCIGQSLAILEAKLTM---AVLLQRFDLALSPTY------------------------------------------------------------VHAPTVLMLLHPQYGAPLIFRPRQSQPSN-------------------------------------------------------------------------------------------------------------------------------------------------------------------------------------------------------------------------------------------------------------------------------------------------------------------------------------------------------------------------------------------------------------------------------------------------------------------------------------------------------------------------------------------------------------------------------------------------------------------------------------------------------------------------------------------------------------------------------------------------------------------------------------------------------------------------------------------------------------------------------------------------------------------------------------------------------------------------------------------------------------------------------------------------------------------------------------------------------------------------------------------------------------------------------------------------------------------------------------------------------------------------------------------------------------------------------------------------------------------------------------------------------------------------------------------------------------------------------------------------------------------------------------------------------------------------------------------------------------------------------------------------------------------------------------------------------------------------------------------------------------------------------------------------------------------------------------------------------------------------------------------------------------------------------------------------------------------------------------------------------------------------------------------------------------------------------------------------------------------------------------------------------------------------------------------------------------------------------------------------------------------------------------------------------------------------------------------------------------------------------------------------------------------------------------------------------------------------------------------------------------------------------------------------------------------------------------------------------------------------------------------------------------------------------------------------------------------------------------------------------------------------------------------------------------------------------------------------------------------------------------------------------------------------------------------------------------------------------------------------------------------------------------------------------------------------------------------------------------------------------------------------------------------------------------------------------------------------------------------------------------------------------------------------------------------------------------------------------------------------------------------------------------------------------------------------------------------------------------------------------------------------------------------------------------------------------------------------------------------------------------------------------------------------------------------------------------------------------------------------------------------------------------------------------------------------------------------------------------------------------------------------------------------------------------------------------------------------------------------------------------------------------------------------------------------------------------------------------------------------------------------------------------------------------------------------------------------------------------------------------------------------------------------------------------------------------------------------------------------------------------------------------------------------------------------------------------------------------------------------------------------------------------------------------
>OsCYP734A5
-----------------------------------MWSSWAWTWSWSGAAA-----VAVAAAAAWVAVYAAAARAAEALWWRPRRVER-----------------------------------HFAAQGVRGPG-YRFFVGSSIELVRLMVDAASRPMEPPT-SHDILPRVLPFYHHWRKLYGP---------------------------------------------------------------------------------------------------------------------------------------------------------------------------------------------------------------------------------------------------------------------------------------------------------------------------------------------------------------------------------------------------------------------------------------------------MHLIWFGRTPRLVVSEPELIREVLLTRADHFDRYE-AHPMICQFEGYGLSNLH------GERWARRRRVLTPAFHTENLRMIAPFVAGTVTRMLDE-------LAERARAGGAGEAEVDVAEWFQRVPQEAITFAAFGRR-----------------NYDDGAAVFRLQDELAGYATEAHSKVYIPGYRFLPTRKNRRVWQLDREIRSHLAKFVTGLQSCSSSHG------DDADDGG----DGGGGMREFMSFMAPA---------------------------------MTAGEIIEESKNFFFAGKETLSNLLTWTTVALAMHPEWQERARREVVAVCG------------RGDLPTKDHLPKLKTV----LGMILNETLRLYPPAVAMIRTAKEDVELGG------------------------CVVPAGTEVMIPIMAVHHDAAAWGDDAAEFNPARFAADD-----------------------DGGRRRHP-------MAFMPFGGGARVCIGQNMALMEAKVAL---AVVLRRFEFRLSPAY------------------------------------------------------------VHAPRVLMILSPQFGAPVIFRPLTSAAA--------------------------------------------------------------------------------------------------------------------------------------------------------------------------------------------------------------------------------------------------------------------------------------------------------------------------------------------------------------------------------------------------------------------------------------------------------------------------------------------------------------------------------------------------------------------------------------------------------------------------------------------------------------------------------------------------------------------------------------------------------------------------------------------------------------------------------------------------------------------------------------------------------------------------------------------------------------------------------------------------------------------------------------------------------------------------------------------------------------------------------------------------------------------------------------------------------------------------------------------------------------------------------------------------------------------------------------------------------------------------------------------------------------------------------------------------------------------------------------------------------------------------------------------------------------------------------------------------------------------------------------------------------------------------------------------------------------------------------------------------------------------------------------------------------------------------------------------------------------------------------------------------------------------------------------------------------------------------------------------------------------------------------------------------------------------------------------------------------------------------------------------------------------------------------------------------------------------------------------------------------------------------------------------------------------------------------------------------------------------------------------------------------------------------------------------------------------------------------------------------------------------------------------------------------------------------------------------------------------------------------------------------------------------------------------------------------------------------------------------------------------------------------------------------------------------------------------------------------------------------------------------------------------------------------------------------------------------------------------------------------------------------------------------------------------------------------------------------------------------------------------------------------------------------------------------------------------------------------------------------------------------------------------------------------------------------------------------------------------------------------------------------------------------------------------------------------------------------------------------------------------------------------------------------------------------------------------------------------------------------------------------------------------------------------------------------------------------------------------------------------------------------------------------------------------------------------------------------------------------------------------------------------------------------------------------------------------------------------------------------------------------------------------------------------------------------------------------------------------------------------------------------------------------------------------------------------------------------------------------------------------------------------------------------------------------------------------------------------------------------------------------------------------------------------------------------------------------------------------------------------------------------------------------------------
>AtCYP76C1
--------------------------------------------------------MDIISGQALLLLFCFILSCFLIFTTTRSGRISR-----------------------------------GATALPPGPP-RLPIIGNIHLVGKHPHR---SFAELSKTYGP-VMSLK-LG-------------------------------------------------------------------------------------------------------------------------------------------------------------------------------------------------------------------------------------------------------------------------------------------------------------------------------------------------------------------------------------------------------------------------------------------------------------------SLNTVVIASPEAAREVLR-THDQILSARSPTNAVRSINHQDASLVWLPSSS--ARWRLLRRLSVTQLLSPQR--IEATKALRMNKVKELVSFI---SESSDRE-----ESVDISRVAFITTLNIISNILFSVDLGSYNA-----KASING---VQDTVISV-MDAAGTPDAANYFP--FLRFLDLQGNVKTFKVCTERLVRVFRGFIDAKIAEKS-----------SQN---NPKD-VS-KNDFVDNLLDYK-GDES-----------------------ELSISDIEHLLLD---MFTAGTDTSSSTLEWAMTELLKNPKTMAKAQAEIDCVIGQNG------------IVEESDISKLPY-----LQAVVKETFRLHTPVPLLIPRKAESD-AEILG----------------------FMVLKDTQVLVNVWAIGRDPSVWD-NPSQFEPERFLGK-----------------------DMDVRGRD--------YELTPFGAGRRICPGMPLAMKTVSLML---ASLLYSFDWKLPKGVLSEDLDMD-------------------------------------------------------ETFGLTLHKTNPLHAVPVKKRANIN--------------------------------------------------------------------------------------------------------------------------------------------------------------------------------------------------------------------------------------------------------------------------------------------------------------------------------------------------------------------------------------------------------------------------------------------------------------------------------------------------------------------------------------------------------------------------------------------------------------------------------------------------------------------------------------------------------------------------------------------------------------------------------------------------------------------------------------------------------------------------------------------------------------------------------------------------------------------------------------------------------------------------------------------------------------------------------------------------------------------------------------------------------------------------------------------------------------------------------------------------------------------------------------------------------------------------------------------------------------------------------------------------------------------------------------------------------------------------------------------------------------------------------------------------------------------------------------------------------------------------------------------------------------------------------------------------------------------------------------------------------------------------------------------------------------------------------------------------------------------------------------------------------------------------------------------------------------------------------------------------------------------------------------------------------------------------------------------------------------------------------------------------------------------------------------------------------------------------------------------------------------------------------------------------------------------------------------------------------------------------------------------------------------------------------------------------------------------------------------------------------------------------------------------------------------------------------------------------------------------------------------------------------------------------------------------------------------------------------------------------------------------------------------------------------------------------------------------------------------------------------------------------------------------------------------------------------------------------------------------------------------------------------------------------------------------------------------------------------------------------------------------------------------------------------------------------------------------------------------------------------------------------------------------------------------------------------------------------------------------------------------------------------------------------------------------------------------------------------------------------------------------------------------------------------------------------------------------------------------------------------------------------------------------------------------------------------------------------------------------------------------------------------------------------------------------------------------------------------------------------------------------------------------------------------------------------------------------------------------------------------------------------------------------------------------------------------------------------------------------------------------------------------------------------------------------------------------------------------------------------------------------------------------------------------------------------------------------------------------------------------------------------------------------------------------------------------------------------------------------------------------------------------------------------------
>AtCYP76C2
--------------------------------------------------------MDIIFEQALFPLFCFVLSFFIIFFTTTRPRSSR-----------------------------------KVVPSPPGPP-RLPIIGNIHLVGRNPHH---SFADLSKTYGP-IMSLK-FG-------------------------------------------------------------------------------------------------------------------------------------------------------------------------------------------------------------------------------------------------------------------------------------------------------------------------------------------------------------------------------------------------------------------------------------------------------------------SLNTVVVTSPEAAREVLR-TYDQILSSRTPTNSIRSINHDKVSVVWLPPSS--SRWRLLRKLSATQLFSPQR--IEATKTLRENKVKELVSFM---SESSERE-----EAVDISRATFITALNIISNILFSVDLGNYDS-----NKSGV----FQDTVIGV-MEAVGNPDAANFFP--FLGFLDLQGNRKTLKACSERLFKVFRGFIDAKLAEKS-----------LRDT--NSKD-VR-ERDFVDVLLDLTEGDEA-----------------------ELNTNDIVHLLLD---LFGAGTDTNSSTVEWAMAELLRNPETMVKAQAEIDCVIGQKG------------VVEESDISALPY-----LQAVVKETFRLHPAAPLLVPRKAESD-VEVLG----------------------FMVPKDTQVFVNVWAIGRDPNVWE-NSSRFKPERFLGK-----------------------DIDLRGRD--------YELTPFGAGRRICPGLPLAVKTVPLML---ASLLYSFDWKLPNGVGSEDLDMD-------------------------------------------------------ETFGLTLHKTNPLHAVPVKKRG-RN--------------------------------------------------------------------------------------------------------------------------------------------------------------------------------------------------------------------------------------------------------------------------------------------------------------------------------------------------------------------------------------------------------------------------------------------------------------------------------------------------------------------------------------------------------------------------------------------------------------------------------------------------------------------------------------------------------------------------------------------------------------------------------------------------------------------------------------------------------------------------------------------------------------------------------------------------------------------------------------------------------------------------------------------------------------------------------------------------------------------------------------------------------------------------------------------------------------------------------------------------------------------------------------------------------------------------------------------------------------------------------------------------------------------------------------------------------------------------------------------------------------------------------------------------------------------------------------------------------------------------------------------------------------------------------------------------------------------------------------------------------------------------------------------------------------------------------------------------------------------------------------------------------------------------------------------------------------------------------------------------------------------------------------------------------------------------------------------------------------------------------------------------------------------------------------------------------------------------------------------------------------------------------------------------------------------------------------------------------------------------------------------------------------------------------------------------------------------------------------------------------------------------------------------------------------------------------------------------------------------------------------------------------------------------------------------------------------------------------------------------------------------------------------------------------------------------------------------------------------------------------------------------------------------------------------------------------------------------------------------------------------------------------------------------------------------------------------------------------------------------------------------------------------------------------------------------------------------------------------------------------------------------------------------------------------------------------------------------------------------------------------------------------------------------------------------------------------------------------------------------------------------------------------------------------------------------------------------------------------------------------------------------------------------------------------------------------------------------------------------------------------------------------------------------------------------------------------------------------------------------------------------------------------------------------------------------------------------------------------------------------------------------------------------------------------------------------------------------------------------------------------------------------------------------------------------------------------------------------------------------------------------------------------------------------------------------------------------------------------------------------------------------------------------------------------------------------------------------------------------------------------------------------------------------------
>AtCYP76C4
--------------------------------------------------------MDIISGQALFLLFCFISSCFLISTTARSRRSSG-----------------------------------RAATLPPGPP-RLPIIGNIHQVGKNPHS---SFADLAKIYGP-IMSLK-FG-------------------------------------------------------------------------------------------------------------------------------------------------------------------------------------------------------------------------------------------------------------------------------------------------------------------------------------------------------------------------------------------------------------------------------------------------------------------CLNSVVITSPEAAREVLR-THDQILSGRKSNDSIRCFGHEEVSVIWLPPSS--ARWRMLRKLSVTLMFSPQR--TEATKALRMKKVQELVSFM---NESSERK-----EAVDISRASYTTVLNIISNILFSVDLGSYDS-----KKSNE----FQDTVIGA-MEAAGKPDAANYFP--FMGFLDLQGNRKAMRGLTERLFRVFRGFMDAKIAEKS-----------LGN---YSKD-VS-NRDFLDSLLILNEGDEA-----------------------ELDNNDIEHLLLD---MFTAGTDTSSSTLEWAMAELLRNPKTMVKAQAEMDRVLGQNS------------VVQESDISGLPY-----LQAVVKETFRLHPAAPLLVPRKAESD-VEVLG----------------------FMVPKDTQVLVNVWAIGRDPSVWE-NPSQFEPERFMGK-----------------------DIDVKGRD--------YELTPFGGGRRICPGLPLAVKTVSLML---ASLLYSFDWKLPNGVVSEDLDMD-------------------------------------------------------ETFGITLHRTNTLYAIPVKKQT-IN--------------------------------------------------------------------------------------------------------------------------------------------------------------------------------------------------------------------------------------------------------------------------------------------------------------------------------------------------------------------------------------------------------------------------------------------------------------------------------------------------------------------------------------------------------------------------------------------------------------------------------------------------------------------------------------------------------------------------------------------------------------------------------------------------------------------------------------------------------------------------------------------------------------------------------------------------------------------------------------------------------------------------------------------------------------------------------------------------------------------------------------------------------------------------------------------------------------------------------------------------------------------------------------------------------------------------------------------------------------------------------------------------------------------------------------------------------------------------------------------------------------------------------------------------------------------------------------------------------------------------------------------------------------------------------------------------------------------------------------------------------------------------------------------------------------------------------------------------------------------------------------------------------------------------------------------------------------------------------------------------------------------------------------------------------------------------------------------------------------------------------------------------------------------------------------------------------------------------------------------------------------------------------------------------------------------------------------------------------------------------------------------------------------------------------------------------------------------------------------------------------------------------------------------------------------------------------------------------------------------------------------------------------------------------------------------------------------------------------------------------------------------------------------------------------------------------------------------------------------------------------------------------------------------------------------------------------------------------------------------------------------------------------------------------------------------------------------------------------------------------------------------------------------------------------------------------------------------------------------------------------------------------------------------------------------------------------------------------------------------------------------------------------------------------------------------------------------------------------------------------------------------------------------------------------------------------------------------------------------------------------------------------------------------------------------------------------------------------------------------------------------------------------------------------------------------------------------------------------------------------------------------------------------------------------------------------------------------------------------------------------------------------------------------------------------------------------------------------------------------------------------------------------------------------------------------------------------------------------------------------------------------------------------------------------------------------------------------------------------------------------------------------------------------------------------------------------------------------------------------------------------------------------------------------------
>OsCYP81A6
----------------------------------------------------------MDNAYIIAILSVAILFLLHYYLLGRGNGGAA--------------------------------------RLPPGPP-AVPILGHLHLVKKPMHA---TMSRLAERYGP-VFSLR-LG-------------------------------------------------------------------------------------------------------------------------------------------------------------------------------------------------------------------------------------------------------------------------------------------------------------------------------------------------------------------------------------------------------------------------------------------------------------------SRRAVVVSSPGCARECFT-EHDVTFANRPRFESQLLVSFNGAALATASYG---AHWRNLRRIVAVQLLSAHRVGLMSG-LIAGEVRAMVRRMY---RAAAASPAGA--ARIQLKRRLFEVSLSVLMETIAHTKATRPET---DPDTDMSVEAQEFKQVVDEIIPHIGAANLWDYLP--ALRWFDVFGVRRKILAAVSRRDAFLRRLIDAERRRLD-----------DGDEG--------EKKSMIAVLLTLQKTEPE-----------------------VYTDNMITALTAN---LFGAGTETTSTTSEWAMSLLLNHPDTLKKAQAEIDASVGNSR------------LITADDVTRLGY-----LQCIVRETLRLYPAAPMLLPHESSADCKVGG-----------------------YNIPRGSMLLINAYAIHRDPAVWE-EPEKFMPERFEDG----------------------------GCDG-------NLLMPFGMGRRRCPGETLALRTVGLVL---GTLIQCFDWERVDGVEVDMTEGG----------------------------------------------------------GLTIPKVVPLEAMCRPRDAMGGVLRELV--------------------------------------------------------------------------------------------------------------------------------------------------------------------------------------------------------------------------------------------------------------------------------------------------------------------------------------------------------------------------------------------------------------------------------------------------------------------------------------------------------------------------------------------------------------------------------------------------------------------------------------------------------------------------------------------------------------------------------------------------------------------------------------------------------------------------------------------------------------------------------------------------------------------------------------------------------------------------------------------------------------------------------------------------------------------------------------------------------------------------------------------------------------------------------------------------------------------------------------------------------------------------------------------------------------------------------------------------------------------------------------------------------------------------------------------------------------------------------------------------------------------------------------------------------------------------------------------------------------------------------------------------------------------------------------------------------------------------------------------------------------------------------------------------------------------------------------------------------------------------------------------------------------------------------------------------------------------------------------------------------------------------------------------------------------------------------------------------------------------------------------------------------------------------------------------------------------------------------------------------------------------------------------------------------------------------------------------------------------------------------------------------------------------------------------------------------------------------------------------------------------------------------------------------------------------------------------------------------------------------------------------------------------------------------------------------------------------------------------------------------------------------------------------------------------------------------------------------------------------------------------------------------------------------------------------------------------------------------------------------------------------------------------------------------------------------------------------------------------------------------------------------------------------------------------------------------------------------------------------------------------------------------------------------------------------------------------------------------------------------------------------------------------------------------------------------------------------------------------------------------------------------------------------------------------------------------------------------------------------------------------------------------------------------------------------------------------------------------------------------------------------------------------------------------------------------------------------------------------------------------------------------------------------------------------------------------------------------------------------------------------------------------------------------------------------------------------------------------------------------------------------------------------------------------------------------------------------------------------------------------------------------------------------------------------------------------------------------------------------------------------------------------------------------------------------------------------------------------------------------------------------------------------------------
>OsCYP72A31P
----------------------------------------------------------------------------------------------------------------------------------------------------------------------------------------------------------------------------------------------------------------------------------------------------------------------------------------------------------------------------------------------------------------------------------------------------------------------------------------------------------------------------------------------------------------------------------------------------------------------------------------------------------------------------------------------------------------------------------------------------------------------------------------------------------------------------------------SLPIENNRKMHQINKEIESILRGLIGKRMQAMKE--------------------GESTKDDLLGILLESNTK-------------------HMEENGQSSQGLTIKDIVEECKLFYFAGAETTSVLLTWTMLLLSIHPEWQDHAREEIMGLFR-------------KNKPDYEGLSRLKI-----VTMIFYEVLRLHPPFIEIGWKTYKEMEIGG------------------------VTYPAGVSIKIPVLFIHHDPDSWGSDVHEFKPERFSEG------------------------ISKASKDP-------GAFLPFGWGPRICIGQNFALLESKMAL---CLILQRLEFELAPSY------------------------------------------------------------THAPHTMVTLHPMHGAQMKVRYMIISDYSVFYYYNSWL----------------------------------------------------------------------------------------------------------------------------------------------------------------------------------------------------------------------------------------------------------------------------------------------------------------------------------------------------------------------------------------------------------------------------------------------------------------------------------------------------------------------------------------------------------------------------------------------------------------------------------------------------------------------------------------------------------------------------------------------------------------------------------------------------------------------------------------------------------------------------------------------------------------------------------------------------------------------------------------------------------------------------------------------------------------------------------------------------------------------------------------------------------------------------------------------------------------------------------------------------------------------------------------------------------------------------------------------------------------------------------------------------------------------------------------------------------------------------------------------------------------------------------------------------------------------------------------------------------------------------------------------------------------------------------------------------------------------------------------------------------------------------------------------------------------------------------------------------------------------------------------------------------------------------------------------------------------------------------------------------------------------------------------------------------------------------------------------------------------------------------------------------------------------------------------------------------------------------------------------------------------------------------------------------------------------------------------------------------------------------------------------------------------------------------------------------------------------------------------------------------------------------------------------------------------------------------------------------------------------------------------------------------------------------------------------------------------------------------------------------------------------------------------------------------------------------------------------------------------------------------------------------------------------------------------------------------------------------------------------------------------------------------------------------------------------------------------------------------------------------------------------------------------------------------------------------------------------------------------------------------------------------------------------------------------------------------------------------------------------------------------------------------------------------------------------------------------------------------------------------------------------------------------------------------------------------------------------------------------------------------------------------------------------------------------------------------------------------------------------------------------------------------------------------------------------------------------------------------------------------------------------------------------------------------------------------------------------------------------------------------------------------------------------------------------------------------------------------------------------------------------------------------------------------------------------------------------------------------------------------------------------------------------------------------------------------------------------------------------------------------------------------------------------------------------------------------------------------------------------------------------------------------------------
>OsCYP76H4
--------------------------------------------------------------MELLLLCTPCVILLLSSLYLLRLFVDA------------------------------------RRNLPPGPR-PQPLIGNILDLGSQPHR---SLARLAGRYGP-LMTLR-LG-------------------------------------------------------------------------------------------------------------------------------------------------------------------------------------------------------------------------------------------------------------------------------------------------------------------------------------------------------------------------------------------------------------------------------------------------------------------TVTTVVASSPGAARDILQ-RHDAAFSARSVPDAARACGHDGFSMGMLPPTS--ALWRALRRVCAAELFAPRS--LDAHQRLRRDKVRQLVSHV---ARLARDG-----AAVDVGRAAFTASLNLLSSTIFSADLADFGD-----ARAESSVGDLRDLISEFTIVVVGVPNVSDFFP--AVAPLDPQ---RLVARVFERLQAVFDGHIERRLRDRA-----------AGEP----P-----KNDFLDALLDYRSPEDGR----------------------GFDRPTLQFLFTD---LFSAGSDTSAVTVEWAMAQLLQNPPAMAKAREELARVIGSKQ------------EIEESDISQLKY-----LEAVVKETLRLHPPAPFLLPHQAETT-TQVGG----------------------YTVPKGTRVLVNVWAIGRDSKVWS-DPDKFMPERFLQS-----------------------EVDLRGRD--------FELIPFGSGRRICPGLPLAVRMVYLML---ASLLHRFEWRLLPEVEKNGVDMA-------------------------------------------------------EKFGMILELATPLRAVAIPV-------------------------------------------------------------------------------------------------------------------------------------------------------------------------------------------------------------------------------------------------------------------------------------------------------------------------------------------------------------------------------------------------------------------------------------------------------------------------------------------------------------------------------------------------------------------------------------------------------------------------------------------------------------------------------------------------------------------------------------------------------------------------------------------------------------------------------------------------------------------------------------------------------------------------------------------------------------------------------------------------------------------------------------------------------------------------------------------------------------------------------------------------------------------------------------------------------------------------------------------------------------------------------------------------------------------------------------------------------------------------------------------------------------------------------------------------------------------------------------------------------------------------------------------------------------------------------------------------------------------------------------------------------------------------------------------------------------------------------------------------------------------------------------------------------------------------------------------------------------------------------------------------------------------------------------------------------------------------------------------------------------------------------------------------------------------------------------------------------------------------------------------------------------------------------------------------------------------------------------------------------------------------------------------------------------------------------------------------------------------------------------------------------------------------------------------------------------------------------------------------------------------------------------------------------------------------------------------------------------------------------------------------------------------------------------------------------------------------------------------------------------------------------------------------------------------------------------------------------------------------------------------------------------------------------------------------------------------------------------------------------------------------------------------------------------------------------------------------------------------------------------------------------------------------------------------------------------------------------------------------------------------------------------------------------------------------------------------------------------------------------------------------------------------------------------------------------------------------------------------------------------------------------------------------------------------------------------------------------------------------------------------------------------------------------------------------------------------------------------------------------------------------------------------------------------------------------------------------------------------------------------------------------------------------------------------------------------------------------------------------------------------------------------------------------------------------------------------------------------------------------------------------------------------------------------------------------------------------------------------------------------------------------------------------------------------------------------------------------------------------------------------------------------------------------------------------------------------------------------------------------------------------------------------------------------
>OsCYP76L1
----------------------------------------------------------MEASTILWLLYVSLASCLLYKVFVSTKNGHP----------------------------------KIAARRPPGPT-PVLLLGNVFDLRGELHL---ALARLAEEHGP-VMSLK-LG-------------------------------------------------------------------------------------------------------------------------------------------------------------------------------------------------------------------------------------------------------------------------------------------------------------------------------------------------------------------------------------------------------------------------------------------------------------------TATAVVASSAAAARDALQ-RYDHVLAARAVCDAARALGTHERSIVWLPGSS--ALWKRLRAVCTNHLFSARG--LDATRAVREAKVRELVEHL---RGHAAGAGEEEAAAVDVGRVVFSAVINLVSNVLFSEDVADLSS-----DRAQ----ELEMLVRDT-VEEATKPNLSDLFP--VLAALDLQGRRRRTAVHIRKFHDFFDEIISRRQNAG------------GEGE--R-------KEDFLDVLLQLHSAD-------------------------QLSLDTIKTFLGD---LFTAGTDTNSITVEWAMAELLRHPAAMSRARAELRDALGAKP------------HPDESDIGRLPY-----LSAVVMETMRLHPPSPLLMPHEAVADGAAVGG----------------------YAVPRGTKVIVNVWSIMRDPASWP-RPEEFEPERFVAA----------------------GGS-FRGGEM-------LEFMPFGAGRRACPGTPMATRVVTLVL---ASLLHAFEWRLPGGMRPCDVDVR-------------------------------------------------------GRFGTSLNMVTPLKAVPVPVPARP---------------------------------------------------------------------------------------------------------------------------------------------------------------------------------------------------------------------------------------------------------------------------------------------------------------------------------------------------------------------------------------------------------------------------------------------------------------------------------------------------------------------------------------------------------------------------------------------------------------------------------------------------------------------------------------------------------------------------------------------------------------------------------------------------------------------------------------------------------------------------------------------------------------------------------------------------------------------------------------------------------------------------------------------------------------------------------------------------------------------------------------------------------------------------------------------------------------------------------------------------------------------------------------------------------------------------------------------------------------------------------------------------------------------------------------------------------------------------------------------------------------------------------------------------------------------------------------------------------------------------------------------------------------------------------------------------------------------------------------------------------------------------------------------------------------------------------------------------------------------------------------------------------------------------------------------------------------------------------------------------------------------------------------------------------------------------------------------------------------------------------------------------------------------------------------------------------------------------------------------------------------------------------------------------------------------------------------------------------------------------------------------------------------------------------------------------------------------------------------------------------------------------------------------------------------------------------------------------------------------------------------------------------------------------------------------------------------------------------------------------------------------------------------------------------------------------------------------------------------------------------------------------------------------------------------------------------------------------------------------------------------------------------------------------------------------------------------------------------------------------------------------------------------------------------------------------------------------------------------------------------------------------------------------------------------------------------------------------------------------------------------------------------------------------------------------------------------------------------------------------------------------------------------------------------------------------------------------------------------------------------------------------------------------------------------------------------------------------------------------------------------------------------------------------------------------------------------------------------------------------------------------------------------------------------------------------------------------------------------------------------------------------------------------------------------------------------------------------------------------------------------------------------------------------------------------------------------------------------------------------------------------------------------------------------------------------------------------------------------------------------------------------------------------------------------------------------------------------------------------------------------------------------------------------------
>OsCYP72A17
-------------------MGIGIGIGIGIGIGTGTGAALPFGEASPWS---------LLGGAVAALLLVWAAQMLEWAWLAPRRMER-----------------------------------ALRAQGLRGTQ-YRFLHGDLTEDLRLVTAARSKPVPMDR-PHDFIPRVAPLLHRALEEHGR---------------------------------------------------------------------------------------------------------------------------------------------------------------------------------------------------------------------------------------------------------------------------------------------------------------------------------------------------------------------------------------------------------------------------------------------------VSFTWFGPMPRVTITDPDLVREVLSNKFGHFEKTK-LATRLSKLLVGGLVILH------GEKWVKHRRIMNPAFHAEKLKRMLPAFSASCSELIGR--------WENAVAASVGKAELDIWPDFQNLSGDVISRAAFGV------------------RHHEGRQIFLLQAEQAERLVQSFRSNYIPGLSLLPTENNRRMKAIDREIKSILRGIIEKRQKATKN--------------------GEASKDDLLGLLLQSNMDY------------------YSDEDGKSSKGMTVEEIIDECKLFYFAGMETTAVLLTWTMVALSMHPEWQDRAREEILQVFG-------------RNKPDINGVSRLKV-----VTMVLHEVLRLYPPVVMMNRRTYKEIELGG------------------------VRYPAGVMLSLPVLFIHRDAAAWGHDAGEFDPGRFAEG------------------------VARACKDPGA-----GAFFPFSWGPRICIGQNFALLEAKVAL---GMILQRFAFELSPAY------------------------------------------------------------AHAPYTVLTLHPQHGVPVRLRRL-------------------------------------------------------------------------------------------------------------------------------------------------------------------------------------------------------------------------------------------------------------------------------------------------------------------------------------------------------------------------------------------------------------------------------------------------------------------------------------------------------------------------------------------------------------------------------------------------------------------------------------------------------------------------------------------------------------------------------------------------------------------------------------------------------------------------------------------------------------------------------------------------------------------------------------------------------------------------------------------------------------------------------------------------------------------------------------------------------------------------------------------------------------------------------------------------------------------------------------------------------------------------------------------------------------------------------------------------------------------------------------------------------------------------------------------------------------------------------------------------------------------------------------------------------------------------------------------------------------------------------------------------------------------------------------------------------------------------------------------------------------------------------------------------------------------------------------------------------------------------------------------------------------------------------------------------------------------------------------------------------------------------------------------------------------------------------------------------------------------------------------------------------------------------------------------------------------------------------------------------------------------------------------------------------------------------------------------------------------------------------------------------------------------------------------------------------------------------------------------------------------------------------------------------------------------------------------------------------------------------------------------------------------------------------------------------------------------------------------------------------------------------------------------------------------------------------------------------------------------------------------------------------------------------------------------------------------------------------------------------------------------------------------------------------------------------------------------------------------------------------------------------------------------------------------------------------------------------------------------------------------------------------------------------------------------------------------------------------------------------------------------------------------------------------------------------------------------------------------------------------------------------------------------------------------------------------------------------------------------------------------------------------------------------------------------------------------------------------------------------------------------------------------------------------------------------------------------------------------------------------------------------------------------------------------------------------------------------------------------------------------------------------------------------------------------------------------------------------------------------------------------------------------------------------------------------------------------------------------------------------------------------------------------------------------------------------------------------------------------------------------------------------------------------------------------------------------------------------------------------------------------------------------------------------------
>OsCYP72A18
-----------------------------------MLMMLGAASQWILA---------AAAAAAVAALLWLAVSTLEWAWWTPRRLER-----------------------------------ALRAQGIRGNR-YRLFTGDVPENVRLNREARKKPLPLG--CHDIIPRVLPMFMFAVEEHGK---------------------------------------------------------------------------------------------------------------------------------------------------------------------------------------------------------------------------------------------------------------------------------------------------------------------------------------------------------------------------------------------------------------------------------------------------PSFTWFGPTPRVMISDPESIREVMSNKFGHYGKPK-PTR-LGKLLASGVVSYE------GEKWAKHRRILNPAFHHEKIKRMLPVFSNCCTEMVTR--------WENSMS-IEGMSEVDVWPEFQNLTGDVISKTAFGS------------------SYEEGRRIFQLQAESAERIIQAFRTIFIPGYWFLPTKNNRRLREIEREVSKLLRGIIGKRERAIKN--------------------GETSNGDLLGLLVESNMR-------------------ESNGKAE--LGMTTDEIIEECKLFYFAGMETTSVLLTWTLIVLSMHPEWQERAREEVLHHFG-------------RTTPDYDSLSRLKI-----VTMILYEVLRLYPPVVFLTRRTYKEMELGG------------------------IKYPAEVTLMLPILFIHHDPDIWGKDAGEFNPGRFADG------------------------ISNATKYQ-------TSFFPFGWGPRICIGQNFALLEAKMAI---CTILQRFSFELSPSY------------------------------------------------------------IHAPFTVITLHPQHGAQIKLKKI-------------------------------------------------------------------------------------------------------------------------------------------------------------------------------------------------------------------------------------------------------------------------------------------------------------------------------------------------------------------------------------------------------------------------------------------------------------------------------------------------------------------------------------------------------------------------------------------------------------------------------------------------------------------------------------------------------------------------------------------------------------------------------------------------------------------------------------------------------------------------------------------------------------------------------------------------------------------------------------------------------------------------------------------------------------------------------------------------------------------------------------------------------------------------------------------------------------------------------------------------------------------------------------------------------------------------------------------------------------------------------------------------------------------------------------------------------------------------------------------------------------------------------------------------------------------------------------------------------------------------------------------------------------------------------------------------------------------------------------------------------------------------------------------------------------------------------------------------------------------------------------------------------------------------------------------------------------------------------------------------------------------------------------------------------------------------------------------------------------------------------------------------------------------------------------------------------------------------------------------------------------------------------------------------------------------------------------------------------------------------------------------------------------------------------------------------------------------------------------------------------------------------------------------------------------------------------------------------------------------------------------------------------------------------------------------------------------------------------------------------------------------------------------------------------------------------------------------------------------------------------------------------------------------------------------------------------------------------------------------------------------------------------------------------------------------------------------------------------------------------------------------------------------------------------------------------------------------------------------------------------------------------------------------------------------------------------------------------------------------------------------------------------------------------------------------------------------------------------------------------------------------------------------------------------------------------------------------------------------------------------------------------------------------------------------------------------------------------------------------------------------------------------------------------------------------------------------------------------------------------------------------------------------------------------------------------------------------------------------------------------------------------------------------------------------------------------------------------------------------------------------------------------------------------------------------------------------------------------------------------------------------------------------------------------------------------------------------------------------------------------------------------------------------------------------------------------------------------------------------------------------------------------------------------------------
>OsCYP75A11
----------------------------------------------------MELAALCTDPVVLSAAFLCLLLHLSLRSYYPSPSPGG------------------------------------GRRLPPGPP-GLPVLGALPLVGPAPHA---GLASLARKYGP-VMYLK-MG-------------------------------------------------------------------------------------------------------------------------------------------------------------------------------------------------------------------------------------------------------------------------------------------------------------------------------------------------------------------------------------------------------------------------------------------------------------------TCGVVVASSPCAARSFLK-ALDARFANRPAVASAVDITYNYQNMVFANYG---ARWKLMRKLASVHLLGARA--LADWAAVRRDEARRLLRGV---AEASAAG---------------------------------------------R---PYKDMIVSL-LTGAGLFNISDFVP--ALAWLDLQGVQAKLRRIHDQFDVLITKLLADHAATAA-----------DRAR--AG------RTDFVDRLRAAVGVD---DEDGE-----------------TISEVNIKGLIFD---MFTAGTDTSSIIVEWAMAEMMKNPAVMARAQEEMDRVVGRGR------------RLEESDIASLPY-----LQAVCKEAMRLHPSTPLSLPHFSFDE-CDVDG----------------------YRIPANTRLLINIYAIGRDPSAWE-DPLEFRPERFMPGG-------------------AAERVDPLGNY--------FELIPFGAGRRICAGKLAGMVFVQYFL---GTLLHSFDWRLPDGE---DKVDMS------------------------------------------------------ETFGLALPKAVPLRALVTPRLAPAAYA------------------------------------------------------------------------------------------------------------------------------------------------------------------------------------------------------------------------------------------------------------------------------------------------------------------------------------------------------------------------------------------------------------------------------------------------------------------------------------------------------------------------------------------------------------------------------------------------------------------------------------------------------------------------------------------------------------------------------------------------------------------------------------------------------------------------------------------------------------------------------------------------------------------------------------------------------------------------------------------------------------------------------------------------------------------------------------------------------------------------------------------------------------------------------------------------------------------------------------------------------------------------------------------------------------------------------------------------------------------------------------------------------------------------------------------------------------------------------------------------------------------------------------------------------------------------------------------------------------------------------------------------------------------------------------------------------------------------------------------------------------------------------------------------------------------------------------------------------------------------------------------------------------------------------------------------------------------------------------------------------------------------------------------------------------------------------------------------------------------------------------------------------------------------------------------------------------------------------------------------------------------------------------------------------------------------------------------------------------------------------------------------------------------------------------------------------------------------------------------------------------------------------------------------------------------------------------------------------------------------------------------------------------------------------------------------------------------------------------------------------------------------------------------------------------------------------------------------------------------------------------------------------------------------------------------------------------------------------------------------------------------------------------------------------------------------------------------------------------------------------------------------------------------------------------------------------------------------------------------------------------------------------------------------------------------------------------------------------------------------------------------------------------------------------------------------------------------------------------------------------------------------------------------------------------------------------------------------------------------------------------------------------------------------------------------------------------------------------------------------------------------------------------------------------------------------------------------------------------------------------------------------------------------------------------------------------------------------------------------------------------------------------------------------------------------------------------------------------------------------------------------------------------------------------------------------------------------------------------------------------------------------------------------------------------------------------------------------------------------------------------------------------------------------------------------------------------------------------------------------------------------------------------------------------
>OsCYP75B3
----------------------------------------------------MDVVPLPLLLGSLAVSAAVWYLVYFLRGGSGGHAARK------------------------------------RRPLPPGPR-GWAVLGNLPQLGDKPHH---TMCALGRQYGP-LFRLR-FG-------------------------------------------------------------------------------------------------------------------------------------------------------------------------------------------------------------------------------------------------------------------------------------------------------------------------------------------------------------------------------------------------------------------------------------------------------------------CAEVVEAAT--SAAQFLR-GHDANFSNRPPNSGAEHVAYNYQDLVFAPYG---ARWRALRKLCALHLFSAKA--LDDLRAVREGEVALMVRNL---ARQQAASV-------ALGQEANVCATNTLARATIGHRVFAVDG-----GEGAR---EFKEMVVEL-MQLAGVFNVGDFVP--ALRWLDPQGVVAKMKRLHRRYDNMMNGFINERKAGAQ-----------PDGV--AAGE-H--GNDLLSVLLARMQEEQKLDGDGE-----------------KITETDIKALLLN---LFTAGTDTTSSTVEWALAELIRHPDVLKEAQHELDTVVGRGR------------LVSESDLPRLPY-----LTAVIKETFRLHPSTPLSLPREAAEE-CEVDG----------------------YRIPKGATLLVNVWAIARDPTQWP-DPLQYQPSRFLPGR-------------------MHADVDVKGAD--------FGLIPFGAGRRICAGLSWGLRMVTLMT---ATLVHGFDWTLANGAT-PDKLNME------------------------------------------------------EAYGLTLQRAVPLMVQPVPRLLPSAYGV-----------------------------------------------------------------------------------------------------------------------------------------------------------------------------------------------------------------------------------------------------------------------------------------------------------------------------------------------------------------------------------------------------------------------------------------------------------------------------------------------------------------------------------------------------------------------------------------------------------------------------------------------------------------------------------------------------------------------------------------------------------------------------------------------------------------------------------------------------------------------------------------------------------------------------------------------------------------------------------------------------------------------------------------------------------------------------------------------------------------------------------------------------------------------------------------------------------------------------------------------------------------------------------------------------------------------------------------------------------------------------------------------------------------------------------------------------------------------------------------------------------------------------------------------------------------------------------------------------------------------------------------------------------------------------------------------------------------------------------------------------------------------------------------------------------------------------------------------------------------------------------------------------------------------------------------------------------------------------------------------------------------------------------------------------------------------------------------------------------------------------------------------------------------------------------------------------------------------------------------------------------------------------------------------------------------------------------------------------------------------------------------------------------------------------------------------------------------------------------------------------------------------------------------------------------------------------------------------------------------------------------------------------------------------------------------------------------------------------------------------------------------------------------------------------------------------------------------------------------------------------------------------------------------------------------------------------------------------------------------------------------------------------------------------------------------------------------------------------------------------------------------------------------------------------------------------------------------------------------------------------------------------------------------------------------------------------------------------------------------------------------------------------------------------------------------------------------------------------------------------------------------------------------------------------------------------------------------------------------------------------------------------------------------------------------------------------------------------------------------------------------------------------------------------------------------------------------------------------------------------------------------------------------------------------------------------------------------------------------------------------------------------------------------------------------------------------------------------------------------------------------------------------------------------------------------------------------------------------------------------------------------------------------------------------------------------------------------------------------------------------------------------------------------------------------------------------------------------------------------------------------------------------------------------------
>OsCYP81A5
----------------------------------------------------------MDKAY-IAVFSIVILFLLVDYLRRLRGGGTSNG-------------------------------KNKGMRLPPGLP-AVPIIGHLHLVKKPMHA---TLSRLAARHGP-VFSLR-LG-------------------------------------------------------------------------------------------------------------------------------------------------------------------------------------------------------------------------------------------------------------------------------------------------------------------------------------------------------------------------------------------------------------------------------------------------------------------SRRAVVVSSPGCARECFT-EHDVAFANRPRFESQLLMSFDGTALAMASYG---PHWRNLRRVAAVQLLSARRVGLMSG-LIAGEVRAMVRSLC---R----RPAAA--APVQLKRRLFELSLSVLMETIAQSKATRPETTDTDTDTDMSMEAQEYKQVVEEILERIGTGNLCDYLP--ALRWFDVFGVRNRILAAVSRRDAFLRRLIYAARWRMD-----------DG-----------EKKSMIAVLLTLQKTQPE-----------------------VYTDNMITALCSN---LLGAGTETTSTTIEWAMSLLLNHPETLKKAQAEIDASVGNSR------------LITADDVPRITY-----LQCIVRETLRLYPAAPMLIPHESSADCEVGG-----------------------YSVPRGTMLLVNAYAIHRDPAAWE-EPERFVPERFEGG----------------------------GCDG-------NLSMPFGMGRRRCPGETLALHTVGLVL---GTLIQCFDWERVDGVEVDMAEGG----------------------------------------------------------GLTMPKVVPLEAVCRPRDAMGGVLREL---------------------------------------------------------------------------------------------------------------------------------------------------------------------------------------------------------------------------------------------------------------------------------------------------------------------------------------------------------------------------------------------------------------------------------------------------------------------------------------------------------------------------------------------------------------------------------------------------------------------------------------------------------------------------------------------------------------------------------------------------------------------------------------------------------------------------------------------------------------------------------------------------------------------------------------------------------------------------------------------------------------------------------------------------------------------------------------------------------------------------------------------------------------------------------------------------------------------------------------------------------------------------------------------------------------------------------------------------------------------------------------------------------------------------------------------------------------------------------------------------------------------------------------------------------------------------------------------------------------------------------------------------------------------------------------------------------------------------------------------------------------------------------------------------------------------------------------------------------------------------------------------------------------------------------------------------------------------------------------------------------------------------------------------------------------------------------------------------------------------------------------------------------------------------------------------------------------------------------------------------------------------------------------------------------------------------------------------------------------------------------------------------------------------------------------------------------------------------------------------------------------------------------------------------------------------------------------------------------------------------------------------------------------------------------------------------------------------------------------------------------------------------------------------------------------------------------------------------------------------------------------------------------------------------------------------------------------------------------------------------------------------------------------------------------------------------------------------------------------------------------------------------------------------------------------------------------------------------------------------------------------------------------------------------------------------------------------------------------------------------------------------------------------------------------------------------------------------------------------------------------------------------------------------------------------------------------------------------------------------------------------------------------------------------------------------------------------------------------------------------------------------------------------------------------------------------------------------------------------------------------------------------------------------------------------------------------------------------------------------------------------------------------------------------------------------------------------------------------------------------------------------------------------------------------------------------------------------------------------------------------------------------------------------------------------------------------------------------------------------------------------------------------------------------------------------------------------------------------------------------------------------------------------------------
>OsCYP81A8
----------------------------------------------------------MVKAY-IAIFSIAVLLLIHFLFRRR---GRSN-----------------------------------GMPLPPSPP-AIPFFGHLHLIDKPFHA---ALSRLAERHGP-VFSLR-LG-------------------------------------------------------------------------------------------------------------------------------------------------------------------------------------------------------------------------------------------------------------------------------------------------------------------------------------------------------------------------------------------------------------------------------------------------------------------SRNAVVVSSPECARECFT-DNDVCFANRPRFPSQMLATFNGTSLGSANYG---PHWRNLRRIATVHLLSSHRVSGMSG-IISGQARHMVRRMY---RAATASAAGV--ARVQLNRRLFELSLSVLMEAIAQSKTTRREAP--DADTDMSMEAQELRHVLDELNPLIGAANLWDYLP--ALRWFDVFGVKRKIVAAVNRRNAFMRRLIDAERQRMD-----------NNDVDGGD---DGEKKSMISVLLTLQKTQPE-----------------------VYTDTLIMTLCAP---LFGAGTETTSTTIEWAMSLLLNHPEILKKAQAEIDMSVGNSR------------LISVVDVHRLGY-----LQCIINETLRMYPAAPLLLPHESSADCKVGG-----------------------YHIPSGAMLLVNVAAIQRDPVIWK-EPSEFKPERFENG----------------------------RFEG-------LFMIPFGMGRRRCPGEMLALQTIGLVL---GTMIQCFDWGRVDDAMVDMTQSN----------------------------------------------------------GLTSLKVIPLEAMCKPREAMCDVLRKFM--------------------------------------------------------------------------------------------------------------------------------------------------------------------------------------------------------------------------------------------------------------------------------------------------------------------------------------------------------------------------------------------------------------------------------------------------------------------------------------------------------------------------------------------------------------------------------------------------------------------------------------------------------------------------------------------------------------------------------------------------------------------------------------------------------------------------------------------------------------------------------------------------------------------------------------------------------------------------------------------------------------------------------------------------------------------------------------------------------------------------------------------------------------------------------------------------------------------------------------------------------------------------------------------------------------------------------------------------------------------------------------------------------------------------------------------------------------------------------------------------------------------------------------------------------------------------------------------------------------------------------------------------------------------------------------------------------------------------------------------------------------------------------------------------------------------------------------------------------------------------------------------------------------------------------------------------------------------------------------------------------------------------------------------------------------------------------------------------------------------------------------------------------------------------------------------------------------------------------------------------------------------------------------------------------------------------------------------------------------------------------------------------------------------------------------------------------------------------------------------------------------------------------------------------------------------------------------------------------------------------------------------------------------------------------------------------------------------------------------------------------------------------------------------------------------------------------------------------------------------------------------------------------------------------------------------------------------------------------------------------------------------------------------------------------------------------------------------------------------------------------------------------------------------------------------------------------------------------------------------------------------------------------------------------------------------------------------------------------------------------------------------------------------------------------------------------------------------------------------------------------------------------------------------------------------------------------------------------------------------------------------------------------------------------------------------------------------------------------------------------------------------------------------------------------------------------------------------------------------------------------------------------------------------------------------------------------------------------------------------------------------------------------------------------------------------------------------------------------------------------------------------------------------------------------------------------------------------------------------------------------------------------------------------------------------------------------------------------------------------------------------------------------------------------------------------------------------------------------------------------------------------------------------------------
>OsCYP71T4
----------------------------------------------------------------MAVSLLPAVL--------------------------------------------------------------------------LPHR---ALRSLAAAHGP-VLLLR-LG-------------------------------------------------------------------------------------------------------------------------------------------------------------------------------------------------------------------------------------------------------------------------------------------------------------------------------------------------------------------------------------------------------------------------------------------------------------------RVPVVVVSSAAAAEEVMR-SRDMEFASRPRMAMAELLLYGGRDVAFAPYG---EYWRQARRICVVHLLSARR--VLSFRRVREEEAAALVGR-----VRAAAADVV----VDLSDLLIAYSNTVLTRIAFGDESARGGG-----GGGDR--GRELRKVFDDFARLLGTEPMGELLPWF-WWVDALRGIDGKVQRTFEALDGILERVIDDHRRRRE-----------GGRRMDDDGG-GDHR-DFVDVLLDVNETDKDA--------------------GIQLGTVEIKAIIMD---MFVGGSDTTTTMMAWTMAELINHPRAMRKAQNEIWAVVGNTS------------HVTKDHVDKLPY-----LKAVFKETLRLHPPLPLL-IPREPPADTQILG----------------------YTIPAHTRVVINAWAIGRDAAAWGQQPDEFSPEKFLNS-----------------------TIDYKGQD--------FELLPFGAGRRGCPGIVFGVSAMEIAL---ASLLYHFDWEAAATDHRRRGSQAW-----------------------------------------------ALPVDMSEVNGIAVHLKYGLHVVAKPRMP-----------------------------------------------------------------------------------------------------------------------------------------------------------------------------------------------------------------------------------------------------------------------------------------------------------------------------------------------------------------------------------------------------------------------------------------------------------------------------------------------------------------------------------------------------------------------------------------------------------------------------------------------------------------------------------------------------------------------------------------------------------------------------------------------------------------------------------------------------------------------------------------------------------------------------------------------------------------------------------------------------------------------------------------------------------------------------------------------------------------------------------------------------------------------------------------------------------------------------------------------------------------------------------------------------------------------------------------------------------------------------------------------------------------------------------------------------------------------------------------------------------------------------------------------------------------------------------------------------------------------------------------------------------------------------------------------------------------------------------------------------------------------------------------------------------------------------------------------------------------------------------------------------------------------------------------------------------------------------------------------------------------------------------------------------------------------------------------------------------------------------------------------------------------------------------------------------------------------------------------------------------------------------------------------------------------------------------------------------------------------------------------------------------------------------------------------------------------------------------------------------------------------------------------------------------------------------------------------------------------------------------------------------------------------------------------------------------------------------------------------------------------------------------------------------------------------------------------------------------------------------------------------------------------------------------------------------------------------------------------------------------------------------------------------------------------------------------------------------------------------------------------------------------------------------------------------------------------------------------------------------------------------------------------------------------------------------------------------------------------------------------------------------------------------------------------------------------------------------------------------------------------------------------------------------------------------------------------------------------------------------------------------------------------------------------------------------------------------------------------------------------------------------------------------------------------------------------------------------------------------------------------------------------------------------------------------------------------------------------------------------------------------------------------------------------------------------------------------------------------------------------------------------------------------------------------------------------------------------------------------------------------------------------------------------------------------------------------------------------------------------------------------------------------------------------------------------------------------------------------------------------------------------------------------------------
>OsCYP706C1
---------------------------------------------------------MEVTSTPAMLLYAALFAAALLYLAVAVRRGRG-------------------------------------AGLPPGPT-GLPLVGSLLSLDPELHT---YFAGLAARYGP-IFSIR-LG-------------------------------------------------------------------------------------------------------------------------------------------------------------------------------------------------------------------------------------------------------------------------------------------------------------------------------------------------------------------------------------------------------------------------------------------------------------------SKLGVVVTSPALAREVLR-DHDLVFSNRDTPDAACSISYGGGQNIVWNPVG--PTWRLLRRICVHEMIGPAG--LDSLHGLRRREFMATLHHL---RARSG-------EPVNVGAQMFLTVMNVVTGALWGGNVGSESE-----RTTVG--KEFRELVADI-TELLGAPNVSDFFP--ALAPLDIQGIRNKSDLLKDRFDDIFARIIQKRTESDH-----------AAAA--GET-----ASDFLEYMLKLEKEGGDGKT--------------------AFTMTNVKALLMD---MVIGGTETTSNTVEWGMAEMLQNRGTLRKVREELDAVVGRDG------------VVEESHLPKLHY-----LNLVVKETLRLHPALPLMVPHCPGED-ATVGG----------------------HRVPAGARVFVNVWAIQRDPAVWK-DPEHFIPERFLPADG-----------------GGGRRLDFTGSE--------QEYMPFGSGRRICAGVAMAERMVAYSL---AMLVQAFDWELPAGER---LDLA-------------------------------------------------------ERFGIVMKKATPLVAVPTPRLSNPQLYSA----------------------------------------------------------------------------------------------------------------------------------------------------------------------------------------------------------------------------------------------------------------------------------------------------------------------------------------------------------------------------------------------------------------------------------------------------------------------------------------------------------------------------------------------------------------------------------------------------------------------------------------------------------------------------------------------------------------------------------------------------------------------------------------------------------------------------------------------------------------------------------------------------------------------------------------------------------------------------------------------------------------------------------------------------------------------------------------------------------------------------------------------------------------------------------------------------------------------------------------------------------------------------------------------------------------------------------------------------------------------------------------------------------------------------------------------------------------------------------------------------------------------------------------------------------------------------------------------------------------------------------------------------------------------------------------------------------------------------------------------------------------------------------------------------------------------------------------------------------------------------------------------------------------------------------------------------------------------------------------------------------------------------------------------------------------------------------------------------------------------------------------------------------------------------------------------------------------------------------------------------------------------------------------------------------------------------------------------------------------------------------------------------------------------------------------------------------------------------------------------------------------------------------------------------------------------------------------------------------------------------------------------------------------------------------------------------------------------------------------------------------------------------------------------------------------------------------------------------------------------------------------------------------------------------------------------------------------------------------------------------------------------------------------------------------------------------------------------------------------------------------------------------------------------------------------------------------------------------------------------------------------------------------------------------------------------------------------------------------------------------------------------------------------------------------------------------------------------------------------------------------------------------------------------------------------------------------------------------------------------------------------------------------------------------------------------------------------------------------------------------------------------------------------------------------------------------------------------------------------------------------------------------------------------------------------------------------------------------------------------------------------------------------------------------------------------------------------------------------------------------------------------------------------------------------------------------------------------------------------------------------------------------------------------------------------------------------------------------------------------------------------------------------------------------------------------------------------------------------------------------------------------------------------------------
>OsCYP706C2
-------------------------------------------------------------MATANLLYAALLVPTVLYLAVTRRRSR---------------------------------------RLPPGPV-GLPLVGSLPFIDPNLHT---YFASLAAKHGP-ILSIR-LG-------------------------------------------------------------------------------------------------------------------------------------------------------------------------------------------------------------------------------------------------------------------------------------------------------------------------------------------------------------------------------------------------------------------------------------------------------------------SKVDIVVNSAQLAREVLR-DQDSVFANRVMLDAGDAVSFGGAQNIVGNPLG--PMWRLLRRVCVQEMMSPAG--LASVHGLRRREFRSTLRYL---HSKPG-------EPVDVGAQMFLNTMNVITGTMWGGTIGSESE-----RSAVG--SEFRGLVAEV-TELLGTPNVSDLFP--VLKPFDLQGIRRKMERLRSRFDLLFTKIIQQRMRSQQ-----------D--G--GEM-----TTDFLECLLKMEKEGSDGKT--------------------TFTMDNVKGFLLE---MVVGGTDTTSNSVEWIMAELLQNPQVLNKVQQELDSIVGRDA------------VVEESHLPQLHY-----LRMVIKETLRLHPPVPLLVPHSPSAA-ATVGG----------------------YHVPEGCRVLINVWAIQRNPLVWN-KPLDFNPDRFARD--------------------GGHKGDFTGSQ--------LDYLPFGSGRRMCAGMAMGEKVMVYSV---AMLLQAFDWKLPQGVQ---LDLS-------------------------------------------------------EKFGIVMKKATPLVAIPTPRLSKPELYYS----------------------------------------------------------------------------------------------------------------------------------------------------------------------------------------------------------------------------------------------------------------------------------------------------------------------------------------------------------------------------------------------------------------------------------------------------------------------------------------------------------------------------------------------------------------------------------------------------------------------------------------------------------------------------------------------------------------------------------------------------------------------------------------------------------------------------------------------------------------------------------------------------------------------------------------------------------------------------------------------------------------------------------------------------------------------------------------------------------------------------------------------------------------------------------------------------------------------------------------------------------------------------------------------------------------------------------------------------------------------------------------------------------------------------------------------------------------------------------------------------------------------------------------------------------------------------------------------------------------------------------------------------------------------------------------------------------------------------------------------------------------------------------------------------------------------------------------------------------------------------------------------------------------------------------------------------------------------------------------------------------------------------------------------------------------------------------------------------------------------------------------------------------------------------------------------------------------------------------------------------------------------------------------------------------------------------------------------------------------------------------------------------------------------------------------------------------------------------------------------------------------------------------------------------------------------------------------------------------------------------------------------------------------------------------------------------------------------------------------------------------------------------------------------------------------------------------------------------------------------------------------------------------------------------------------------------------------------------------------------------------------------------------------------------------------------------------------------------------------------------------------------------------------------------------------------------------------------------------------------------------------------------------------------------------------------------------------------------------------------------------------------------------------------------------------------------------------------------------------------------------------------------------------------------------------------------------------------------------------------------------------------------------------------------------------------------------------------------------------------------------------------------------------------------------------------------------------------------------------------------------------------------------------------------------------------------------------------------------------------------------------------------------------------------------------------------------------------------------------------------------------------------------------------------------------------------------------------------------------------------------------------------------------------------------------------------------------------------------------------------------------------------------------------------------------------------------------------------------------------------------------------------------------------------
>Chr10.g30537
---------------------------------------------------MAATVIKLAMDWLQDPLSWALLASLSFVLLQLRRRGK--------------------------------------APLPPGPK-PLPIIGNMNMMDQLTHR---GLAKLAEQYGG-LLHLR-LG-------------------------------------------------------------------------------------------------------------------------------------------------------------------------------------------------------------------------------------------------------------------------------------------------------------------------------------------------------------------------------------------------------------------------------------------------------------------RLHAFAVSTPEYARQVLQ-AQDSAFSNRPATIAITYLTYDRADMAFAHYG---PFWRQMRKLCVMKLFSRRR--AETWVAAR-DEADALVRAV---ARSSGEP-------VNLGELIFNLTKNVIFRAAFGTRD----G-----EG-QD---EFIAILQEF-SKLFGAFNIGDFIP--WLSWMDPQGINRRLRAARAALDRFIDKIIDEHMRRGK-----------NPDD--AD-------ADMVDDMLAFLAEAKPAGGQ------GADD-DDDLQNTLRLTRDNIKAIIMD---VMFGGTETVASAIEWALAEMMHSPDDLRRLQQELADVVGFDR------------NVNESDLDKLPF-----LKCVVKETLRLHPPIPL-LLHETAED-CVVGG----------------------YSVPKGSRVMINVWAIGRDRASWK-DADAFRPARFTPE-------------------GEAAGLDFKGGC--------FEFLPFGSGRRSCP----------------ARRWGCTRWSSQS-------------------------------------------------------------------------RSSRTGSTGR----CPTG*------------------------------------------------------------------------------------------------------------------------------------------------------------------------------------------------------------------------------------------------------------------------------------------------------------------------------------------------------------------------------------------------------------------------------------------------------------------------------------------------------------------------------------------------------------------------------------------------------------------------------------------------------------------------------------------------------------------------------------------------------------------------------------------------------------------------------------------------------------------------------------------------------------------------------------------------------------------------------------------------------------------------------------------------------------------------------------------------------------------------------------------------------------------------------------------------------------------------------------------------------------------------------------------------------------------------------------------------------------------------------------------------------------------------------------------------------------------------------------------------------------------------------------------------------------------------------------------------------------------------------------------------------------------------------------------------------------------------------------------------------------------------------------------------------------------------------------------------------------------------------------------------------------------------------------------------------------------------------------------------------------------------------------------------------------------------------------------------------------------------------------------------------------------------------------------------------------------------------------------------------------------------------------------------------------------------------------------------------------------------------------------------------------------------------------------------------------------------------------------------------------------------------------------------------------------------------------------------------------------------------------------------------------------------------------------------------------------------------------------------------------------------------------------------------------------------------------------------------------------------------------------------------------------------------------------------------------------------------------------------------------------------------------------------------------------------------------------------------------------------------------------------------------------------------------------------------------------------------------------------------------------------------------------------------------------------------------------------------------------------------------------------------------------------------------------------------------------------------------------------------------------------------------------------------------------------------------------------------------------------------------------------------------------------------------------------------------------------------------------------------------------------------------------------------------------------------------------------------------------------------------------------------------------------------------------------------------------------------------------------------------------------------------------------------------------------------------------------------------------------------------------------------------------------------------------------------------------------------------------------------------------------------------------------------------------------------------------------------------------------------------------------------------------------------------------------------------------------------------------------------------------------------------------------------
>Chr10.g30547
----------------------------------------------------MDTPQHLLLGALLLLLPAAPLLLLLQRAGKRRR-------------------------------------------LPPGPP-SLPLLGSVVWLTNSLGDVEPLLRRLFDQHGP-VVSLR-VG-------------------------------------------------------------------------------------------------------------------------------------------------------------------------------------------------------------------------------------------------------------------------------------------------------------------------------------------------------------------------------------------------------------------------------------------------------------------RRLSVFVADRRLAHAALVERGAALADR-PAMASVRLLGENDNTITRASYG---PTWRLLRRNLVAETLHPSR--VRLFAPARAWVRRVLLDKL---AERGPDA--------PVVEVFQYAMFCLLVLMCFG-ERLDEPAVR----------AIAAAQRESL-IYLSRNMPVFAFLPP--ITKHLFRARLDKARALRRRIRELFLPLIAARREYKK---------NRGAGDGEAPRKETTFEHSYVDTLLDVKLPED---------------------GNRALTDDEIVVLCSE---FLNAGTDTTSTGLQWIMAELVKNPAIQARLYAEIKSATADEKE-----------EVSEEDVHGIPY-----LKAVILEGLRKHPPGHFVLPHKAAED-MEIGG----------------------YLIPKGATVNFMVAEMGRD-----------------------------------------------------------------------------------------------------GEEWDRPMVFS---------------------------------------------------------PERFMPAATAWTSRAPRGSG*---------------------------------------------------------------------------------------------------------------------------------------------------------------------------------------------------------------------------------------------------------------------------------------------------------------------------------------------------------------------------------------------------------------------------------------------------------------------------------------------------------------------------------------------------------------------------------------------------------------------------------------------------------------------------------------------------------------------------------------------------------------------------------------------------------------------------------------------------------------------------------------------------------------------------------------------------------------------------------------------------------------------------------------------------------------------------------------------------------------------------------------------------------------------------------------------------------------------------------------------------------------------------------------------------------------------------------------------------------------------------------------------------------------------------------------------------------------------------------------------------------------------------------------------------------------------------------------------------------------------------------------------------------------------------------------------------------------------------------------------------------------------------------------------------------------------------------------------------------------------------------------------------------------------------------------------------------------------------------------------------------------------------------------------------------------------------------------------------------------------------------------------------------------------------------------------------------------------------------------------------------------------------------------------------------------------------------------------------------------------------------------------------------------------------------------------------------------------------------------------------------------------------------------------------------------------------------------------------------------------------------------------------------------------------------------------------------------------------------------------------------------------------------------------------------------------------------------------------------------------------------------------------------------------------------------------------------------------------------------------------------------------------------------------------------------------------------------------------------------------------------------------------------------------------------------------------------------------------------------------------------------------------------------------------------------------------------------------------------------------------------------------------------------------------------------------------------------------------------------------------------------------------------------------------------------------------------------------------------------------------------------------------------------------------------------------------------------------------------------------------------------------------------------------------------------------------------------------------------------------------------------------------------------------------------------------------------------------------------------------------------------------------------------------------------------------------------------------------------------------------------------------------------------------------------------------------------------------------------------------------------------------------------------------------------------------------------------------------------------------------------------------------------------------------------------------------------------------------------------------------------------------------------------------------------
>Chr11.g34478
-------------------------------MDAM-ELSWPARFWG-----------------MAFLAVAFVLSALSAVLLLVRRWP---------------------------------------WCSCHVCRAY--------LTGSWVRDFTN----LGDWYAHLLRESPTG-----------------------------------------------------------------------------------------------------------------------------------------------------------------------------------------------------------------------------------------------------------------------------------------------------------------------------------------------------------------------------------------------------------------------------------------------------------TVLVH-VLG---CTVTANPGNVEYMLKTNFHNFPKGKPFAALLGDLLGGGIFNVD------GHAWRHQRKMASLELGSVAVRSYAFKIIAQEVETRLMPVL-----ADAADE----GAVLDLQDVFRRFAFDTICKFSFGMDPGCLEPDMP---------VCKLADAFDTASRLSAMRGAAASPMVWKVKRLLNIGSERELKKAIKIVDEKAEEMIRERR-KLG----------------VANSH------DLLSRFMASSSVGN---------------------------DDDDKYLRDIVVSFLLAGRDTVSSALTTLFMLLSKNPEVASAMR----AEAP--AGN--------DTSITFEHLKGLHY-----THAVLHENMRLFPPVQFDSKFCAAADVLPD-----------------------GTYVSGGARVMYHPYAMGRMPSIWGADHDAFRPERWLAGP-----------------------GKSFVPA------DLYKYPVFQAGLRVCLGKEFAITEMKAVA---VAVVRAFDVEVVGNTSR------------------------------------------------------CGACAPKFVSGLTASISGGLPVRI-RRVRN--------------------------------QT*-----------------------------------------------------------------------------------------------------------------------------------------------------------------------------------------------------------------------------------------------------------------------------------------------------------------------------------------------------------------------------------------------------------------------------------------------------------------------------------------------------------------------------------------------------------------------------------------------------------------------------------------------------------------------------------------------------------------------------------------------------------------------------------------------------------------------------------------------------------------------------------------------------------------------------------------------------------------------------------------------------------------------------------------------------------------------------------------------------------------------------------------------------------------------------------------------------------------------------------------------------------------------------------------------------------------------------------------------------------------------------------------------------------------------------------------------------------------------------------------------------------------------------------------------------------------------------------------------------------------------------------------------------------------------------------------------------------------------------------------------------------------------------------------------------------------------------------------------------------------------------------------------------------------------------------------------------------------------------------------------------------------------------------------------------------------------------------------------------------------------------------------------------------------------------------------------------------------------------------------------------------------------------------------------------------------------------------------------------------------------------------------------------------------------------------------------------------------------------------------------------------------------------------------------------------------------------------------------------------------------------------------------------------------------------------------------------------------------------------------------------------------------------------------------------------------------------------------------------------------------------------------------------------------------------------------------------------------------------------------------------------------------------------------------------------------------------------------------------------------------------------------------------------------------------------------------------------------------------------------------------------------------------------------------------------------------------------------------------------------------------------------------------------------------------------------------------------------------------------------------------------------------------------------------------------------------------------------------------------------------------------------------------------------------------------------------------------------------------------------------------------------------------------------------------------------------------------------------------------------------------------------------------------------------------------------------------------------------------------------------------------------------------------------------------------------------------------------------------------------------------------------------------------------------------------------------------------------------------------------------------------------------------------------------------------------------------------------------------------------------------------------------------------------------------------------------------------------------------------------------------------------------
>Chr11.g34479
-------------------------------MDAT-ELSWAARFWG-----------------MAFLAVAFVLSALSAVLLLVRRWP---------------------------------------WCSCHVCRAY--------LTGSWARDFTN----LGDWYAHLLRESPTG-----------------------------------------------------------------------------------------------------------------------------------------------------------------------------------------------------------------------------------------------------------------------------------------------------------------------------------------------------------------------------------------------------------------------------------------------------------TVHVH-VLG---CTVTANPGNVEYMLKTNFHNFPKGKPFAALLGDLLGGGIFNVD------GHAWRHQRKMASLELGSVAVRSYAFKIIAQEVETRLMPVL-----ADAADK----GAVLDLQDVFRRFAFDTICKFSFGMDPGCLEPDMP---------VCKLADAFDTASRLSAMRGAAASPMVWKVKRLLNVGSERELKKAIKIVDEKAEEMIRERR-KLG----------------VANSH------DLLSRFMASSSVGN---------------------------DDDDKYLRDIMVSFLLAGRDTVSSALTTLFMLLSKNPEVASAMR----AEAP--AGN--------ETSVTFEHLKGLHY-----THAVLHENMRLFPPVQFDSKFCAAADVLPD-----------------------GTYVSGGARVMYHPYAMGRMPSIWGADHDAFRPERWLAGP-----------------------GKSFVPA------DLYKYPVFQAGLRVCLGKELAITEMKAVA---VAVVRAFDVEVVGNTSR------------------------------------------------------CGACAPKFVSGLTASISGGLPVRISRRVRN*MHLYLQFSNVVCYILLAVAIIYTVTAGLSIRQSCTGSELLMLAINYLSGVHVKVANRQPTQKLGANGRDDGPVLTDYLREGSNKIALSRNDTRTFCLGIRIVKRRTLEQVLNLVPKEQDGEKFDDALARVRRCVGGRAEANNGDSDSDIEVVADSVSVNVRCPMTASRIRVAGRFKPCAHMGCFDLEAFIEINQRSRKWQCPICLKNYSLENIIIDPYFNRITSLIQSCGNETTEIDVKPDGSWRVKGGPELKDLAQWHLPGGTLCMIRDSGAKPNTGIVKHEIKEEPLSEELGHRLKLGIRKNSNGQWQIRKKGSVPSSDGDSARHLENKSCIAITSTIDDAGTEDGSCTLEPGRNDCPVNHVQDIESSPACENVPPAQKEQDVIVLSDSDNDDDDIVTVLSPEAVYSGSVPNPLETSGVGGEHPVGGPNETTYLTLKECFGDLGLSFWDFTSSPQDVPSYQMVDPSTRVTNNPDEVENRSASDQSKHKPVSASALGAVVVAANSMENEHDGVLQACTSSERDGDNCDESLVTAKTASKKRRKSEGVTTLDGSVRGSSKKQRSVQPTSVLTIDSDTD*------------------------------------------------------------------------------------------------------------------------------------------------------------------------------------------------------------------------------------------------------------------------------------------------------------------------------------------------------------------------------------------------------------------------------------------------------------------------------------------------------------------------------------------------------------------------------------------------------------------------------------------------------------------------------------------------------------------------------------------------------------------------------------------------------------------------------------------------------------------------------------------------------------------------------------------------------------------------------------------------------------------------------------------------------------------------------------------------------------------------------------------------------------------------------------------------------------------------------------------------------------------------------------------------------------------------------------------------------------------------------------------------------------------------------------------------------------------------------------------------------------------------------------------------------------------------------------------------------------------------------------------------------------------------------------------------------------------------------------------------------------------------------------------------------------------------------------------------------------------------------------------------------------------------------------------------------------------------------------------------------------------------------------------------------------------------------------------------------------------------------------------------------------------------------------------------------------------------------------------------------------------------------------------------------------------------------------------------------------------------------------------------------------------------------------------------------------------------------------------------------------------------------------------------------------------------------------------------------------------------------------------------------------------------------------------------------------------------------------------------------------------------------------------------------------------------------------------------------------------------------------------------------------------------------------------------------------------------------------------------------------------------------------------------------------------------------------------------------------------------------------------------------------------------------------------------------------------------------------------------------------------------------------------------------------------------------------------------------------------------------------------------------------------------------------------------------------------------------------------------------------------------------------------------------------------------------------------------------------------------------------------------------------------------------------------------------------------------------------------------------------------------------------------------------------------------------------------------------------------------------------------------------------------------------------------------------
>Chr12.g35869
-------------------------------MDAMTELPWAARCWG-----------------MTFFAFTFLLSALSAVLLLARRWP---------------------------------------WCGCHVCRAY--------LTGTWAREFTN----PGDWYAHLLRQSPSG-----------------------------------------------------------------------------------------------------------------------------------------------------------------------------------------------------------------------------------------------------------------------------------------------------------------------------------------------------------------------------------------------------------------------------------------------------------TVHVH-VLG---CTVTANPDNVEYMLKTNFHNFPKGKPFAALLGDLLGGGIFNVD------GDAWRHQRKMASLELGSVAVRSYAYKIIAEEVETRLMPVL-----ADAAEK----GSVVDLQDVFRRFAFDTICKFSFGLDPGCLERDMP---------VCKLADAFDTASRLCAMRGAAASPLVWKVKRLLNFGSERELKKAIKVVDQMAAEMIRERR-KLG----------------VANSH------DLLSRFMTSSSVGN---------------------------DDD-KYLRDIVVSFLLAGRDTVSSALTTLFMLLSSNPAVASAMR----AELP--AGNE-------ETSITFDHLKGLHY-----THAVLHENMRLFPPVQFDSKFCAAADVLPD-----------------------GTYVSGGGRVMYHPYAMGRMPGIWGAHHAAFRPERWLTGP-----------------------GNSFVPA------NLYRYPVFQAGLRVCLGKELAITEMKAVA---VAVVRAFHVEVVGNANG------------------------------------------------------SGACAPKFVSGLTASISGGLPARISRDAIH---------------------------------LLMPDLDITMTINDASAVDLFASEEESPTTVVN-----HLVYANY*---------------------------------------------------------------------------------------------------------------------------------------------------------------------------------------------------------------------------------------------------------------------------------------------------------------------------------------------------------------------------------------------------------------------------------------------------------------------------------------------------------------------------------------------------------------------------------------------------------------------------------------------------------------------------------------------------------------------------------------------------------------------------------------------------------------------------------------------------------------------------------------------------------------------------------------------------------------------------------------------------------------------------------------------------------------------------------------------------------------------------------------------------------------------------------------------------------------------------------------------------------------------------------------------------------------------------------------------------------------------------------------------------------------------------------------------------------------------------------------------------------------------------------------------------------------------------------------------------------------------------------------------------------------------------------------------------------------------------------------------------------------------------------------------------------------------------------------------------------------------------------------------------------------------------------------------------------------------------------------------------------------------------------------------------------------------------------------------------------------------------------------------------------------------------------------------------------------------------------------------------------------------------------------------------------------------------------------------------------------------------------------------------------------------------------------------------------------------------------------------------------------------------------------------------------------------------------------------------------------------------------------------------------------------------------------------------------------------------------------------------------------------------------------------------------------------------------------------------------------------------------------------------------------------------------------------------------------------------------------------------------------------------------------------------------------------------------------------------------------------------------------------------------------------------------------------------------------------------------------------------------------------------------------------------------------------------------------------------------------------------------------------------------------------------------------------------------------------------------------------------------------------------------------------------------------------------------------------------------------------------------------------------------------------------------------------------------------------------------------------------------------------------------------------------------------------------------------------------------------------------------------------------------------------------------------------------------------------------------------------------------------------------------------------------------------------------------------------------------------------------------------------------------------------------------------------------------------------------------------------------------------------------------------------------------------------------------------------------------------------------------------------------------------------------------------------------------------------------
>Chr13.g37682
-----------------------------------------------------------MASVQLDSTLVLFLLFVVSCFAIITNLRAD-------------------------------SKDGWRRAVLPSPP-ALPIIGNLHQLGRGNHQR--KLQALARRYGP-LFLLR-LG-------------------------------------------------------------------------------------------------------------------------------------------------------------------------------------------------------------------------------------------------------------------------------------------------------------------------------------------------------------------------------------------------------------------------------------------------------------------TVPTLVVSSASLAEEVLR-TQDHVFCGRPRQRAAHGLLYDCRDIGFSPYS---ERWRQLRRIAVVHLLSVKR--VDSFRVVREEEVASTVAK-------ILATSTR----VNVSELVIALSYSVISRAAFGN---------------------------------------------------KLGGLDPGAVRQMMSEVAELLQTIAEHEK--------------------SPGN-DGEAADLLDDLVAVVSKGGD---------------------GLTLDRIDVKGLILD---LFAAGTDTTSKSLEWVMAELIKNPKELEKVQAEVRQVAG-TQ------------GVREEQLGSMTR-----LQAALKEAMRLHTPLPLL-IPREVIQDTRMHG----------------------NDIPAGTRVIINAWAIGRDEEYWEN-ADEFAPERFVQR-----------------------LVDYNGMD--------FRFIPFSAGRRGCPGAAFAIRLAELAL---ANLLYHFDWELPQGQE-------------------------------------------------------LESFEVVESDGVSAGLKYPLILVAKPTQQA*---------------------------------------------------------------------------------------------------------------------------------------------------------------------------------------------------------------------------------------------------------------------------------------------------------------------------------------------------------------------------------------------------------------------------------------------------------------------------------------------------------------------------------------------------------------------------------------------------------------------------------------------------------------------------------------------------------------------------------------------------------------------------------------------------------------------------------------------------------------------------------------------------------------------------------------------------------------------------------------------------------------------------------------------------------------------------------------------------------------------------------------------------------------------------------------------------------------------------------------------------------------------------------------------------------------------------------------------------------------------------------------------------------------------------------------------------------------------------------------------------------------------------------------------------------------------------------------------------------------------------------------------------------------------------------------------------------------------------------------------------------------------------------------------------------------------------------------------------------------------------------------------------------------------------------------------------------------------------------------------------------------------------------------------------------------------------------------------------------------------------------------------------------------------------------------------------------------------------------------------------------------------------------------------------------------------------------------------------------------------------------------------------------------------------------------------------------------------------------------------------------------------------------------------------------------------------------------------------------------------------------------------------------------------------------------------------------------------------------------------------------------------------------------------------------------------------------------------------------------------------------------------------------------------------------------------------------------------------------------------------------------------------------------------------------------------------------------------------------------------------------------------------------------------------------------------------------------------------------------------------------------------------------------------------------------------------------------------------------------------------------------------------------------------------------------------------------------------------------------------------------------------------------------------------------------------------------------------------------------------------------------------------------------------------------------------------------------------------------------------------------------------------------------------------------------------------------------------------------------------------------------------------------------------------------------------------------------------------------------------------------------------------------------------------------------------------------------------------------------------------------------------------------------------------------------------------------------------------------------------------------------------------------------------------------------------------------------------------------------------------------------------------------------------------------------------------------------------------------------------------------------------------------------------------------
>Chr14.g39070
-----------------------------------METIHLLA-------------------YVLFFLFTFFLLGLRHRRRGANRAKP--------------------------------------RSTTAHCPY------PNSVLGNTLEFVRNRRR-FFDWYTDLLRASPSG-----------------------------------------------------------------------------------------------------------------------------------------------------------------------------------------------------------------------------------------------------------------------------------------------------------------------------------------------------------------------------------------------------------------------------------------------------------TIEAWGPLGAGHAVTTARPTDVDHLLRGNFGGYAKGALFRAATAELIGDGLFAAD------GRLWSLQRKLASHAFSSRALRRFTDDVLAAHLRRRLLPFL-----DAAVNG----GAAVDLQDALRQFGFNTICHVAFGVESSSSLVQGSN--------YEALFAAFDTALEISFRRALTPATWVRRLTKLLNVGNSRRLREAVDVIDCYALSVVDSKQ---------------------------------------------------------------------------EARQRNGGL------EDRDPADLLSRFMAAMDDEDGGSELGAMFP---------------------------TLQA-----KRRVYKKGEPIAGEAGSAVNVAAVCLFAPR-----------------------DAPATVATRLTDL*-------------------------------------------------------------------------------------------------------------------------------------------------------------------------------------------------------------------------------------------------------------------------------------------------------------------------------------------------------------------------------------------------------------------------------------------------------------------------------------------------------------------------------------------------------------------------------------------------------------------------------------------------------------------------------------------------------------------------------------------------------------------------------------------------------------------------------------------------------------------------------------------------------------------------------------------------------------------------------------------------------------------------------------------------------------------------------------------------------------------------------------------------------------------------------------------------------------------------------------------------------------------------------------------------------------------------------------------------------------------------------------------------------------------------------------------------------------------------------------------------------------------------------------------------------------------------------------------------------------------------------------------------------------------------------------------------------------------------------------------------------------------------------------------------------------------------------------------------------------------------------------------------------------------------------------------------------------------------------------------------------------------------------------------------------------------------------------------------------------------------------------------------------------------------------------------------------------------------------------------------------------------------------------------------------------------------------------------------------------------------------------------------------------------------------------------------------------------------------------------------------------------------------------------------------------------------------------------------------------------------------------------------------------------------------------------------------------------------------------------------------------------------------------------------------------------------------------------------------------------------------------------------------------------------------------------------------------------------------------------------------------------------------------------------------------------------------------------------------------------------------------------------------------------------------------------------------------------------------------------------------------------------------------------------------------------------------------------------------------------------------------------------------------------------------------------------------------------------------------------------------------------------------------------------------------------------------------------------------------------------------------------------------------------------------------------------------------------------------------------------------------------------------------------------------------------------------------------------------------------------------------------------------------------------------------------------------------------------------------------------------------------------------------------------------------------------------------------------------------------------------------------------------------------------------------------------------------------------------------------------------------------------------------------------------------------------------------------------------------------------------------------------------------------------------------------------------------------------------------------------------------------------------------------------------------------------------------------------------------------------------------------------------------------------------------------------------------------------------------------------------------
>Chr14.g40154
--------------------------------------------------------------------------------------------------------------------------------------------------------------------------------------------------------------------------------------------------------------------------------------------------------------------------------------------------------------------------------------------------------------------------------------------------------------------------------------------------------------------------------------------------------------------------------------------------------------------------------------------------------MAMRATNEEVTSPPKSHGLGSVVVASIPR------------------KTVRAEKERNTEELDEERR------------------------------------------------------------------------------------------------------------RKELAVSQSLDVPSFRLSYGALCRRPVGPSRPATA------------------------------------------------------------------------------------ASSSPTESSLYRPPPCMKMPPSAIQRRER----------------------------------------RICVSDRCRRRFRNPTSPESATSSCCHNG----------------------------RTASMLDPASD*----------------------------------------------------------------------------------------------------------------------------------------------------------------------------------------------------------------------------------------------------------------------------------------------------------------------------------------------------------------------------------------------------------------------------------------------------------------------------------------------------------------------------------------------------------------------------------------------------------------------------------------------------------------------------------------------------------------------------------------------------------------------------------------------------------------------------------------------------------------------------------------------------------------------------------------------------------------------------------------------------------------------------------------------------------------------------------------------------------------------------------------------------------------------------------------------------------------------------------------------------------------------------------------------------------------------------------------------------------------------------------------------------------------------------------------------------------------------------------------------------------------------------------------------------------------------------------------------------------------------------------------------------------------------------------------------------------------------------------------------------------------------------------------------------------------------------------------------------------------------------------------------------------------------------------------------------------------------------------------------------------------------------------------------------------------------------------------------------------------------------------------------------------------------------------------------------------------------------------------------------------------------------------------------------------------------------------------------------------------------------------------------------------------------------------------------------------------------------------------------------------------------------------------------------------------------------------------------------------------------------------------------------------------------------------------------------------------------------------------------------------------------------------------------------------------------------------------------------------------------------------------------------------------------------------------------------------------------------------------------------------------------------------------------------------------------------------------------------------------------------------------------------------------------------------------------------------------------------------------------------------------------------------------------------------------------------------------------------------------------------------------------------------------------------------------------------------------------------------------------------------------------------------------------------------------------------------------------------------------------------------------------------------------------------------------------------------------------------------------------------------------------------------------------------------------------------------------------------------------------------------------------------------------------------------------------------------------------------------------------------------------------------------------------------------------------------------------------------------------------------------------------------------------------------------------------------------------------------------------------------------------------------------------------------------------------------------------------------------------------------------------------------------------------------------------------------------------------------------------------------------------------------------------------------------------------------------------------------------------------------------------------------------------------------------------------------------------------------------------------------------
>Chr15.g41903
------------------------------------------------------------------------------------------------------------------------------------------------------------------------------------------------------------------------------------------------------------------------------------------------------------------------------------------------------------------------------------------------------------------------------------------------------------------------------------------------------------------------------------------------------------------------------------------------------------------------------------MDG-AGRVFLCWFGATPDVCVADLGVAKQVLADRTGLFPKHR-LNANLLRLL--------------GDEWQRHKRVVHPALNIDKLKMMTATMTDCALSMVSA-------WEAQLASK--QQVEIALSAQFEELTAEVIS--------------------------------------------------------YLPTRKNRRVWKLDKEVRATLMRIIKTWLATKDKV---------------------GYGNDLLGLMLEACAPERD----------------------GDRQLLSMDEIVDECKTFFFAGQETTSHLLTWTMFLLSTQPEWQEKLR-EVVRECGG---------RGDHRTPTHDVLNKLKLASLSAMNLFLLETLRLYSPVPLIRRWTRSPVQLGD------------------------ITVPQDTLLTIPIATIHRDKEVWGDDAGEFNSMRFDGG----------------------------GKNL-------GALLAFSMGPRSCIGKNFAMVEAKATV---AAILQRFKLTLSPEY------------------------------------------------------------VHAPTDVITLRPKYDLPMIVSGIEA*----------------------------------------------------------------------------------------------------------------------------------------------------------------------------------------------------------------------------------------------------------------------------------------------------------------------------------------------------------------------------------------------------------------------------------------------------------------------------------------------------------------------------------------------------------------------------------------------------------------------------------------------------------------------------------------------------------------------------------------------------------------------------------------------------------------------------------------------------------------------------------------------------------------------------------------------------------------------------------------------------------------------------------------------------------------------------------------------------------------------------------------------------------------------------------------------------------------------------------------------------------------------------------------------------------------------------------------------------------------------------------------------------------------------------------------------------------------------------------------------------------------------------------------------------------------------------------------------------------------------------------------------------------------------------------------------------------------------------------------------------------------------------------------------------------------------------------------------------------------------------------------------------------------------------------------------------------------------------------------------------------------------------------------------------------------------------------------------------------------------------------------------------------------------------------------------------------------------------------------------------------------------------------------------------------------------------------------------------------------------------------------------------------------------------------------------------------------------------------------------------------------------------------------------------------------------------------------------------------------------------------------------------------------------------------------------------------------------------------------------------------------------------------------------------------------------------------------------------------------------------------------------------------------------------------------------------------------------------------------------------------------------------------------------------------------------------------------------------------------------------------------------------------------------------------------------------------------------------------------------------------------------------------------------------------------------------------------------------------------------------------------------------------------------------------------------------------------------------------------------------------------------------------------------------------------------------------------------------------------------------------------------------------------------------------------------------------------------------------------------------------------------------------------------------------------------------------------------------------------------------------------------------------------------------------------------------------------------------------------------------------------------------------------------------------------------------------------------------------------------------------------------------------------------------------------------------------------------------------------------------------------------------------------------------------------------------------------------------------------------------------------------------------------------------------------------------------------------------------------------------------------------------------------------------------
>Chr15.g42144
-------------------------------------------------------------------------------------------------------------------------------------------------------------------------------------------------------------------------------------------------------------------------------------------------------------------------------------------------------------------------------------------------------------------------------------------------------------------------------------------------------------------------------------------------------------------------------------------------------------------------------------------------------------------------------MKATHRPLFGDGILKSS------GETWAYQRKLLAPEFFPDKVKGMVDLMVGSATSLVNSWEDRMMMTTTTTSSSNGLSLELKVDDDLRSYSADVISRTCFGS------------------SYVKGKRIFALIREVQKTVSKPNLLAEMTGLSFLPTRSNRAAWRLNGLVRELILDVAREENGDEDD-------------------------GNLLNAMLRSAG------------------------------MAGEDFVVDNCKNIYFAGYETTAVTAAWCLMLLALHPEWQDHVRHEVRQACA-------------HGSPDFASLQRMKK-----LTMVIQETLRPYPAGSVVSRQALRDVTLGG------------------------VRVPAGVNIYVPVSTVHLDAEFWGPDAREFDPDRFAGA----------------------------GARP-------HGYLPFGGGARTCLGQGFAMAELKVLL---ALVISRFDLSLSPDY------------------------------------------------------------HHSPALRLIVEPEHGVRLVLRSMEPTKC*-------------------------------------------------------------------------------------------------------------------------------------------------------------------------------------------------------------------------------------------------------------------------------------------------------------------------------------------------------------------------------------------------------------------------------------------------------------------------------------------------------------------------------------------------------------------------------------------------------------------------------------------------------------------------------------------------------------------------------------------------------------------------------------------------------------------------------------------------------------------------------------------------------------------------------------------------------------------------------------------------------------------------------------------------------------------------------------------------------------------------------------------------------------------------------------------------------------------------------------------------------------------------------------------------------------------------------------------------------------------------------------------------------------------------------------------------------------------------------------------------------------------------------------------------------------------------------------------------------------------------------------------------------------------------------------------------------------------------------------------------------------------------------------------------------------------------------------------------------------------------------------------------------------------------------------------------------------------------------------------------------------------------------------------------------------------------------------------------------------------------------------------------------------------------------------------------------------------------------------------------------------------------------------------------------------------------------------------------------------------------------------------------------------------------------------------------------------------------------------------------------------------------------------------------------------------------------------------------------------------------------------------------------------------------------------------------------------------------------------------------------------------------------------------------------------------------------------------------------------------------------------------------------------------------------------------------------------------------------------------------------------------------------------------------------------------------------------------------------------------------------------------------------------------------------------------------------------------------------------------------------------------------------------------------------------------------------------------------------------------------------------------------------------------------------------------------------------------------------------------------------------------------------------------------------------------------------------------------------------------------------------------------------------------------------------------------------------------------------------------------------------------------------------------------------------------------------------------------------------------------------------------------------------------------------------------------------------------------------------------------------------------------------------------------------------------------------------------------------------------------------------------------------------------------------------------------------------------------------------------------------------------------------------------------------------------------------------------------------------------------------------------------------------------------------------------------------------------------------------------------------------------------------------------------------
>Chr16.g43988
-----------------------------------MG---LAWLVA---------------AAVAAVLASWAFNALVYLVWRPYAISK-----------------------------------KLRAQGVSGPG-YRFFTGSLGDIKRFRAEASGAELVVGD--HDFVPLVQPHLRKWIPLY---------------------------------------------------------------------------------------------------------------------------------------------------------------------------------------------------------------------------------------------------------------------------------------------------------------------------------------------------------------------------------------------------------------------------------------------------GRTFVYWTGARPNVCLADVNVVKQVLFDRTGLYPKNL-INPHISRLLGKGLVLTD------GEEWKRHRQVVHPAFNMDKLKNMTGTMSDCSRSMISE-------WEAQLVKAGGAQVEVELGSRFEELTADVISHTAFGS------------------SYREGKQVFLAQRELQYLAFSTVFNVQIPGFRYLPTEKNLKTRKLDKQVRGMLMDIIKTRLANKDTN---------------------GYGNDLLGLMLEACAPEH-----------------------GENPILSMDEIIDECKTFFFAGHDTTSHLLTWTSFLLSTHPEWQEKLREEVRRLCG-------------DEVPTGDMLNKLKL-----VNMFLLETLRLYAPVSLLQRRTGSDLEVGG------------------------VRIPEGAILTIPIATIHRDKEVWGDDAGEFRPERFENG------------------------VTRAAKHP-------NALLSFSSGPRSCIGQNFAMIEAKAVV---AMILQRFSLELSPKY------------------------------------------------------------VHAPMDVITLRPRHGLPMILKSL*------------------------------------------------------------------------------------------------------------------------------------------------------------------------------------------------------------------------------------------------------------------------------------------------------------------------------------------------------------------------------------------------------------------------------------------------------------------------------------------------------------------------------------------------------------------------------------------------------------------------------------------------------------------------------------------------------------------------------------------------------------------------------------------------------------------------------------------------------------------------------------------------------------------------------------------------------------------------------------------------------------------------------------------------------------------------------------------------------------------------------------------------------------------------------------------------------------------------------------------------------------------------------------------------------------------------------------------------------------------------------------------------------------------------------------------------------------------------------------------------------------------------------------------------------------------------------------------------------------------------------------------------------------------------------------------------------------------------------------------------------------------------------------------------------------------------------------------------------------------------------------------------------------------------------------------------------------------------------------------------------------------------------------------------------------------------------------------------------------------------------------------------------------------------------------------------------------------------------------------------------------------------------------------------------------------------------------------------------------------------------------------------------------------------------------------------------------------------------------------------------------------------------------------------------------------------------------------------------------------------------------------------------------------------------------------------------------------------------------------------------------------------------------------------------------------------------------------------------------------------------------------------------------------------------------------------------------------------------------------------------------------------------------------------------------------------------------------------------------------------------------------------------------------------------------------------------------------------------------------------------------------------------------------------------------------------------------------------------------------------------------------------------------------------------------------------------------------------------------------------------------------------------------------------------------------------------------------------------------------------------------------------------------------------------------------------------------------------------------------------------------------------------------------------------------------------------------------------------------------------------------------------------------------------------------------------------------------------------------------------------------------------------------------------------------------------------------------------------------------------------------------------------------------------------------------------------------------------------------------------------------------------------------------------------------------------------------------------------------------------------------------------------------------------------------------------------------------------------------------------------------------------------------------------------------
>Chr16.g43989
-----------------------------------MG---LGWLVA---------------AAIAAVLASWAFNVLVYLVWRPYAITR-----------------------------------RLRAQGVRGPG-YRFFAGNLGEIKRLHADAAGKTLDVAD--HDFIPMVQPHFRKWIPLY---------------------------------------------------------------------------------------------------------------------------------------------------------------------------------------------------------------------------------------------------------------------------------------------------------------------------------------------------------------------------------------------------------------------------------------------------GRTFVYWTGARPNVCMADVNVVKQVLSDRTGLYPKNL-INPHIARLLGKGLVFTD------GDEWKRHRQVVHPAFNMDKIKMMTVTMSGCAQSMMSE-------WEAELGKKGGAQVEVDLSSRFEELTADVISHTAFGS------------------SYVEGKKVFLAQRELQFLAFSTVFDVQIPGFGYLPTEKNLKAWKLDKKVRGMLMNIIKTRLADKDANS--------------------GYGNDLLGLMLEACAPEH-----------------------GENPVLSMDEIIDECKTFFFAGHDTTSHLLTWASFLLSTYPEWQEKLREEVRRECG-------------DEVPTGDTLNKLKL-----VNMFLLETLRLYAPVSLINRKASSDLDLGG------------------------FRVPEGSILTIPIATIHRDKEVWGDDAGEFRPERFENG------------------------VTRAAKHP-------NALLSFSSGPRSCIGQNFAMIEAKAVV---AMILQRFWLELSPKY------------------------------------------------------------VHAPMDVLTLRPRHELPMLLKTLKV*----------------------------------------------------------------------------------------------------------------------------------------------------------------------------------------------------------------------------------------------------------------------------------------------------------------------------------------------------------------------------------------------------------------------------------------------------------------------------------------------------------------------------------------------------------------------------------------------------------------------------------------------------------------------------------------------------------------------------------------------------------------------------------------------------------------------------------------------------------------------------------------------------------------------------------------------------------------------------------------------------------------------------------------------------------------------------------------------------------------------------------------------------------------------------------------------------------------------------------------------------------------------------------------------------------------------------------------------------------------------------------------------------------------------------------------------------------------------------------------------------------------------------------------------------------------------------------------------------------------------------------------------------------------------------------------------------------------------------------------------------------------------------------------------------------------------------------------------------------------------------------------------------------------------------------------------------------------------------------------------------------------------------------------------------------------------------------------------------------------------------------------------------------------------------------------------------------------------------------------------------------------------------------------------------------------------------------------------------------------------------------------------------------------------------------------------------------------------------------------------------------------------------------------------------------------------------------------------------------------------------------------------------------------------------------------------------------------------------------------------------------------------------------------------------------------------------------------------------------------------------------------------------------------------------------------------------------------------------------------------------------------------------------------------------------------------------------------------------------------------------------------------------------------------------------------------------------------------------------------------------------------------------------------------------------------------------------------------------------------------------------------------------------------------------------------------------------------------------------------------------------------------------------------------------------------------------------------------------------------------------------------------------------------------------------------------------------------------------------------------------------------------------------------------------------------------------------------------------------------------------------------------------------------------------------------------------------------------------------------------------------------------------------------------------------------------------------------------------------------------------------------------------------------------------------------------------------------------------------------------------------------------------------------------------------------------------------------------------------------------------------------------------------------------------------------------------------------------------------------------------------------------------------------------------------
>Chr16.g43990
-----------------------------------MGGVDGWWMVS---------------AAFAAALASWLFNELVRHVWRPRVVAR-----------------------------------RLRAQGVRGPARSSFFHGNLRDVRRLRAAGAGVALDVGD--HDFTPIAQPQFRKWIPLYGRVFLYWFGATPDVCVADLSVAKQVLADRTGMFPKHRMNANLLRLLGEGLVLANGDDWQRHKRVVHPAFNIDKLKMMTATMADCALSMVSAWEAQLAAQQQITIELSAQFEELTADVISHTAFGSSYREGKQVFEALKELQFITFSTLFNVQIPAFRYLPTRKNRRVWKLDREVRATLMRIIKMRLAAKDKVGYGNDLLGLMLEACAPERDGDRQLLSMDEIVDECKTFFFAGQETTSHLLTWTMFLLSTHPEWQDKLREEVVRECGGRGDSRTPTHDMLNKLKLMNLFLLETLRLYSPVPLIRRWTRSSVQLGDITVPQDTLLTIPIATIHRDKEVWGEDASEFNPMRFDGGGKNLSALLAFSMGPRSCIGQNFAMVEAKATVAAILQRFKLTLSPEYVHAPTDVITLRPKYGLPMIVSVSRCK*MDGWMDGRAGRVFLYWFGATPDVCVADLSVAKQVLADRTGMFPKHR-MNANLLRLLGEGLVLAN------GDDWQRHKRVVHPAFNIDKLKMMTATMADCALSMVSA-------WEAQLAAQ--QQITIELSAQFEELTADVISHTAFGS------------------SYREGKQVFEALKELQFITFSTLFNVQIPAFRYLPTRKNRRVWKLDREVRATLMRIIKMRLAAKDKV---------------------GYGNDLLGLMLEACAPERD----------------------GDRQLLSMDEIVDECKTFFFAGQETTSHLLTWTMFLLSTHPEWQDKLREEVVRECGG---------RGDSRTPTHDMLNKLKL-----MNLFLLETLRLYSPVPLIRRWTRSSVQLGD------------------------ITVPQDTLLTIPIATIHRDKEVWGEDASEFNPMRFDGG----------------------------GKNL-------SALLAFSMGPRSCIGQNFAMVEAKATV---AAILQRFKLTLSPEY------------------------------------------------------------VHAPTDVITLRPKYGLPMIVSVSRCK*---------------------------------------------------------------------------------------------------------------------------------------------------------------------------------------------------------------------------------------------------------------------------------------------------------------------------------------------------------------------------------------------------------------------------------------------------------------------------------------------------------------------------------------------------------------------------------------------------------------------------------------------------------------------------------------------------------------------------------------------------------------------------------------------------------------------------------------------------------------------------------------------------------------------------------------------------------------------------------------------------------------------------------------------------------------------------------------------------------------------------------------------------------------------------------------------------------------------------------------------------------------------------------------------------------------------------------------------------------------------------------------------------------------------------------------------------------------------------------------------------------------------------------------------------------------------------------------------------------------------------------------------------------------------------------------------------------------------------------------------------------------------------------------------------------------------------------------------------------------------------------------------------------------------------------------------------------------------------------------------------------------------------------------------------------------------------------------------------------------------------------------------------------------------------------------------------------------------------------------------------------------------------------------------------------------------------------------------------------------------------------------------------------------------------------------------------------------------------------------------------------------------------------------------------------------------------------------------------------------------------------------------------------------------------------------------------------------------------------------------------------------------------------------------------------------------------------------------------------------------------------------------------------------------------------------------------------------------------------------------------------------------------------------------------------------------------------------------------------------------------------------------------------------------------------------------------------------------------------------------------------------------------------------------------------------------------------------------------------------------------------------------------------------------------------------------------------------------------------------------------------------------------------------------------------------------------------------------------------------------------------------------------------------------------------------------------------------------------------------------------------------------------------------------------------------------------------------------------------------------------------------------------------------------------------------------------------------------------------------------------------------------------------------------------------------------------------------------------------------------------------------------------------------------------------------------------------------------------------------------------------------------------------------------------------------------------------------------------------------------------------------------------------------------------------------------------------------------------------------------------------------------------------------------------------
>Chr17.g44850
-------------------------------------MEINVWDCLPEQAKCSHNLRQLDMDSELWMLWSTLAAALIIYYVSILRRHPS------------------------------------SARRPPGPR-SLPLIGNLLDLRGNLHH---TLARLARVHGP-VMRLK-LG-------------------------------------------------------------------------------------------------------------------------------------------------------------------------------------------------------------------------------------------------------------------------------------------------------------------------------------------------------------------------------------------------------------------------------------------------------------------LTTAVVISSRDAAREAFT-RHDRGLAARAVPDATRALGLSQRSVVWLPSSD--PLWKTLRGVVATNLFTPRA--LAAVRGVRERKVRELVSYF---RQRAG-------QEVDVGHGVYGGMLNLVSSAVCSVDVVDVGG-----ESVT----GLRKLVEDL-VELIATPNVSDLFP--FLRPLDLQGWRRFAAKHMEKLFGILDGIVDRRCSETR-----------SSNE--SGQ-----NNDFLDALLELMSMG-------------------------KITRDIATTMLLD---VFAAGSDTIAITVEWALAELLHNPGIMAKARAEIEGVLGSKE------------IIEEDDAAGMPY-----LQAVVKETMRLHPVAPIMLPHQAVEDGVEVGG----------------------YAVPKGTTVIFNVWAIMRDPAAWE-RPDEFVPERWFLES-------------------RAVEVDFRGKD--------FEFIPFGSGRRMCPGLPIAKRVVPFIL---ASLVHAFEWRLPDGVSAEQLDVREKEKDFEVIPFESGQRMCLGVPMAERVLPYILTSLLHVFEWRLPDGVSAKQLDLREKFTTANVMAVPIAISYYDVMEELHLKSLLRSCSSCKRAVIIYYVSILRRHPSSARRPPGPRSLPLISNLLDLRGNLHHTLARLARVHGPVMRLKLGLTTAVVISSGDAAREAFTRHDRGLAARAVPDATHALGF*-----------------------------------------------------------------------------------------------------------------------------------------------------------------------------------------------------------------------------------------------------------------------------------------------------------------------------------------------------------------------------------------------------------------------------------------------------------------------------------------------------------------------------------------------------------------------------------------------------------------------------------------------------------------------------------------------------------------------------------------------------------------------------------------------------------------------------------------------------------------------------------------------------------------------------------------------------------------------------------------------------------------------------------------------------------------------------------------------------------------------------------------------------------------------------------------------------------------------------------------------------------------------------------------------------------------------------------------------------------------------------------------------------------------------------------------------------------------------------------------------------------------------------------------------------------------------------------------------------------------------------------------------------------------------------------------------------------------------------------------------------------------------------------------------------------------------------------------------------------------------------------------------------------------------------------------------------------------------------------------------------------------------------------------------------------------------------------------------------------------------------------------------------------------------------------------------------------------------------------------------------------------------------------------------------------------------------------------------------------------------------------------------------------------------------------------------------------------------------------------------------------------------------------------------------------------------------------------------------------------------------------------------------------------------------------------------------------------------------------------------------------------------------------------------------------------------------------------------------------------------------------------------------------------------------------------------------------------------------------------------------------------------------------------------------------------------------------------------------------------------------------------------------------------------------------------------------------------------------------------------------------------------------------------------------------------------------------------------------------------------------------------------------------------------------------------------------------------------------------------------------------------------------------------------------------------------------------------------------------------------------------------------------------------------------------------------------------------------------------------------------------------------------------------------------------------------------------------------------------------------------------------------------------------------------------------------------------------------------------------------------------------------------------------------------------------------------------------------------------------------------------------------------------------------------------------------------------------------------------------------------------------------------------------------------------------------------------------------------------------------------------------------------------------------------------------
>Chr17.g45487
---------------------------------MDPASSTGAMELVAALLRGVPPELRSGGAEARALMATLAAAVLGAALLVLWRMSAG-----------------------------------KKGRKEGSAEAAAAQAKARGAKGADEESADDGRKRVAVFFGTQTGTAEGFAKALAEEAKAR------------------------------------------------------------------------------------------------------------------------------------------------------------------------------------------------------------------------------------------------------------------------------------------------------------------------------------------------------------------------------------------------------------------------------------------------YDKAIFKVVDLDDYAAEDEEYEEKLKKEKLALFFVATYGDGEPTDNAARFYKWFTEGNER--GVWLNDLEYAVFGLGNRQYEHFNKVAKVLDDVLTEQGGKR-LVPVGLGDDDQCIEDDFNAWKEALWPELDRLLRDENDVSTGTTYTAAIP---EYRVEFVKPDEAAHLERNFSLANGHAVHDAQHPCRANVAVRRELHTPASDRSCTHLEFDIAGTGLMYETGDHVGVYTENCPEVVEEAERLLGYTPETFFTIHADKEDGTPLGGGSLAPPFPSPITVRNALARYADLLNSPKKTSLLALATYASDPAEADRLKFLASPAGKDEYAQWVVASQRSLLEVMAEFPSAKP-----PLGVFFAAVAPRLQPRYYSISSSPSMEPTRIHVTCALVHETTPAGRVHKGVCS-----------------TWIKNAVPSVESKDCSWAPIFVRQSNFKLPADPSVPIIMIGPGTG--------------LAPFRGFLQERLAQKESGAELGRSVFFFGCRNSKMDFIYEDELNIFLEQGALSELVLAFSRQGPTKEYVQHKMAQKASEIWDMIS------------------------------------QGGYIYVCGDAKGMARDVHRVLHTIVQEQGSLASSKAESFVKSLQTEGRYLRDVW*----------------------------------------------------------------------------------------------------------------------------------------------------------------------------------------------------------------------------------------------------------------------------------------------------------------------------------------------------------------------------------------------------------------------------------------------------------------------------------------------------------------------------------------------------------------------------------------------------------------------------------------------------------------------------------------------------------------------------------------------------------------------------------------------------------------------------------------------------------------------------------------------------------------------------------------------------------------------------------------------------------------------------------------------------------------------------------------------------------------------------------------------------------------------------------------------------------------------------------------------------------------------------------------------------------------------------------------------------------------------------------------------------------------------------------------------------------------------------------------------------------------------------------------------------------------------------------------------------------------------------------------------------------------------------------------------------------------------------------------------------------------------------------------------------------------------------------------------------------------------------------------------------------------------------------------------------------------------------------------------------------------------------------------------------------------------------------------------------------------------------------------------------------------------------------------------------------------------------------------------------------------------------------------------------------------------------------------------------------------------------------------------------------------------------------------------------------------------------------------------------------------------------------------------------------------------------------------------------------------------------------------------------------------------------------------------------------------------------------------------------------------------------------------------------------------------------------------------------------------------------------------------------------------------------------------------------------------------------------------------------------------------------------------------------------------------------------------------------------------------------------------------------------------------------------------------------------------------------------------------------------------------------------------------------------------------------------------------------------------------------------------------------------------------------------------------------------------------------------------------------------------------------------------------------------------------------------------------------------------------------------------------------------------------------------------------------------------------------------------------------------------------------------------------------------------------------------------------------------------------------------------------------------------------------------------------------------------------------------------------------------------------------------------------------------------------------------------------------------------------------------------------------------------------------------------------------------------------------------------------------------------------------------------------------------------------------------------------------------------------------------------------------------------------------------------------------------------------------------------------------------------------------------
>Chr17.g45510
-----------------------------------------------------------MDASSSWTMLAAAATFLAVIVATLRTLVSDSPG-------------------------------EKTKPLPPGSFGLPVVGHTLSLLRALRANAGEEWLRRWTAAYGPVSRLSFFG--------------------------------------------------------------------------------------------------------------------------------------------------------------------------------------------------------------------------------------------------------------------------------------------------------------------------------------------------------------------------------------------------------------------------------------------------------------------CRTAILVGASGNKFIFS---NSAVTPKATASMARMIGRRTIRDVAG------DEHRRVRTMMVHFLRPDACKRYVAGMDAEVRRHLDAQWQG--------------RATVAVMPAMKDLTFDVMCTVLFGLR---------------------RDGNGEALLHELSTEFQQLVKGISVVPLNLPFTSFSKCLAASRRGRRAVDGVIQERRARLER-------------------GESSPADDVVTHMIAEG--------------------------------LPDEEIIDNIMFLMIAAHDTTAALLTFLIRYLEANREAYDKVVHEQEEIARCKEP---------DEALSWEDLSRMRY-----TWAAALETLRLVPPVFSVLRKTTDDIDFGG------------------------YRIPKGWQVIQPMSTTHWDPTIFS-EPGKFNPTRFEDT---------------------------AAIPP-------FCYIPFGGGSRVCPGNDFARVETLVAV---HYIVTRFRWKLAAGCDG------------------------------------------------------------SYARFPLPYPSQGLRIDIEPIH*-----------------------------------------------------------------------------------------------------------------------------------------------------------------------------------------------------------------------------------------------------------------------------------------------------------------------------------------------------------------------------------------------------------------------------------------------------------------------------------------------------------------------------------------------------------------------------------------------------------------------------------------------------------------------------------------------------------------------------------------------------------------------------------------------------------------------------------------------------------------------------------------------------------------------------------------------------------------------------------------------------------------------------------------------------------------------------------------------------------------------------------------------------------------------------------------------------------------------------------------------------------------------------------------------------------------------------------------------------------------------------------------------------------------------------------------------------------------------------------------------------------------------------------------------------------------------------------------------------------------------------------------------------------------------------------------------------------------------------------------------------------------------------------------------------------------------------------------------------------------------------------------------------------------------------------------------------------------------------------------------------------------------------------------------------------------------------------------------------------------------------------------------------------------------------------------------------------------------------------------------------------------------------------------------------------------------------------------------------------------------------------------------------------------------------------------------------------------------------------------------------------------------------------------------------------------------------------------------------------------------------------------------------------------------------------------------------------------------------------------------------------------------------------------------------------------------------------------------------------------------------------------------------------------------------------------------------------------------------------------------------------------------------------------------------------------------------------------------------------------------------------------------------------------------------------------------------------------------------------------------------------------------------------------------------------------------------------------------------------------------------------------------------------------------------------------------------------------------------------------------------------------------------------------------------------------------------------------------------------------------------------------------------------------------------------------------------------------------------------------------------------------------------------------------------------------------------------------------------------------------------------------------------------------------------------------------------------------------------------------------------------------------------------------------------------------------------------------------------------------------------------------------------------------------------------------------------------------------------------------------------------------------------------------------------------------------------------------------------------------------------------------------------------------------------------------------------------------------------------------------------------------------------------------------------------
>Chr17.g45808
----------------------------------------------------MEDWLFYSLTTLLCLLCSLLLRARARSPSPWAHGSTAP-------------------------------------PLPPGPV-PVPVLGPLLFLARRDFDLAPVLCSLAREYGP-VFTFAPLGP------------------------------------------------------------------------------------------------------------------------------------------------------------------------------------------------------------------------------------------------------------------------------------------------------------------------------------------------------------------------------------------------------------------------------------------------------------------ARPTVFVSARGPAHRALVQRGAAFASRPPATASGAVLTSGGRNVSSSPYG---TTWRALRRNLAAGVLNPAR--LRAFSPARRWVLDVLLSRI---NGDGGGEGKSP---VAVMEPFQYAMFCLLVYMCFG-DRVNDARVR----------EIEATQRDLLGSFLS--FQVFSFLPT--LTKIVFRRRWEKLVSLRRRQEELFVPLIQAR---------------RDAGG----------ADCYVDSLIKLTLPEE---------------------EGRELTDGEIVSLCSE---FLSAGTDTTATALQWILANLVKNPEMQDRLRKEVAAIVGEDEGG----------EVREEDLQAMPY-----LKAVVLEGLRRHPPGHYVLPHAEVDG-EEVD------------------------LTEKLEFTVVMKRPLKAR-----------------------------------------------------------------------------------------------------AVPLRSTTKPA---------------------------------------------------------TDTVVVAAA*--------------------------------------------------------------------------------------------------------------------------------------------------------------------------------------------------------------------------------------------------------------------------------------------------------------------------------------------------------------------------------------------------------------------------------------------------------------------------------------------------------------------------------------------------------------------------------------------------------------------------------------------------------------------------------------------------------------------------------------------------------------------------------------------------------------------------------------------------------------------------------------------------------------------------------------------------------------------------------------------------------------------------------------------------------------------------------------------------------------------------------------------------------------------------------------------------------------------------------------------------------------------------------------------------------------------------------------------------------------------------------------------------------------------------------------------------------------------------------------------------------------------------------------------------------------------------------------------------------------------------------------------------------------------------------------------------------------------------------------------------------------------------------------------------------------------------------------------------------------------------------------------------------------------------------------------------------------------------------------------------------------------------------------------------------------------------------------------------------------------------------------------------------------------------------------------------------------------------------------------------------------------------------------------------------------------------------------------------------------------------------------------------------------------------------------------------------------------------------------------------------------------------------------------------------------------------------------------------------------------------------------------------------------------------------------------------------------------------------------------------------------------------------------------------------------------------------------------------------------------------------------------------------------------------------------------------------------------------------------------------------------------------------------------------------------------------------------------------------------------------------------------------------------------------------------------------------------------------------------------------------------------------------------------------------------------------------------------------------------------------------------------------------------------------------------------------------------------------------------------------------------------------------------------------------------------------------------------------------------------------------------------------------------------------------------------------------------------------------------------------------------------------------------------------------------------------------------------------------------------------------------------------------------------------------------------------------------------------------------------------------------------------------------------------------------------------------------------------------------------------------------------------------------------------------------------------------------------------------------------------------------------------------------------------------------------------------------------------------------------------------------------------------------------------------------------------------------------------------------------------------------------------------------------------------------------
>Chr18.g46612
------------------------------------------------------------MELELWLLWAALAASLLYYVTNLMRRPSG------------------------------------KGRRPPGPR-PLPLIGNLLDLRGNLHH---TLARLARIHGP-VMFLK-MG-------------------------------------------------------------------------------------------------------------------------------------------------------------------------------------------------------------------------------------------------------------------------------------------------------------------------------------------------------------------------------------------------------------------------------------------------------------------LISTVVVSSRDTARGAFT-RHDRRLAARAVPDSARVHGFSERSMIWLPSSD--QRWKTMRGIVATHIFSPRS--LETVRGIRERKVRDLVSYI---RGRAG-------QEDDVGQAVYGGVLNLVSTALFSVDVVDVGA-----QSAH----GLQEAVEEL-IELIAKPNVSDLFP--SLRSLDLQGRRRSAARAYQKVFRVLDGVIDRRLAEYS-----------ASR----SK-----RGDFLDALLQLTSTG-------------------------TIAREDVRAVMFD---VFAAGTDTMAITVVWAMAELLRNPRIMSKVRAEISGVLGSKE------------TIEEPDAAGMPY-----LQAVVKEAMRLHPLAPILLPHQAVEDGVEVGG----------------------YAVPKGSTVIFNVWAIMRDPVAWE-RPDEFVPERWFTD--------------------RFPKMDFRGKD--------FEFIPFGSGRRLCPGLPMAERVVPFIL---ASLLHAFEWKLPDGMSAEQLDIT-------------------------------------------------------EKFTTVNVMAVPLKAVPIVVPYELWVP-----WATLAASLIIYYLSILRRHPSSARRPSGPRSLPLIGNLLDLRGNLHHTLTRLAHVHGPVMRLKLGLTTAVVISSRDAAREAFTRNDR---RLAVPDSARALGFSQRSVVWLPSSDPLWKTLRGVVARTSSRLAPSPRCAAYFRERAGQEVDVGQGVYGGVLNLVSSAVCSVDVVDVGAESATGLRKLVEDLVELIATPNVSDLFPFLQPLDLQGWRRFAAKQMEKIFGILDVIVDRRSAEIRSSKDSSSRQNNDFLDALLELMPTGKMARDNVTTILFDVFTAGSDTIAITVEEKFTTANVLAVPLKAVPVAIN*----------------------------------------------------------------------------------------------------------------------------------------------------------------------------------------------------------------------------------------------------------------------------------------------------------------------------------------------------------------------------------------------------------------------------------------------------------------------------------------------------------------------------------------------------------------------------------------------------------------------------------------------------------------------------------------------------------------------------------------------------------------------------------------------------------------------------------------------------------------------------------------------------------------------------------------------------------------------------------------------------------------------------------------------------------------------------------------------------------------------------------------------------------------------------------------------------------------------------------------------------------------------------------------------------------------------------------------------------------------------------------------------------------------------------------------------------------------------------------------------------------------------------------------------------------------------------------------------------------------------------------------------------------------------------------------------------------------------------------------------------------------------------------------------------------------------------------------------------------------------------------------------------------------------------------------------------------------------------------------------------------------------------------------------------------------------------------------------------------------------------------------------------------------------------------------------------------------------------------------------------------------------------------------------------------------------------------------------------------------------------------------------------------------------------------------------------------------------------------------------------------------------------------------------------------------------------------------------------------------------------------------------------------------------------------------------------------------------------------------------------------------------------------------------------------------------------------------------------------------------------------------------------------------------------------------------------------------------------------------------------------------------------------------------------------------------------------------------------------------------------------------------------------------------------------------------------------------------------------------------------------------------------------------------------------------------------------------------------------------------------------------------------------------------------------------------------------------------------------------------------------------------------------------------------------------------------------------------------------------------------------------------------------------------------------------------------------------------------------------------------------------------------------------------------------------------------------------------------------------------------------------------------------------------------------------------------------------------------------------------------------------------------------------------------------------------------------------------------------------------------------------------------------------------------------------------------------------------
>Chr18.g47552
----------------------------------------------------MEDWLFYSLTTLLCLLCSLLLRARARSPSPSAHGSTAP-------------------------------------PLPPGPV-PVPVLGPLLFLARRDFDLEPLLRRLAREYGP-VFTFAPLGP------------------------------------------------------------------------------------------------------------------------------------------------------------------------------------------------------------------------------------------------------------------------------------------------------------------------------------------------------------------------------------------------------------------------------------------------------------------ARPTVFVSARGPAHRALVQRGAAFASRPPATASGAVLTSGGRNVSSSPYG---ATWRALRRNLAAGVLNPAR--LRAFSPARRWVLDVLLFRI---KSAAAAG--EP---VAVMEPFQYAMFCLLVYMCFG-DRVNDARVR----------EIEATQRDLLGSFLS--FQVFSFLPT--LTKIVFRRRWEKLVSLRRRQEELFVPLIQAR---------------RDAGGGGG-------EDCYVDSLIKLTLPEEDLD------------------GGRELTDGEIVSLCSE---FLSAGTDTTATALQWILANLVKNPEIQNKLREEVIAVVGEDDG------------LREEDLQAMPY-----LKAVVLEGLRRHPPGHY-LEWREVDG-EEVD------------------------LTEKLEFTVVMKRPLKAR-----------------------------------------------------------------------------------------------------AVPLRS-TKPA---------------------------------------------------------PDTVVVAAA*--------------------------------------------------------------------------------------------------------------------------------------------------------------------------------------------------------------------------------------------------------------------------------------------------------------------------------------------------------------------------------------------------------------------------------------------------------------------------------------------------------------------------------------------------------------------------------------------------------------------------------------------------------------------------------------------------------------------------------------------------------------------------------------------------------------------------------------------------------------------------------------------------------------------------------------------------------------------------------------------------------------------------------------------------------------------------------------------------------------------------------------------------------------------------------------------------------------------------------------------------------------------------------------------------------------------------------------------------------------------------------------------------------------------------------------------------------------------------------------------------------------------------------------------------------------------------------------------------------------------------------------------------------------------------------------------------------------------------------------------------------------------------------------------------------------------------------------------------------------------------------------------------------------------------------------------------------------------------------------------------------------------------------------------------------------------------------------------------------------------------------------------------------------------------------------------------------------------------------------------------------------------------------------------------------------------------------------------------------------------------------------------------------------------------------------------------------------------------------------------------------------------------------------------------------------------------------------------------------------------------------------------------------------------------------------------------------------------------------------------------------------------------------------------------------------------------------------------------------------------------------------------------------------------------------------------------------------------------------------------------------------------------------------------------------------------------------------------------------------------------------------------------------------------------------------------------------------------------------------------------------------------------------------------------------------------------------------------------------------------------------------------------------------------------------------------------------------------------------------------------------------------------------------------------------------------------------------------------------------------------------------------------------------------------------------------------------------------------------------------------------------------------------------------------------------------------------------------------------------------------------------------------------------------------------------------------------------------------------------------------------------------------------------------------------------------------------------------------------------------------------------------------------------------------------------------------------------------------------------------------------------------------------------------------------------------------------------------------------------------------------------------------------------------------------------------------------------------------------------------------------------------------------------------------------------------
>Chr19.g48523
-----------------MLDLSVSHHFASNMPIFAAELSLSVAELN----------TKEPQRIIVMHLPHSHSQGLHHGPDHHRPCPSFSSVETPTMCLESRTALPSPAGSRSRCGVHLRCRPSSCIHGHDGPRTYP-------VIGCLVAFYRNRHR-LLDWYTELLAASPTQ-----------------------------------------------------------------------------------------------------------------------------------------------------------------------------------------------------------------------------------------------------------------------------------------------------------------------------------------------------------------------------------------------------------------------------------------------------------TIVVG-RLGSRRTVVTANPVNVEHILKSNFGNYPKGKPFTDVLGDLLGTGIFNVD------GELWYAQRKLVSHEFSARALRELEFAVLEDEARERLVPAL-----ALAAAS----GRAVDMQDLLRRFAFDVISRVSLGVDPGCLDPAALQ-------EAPRLAAAFDAAAGIIARRGAAAVAAVWKAKRALNLGSERRLREEIAVIHRAVTGLIHSRRKELAL--------------QVNGGEGRGRRSDLLSRMLECG--------------------------------YPDEAIRDMVISFIMAGRDTTSSALTWFFWLLTRHRDVEERVL----EEIN--AGAS--------GCHAAGGQGKMRV-----LHAALCETMRLYPPVAWDSKHAAEGDVLPD-----------------------GTRVERGDRVTYFQYGMGRMESIWGADAAEFSLNRWLSLP-----------------------AVDAAPPTSVGGVSPFKYPVFQGGPRTCLGKEMAFVQMKFVA---SSVLRRFELVPVDEG-----------------------------------------------------------RVPAFLPLMTAHMAGGLNVKVRSRRDQ----------------------------------------VTSPVSKANLSQQ*----------------------------------------------------------------------------------------------------------------------------------------------------------------------------------------------------------------------------------------------------------------------------------------------------------------------------------------------------------------------------------------------------------------------------------------------------------------------------------------------------------------------------------------------------------------------------------------------------------------------------------------------------------------------------------------------------------------------------------------------------------------------------------------------------------------------------------------------------------------------------------------------------------------------------------------------------------------------------------------------------------------------------------------------------------------------------------------------------------------------------------------------------------------------------------------------------------------------------------------------------------------------------------------------------------------------------------------------------------------------------------------------------------------------------------------------------------------------------------------------------------------------------------------------------------------------------------------------------------------------------------------------------------------------------------------------------------------------------------------------------------------------------------------------------------------------------------------------------------------------------------------------------------------------------------------------------------------------------------------------------------------------------------------------------------------------------------------------------------------------------------------------------------------------------------------------------------------------------------------------------------------------------------------------------------------------------------------------------------------------------------------------------------------------------------------------------------------------------------------------------------------------------------------------------------------------------------------------------------------------------------------------------------------------------------------------------------------------------------------------------------------------------------------------------------------------------------------------------------------------------------------------------------------------------------------------------------------------------------------------------------------------------------------------------------------------------------------------------------------------------------------------------------------------------------------------------------------------------------------------------------------------------------------------------------------------------------------------------------------------------------------------------------------------------------------------------------------------------------------------------------------------------------------------------------------------------------------------------------------------------------------------------------------------------------------------------------------------------------------------------------------------------------------------------------------------------------------------------------------------------------------------------------------------------------------------------------------------------------------------------------------------------------------------------------------------------------------------------------------------------------------------------------------------------------------------------------------------------------------------------------------------------------------------------------------------------------------------------------------------------------------------------------------------------------------------------------------------------------------------------
>Chr19.g48964
-----------------------------------MELSLAARCSG-----------------MAFFAFAFFLALLGAVLLLVRRWP---------------------------------------WCSCHVCRAY--------LSGSWASDFTN----LGDWYAHLLRESPSG-----------------------------------------------------------------------------------------------------------------------------------------------------------------------------------------------------------------------------------------------------------------------------------------------------------------------------------------------------------------------------------------------------------------------------------------------------------TVHVH-VLG---CTVTSNPANVEYMLKTNFDNFPKGKPFAAVLGDLLGGGIFNVD------GDAWRHQRKMASLELGSVNVRSYAFKIIAQEVGARLMPVL-----AEAADA----GAVIDLQDVFRRFAFDTICKISFGLDPGCLEPEMP---------MSKFADAFDAASRLCAMRGAAASPLVWKVKRLLNLGSERELKRNIELVDELAAAMIRERR-KLG----------------VADSH------DLLSRFMASSSSSSSGD------------------------DDDDKYLRDIVVSFLLAGRDTVSSALTTLFMLLSKNPDVAHAMR----AEA---RGCE-------ETPLTFEHLKGLHY-----AHAVLYENMRLFPPVQFDSKFCAAADVLPD-----------------------GTYVSGGARVMYHPYAMGRMPGIWGPDHDAFRPERWLTGP-----------------------GGAFVPE------SLYRYPVFQAGLRVCLGKELAITEMKAVG---VAVVRAFDVEVVGDS-G------------------------------------------------------CAACKPKFVSGLTASISGGLPVRIRRKVP*----------------------------------------------------------------------------------------------------------------------------------------------------------------------------------------------------------------------------------------------------------------------------------------------------------------------------------------------------------------------------------------------------------------------------------------------------------------------------------------------------------------------------------------------------------------------------------------------------------------------------------------------------------------------------------------------------------------------------------------------------------------------------------------------------------------------------------------------------------------------------------------------------------------------------------------------------------------------------------------------------------------------------------------------------------------------------------------------------------------------------------------------------------------------------------------------------------------------------------------------------------------------------------------------------------------------------------------------------------------------------------------------------------------------------------------------------------------------------------------------------------------------------------------------------------------------------------------------------------------------------------------------------------------------------------------------------------------------------------------------------------------------------------------------------------------------------------------------------------------------------------------------------------------------------------------------------------------------------------------------------------------------------------------------------------------------------------------------------------------------------------------------------------------------------------------------------------------------------------------------------------------------------------------------------------------------------------------------------------------------------------------------------------------------------------------------------------------------------------------------------------------------------------------------------------------------------------------------------------------------------------------------------------------------------------------------------------------------------------------------------------------------------------------------------------------------------------------------------------------------------------------------------------------------------------------------------------------------------------------------------------------------------------------------------------------------------------------------------------------------------------------------------------------------------------------------------------------------------------------------------------------------------------------------------------------------------------------------------------------------------------------------------------------------------------------------------------------------------------------------------------------------------------------------------------------------------------------------------------------------------------------------------------------------------------------------------------------------------------------------------------------------------------------------------------------------------------------------------------------------------------------------------------------------------------------------------------------------------------------------------------------------------------------------------------------------------------------------------------------------------------------------------------------------------------------------------------------------------------------------------------------------------------------------------------------------------------------------------------------------------------------------------------------------------------------------------------------------------------------------------------------------------------------------------------
>Chr1.g00502
----------------------------------MNGGGVRVAMVA---------------AAVAVVALTWLWAALH-LVWRPYATAR-----------------------------------AFALQGVRGPA-YRFFVGNNEVVKTMRAATSGVTLDLRS--HDFIPRVMPHYRAWTSRY---------------------------------------------------------------------------------------------------------------------------------------------------------------------------------------------------------------------------------------------------------------------------------------------------------------------------------------------------------------------------------------------------------------------------------------------------GKVFLSWYGSKPTLCVGNYDMVKRVLSDRSGLYAKTD-PGPDILALLGMGLVFTE------GDNWARHRRVVHPAFAMDKLNSYR------------------------------QRKEVFLEQR-----------------------------------------------ELQFIAFASINNVRVPGSQYAPTKTNVRRWQLERKVRGTLMEIIDERLAAAKESR--------------------GYGTDLLGLMLEANAAAAGG---------------------GKRVIMSMDEIIDECKTFFFAGHDTTSHLLTWAMFLLGTHPEWQQRFGEEVLQECGG-----------AEEPVHGDALNKLKL-----VTVVLYETLRLYGAVTMIGRVATADADLCG------------------------VKVPKGTVLSIPIAMLQRDEEVWGADAGEFNPLRFRDG------------------------VGRAAAHP-------NALLSFSIGPRSCIGQDFAMLESKVTL---AMILRRFTFEVAKEY------------------------------------------------------------VHSPADFLTLQPLQGLPVVLKLLDP*----------------------------------------------------------------------------------------------------------------------------------------------------------------------------------------------------------------------------------------------------------------------------------------------------------------------------------------------------------------------------------------------------------------------------------------------------------------------------------------------------------------------------------------------------------------------------------------------------------------------------------------------------------------------------------------------------------------------------------------------------------------------------------------------------------------------------------------------------------------------------------------------------------------------------------------------------------------------------------------------------------------------------------------------------------------------------------------------------------------------------------------------------------------------------------------------------------------------------------------------------------------------------------------------------------------------------------------------------------------------------------------------------------------------------------------------------------------------------------------------------------------------------------------------------------------------------------------------------------------------------------------------------------------------------------------------------------------------------------------------------------------------------------------------------------------------------------------------------------------------------------------------------------------------------------------------------------------------------------------------------------------------------------------------------------------------------------------------------------------------------------------------------------------------------------------------------------------------------------------------------------------------------------------------------------------------------------------------------------------------------------------------------------------------------------------------------------------------------------------------------------------------------------------------------------------------------------------------------------------------------------------------------------------------------------------------------------------------------------------------------------------------------------------------------------------------------------------------------------------------------------------------------------------------------------------------------------------------------------------------------------------------------------------------------------------------------------------------------------------------------------------------------------------------------------------------------------------------------------------------------------------------------------------------------------------------------------------------------------------------------------------------------------------------------------------------------------------------------------------------------------------------------------------------------------------------------------------------------------------------------------------------------------------------------------------------------------------------------------------------------------------------------------------------------------------------------------------------------------------------------------------------------------------------------------------------------------------------------------------------------------------------------------------------------------------------------------------------------------------------------------------------------------------------------------------------------------------------------------------------------------------------------------------------------------------------------------------------------------------------------------------------------------------------------------------------------------------------------------------------------------------------------------------------------------
>Chr1.g01584
---------------------------------------------------------------MHPYVLAAAAFIVFLYVVKNRRSSR---------------------------------------KLPPSPP-SLPLVGHLHLIGRLPHRSLHDLHLRYGGSDGDGGGLLLLQLG------------------------------------------------------------------------------------------------------------------------------------------------------------------------------------------------------------------------------------------------------------------------------------------------------------------------------------------------------------------------------------------------------------------------------------------------------------------RRRTLVASTAAAAADLFKHHDLAFASRPRGAAAEKLMYGQRNVSFAPYG---EHWRRAKKVAVVHLLSSRRVDSLARVRDAEAAALVSAVRR---AAEAGEP-------VELRSLLYGYTNAVVTRATTGADAG-------------PTAERLKWLLGGSDALVAGFQADDVLPDAAARVVRWATGLEKKLDEQAAAWNTFFSEIIAAHAEKSAAG--------------------EEEEEDIMGVLLRLREEGGAEG-----------------------FELSYDVIKAIVKDMIAAATETSAVTMEWSMAELVANPRVMAKLNDEISRVVDQPG------------TIAQAELSRVEY-----MRAVLKEVLRLHPPAPLLVPHLSTAPAVSPLRMRNGARAGHNSPWLSMPGQEDDAMARLGSDPSRRLMAASPSASRKRSAPEEARPAATSTKRARYNFSRIDDYEMLEELGEGTFGVVAKARHRRTGETVAVKWVRGGGGRDSDLAAVVRESGCLASCRGHPSVVQIRDVASDEGTGDLYLVMEFVG------------------------------------------PSLRDWLTRPPLGKPYPERRVGTLQYCAPEQLMGIRCYGTAVDMWALGCVMAELLVGEPLFTATTEDDMLEQIMDLRHEIAAVGLKAFDDLLELSPAGCDLLAGLLSFEPGERLTATEALKHRWFTEEVAEPRAAAKAEFPGFVPLFSSA*------------------------------------------------------------------------------------------------------------------------------------------------------------------------------------------------------------------------------------------------------------------------------------------------------------------------------------------------------------------------------------------------------------------------------------------------------------------------------------------------------------------------------------------------------------------------------------------------------------------------------------------------------------------------------------------------------------------------------------------------------------------------------------------------------------------------------------------------------------------------------------------------------------------------------------------------------------------------------------------------------------------------------------------------------------------------------------------------------------------------------------------------------------------------------------------------------------------------------------------------------------------------------------------------------------------------------------------------------------------------------------------------------------------------------------------------------------------------------------------------------------------------------------------------------------------------------------------------------------------------------------------------------------------------------------------------------------------------------------------------------------------------------------------------------------------------------------------------------------------------------------------------------------------------------------------------------------------------------------------------------------------------------------------------------------------------------------------------------------------------------------------------------------------------------------------------------------------------------------------------------------------------------------------------------------------------------------------------------------------------------------------------------------------------------------------------------------------------------------------------------------------------------------------------------------------------------------------------------------------------------------------------------------------------------------------------------------------------------------------------------------------------------------------------------------------------------------------------------------------------------------------------------------------------------------------------------------------------------------------------------------------------------------------------------------------------------------------------------------------------------------------------------------------------------------------------------------------------------------------------------------------------------------------------------------------------------------------------------------------------------------------------------------------------------------------------------------------------------------------------------------------------------------------------------------------------------------------------------------------------------------------------------------------------------------------------------------------------------------------------------------------------------------------------------------------------------------------------------------------------------------------------------------------------------------------------------------------------------------------------------------------------------------------------------------------------------------------------------------------------------------------------------------------------------------------------------------------------------------------------------------------------------------------------------------------------------------------------------------------------------------------------------------------------------------
>Chr1.g01592
-------------------------------MATPDDCSSWLLYLTLAAKSGGDQPHRLVGLLAVSAVACLVSCLLHWCLPGGPAWGRWWWT---------------------------RRCKLLGGAFVPGPR-GLPVFGSMWLMTGLAHRK--LAAAAERLRARRLMAFS-LG-------------------------------------------------------------------------------------------------------------------------------------------------------------------------------------------------------------------------------------------------------------------------------------------------------------------------------------------------------------------------------------------------------------------------------------------------------------------ETRMIVAAHPDVAKEILG-SP--AFADRPIKETAYGLLFH-RAIGFAPHG---AYWRALRRVASTHLFSPWQ--VAASGPQRAVIARQMVGA------MASDAGRD----VVVRQVLRRASLHNVMWSVFGRRYELEMD-----PAKESPETRELRTLVDEGYDLLGKLNWCDHLPWLA--RFDLQGTRARCAQLVSRVNRFVGGIIDEHRASP------------------------SAVADFTDVLLSLEG-------------------------ADRLAESDMIAVLWE---MVFRGTDTVAVLIEWVLARLVLHPDVQDRVHDELDCVVGPGR------------AVTESDSSSLVY-----LHAVIKEVLRLHPPGPLLSWARLATSDVHVDG----------------------FLIPTGTTAMVNMWSITHDPDVWAE-PTEFRPDRFIGSN----------------------EFSVMGSD--------LRLAPFGSGRRSCPGKSLALATVAFWL---ATLLHEFELQPSSDPAR--------------------------------------------------------GVDLSEVLRLSCEMAKPLAVTVKPRRAIIM*-------------------------------------------------------------------------------------------------------------------------------------------------------------------------------------------------------------------------------------------------------------------------------------------------------------------------------------------------------------------------------------------------------------------------------------------------------------------------------------------------------------------------------------------------------------------------------------------------------------------------------------------------------------------------------------------------------------------------------------------------------------------------------------------------------------------------------------------------------------------------------------------------------------------------------------------------------------------------------------------------------------------------------------------------------------------------------------------------------------------------------------------------------------------------------------------------------------------------------------------------------------------------------------------------------------------------------------------------------------------------------------------------------------------------------------------------------------------------------------------------------------------------------------------------------------------------------------------------------------------------------------------------------------------------------------------------------------------------------------------------------------------------------------------------------------------------------------------------------------------------------------------------------------------------------------------------------------------------------------------------------------------------------------------------------------------------------------------------------------------------------------------------------------------------------------------------------------------------------------------------------------------------------------------------------------------------------------------------------------------------------------------------------------------------------------------------------------------------------------------------------------------------------------------------------------------------------------------------------------------------------------------------------------------------------------------------------------------------------------------------------------------------------------------------------------------------------------------------------------------------------------------------------------------------------------------------------------------------------------------------------------------------------------------------------------------------------------------------------------------------------------------------------------------------------------------------------------------------------------------------------------------------------------------------------------------------------------------------------------------------------------------------------------------------------------------------------------------------------------------------------------------------------------------------------------------------------------------------------------------------------------------------------------------------------------------------------------------------------------------------------------------------------------------------------------------------------------------------------------------------------------------------------------------------------------------------------------------------------------------------------------------------------------------------------------------------------------------------------------------------------------------------------------------------------------------------------------------------------------------------------------------------------------------------------------------------------------------------------------------------------------------------------------------------------------------------------------------------------------------------------------------------------------------------------
>Chr1.g02164
----------------------------------------------------------MEASTLLWLLYVSLASGLLYKVFLSTRGSSPT---------------------------------SKAPRRPPGPK-PLPLLGNVLQLQGEPHH---ALAELAATHGP-VMSLK-LG-------------------------------------------------------------------------------------------------------------------------------------------------------------------------------------------------------------------------------------------------------------------------------------------------------------------------------------------------------------------------------------------------------------------------------------------------------------------TTSAIVVSSAVAARDVLQ-KHDHVLAARSVSDAGRALGNHEHSVIWLPGTS--PLWRRLRAVCTNRLFSARG--LDATRAAREAKVRELVGFL---DGHAG-------EDVDVGRVVFSCVLNVVSNALFSEDVADLSS-----DRAQ----ELEMLVRDT-VEEVTKPNLSDLFP--ALAKLDLQGRRRRAAEHIGRFYDFFDAIIARRLDAGR-----------GGGE--RGE-----EEDFLDVLLQLHAED-------------------------QLILQTVKSFLLD---LFAAGSDTNAITVEWTMAELLRHPAVMSRVRAELRDVLGSKP------------LPDESDIARLPY-----LRAVIMESMRLHPPSPMLMPHEAMADGAEIGG----------------------FPVPRSTKVIINLWAIMRDPELWP-EPTEFRPERFEGA----------------------EQMDFRGKDR-------VEFMPFGAGRRACPGTPMATRVVTLIL---ASMLHAFEWRLPEGMKPADVDVR-------------------------------------------------------DRFGTSLNMVTPLKAVPVTVASHQ*--------------------------------------------------------------------------------------------------------------------------------------------------------------------------------------------------------------------------------------------------------------------------------------------------------------------------------------------------------------------------------------------------------------------------------------------------------------------------------------------------------------------------------------------------------------------------------------------------------------------------------------------------------------------------------------------------------------------------------------------------------------------------------------------------------------------------------------------------------------------------------------------------------------------------------------------------------------------------------------------------------------------------------------------------------------------------------------------------------------------------------------------------------------------------------------------------------------------------------------------------------------------------------------------------------------------------------------------------------------------------------------------------------------------------------------------------------------------------------------------------------------------------------------------------------------------------------------------------------------------------------------------------------------------------------------------------------------------------------------------------------------------------------------------------------------------------------------------------------------------------------------------------------------------------------------------------------------------------------------------------------------------------------------------------------------------------------------------------------------------------------------------------------------------------------------------------------------------------------------------------------------------------------------------------------------------------------------------------------------------------------------------------------------------------------------------------------------------------------------------------------------------------------------------------------------------------------------------------------------------------------------------------------------------------------------------------------------------------------------------------------------------------------------------------------------------------------------------------------------------------------------------------------------------------------------------------------------------------------------------------------------------------------------------------------------------------------------------------------------------------------------------------------------------------------------------------------------------------------------------------------------------------------------------------------------------------------------------------------------------------------------------------------------------------------------------------------------------------------------------------------------------------------------------------------------------------------------------------------------------------------------------------------------------------------------------------------------------------------------------------------------------------------------------------------------------------------------------------------------------------------------------------------------------------------------------------------------------------------------------------------------------------------------------------------------------------------------------------------------------------------------------------------------------------------------------------------------------------------------------------------------------------------------------------------------------------------------------------------------------------------------------------------------------------------------------------------------------------------------------------------------------------------------------------------
>Chr1.g03095
----------------------------------------------------------MDVNDLLLVVLAAALAAMWWRRCSKTGGVDG---------------------------------------LPPGPP-GWPVVGNLFQVILQRRPFMYVVRDLREKYGP-IFTMR-MG-------------------------------------------------------------------------------------------------------------------------------------------------------------------------------------------------------------------------------------------------------------------------------------------------------------------------------------------------------------------------------------------------------------------------------------------------------------------QRTLIIVTSADLIHEALVKQGPMFASRPEDSPTRLLFSVGKCTVNSAPYG---PLWRALRRNFVAEIVSPHR--VKSFSWIREWAVNAHLRRI---RAEHA-ATGA----VRMMANCRLTICSILICICFG-AKIPDDLIR----------EIEEVLKDVMMMTMP---KLPDFLP---LLTPLFKKQLTEARNLRRRQLNCLAPLVRARRDFLR--------DGTNKMVG-GVEMVSGPGEAYVDSLFD-LEPPGR--------------------GKRLGEE-ELVTLCSE---VMSAGTDTSATALEWAMMHLVLDPAVQERLYDEVVGKVGKTAR------------ITEADVEGMPY-----LQAVVKETFRRHPPSHFVLSHAPTRD-TELGG----------------------YRVPADASVEFYTAWVTENPATWP-DPDTWRPERFLEGGE-------------------GFDTDITGTRA-------IRMMPFGAGRRICPAATLGVLHIQLML---ANMVREFRWVPPAGEGPPDPTETF---------------------------------------------------------AFTVVMKNSLRAAIVERATA*---------------------------------------------------------------------------------------------------------------------------------------------------------------------------------------------------------------------------------------------------------------------------------------------------------------------------------------------------------------------------------------------------------------------------------------------------------------------------------------------------------------------------------------------------------------------------------------------------------------------------------------------------------------------------------------------------------------------------------------------------------------------------------------------------------------------------------------------------------------------------------------------------------------------------------------------------------------------------------------------------------------------------------------------------------------------------------------------------------------------------------------------------------------------------------------------------------------------------------------------------------------------------------------------------------------------------------------------------------------------------------------------------------------------------------------------------------------------------------------------------------------------------------------------------------------------------------------------------------------------------------------------------------------------------------------------------------------------------------------------------------------------------------------------------------------------------------------------------------------------------------------------------------------------------------------------------------------------------------------------------------------------------------------------------------------------------------------------------------------------------------------------------------------------------------------------------------------------------------------------------------------------------------------------------------------------------------------------------------------------------------------------------------------------------------------------------------------------------------------------------------------------------------------------------------------------------------------------------------------------------------------------------------------------------------------------------------------------------------------------------------------------------------------------------------------------------------------------------------------------------------------------------------------------------------------------------------------------------------------------------------------------------------------------------------------------------------------------------------------------------------------------------------------------------------------------------------------------------------------------------------------------------------------------------------------------------------------------------------------------------------------------------------------------------------------------------------------------------------------------------------------------------------------------------------------------------------------------------------------------------------------------------------------------------------------------------------------------------------------------------------------------------------------------------------------------------------------------------------------------------------------------------------------------------------------------------------------------------------------------------------------------------------------------------------------------------------------------------------------------------------------------------------------------------------------------------------------------------------------------------------------------------------------------------------------------------------------------------------------------------------------------------------------------------------------------------------------------------------------------------------------------------------------------------------
>Chr20.g49748
---------------------------------------------------------------MLWWLVACCLLLLLYSVRFHR--------------------------------------SSSCIHGYDGPRTYP-------VIGCLVAFYRNRRR-LLDWYTEQLAASPTQ-----------------------------------------------------------------------------------------------------------------------------------------------------------------------------------------------------------------------------------------------------------------------------------------------------------------------------------------------------------------------------------------------------------------------------------------------------------TIVVD-RLGACRTVVTANPVNVEHILKSNFGNYPKGKPFTDVLGDLLGTGIFNVD------GELWYAQRKLVSHEFSARALRELEFAVLEDEARERLVPAL-----ALAAAT----GGAVDMQDLLRRFAFDVISRVSLGVDSGCLDPAALQ-------EAPRLAAAFDAAAGIIARRGAAPVAAVWKAKRALNLGSERRLREEIAVIHRAVTGLIHSRRKELAL--------------QVNGSEGRGRRSDLLSRMLECG--------------------------------YPDEAIRDMVISFIMAGCDTTSSALTWFFWLLTRHREVEERVL----EEIN--AGAG--------GCHAAGGQGKMRV-----LHAALCETMRLYPPVAWDSKHAAEGDVLPD-----------------------GTRVERGDRVTYFQYGMGRMESIWGADAAEFSLNRWLSLP-----------------------AVDATPPTSVGGVSPFKYPVFQGGPRTCLGKEMAFVQMKFVA---SSVLRRFALVPVDEG-----------------------------------------------------------RVPAFLPLMTAHMAGGLNVKIRSRMDQ----------------------------------------VGM*--------------------------------------------------------------------------------------------------------------------------------------------------------------------------------------------------------------------------------------------------------------------------------------------------------------------------------------------------------------------------------------------------------------------------------------------------------------------------------------------------------------------------------------------------------------------------------------------------------------------------------------------------------------------------------------------------------------------------------------------------------------------------------------------------------------------------------------------------------------------------------------------------------------------------------------------------------------------------------------------------------------------------------------------------------------------------------------------------------------------------------------------------------------------------------------------------------------------------------------------------------------------------------------------------------------------------------------------------------------------------------------------------------------------------------------------------------------------------------------------------------------------------------------------------------------------------------------------------------------------------------------------------------------------------------------------------------------------------------------------------------------------------------------------------------------------------------------------------------------------------------------------------------------------------------------------------------------------------------------------------------------------------------------------------------------------------------------------------------------------------------------------------------------------------------------------------------------------------------------------------------------------------------------------------------------------------------------------------------------------------------------------------------------------------------------------------------------------------------------------------------------------------------------------------------------------------------------------------------------------------------------------------------------------------------------------------------------------------------------------------------------------------------------------------------------------------------------------------------------------------------------------------------------------------------------------------------------------------------------------------------------------------------------------------------------------------------------------------------------------------------------------------------------------------------------------------------------------------------------------------------------------------------------------------------------------------------------------------------------------------------------------------------------------------------------------------------------------------------------------------------------------------------------------------------------------------------------------------------------------------------------------------------------------------------------------------------------------------------------------------------------------------------------------------------------------------------------------------------------------------------------------------------------------------------------------------------------------------------------------------------------------------------------------------------------------------------------------------------------------------------------------------------------------------------------------------------------------------------------------------------------------------------------------------------------------------------------------------------------------------------------------------------------------------------------------------------------------------------------------------------------
>Chr20.g50224
-----------------------------------MEMSWAARCSG-----------------MAFFAFAFFLAALGAVLLLVRRWP---------------------------------------WCSCHVCRAY--------LSGSWARDFTN----LGDWYAHLLRESPSG-----------------------------------------------------------------------------------------------------------------------------------------------------------------------------------------------------------------------------------------------------------------------------------------------------------------------------------------------------------------------------------------------------------------------------------------------------------TVHVH-VLG---CTVTSNPANVEYMLKTNFDNFPKGKPFAAVLGDLLGGGIFNVD------GDAWRHQRKMASFELGSVNVRSYAFKIIAQEVEARLMPVL-----ADAADK----GAVIDLQDVFRRFAFDTICKISFGLDPGYLEPEMP---------MSKFADAFDAASRLCAMRGAAASPLVWKVKRLLNLGSERELKKNIELVDELAAAMIRERR-KLG----------------VANSH------DLLSRFMASSPSSG----------------------------DDDKYLRDIVVSFLLAGRDTVSSALTTLFMLLSKNPEVTSTMR----AEA---RGCQ-------S-PITYHHLKGLHY-----AHAVLYENMRLFPPVQFDSKFCAAADVLPD-----------------------GTYVSGGARVMYHPYAMGRMPGIWGPDHDAFRPERWLTGP-----------------------GGAFVPE------SLYKYPVFQAGLRVCLGKELAITEMKAVG---VAVVRTFDVEVVGET-G------------------------------------------------------CGACKPKFVSGLTASIGGGLPLTVRSISEI-----------------------------------------TLHFDISFTAYLFQQE*------------------------------------------------------------------------------------------------------------------------------------------------------------------------------------------------------------------------------------------------------------------------------------------------------------------------------------------------------------------------------------------------------------------------------------------------------------------------------------------------------------------------------------------------------------------------------------------------------------------------------------------------------------------------------------------------------------------------------------------------------------------------------------------------------------------------------------------------------------------------------------------------------------------------------------------------------------------------------------------------------------------------------------------------------------------------------------------------------------------------------------------------------------------------------------------------------------------------------------------------------------------------------------------------------------------------------------------------------------------------------------------------------------------------------------------------------------------------------------------------------------------------------------------------------------------------------------------------------------------------------------------------------------------------------------------------------------------------------------------------------------------------------------------------------------------------------------------------------------------------------------------------------------------------------------------------------------------------------------------------------------------------------------------------------------------------------------------------------------------------------------------------------------------------------------------------------------------------------------------------------------------------------------------------------------------------------------------------------------------------------------------------------------------------------------------------------------------------------------------------------------------------------------------------------------------------------------------------------------------------------------------------------------------------------------------------------------------------------------------------------------------------------------------------------------------------------------------------------------------------------------------------------------------------------------------------------------------------------------------------------------------------------------------------------------------------------------------------------------------------------------------------------------------------------------------------------------------------------------------------------------------------------------------------------------------------------------------------------------------------------------------------------------------------------------------------------------------------------------------------------------------------------------------------------------------------------------------------------------------------------------------------------------------------------------------------------------------------------------------------------------------------------------------------------------------------------------------------------------------------------------------------------------------------------------------------------------------------------------------------------------------------------------------------------------------------------------------------------------------------------------------------------------------------------------------------------------------------------------------------------------------------------------------------------------------------------------------------------------------------------------------------------------------------------------------------------------------------------------------------
>Chr20.g50354
----------------------------------------------------------------MVVSYGELDSCLCLGPESIRKKLR--------------------------------------RQGVKGPE-PTLLCGNTREMKRIQQGLKPVQTQHANDYISTLFPHLLVWRKMYG------------------------------------------------------------------------------------------------------------------------------------------------------------------------------------------------------------------------------------------------------------------------------------------------------------------------------------------------------------------------------------------------------------------------------------------------------PVFLYSTGAIEILHVSDPDMVKEIGHWTPSELGKPSFLKKSRKALFGGGLFSVN------GDEWAYQRKIIAPEFFMEKVKGMVQLIEDATVPVLKAWGS----MLDSAVGS----REVVVDDYLRNLSADIISRACFGSSFK-----------------RGEEIFCKLRQLQKAISQQDAFVGLPALLKYLPSRTNGEIRKLDQEVRLLILDVIKEHRNSTT--------------------------SDLLHAIINGAHDRSS----------------------HDNISEDNEFIIASCKTIYFAGHETTAVTVIWCLMLLATHPEWQERARAEAQEVCQG---------------RALLDIDSLRH-------------LKM*--------------------------------------------------------------------------------------------------------------------------------------------------------------------------------------------------------------------------------------------------------------------------------------------------------------------------------------------------------------------------------------------------------------------------------------------------------------------------------------------------------------------------------------------------------------------------------------------------------------------------------------------------------------------------------------------------------------------------------------------------------------------------------------------------------------------------------------------------------------------------------------------------------------------------------------------------------------------------------------------------------------------------------------------------------------------------------------------------------------------------------------------------------------------------------------------------------------------------------------------------------------------------------------------------------------------------------------------------------------------------------------------------------------------------------------------------------------------------------------------------------------------------------------------------------------------------------------------------------------------------------------------------------------------------------------------------------------------------------------------------------------------------------------------------------------------------------------------------------------------------------------------------------------------------------------------------------------------------------------------------------------------------------------------------------------------------------------------------------------------------------------------------------------------------------------------------------------------------------------------------------------------------------------------------------------------------------------------------------------------------------------------------------------------------------------------------------------------------------------------------------------------------------------------------------------------------------------------------------------------------------------------------------------------------------------------------------------------------------------------------------------------------------------------------------------------------------------------------------------------------------------------------------------------------------------------------------------------------------------------------------------------------------------------------------------------------------------------------------------------------------------------------------------------------------------------------------------------------------------------------------------------------------------------------------------------------------------------------------------------------------------------------------------------------------------------------------------------------------------------------------------------------------------------------------------------------------------------------------------------------------------------------------------------------------------------------------------------------------------------------------------------------------------------------------------------------------------------------------------------------------------------------------------------------------------------------------------------------------------------------------------------------------------------------------------------------------------------------------------------------------------------------------------------------------------------------------------------------------------------------------------------------------------------------------------------------------------------------------------------------------------------------------------------------------------------------------------------------------------------------------------------------------------------------------------------------------------------------------------------------------------------------------------------------------------------------------------------------------------------------------------------------------------------------------------------
>Chr2.g04023
--------------------------------------------------------------------------------------------------------------------------------------------------------------------------------------------------------------------------------------------------------------------------------------------------------------------------------------------------------------------------------------------------------------------------------------------------------------------------------------------------------------------------------------------------------------------------------------------------------------------------------------------------------MVEPTRKARTCPRNAHGHADPNGINGSKDYFVHD----------------KRSRCAIDKPWNKAAAPLLRPPPPPPSAGCSLP---------------------------------------------------------------------------------------------ATQNPSRSRVSSHRGANGGLARSLVLGRARVRA-----------------------------------------------------------------------------------ASGRGVGHGAPDRDAAGAADGHGAPPSRRGARVATGG--------------AVPIADRLEQLAD------SVQVLASLRALDLVPGVACCASGSS-----------------------------------SIFVGQS*-----------------------------------------------------------------------------------------------------------------------------------------------------------------------------------------------------------------------------------------------------------------------------------------------------------------------------------------------------------------------------------------------------------------------------------------------------------------------------------------------------------------------------------------------------------------------------------------------------------------------------------------------------------------------------------------------------------------------------------------------------------------------------------------------------------------------------------------------------------------------------------------------------------------------------------------------------------------------------------------------------------------------------------------------------------------------------------------------------------------------------------------------------------------------------------------------------------------------------------------------------------------------------------------------------------------------------------------------------------------------------------------------------------------------------------------------------------------------------------------------------------------------------------------------------------------------------------------------------------------------------------------------------------------------------------------------------------------------------------------------------------------------------------------------------------------------------------------------------------------------------------------------------------------------------------------------------------------------------------------------------------------------------------------------------------------------------------------------------------------------------------------------------------------------------------------------------------------------------------------------------------------------------------------------------------------------------------------------------------------------------------------------------------------------------------------------------------------------------------------------------------------------------------------------------------------------------------------------------------------------------------------------------------------------------------------------------------------------------------------------------------------------------------------------------------------------------------------------------------------------------------------------------------------------------------------------------------------------------------------------------------------------------------------------------------------------------------------------------------------------------------------------------------------------------------------------------------------------------------------------------------------------------------------------------------------------------------------------------------------------------------------------------------------------------------------------------------------------------------------------------------------------------------------------------------------------------------------------------------------------------------------------------------------------------------------------------------------------------------------------------------------------------------------------------------------------------------------------------------------------------------------------------------------------------------------------------------------------------------------------------------------------------------------------------------------------------------------------------------------------------------------------------------------------------------------------------------------------------------------------------------------------------------------------------------------------------------------------------------------------------------------------------------------------------------------------------------------------------------------------------------------------------------------------------------------------------------------------------------------------------------------------------------------------------------------------------------------------------------------------------------
>Chr2.g06182
---------------------------------MVMEEETAAARWWWWTTW----RSAGAAGACLLLLLHVAARVADALWWRPRRLEA-----------------------------------YFARQGVRGPP-YRFLVGCVREMVALMAEAASKPMSPPD-SHNALPRVLAFYHYWRKIYGS---------------------------------------------------------------------------------------------------------------------------------------------------------------------------------------------------------------------------------------------------------------------------------------------------------------------------------------------------------------------------------------------------------------------------------------------------TFLIWFGPTPRLTVSDPELVREILLTRADAFDRYE-AHPVVRQLEGDGLVSLH------GDKWALHRRVLTPAFYPDNLNRLAPHVGRSVAALAER-------WRAMASAA-GGEAEVDVAEWFQAVAEEAITRATFGR------------------SYDSGRVVFRMQARLMAFASEAFRRVLVPGYRFLPTKKNRMSWSLDREIRRGLITLIGRRSDEAA---------EDEDDAELNGKG-TGGFRDLLGLMINAGEGG-------------------GKKKQQVPPAIPVADMLEECKTFFFAGKQTTTNLLTWATVLLAMHPDWQDRARREVLGVCG------------DDELPSKDHLPKLKT-----LGMILNETLRLYPPAVATIRRATRDVTLGD-----------------------ALSIPRDTELLIPIMAIHHDPDLWGPDAASFNPARFAAG------------------------ASRAAAHP-------LAFVPFGLGPRMCIGQNLALLEAKLTL---TVLLRRFELRRSPSY------------------------------------------------------------VHAPTVLMLLYPQYGAPVIFRPLR*-----------------------------------------------------------------------------------------------------------------------------------------------------------------------------------------------------------------------------------------------------------------------------------------------------------------------------------------------------------------------------------------------------------------------------------------------------------------------------------------------------------------------------------------------------------------------------------------------------------------------------------------------------------------------------------------------------------------------------------------------------------------------------------------------------------------------------------------------------------------------------------------------------------------------------------------------------------------------------------------------------------------------------------------------------------------------------------------------------------------------------------------------------------------------------------------------------------------------------------------------------------------------------------------------------------------------------------------------------------------------------------------------------------------------------------------------------------------------------------------------------------------------------------------------------------------------------------------------------------------------------------------------------------------------------------------------------------------------------------------------------------------------------------------------------------------------------------------------------------------------------------------------------------------------------------------------------------------------------------------------------------------------------------------------------------------------------------------------------------------------------------------------------------------------------------------------------------------------------------------------------------------------------------------------------------------------------------------------------------------------------------------------------------------------------------------------------------------------------------------------------------------------------------------------------------------------------------------------------------------------------------------------------------------------------------------------------------------------------------------------------------------------------------------------------------------------------------------------------------------------------------------------------------------------------------------------------------------------------------------------------------------------------------------------------------------------------------------------------------------------------------------------------------------------------------------------------------------------------------------------------------------------------------------------------------------------------------------------------------------------------------------------------------------------------------------------------------------------------------------------------------------------------------------------------------------------------------------------------------------------------------------------------------------------------------------------------------------------------------------------------------------------------------------------------------------------------------------------------------------------------------------------------------------------------------------------------------------------------------------------------------------------------------------------------------------------------------------------------------------------------------------------------------------------------------------------------------------------------------------------------------------------------------------------------------------------------------------------------------------------------------------------------------------------------------------------------------------------------------------------------------------------------------------------------------
>Chr2.g06539
----------------------------------------------------------MDVNDLLLLVLAAALAAMWWRRCSKTGGVDG---------------------------------------LPPGPP-GWPVVGNLFQVILQRRPFMYVVRDLREKYGP-IFTMR-MG-------------------------------------------------------------------------------------------------------------------------------------------------------------------------------------------------------------------------------------------------------------------------------------------------------------------------------------------------------------------------------------------------------------------------------------------------------------------QRTLIIVTSADLIHEALVKQGPMFASRPEDSPTRLLFSVGKCTVNSAPYG---PLWRALRRNFVAEIVSPHR--VKSFSWIREWAVNAHLRRI---RAEHA-ATGA----VRMMANCRLTICSILICICFG-AKIPDDLIR----------EIEEVLKDVMMMTMP---KLPDFLP---LLTPLFKKQLTEARNLRRRQLNCLAPLVRARRDFLR--------DGTNKVVG-GVEMMSGPGEAYVDSLFD-LEPPGR--------------------GKRLGEE-ELVTLCSE---VMSAGTDTSATALEWAMMHLVLDPAVQERLYDEVVGTVGKTAR------------ITEADVEAMPY-----LQAVVKETFRRHPPSHFVLSHAPTRD-TELGG----------------------YRVPADASVEFYTAWVTENPATWP-DPDTWRPERFLEGGE-------------------GFDTDITGTRA-------IRMMPFGAGRRICPAATLGVLHIQLML---ANMVREFRWVPPAGEGPPDPTETF---------------------------------------------------------AFTVVMKNSLRAAIVERATA*---------------------------------------------------------------------------------------------------------------------------------------------------------------------------------------------------------------------------------------------------------------------------------------------------------------------------------------------------------------------------------------------------------------------------------------------------------------------------------------------------------------------------------------------------------------------------------------------------------------------------------------------------------------------------------------------------------------------------------------------------------------------------------------------------------------------------------------------------------------------------------------------------------------------------------------------------------------------------------------------------------------------------------------------------------------------------------------------------------------------------------------------------------------------------------------------------------------------------------------------------------------------------------------------------------------------------------------------------------------------------------------------------------------------------------------------------------------------------------------------------------------------------------------------------------------------------------------------------------------------------------------------------------------------------------------------------------------------------------------------------------------------------------------------------------------------------------------------------------------------------------------------------------------------------------------------------------------------------------------------------------------------------------------------------------------------------------------------------------------------------------------------------------------------------------------------------------------------------------------------------------------------------------------------------------------------------------------------------------------------------------------------------------------------------------------------------------------------------------------------------------------------------------------------------------------------------------------------------------------------------------------------------------------------------------------------------------------------------------------------------------------------------------------------------------------------------------------------------------------------------------------------------------------------------------------------------------------------------------------------------------------------------------------------------------------------------------------------------------------------------------------------------------------------------------------------------------------------------------------------------------------------------------------------------------------------------------------------------------------------------------------------------------------------------------------------------------------------------------------------------------------------------------------------------------------------------------------------------------------------------------------------------------------------------------------------------------------------------------------------------------------------------------------------------------------------------------------------------------------------------------------------------------------------------------------------------------------------------------------------------------------------------------------------------------------------------------------------------------------------------------------------------------------------------------------------------------------------------------------------------------------------------------------------------------------------------------------------------------------------------------------------------------------------------------------------------------------------------------------------------------------------------------------------------------
>Chr3.g06934
-------------------------------------------------------------MLNFVVLLLSILAPTAILFYLLKKPGAPLRR---------------------------RQTQSDGNGLPPSPR-GLPFVGHLHLLGSLPHR---GLRSIAMAHGP-VVLLR-LG-------------------------------------------------------------------------------------------------------------------------------------------------------------------------------------------------------------------------------------------------------------------------------------------------------------------------------------------------------------------------------------------------------------------------------------------------------------------RVPAVVVSSAAGAEEVMR-ARDLAFASRPASPMAERLLYG-RDVAFAPYG---EYWRQTRRICVAHLLSARRTQSLSFRRVRRQEAVELVDAV---VARCSDDNTV----VDLSELLMAYANNVVSRAAFGDESARGLL-----DDKDS--RRQLRKVFTDFQKLLATEPLGVFLPWLGGVVDAITGLERKIHRTFQALDAVLDKVIQDHRRHGQ-----------P-TQTQQEEK-DHR--DFVDVLLDVNKNEKEY--------------------GIRLETNEIKAIILD---MFAAGTDTTTTVMEWAMAELVTHPRAMRKLQAELRALQ----------------QVTEEHLDALPY-----LKAVIKETLRLHVPLPLL-VPRETVADTELLG----------------------YRVPARSRVVVNAWAIARDPAAWGDDAEEFVPERFLVG-----------------------DVDYKGQS--------FELIPFGAGRRGCPGVGFAAQSIAMAL---ASLLYHFDWEASA------------------------------------------------------------ALDMSEMNGLAVHIKAGLPLRAKPWIPSDPPNLASIWFRFNETN*-----------------------------------------------------------------------------------------------------------------------------------------------------------------------------------------------------------------------------------------------------------------------------------------------------------------------------------------------------------------------------------------------------------------------------------------------------------------------------------------------------------------------------------------------------------------------------------------------------------------------------------------------------------------------------------------------------------------------------------------------------------------------------------------------------------------------------------------------------------------------------------------------------------------------------------------------------------------------------------------------------------------------------------------------------------------------------------------------------------------------------------------------------------------------------------------------------------------------------------------------------------------------------------------------------------------------------------------------------------------------------------------------------------------------------------------------------------------------------------------------------------------------------------------------------------------------------------------------------------------------------------------------------------------------------------------------------------------------------------------------------------------------------------------------------------------------------------------------------------------------------------------------------------------------------------------------------------------------------------------------------------------------------------------------------------------------------------------------------------------------------------------------------------------------------------------------------------------------------------------------------------------------------------------------------------------------------------------------------------------------------------------------------------------------------------------------------------------------------------------------------------------------------------------------------------------------------------------------------------------------------------------------------------------------------------------------------------------------------------------------------------------------------------------------------------------------------------------------------------------------------------------------------------------------------------------------------------------------------------------------------------------------------------------------------------------------------------------------------------------------------------------------------------------------------------------------------------------------------------------------------------------------------------------------------------------------------------------------------------------------------------------------------------------------------------------------------------------------------------------------------------------------------------------------------------------------------------------------------------------------------------------------------------------------------------------------------------------------------------------------------------------------------------------------------------------------------------------------------------------------------------------------------------------------------------------------------------------------------------------------------------------------------------------------------------------------------------------------------------------------------------------------------------------------------------------------------------------------------------------------------------------------------------------------------------------------------------------------------------------------------------------------------------------------------------------------------------------------------------------------------------------------------------------
>Chr3.g07725
-----------------------------------MGWGWTAA------------------AAAVAVAAYVAAKLMEVLWWRPRRVEE-----------------------------------HFARQGIRGPR-YRFFVGCVREMVALMVAASAKPMPRPYRSHNVLPRVLAFYHHWRKIYG---------------------------------------------------------------------------------------------------------------------------------------------------------------------------------------------------------------------------------------------------------------------------------------------------------------------------------------------------------------------------------------------------------------------------------------------------STFLIWFGPTPRLAVADPDLIREIMLSRAEHFDRYE-SHPMVRQLEGEGLVSLR------GDKWAHRRKVLTPAFHMENLKLLLPFVGRTVVDMADK-------WRDMASAT-SGEVEIDVSEWFQVVTEDAITRTAFGQ------------------SYEDGKAVFKLQTQLMAFASEAFRKVFIPGYRFLPTRKNTSSWKLDKEIRKNLVTLIGRRQEAAD---------DEKK--------LHGCGKDLLGLLIKANSD-----N-------------GGR-----VSPITVNDIVEECKTFFFAGKQTTSNLLTWTTVLLAMHPEWQERARQEVLDVCG------------AHCIPSREQLAKLKN-----LGMILNETLRLYPPAVATVRRAKADVELGG-----------------------RL-IPRDTELLIPIMAVHHDARLWGPDATQFNPARFADG------------------------VARAAKHP-------TAFIPFGLGARMCIGQNLALLEAKLTV---AIILQRFEFRLSPNY------------------------------------------------------------LHAPTVLMLLHPQYGAPVIFRSRTS-EPSDEEAAAASAIR*-------------------------------------------------------------------------------------------------------------------------------------------------------------------------------------------------------------------------------------------------------------------------------------------------------------------------------------------------------------------------------------------------------------------------------------------------------------------------------------------------------------------------------------------------------------------------------------------------------------------------------------------------------------------------------------------------------------------------------------------------------------------------------------------------------------------------------------------------------------------------------------------------------------------------------------------------------------------------------------------------------------------------------------------------------------------------------------------------------------------------------------------------------------------------------------------------------------------------------------------------------------------------------------------------------------------------------------------------------------------------------------------------------------------------------------------------------------------------------------------------------------------------------------------------------------------------------------------------------------------------------------------------------------------------------------------------------------------------------------------------------------------------------------------------------------------------------------------------------------------------------------------------------------------------------------------------------------------------------------------------------------------------------------------------------------------------------------------------------------------------------------------------------------------------------------------------------------------------------------------------------------------------------------------------------------------------------------------------------------------------------------------------------------------------------------------------------------------------------------------------------------------------------------------------------------------------------------------------------------------------------------------------------------------------------------------------------------------------------------------------------------------------------------------------------------------------------------------------------------------------------------------------------------------------------------------------------------------------------------------------------------------------------------------------------------------------------------------------------------------------------------------------------------------------------------------------------------------------------------------------------------------------------------------------------------------------------------------------------------------------------------------------------------------------------------------------------------------------------------------------------------------------------------------------------------------------------------------------------------------------------------------------------------------------------------------------------------------------------------------------------------------------------------------------------------------------------------------------------------------------------------------------------------------------------------------------------------------------------------------------------------------------------------------------------------------------------------------------------------------------------------------------------------------------------------------------------------------------------------------------------------------------------------------------------------------------------------------------------------------------------------------------------------------------------------------------------------------------------------------------------------------------------------------
>Chr3.g07846
-----------------------------------MSAIAGVLWPAPACLSG------------VALPLLVAIAAAALWMLMSILAGP------------------------------------RGRVGSSKEARLPPGSFGWPLVGETLDFVSCAYSTRPEAFVEKRRVLHGS------------------------------------------------------------------------------------------------------------------------------------------------------------------------------------------------------------------------------------------------------------------------------------------------------------------------------------------------------------------------------------------------------------------------------------------------------------AVFRSHLFGSATVVTSDAEVSRFVLQSDARAFVPWY-PRSLTELMGKSSILLIN------GSLQRRVHGLVGAFFKSPQLKAQVTADMQRRLAPALD-----------AWRAQGSGALLRIQDHAKTIVFQILVRGLIGLE-------------------------AGPEMQQLKQQFQEFIVGLMSLPIKLPGTRLYRSLQAKKRMARLIQRIIQEKRRRIR--------------------DGDGRRESPRDAIDVLISGGS--------------------------EELTDELISDNMIDLMIPAEDSVPVLITLAVKYLSECPLALQQLEEENMQLKRRKT--------DMGETLQWTDYMSLSF-----TQHVITETLRMGNIISGIMRKAVRDVEVKG------------------------HLIPKGWCVFVYFRSVHLDDTLY-DEPYRFNPWRWKEK--------------------------DTSTS---------SFTPFGGGQRLCPGLDLARLEASIFL---HHLVTSFSWVAEEDH--------------------------------------------------------------IVN-FPTVRLKRGMPIRITSKD*-----------------------------------------------------------------------------------------------------------------------------------------------------------------------------------------------------------------------------------------------------------------------------------------------------------------------------------------------------------------------------------------------------------------------------------------------------------------------------------------------------------------------------------------------------------------------------------------------------------------------------------------------------------------------------------------------------------------------------------------------------------------------------------------------------------------------------------------------------------------------------------------------------------------------------------------------------------------------------------------------------------------------------------------------------------------------------------------------------------------------------------------------------------------------------------------------------------------------------------------------------------------------------------------------------------------------------------------------------------------------------------------------------------------------------------------------------------------------------------------------------------------------------------------------------------------------------------------------------------------------------------------------------------------------------------------------------------------------------------------------------------------------------------------------------------------------------------------------------------------------------------------------------------------------------------------------------------------------------------------------------------------------------------------------------------------------------------------------------------------------------------------------------------------------------------------------------------------------------------------------------------------------------------------------------------------------------------------------------------------------------------------------------------------------------------------------------------------------------------------------------------------------------------------------------------------------------------------------------------------------------------------------------------------------------------------------------------------------------------------------------------------------------------------------------------------------------------------------------------------------------------------------------------------------------------------------------------------------------------------------------------------------------------------------------------------------------------------------------------------------------------------------------------------------------------------------------------------------------------------------------------------------------------------------------------------------------------------------------------------------------------------------------------------------------------------------------------------------------------------------------------------------------------------------------------------------------------------------------------------------------------------------------------------------------------------------------------------------------------------------------------------------------------------------------------------------------------------------------------------------------------------------------------------------------------------------------------------------------------------------------------------------------------------------------------------------------------------------------------------------------------------------------------------------------------------------------------------------------------------------------------------------------------------------------------------------------------------------------------------------------------------------------------------------------------------------------------------------------------------------------------------------------------------------------------
>Chr3.g08600
-------------------MGAVV-----------AGALLLLREASPWS---------VLGGAVAALLLWWAVRVLEWAWWAPRRINR-----------------------------------ALRAQGLSGTR-YRFLWGDIKEDQRLTAEALTRPVPIDR-PHDVLPRVAPLLHRVFQHHGK---------------------------------------------------------------------------------------------------------------------------------------------------------------------------------------------------------------------------------------------------------------------------------------------------------------------------------------------------------------------------------------------------------------------------------------------------LSFTWFGPTPRVTVTDPELVREVLSNKSGDFVKTT-LATRLSRLLT---------------------EMSFQEPHSASATKKAAEFSCFKPSKLN---------------------------ALFDHSGQIIS-----------------------------------QASQ----------------------NNRRMKAVDKDVRKILRGIIEKRQKAMRN--------------------SEATKEDLLGLLLESNMN-------------------YSDLDGKSGKGITVDEVIDECKVFHFAGMETTAVLLTWTVVLLSMYPEWQDRAREEVLQVSG-------------QDTPDFNGVNRLKT-----VAMVLYEVLRFYPPVLAMNRRTHRRTELGG------------------------VTYPPGVMFVTPVMFIHRDPALWGDDAGEFNPGRFADG------------------------VSKACKDP-------GAFVPSAG-------------DRASAS---ARTSRWWRPRLPSA*------------------------------------------------------------------------------------------------------------------------------------------------------------------------------------------------------------------------------------------------------------------------------------------------------------------------------------------------------------------------------------------------------------------------------------------------------------------------------------------------------------------------------------------------------------------------------------------------------------------------------------------------------------------------------------------------------------------------------------------------------------------------------------------------------------------------------------------------------------------------------------------------------------------------------------------------------------------------------------------------------------------------------------------------------------------------------------------------------------------------------------------------------------------------------------------------------------------------------------------------------------------------------------------------------------------------------------------------------------------------------------------------------------------------------------------------------------------------------------------------------------------------------------------------------------------------------------------------------------------------------------------------------------------------------------------------------------------------------------------------------------------------------------------------------------------------------------------------------------------------------------------------------------------------------------------------------------------------------------------------------------------------------------------------------------------------------------------------------------------------------------------------------------------------------------------------------------------------------------------------------------------------------------------------------------------------------------------------------------------------------------------------------------------------------------------------------------------------------------------------------------------------------------------------------------------------------------------------------------------------------------------------------------------------------------------------------------------------------------------------------------------------------------------------------------------------------------------------------------------------------------------------------------------------------------------------------------------------------------------------------------------------------------------------------------------------------------------------------------------------------------------------------------------------------------------------------------------------------------------------------------------------------------------------------------------------------------------------------------------------------------------------------------------------------------------------------------------------------------------------------------------------------------------------------------------------------------------------------------------------------------------------------------------------------------------------------------------------------------------------------------------------------------------------------------------------------------------------------------------------------------------------------------------------------------------------------------------------------------------------------------------------------------------------------------------------------------------------------------------------------------------------------------------------------------------------------------------------------------------------------------------------------------------------------------------------------------------------------------------------------------------------------------------------------------------------------------------------------------------------------------------------------------------------------------------------------------------------------------------------------------------------
>Chr3.g08602
------------------------------------------------------------------------------------------------------------------------------------------------------------------------------------------------------------------------------------------------------------------------------------------------------------------------------------------------------------------------------------------------------------------------------------------------------------------------------------------------------------------------------------------------------------------------------------------------------------------------------------------------------------------------------------------------------------------------MLQLMLPAFSACCEELVLR--------WTQSLG-SDGWCELDVAPDLQTLTGDVISRTAFGS------------------SYLEGRRIFELQSEQIERLMSIIQKFGIPGYMYLPTKNNRRMRQISKEVNSILRGMVGKRIEAIKE--------------------GDGTKDDLLGLLLESNMR-------------------HTDENGQSSMGMTIDDVIEECKLFYFAGMETTSVLLTWTMVVLSMHPEWQDRAREEILGLFG-------------KSKPGYDDLSRLKI-----VTMILYEVLRLYPPATVFSRKTYKEMVIAD------------------------VKIPSGVMVELSALLIHHDPDIWGSDVHEFRPERFAEG------------------------IAKASKDK-------VAFFPFGWGPRICIGQNFALLEAKMAI---SMILQSFEFELAPTY------------------------------------------------------------THAPHPVMMLRPMHGAHVKLRAL*------------------------------------------------------------------------------------------------------------------------------------------------------------------------------------------------------------------------------------------------------------------------------------------------------------------------------------------------------------------------------------------------------------------------------------------------------------------------------------------------------------------------------------------------------------------------------------------------------------------------------------------------------------------------------------------------------------------------------------------------------------------------------------------------------------------------------------------------------------------------------------------------------------------------------------------------------------------------------------------------------------------------------------------------------------------------------------------------------------------------------------------------------------------------------------------------------------------------------------------------------------------------------------------------------------------------------------------------------------------------------------------------------------------------------------------------------------------------------------------------------------------------------------------------------------------------------------------------------------------------------------------------------------------------------------------------------------------------------------------------------------------------------------------------------------------------------------------------------------------------------------------------------------------------------------------------------------------------------------------------------------------------------------------------------------------------------------------------------------------------------------------------------------------------------------------------------------------------------------------------------------------------------------------------------------------------------------------------------------------------------------------------------------------------------------------------------------------------------------------------------------------------------------------------------------------------------------------------------------------------------------------------------------------------------------------------------------------------------------------------------------------------------------------------------------------------------------------------------------------------------------------------------------------------------------------------------------------------------------------------------------------------------------------------------------------------------------------------------------------------------------------------------------------------------------------------------------------------------------------------------------------------------------------------------------------------------------------------------------------------------------------------------------------------------------------------------------------------------------------------------------------------------------------------------------------------------------------------------------------------------------------------------------------------------------------------------------------------------------------------------------------------------------------------------------------------------------------------------------------------------------------------------------------------------------------------------------------------------------------------------------------------------------------------------------------------------------------------------------------------------------------------------------------------------------------------------------------------------------------------------------------------------------------------------------------------------------------------------------------------------------------------------------------------------------------------------------------------------------------------------------------------------------------------------------
>Chr3.g08603
[truncated: 141,163 more chars]
