# Supplementary material for: Whole transcriptome analysis resulted in the identification of Chinese sprangletop (Leptochloa chinensis) genes involved in cyhalofop-butyl tolerance
Source: BMC Genomics. 2021 Jul 9;22:521. doi: 10.1186/s12864-021-07856-z (PMC8268407; doi:10.1186/s12864-021-07856-z)
Supplement: Supplementary file 12 — Additional file 12. Primer information for qRT-PCR validation. [file 12864_2021_7856_MOESM12_ESM.xlsx]

## Sheet: Sheet1
	Primer information for qRT-PCR validation
	Gene ID	Primer Name	Primer Sequence (5' to 3')
	Internal control
	18s RNA	F	GGTCAGTGCCAAACAGTGTTAAT
		R	TATGAATTTGCACTTGGTGCAGG
	Actin	F	AGACTACCTACAACTCGATCATGAA
		R	GAAGCATTTCCTGTGCACAATGG
	CYP450
	Chr4.g10580	F	CTCGACAAGGTCATCGAAGGTC
		R	TACTCGTTGTCGTTCCTGTTCAC
	Chr1_g02164	F	ATCGGCAGGTTCTACGATTTCTT
		R	TGGAGCTGAAGCAAAACATCAAG
	Chr1.g01584	F	ATCGTCAAGGATATGATAGCCGC
		R	GATCTCGTCGTTGAGCTTGG
	ABC transporter
	Chr10.g32568	F	CAGGAACTAGCGACCTTCAAGT
		R	ACACCATCTGGTTCCCTTTGATT
	Chr4_g11866	F	AACCAATCCCTAAGTCAGGTCAC
		R	CCTCACTTTCCCTTCCCAATACA
	Chr13.g36597	F	TGGTACAGCATTTGAACAGCTTG
		R	GGTGTCATCGGTTTTTCGTACTG
