# Supplementary material for: Whole transcriptome analysis resulted in the identification of Chinese sprangletop (Leptochloa chinensis) genes involved in cyhalofop-butyl tolerance
Source: BMC Genomics. 2021 Jul 9;22:521. doi: 10.1186/s12864-021-07856-z (PMC8268407; doi:10.1186/s12864-021-07856-z)
Supplement: Supplementary file 14 — Additional file 14. The Gene list of Venn diagram. [file 12864_2021_7856_MOESM14_ESM.xlsx]

## Sheet: exclusive
The Gene list of Venn diagram
Elements only in "TCvsSC":			Elements only in "TEvsSE":			Elements only in "SEvsSC":			Elements only in "TEvsTC":
Chr2.g06391			Chr3.g07754			Chr7.g22842			Chr6.g20187
Chr4.g12070			Chr15.g41471			Chr9.g28146			Chr10.g30738
Chr9.g25899			Chr14.g39428			Chr11.g33975			Chr2.g05078
Chr9.g29006			Chr10.g30652			Chr4.g12270			Chr8.g23486
Chr6.g18918			Chr3.g09755			Chr15.g40419			Chr6.g20188
Chr10.g32248			Chr5.g17078			Chr7.g22843			Chr1.g01460
Chr16.g44273			Chr6.g20425			Chr5.g14723			Chr6.g18664
Chr10.g29631			Chr8.g23852			Chr3.g07133			Chr3.g08072
Chr5.g15857			Chr9.g28420			Chr19.g48598			Chr1.g01659
Chr6.g19384			Chr7.g23078			Chr3.g07871			Chr5.g15810
Chr16.g43789			Chr9.g26963			Chr8.g25203			Chr15.g40621
Chr9.g26754			Chr4.g12875			Chr17.g44692			Chr8.g25079
Chr5.g16076			Chr17.g46047			Chr9.g26915			Chr1.g01626
Chr2.g03551			Chr8.g25377			Chr10.g31987			Chr3.g08884
Chr10.g32224			Chr16.g43542			Chr5.g15514			Chr9.g26843
Chr3.g07077			Chr1.g00523			Chr14.g40212			Chr7.g21220
Chr17.g45823			Chr2.g05099			Chr16.g42547			Chr5.g15526
Chr5.g15305			Chr7.g22144			Chr4.g10677			Chr3.g08147
Chr9.g26268			Chr5.g14649			Chr11.g33646			Chr14.g39496
Chr17.g45861			Chr1.g01605			Chr18.g46654			Chr17.g44539
Chr17.g45489			Chr2.g05074			Chr4.g10782			Chr16.g44149
Chr12.g35868			Chr4.g13422			Chr3.g07974			Chr5.g16841
Chr13.g37309			Chr2.g06450			Chr10.g33197			Chr5.g14648
Chr2.g04209			Chr5.g15149			Chr7.g21946			Chr5.g14780
Chr10.g32889			Chr16.g42503			Chr11.g33606			Chr4.g13237
Chr3.g10382			Chr6.g18476			Chr2.g05245			Chr5.g16387
Chr5.g14201			Chr7.g22510			Chr19.g47952			Chr1.g03207
Chr1.g01963			Chr1.g00524			Chr16.g42421			Chr2.g05977
Chr5.g16591			Chr6.g18481			Chr4.g11636			Chr16.g43307
Chr7.g22564			Chr8.g24368			Chr6.g18644			Chr2.g05420
Chr19.g48525			Chr2.g03909			Chr16.g43586			Chr1.g02506
Chr4.g11456			Chr6.g18015			Chr1.g01776			Chr4.g11822
Chr5.g15350			Chr14.g40027			Chr4.g13285			Chr5.g16063
Chr6.g19425			Chr19.g48225			Chr7.g22844			Chr10.g32010
Chr5.g16110			Chr10.g32368			Chr4.g11956			Chr6.g19140
Chr4.g12853			Chr16.g43966			Chr3.g07541			Chr7.g21101
Chr2.g06799			Chr14.g38621			Chr7.g21181			Chr17.g44816
Chr10.g31645			Chr7.g22765			Chr6.g18640			Chr8.g23218
Chr16.g42567			Chr1.g00156			Chr10.g31508			Chr1.g01999
Chr3.g10322			Chr17.g44414			Chr20.g49345			Chr17.g45937
Chr10.g32244			Chr5.g16467			Chr6.g18645			Chr6.g20171
Chr18.g46618			Chr17.g44453			Chr3.g08618			Chr2.g05045
Chr6.g18680			Chr3.g09281			Chr17.g45292			Chr9.g25708
Chr20.g50093			Chr13.g37717			Chr17.g45330			Chr6.g18093
Chr7.g22999			Chr3.g09136			Chr14.g38378			Chr8.g24972
Chr1.g01964			Chr9.g27774			Chr1.g02870			Chr20.g50224
Chr16.g42568			Chr5.g15737			Chr18.g47106			Chr2.g04023
Chr19.g48755			Chr19.g49089			Chr20.g50019			Chr3.g09262
Chr15.g41069			Chr9.g25828			Chr13.g37311			Chr1.g02284
Chr3.g09624			Chr8.g23813			Chr6.g19195			Chr3.g07467
Chr10.g31315			Chr7.g21689			Chr3.g09502			Chr2.g06002
Chr4.g11230			Chr6.g18509			Chr3.g06972			Chr6.g17627
Chr16.g43957			Chr3.g08683			Chr9.g26914			Chr17.g44411
Chr13.g36572			Chr9.g27255			Chr16.g42616			Chr3.g08748
Chr7.g22198			Chr14.g39656			Chr1.g02021			Chr11.g33938
Chr14.g38879			Chr12.g36019			Chr16.g42388			Chr17.g44853
Chr20.g49399			Chr3.g07963			Chr7.g21832			Chr1.g01971
Chr9.g26676			Chr7.g21868			Chr15.g42057			Chr2.g04946
Chr4.g10534			Chr7.g21746			Chr4.g10912			Chr5.g16246
Chr3.g07914			Chr8.g24689			Chr7.g21274			Chr16.g44255
Chr8.g24420			Chr4.g12064			Chr9.g27368			Chr5.g16822
Chr9.g27783			Chr7.g21539			Chr12.g35657			Chr2.g04686
Chr9.g28634			Chr2.g05076			Chr1.g00550			Chr5.g16919
Chr3.g08238			Chr6.g19804			Chr9.g28179			Chr19.g48375
Chr1.g02176			Chr10.g31800			Chr18.g47105			Chr2.g03593
Chr1.g01311			Chr9.g28951			Chr7.g21238			Chr16.g43989
Chr3.g06899			Chr15.g42034			Chr3.g09202			Chr7.g21139
Chr16.g42566			Chr5.g14471			Chr4.g10617			Chr8.g23565
Chr17.g44454			Chr3.g08243			Chr7.g20923			Chr3.g09704
Chr18.g46166			Chr1.g01628			Chr3.g08420			Chr7.g21221
Chr2.g05857			Chr13.g37377			Chr9.g26419			Chr8.g24082
Chr5.g15351			Chr1.g02092			Chr9.g27400			Chr10.g31019
Chr20.g49774			Chr2.g03538			Chr9.g28145			Chr4.g11293
Chr4.g12413			Chr3.g09784			Chr18.g47572			Chr12.g35715
Chr6.g18681			Chr13.g37004			Chr8.g25098			Chr6.g18126
Chr7.g21447			Chr16.g42253			Chr11.g33823			Chr19.g48395
Chr3.g09705			Chr6.g20349			Chr2.g03781			Chr16.g43472
Chr8.g23134			Chr10.g32189			Chr8.g25133			Chr14.g39045
Chr5.g16080			Chr18.g46193			Chr4.g13566			Chr13.g36605
Chr2.g06783			Chr9.g27310			Chr16.g43781			Chr11.g33519
Chr4.g12389			Chr4.g11199			Chr7.g23080			Chr9.g25428
Chr1.g03287			Chr4.g10925			Chr3.g07879			Chr13.g37186
Chr2.g06439			Chr4.g13934			Chr2.g06512			Chr6.g17806
Chr9.g28232			Chr2.g05616			Chr2.g03456			Chr14.g38592
Chr8.g24088			Chr9.g28538			Chr9.g28447			Chr7.g21648
Chr5.g15882			Chr9.g28439			Chr8.g23434			Chr5.g16862
Chr1.g00070			Chr7.g22941			Chr9.g29235			Chr4.g12609
Chr5.g15349			Chr4.g12749			Chr16.g42546			Chr9.g26533
Chr3.g07372			Chr9.g27815			Chr3.g07096			Chr8.g24315
Chr4.g10571			Chr10.g33014			Chr6.g19962			Chr3.g07290
Chr15.g40761			Chr13.g37569			Chr4.g11674			Chr10.g32776
Chr15.g40397			Chr6.g17818			Chr3.g09946			Chr7.g21118
Chr1.g00392			Chr3.g09535			Chr2.g03821			Chr10.g33072
Chr13.g36313			Chr6.g18474			Chr5.g16332			Chr10.g30714
Chr14.g39331			Chr14.g39357			Chr3.g09111			Chr5.g16516
Chr1.g00569			Chr8.g24181			Chr8.g24097			Chr2.g04304
Chr8.g23794			Chr15.g41826			Chr4.g13727			Chr13.g36242
Chr7.g22139			Chr13.g37965			Chr9.g28056			Chr6.g18543
Chr7.g20840			Chr10.g33010			Chr13.g37866			Chr10.g31785
Chr16.g42278			Chr20.g50411			Chr1.g02347			Chr9.g27916
Chr8.g25113			Chr9.g26618			Chr13.g36244			Chr4.g13321
Chr18.g46354			Chr14.g38822			Chr6.g19827			Chr18.g46989
Chr10.g31165			Chr13.g37873			Chr1.g02677			Chr15.g42123
Chr19.g48171			Chr10.g32414			Chr7.g20930			Chr14.g40099
Chr18.g47223			Chr10.g30402			Chr14.g38974			Chr7.g22155
Chr12.g35547			Chr16.g43787			Chr4.g11883			Chr10.g32981
Chr19.g49054			Chr9.g29054			Chr18.g46255			Chr18.g46103
Chr3.g07856			Chr17.g44926			Chr19.g49200			Chr3.g08383
Chr3.g08853			Chr8.g23618			Chr14.g38374			Chr6.g19957
Chr2.g04972			Chr8.g24365			Chr14.g38736			Chr16.g43790
Chr2.g05718			Chr2.g04040			Chr15.g41753			Chr3.g08600
Chr5.g15018			Chr5.g16285			Chr4.g11043			Chr2.g06778
Chr8.g23755			Chr9.g28902			Chr9.g26074			Chr4.g12800
Chr9.g27116			Chr9.g28243			Chr14.g39518			Chr13.g37030
Chr6.g17917			Chr3.g08621			Chr10.g32448			Chr5.g14751
Chr13.g36597			Chr9.g28000			Chr12.g35950			Chr3.g09203
Chr2.g06582			Chr2.g05787			Chr14.g40020			Chr11.g34486
Chr2.g05873			Chr14.g38808			Chr8.g24161			Chr7.g22226
Chr1.g01759			Chr6.g19508			Chr2.g03932			Chr18.g46613
Chr12.g35117			Chr14.g39773			Chr10.g32447			Chr2.g05889
Chr10.g32404			Chr2.g06539			Chr10.g32258			Chr8.g24344
Chr10.g32505			Chr17.g44879			Chr2.g06505			Chr6.g20447
Chr7.g22565			Chr1.g00034			Chr3.g09772			Chr9.g25979
Chr15.g41537			Chr5.g15361			Chr17.g44515			Chr3.g07528
Chr19.g48172			Chr10.g32441			Chr6.g19438			Chr19.g48121
Chr15.g42141			Chr14.g39784			Chr17.g44686			Chr18.g47638
Chr3.g10273			Chr17.g44424			Chr20.g49557			Chr7.g22334
Chr2.g05417			Chr5.g17069			Chr16.g42467			Chr9.g27133
Chr8.g24175			Chr5.g15523			Chr6.g18407			Chr15.g41400
Chr6.g19423			Chr3.g09718			Chr9.g27755			Chr20.g50149
Chr3.g09306			Chr4.g11899			Chr13.g36596			Chr13.g38156
Chr16.g42592			Chr14.g39944			Chr8.g25350			Chr1.g02142
Chr3.g06913			Chr9.g26638			Chr9.g26084			Chr19.g49173
Chr3.g07798			Chr1.g01438			Chr2.g06737			Chr3.g08923
Chr6.g18901			Chr16.g43959			Chr16.g42819			Chr3.g09640
Chr15.g41712			Chr9.g27323			Chr10.g32784			Chr6.g17940
Chr3.g09993			Chr3.g06878			Chr17.g44710			Chr10.g29893
Chr4.g11581			Chr1.g01831			Chr9.g27765			Chr4.g13013
Chr9.g26186			Chr2.g03544			Chr13.g36474			Chr17.g45402
Chr15.g41128			Chr3.g09846			Chr19.g47838			Chr9.g26990
Chr1.g02430			Chr8.g24617			Chr10.g30690			Chr8.g23283
Chr19.g48173			Chr3.g09095			Chr9.g25457			Chr8.g24460
Chr2.g03809			Chr1.g02365			Chr17.g45480			Chr18.g46614
Chr9.g28211			Chr3.g08814			Chr3.g06999			Chr12.g35964
Chr18.g46473			Chr9.g27881			Chr3.g08583			Chr5.g17139
Chr2.g05092			Chr1.g01627			Chr20.g49441			Chr11.g33671
Chr15.g40535			Chr5.g17134			Chr5.g14741			Chr4.g13477
Chr5.g14644			Chr1.g00659			Chr3.g08342			Chr13.g36982
Chr9.g28164			Chr9.g27974			Chr2.g05535			Chr15.g42181
Chr1.g00977			Chr2.g05799			Chr4.g11613			Chr2.g03763
Chr16.g43377			Chr12.g35199			Chr20.g49851			Chr1.g03111
Chr10.g29997			Chr13.g36602			Chr8.g23905			Chr2.g06407
Chr10.g30301			Chr8.g23849			Chr9.g27454			Chr4.g13217
Chr2.g04918			Chr5.g14650			Chr16.g42218			Chr12.g34821
Chr14.g39589			Chr12.g35730			Chr10.g32022			Chr4.g11685
Chr12.g35077			Chr10.g31459			Chr7.g23018			Chr4.g10999
Chr11.g33551			Chr18.g46141			Chr14.g40113			Chr10.g31266
Chr5.g15892			Chr10.g31000			Chr11.g33882			Chr4.g13960
Chr5.g15106			Chr3.g09802			Chr10.g31792			Chr2.g04366
Chr8.g25076			Chr1.g01629			Chr9.g28749			Chr16.g43938
Chr6.g20282			Chr5.g17239			Chr12.g35488			Chr9.g29060
Chr16.g44185			Chr1.g02132			Chr14.g38534			Chr9.g28523
Chr4.g10777			Chr20.g49393			Chr5.g14926			Chr10.g32745
Chr16.g42473			Chr7.g22092			Chr4.g13846			Chr7.g21736
Chr1.g03159			Chr5.g15501			Chr16.g44227			Chr16.g43093
Chr19.g48778			Chr4.g13973			Chr4.g12810			Chr4.g12835
Chr18.g46262			Chr7.g22156			Chr4.g13408			Chr3.g09975
Chr9.g25687			Chr7.g22026			Chr2.g06182			Chr8.g23796
Chr4.g12712			Chr14.g39421			Chr3.g08385			Chr1.g03201
Chr1.g03079			Chr6.g20479			Chr18.g47347			Chr18.g46079
Chr8.g24552			Chr10.g32568			Chr16.g44183			Chr4.g11121
Chr9.g26072			Chr17.g45509			Chr2.g05226			Chr6.g19022
Chr13.g37536			Chr10.g32421			Chr1.g01191			Chr5.g16383
Chr7.g21257			Chr1.g02366			Chr2.g06524			Chr18.g46241
Chr17.g44369			Chr6.g19825			Chr18.g47357			Chr9.g26135
Chr18.g46274			Chr5.g16901			Chr17.g45586			Chr14.g39213
Chr4.g11897			Chr17.g45860			Chr3.g07608			Chr9.g29017
Chr4.g11836			Chr13.g36780			Chr2.g03716			Chr7.g22080
Chr2.g03910			Chr15.g42162			Chr4.g12507			Chr4.g11420
Chr15.g41876			Chr17.g44332			Chr2.g06021			Chr5.g14349
Chr2.g03919			Chr1.g02674			Chr8.g24503			Chr16.g43327
Chr14.g40154			Chr5.g17194			Chr4.g11101			Chr1.g03293
Chr16.g42604			Chr3.g07034			Chr5.g17277			Chr8.g24235
Chr10.g32005			Chr20.g49970			Chr3.g07725			Chr18.g46273
Chr1.g01931			Chr12.g36022			Chr3.g08195			Chr2.g05878
Chr9.g26406			Chr19.g48683			Chr11.g34370			Chr11.g33897
Chr11.g33911			Chr4.g11148			Chr7.g22520			Chr13.g37354
Chr19.g48763			Chr14.g38756			Chr9.g26205			Chr3.g08494
Chr7.g21959			Chr19.g48088			Chr3.g09132			Chr14.g40116
Chr13.g37855			Chr9.g27207			Chr9.g27218			Chr2.g03603
Chr1.g02959			Chr9.g28601			Chr9.g27502			Chr9.g28569
Chr4.g13076			Chr17.g44371			Chr17.g44339			Chr13.g37299
Chr7.g21003			Chr1.g02767			Chr5.g15340			Chr17.g44855
Chr17.g45959			Chr10.g29636			Chr1.g01520			Chr4.g12530
Chr16.g43801			Chr13.g38079			Chr4.g13263			Chr13.g36990
Chr10.g30779			Chr9.g29283			Chr6.g19077			Chr3.g09356
Chr14.g39056			Chr2.g06199			Chr14.g38672			Chr17.g46027
Chr5.g14876			Chr7.g21210			Chr6.g18730			Chr2.g05542
Chr13.g37510			Chr7.g21164			Chr17.g44486			Chr9.g26986
Chr8.g25253			Chr16.g42597			Chr13.g36732			Chr16.g43356
Chr15.g41772			Chr2.g04119			Chr9.g26712			Chr2.g04632
Chr14.g38755			Chr2.g04201			Chr8.g23209			Chr14.g38630
Chr10.g31998			Chr9.g26608			Chr1.g00261			Chr15.g40366
Chr10.g32045			Chr1.g00647			Chr4.g10590			Chr3.g08692
Chr6.g20014			Chr10.g30999			Chr3.g07366			Chr1.g00734
Chr6.g19471			Chr10.g29644			Chr17.g45884			Chr10.g30243
Chr9.g28252			Chr3.g07277			Chr5.g16095			Chr11.g33898
Chr16.g43055			Chr9.g25625			Chr2.g03757			Chr20.g49742
Chr6.g19421			Chr2.g04941			Chr1.g01196			Chr10.g33241
Chr5.g17272			Chr3.g10138			Chr9.g25414			Chr9.g27697
Chr2.g05874			Chr8.g24147			Chr1.g00502			Chr6.g17635
Chr2.g04723			Chr2.g05491			Chr9.g27963			Chr8.g24760
Chr1.g02304			Chr13.g37874			Chr8.g25283			Chr13.g37328
Chr5.g14438			Chr18.g46687			Chr3.g10427			Chr1.g02835
Chr13.g36892			Chr11.g34248			Chr3.g09623			Chr18.g47454
Chr17.g44578			Chr5.g16423			Chr11.g33432			Chr5.g15702
Chr11.g33679			Chr3.g07684			Chr16.g42661			Chr1.g00922
Chr10.g32803			Chr5.g14676			Chr8.g24202			Chr10.g30480
Chr1.g02058			Chr9.g28290			Chr8.g24999			Chr8.g23383
Chr15.g42091			Chr13.g37359			Chr19.g48645			Chr3.g10310
Chr2.g03502			Chr9.g28529			Chr10.g32406			Chr10.g32611
Chr3.g10448			Chr3.g07639			Chr5.g16921			Chr13.g37383
Chr2.g03516			Chr1.g02754			Chr17.g45724			Chr12.g35491
Chr14.g40071			Chr18.g46615			Chr12.g35725			Chr10.g31122
Chr8.g23867			Chr11.g34544			Chr6.g18218			Chr9.g27743
Chr4.g11879			Chr3.g08379			Chr7.g22665			Chr10.g30879
Chr2.g04596			Chr11.g34184			Chr2.g04197			Chr1.g01970
Chr11.g33567			Chr1.g00470			Chr5.g14916			Chr3.g10244
Chr16.g42293			Chr12.g35752			Chr16.g43713			Chr17.g45920
Chr1.g01169			Chr3.g08406			Chr16.g44127			Chr1.g02727
Chr3.g09110			Chr19.g49072			Chr2.g04093			Chr9.g28554
Chr7.g22758			Chr1.g01887			Chr10.g30919			Chr15.g41672
Chr17.g45155			Chr6.g20419			Chr15.g41575			Chr13.g36991
Chr1.g00057			Chr7.g22088			Chr3.g08338			Chr4.g12967
Chr1.g00943			Chr1.g00213			Chr8.g24056			Chr12.g34755
Chr20.g50357			Chr4.g12365			Chr1.g00732			Chr4.g11459
Chr15.g40834			Chr10.g29716			Chr2.g06553			Chr13.g36471
Chr18.g47006			Chr5.g17380			Chr1.g01372			Chr10.g30727
Chr4.g11741			Chr18.g46944			Chr9.g28970			Chr2.g03587
Chr16.g43407			Chr13.g37378			Chr4.g12763			Chr10.g31240
Chr2.g05286			Chr6.g19516			Chr12.g34909			Chr16.g44000
Chr10.g31131			Chr3.g09769			Chr3.g08077			Chr12.g34805
Chr8.g23458			Chr5.g15826			Chr3.g07186			Chr7.g20862
Chr4.g12452			Chr1.g02934			Chr5.g14563			Chr6.g18631
Chr19.g48091			Chr8.g24560			Chr10.g31398			Chr16.g43887
Chr7.g22752			Chr17.g44733			Chr10.g30174			Chr8.g24336
Chr15.g40332			Chr3.g09300			Chr6.g18713			Chr9.g26109
Chr17.g45510			Chr1.g03362			Chr2.g05441			Chr5.g15993
Chr2.g06083			Chr2.g05574			Chr2.g03904			Chr6.g20745
Chr10.g31435			Chr6.g19202			Chr14.g39811			Chr2.g05482
Chr7.g21330			Chr8.g23363			Chr3.g09798			Chr10.g31474
Chr11.g33706			Chr7.g22759			Chr7.g22905			Chr10.g32727
Chr19.g48981			Chr15.g40589			Chr20.g50296			Chr5.g14222
Chr9.g28641			Chr7.g21491			Chr2.g04898			Chr3.g07818
Chr10.g30826			Chr10.g32916			Chr10.g33067			Chr9.g28417
Chr4.g13295			Chr12.g35727			Chr5.g14432			Chr10.g31842
Chr16.g44005			Chr16.g43838			Chr10.g30311			Chr14.g39104
Chr17.g44810			Chr7.g21236			Chr12.g34866			Chr4.g11315
Chr11.g34702			Chr4.g10848			Chr7.g21136			Chr16.g42854
Chr9.g28988			Chr16.g44018			Chr17.g45702			Chr5.g15028
Chr4.g12919			Chr8.g24436			Chr3.g07851			Chr13.g37828
Chr18.g46259			Chr6.g17523			Chr5.g17013			Chr8.g23387
Chr9.g28649			Chr9.g28871			Chr3.g09900			Chr4.g12627
Chr1.g02279			Chr3.g07518			Chr1.g02991			Chr4.g13912
Chr3.g08910			Chr13.g36895			Chr10.g32684			Chr5.g14434
Chr6.g17610			Chr19.g48286			Chr1.g00935			Chr15.g40591
Chr15.g40718			Chr9.g26819			Chr3.g07463			Chr20.g50392
Chr10.g33212			Chr9.g26215			Chr14.g39634			Chr2.g06616
Chr2.g03857			Chr4.g11289			Chr2.g03776			Chr2.g03842
Chr1.g00099			Chr19.g48577			Chr9.g26450			Chr8.g23487
Chr10.g31426			Chr2.g06185			Chr9.g28691			Chr17.g45707
Chr1.g02819			Chr16.g42734			Chr1.g01592			Chr18.g46605
Chr15.g41675			Chr6.g18633			Chr9.g25619			Chr4.g11896
Chr1.g01167			Chr5.g14889			Chr18.g47416			Chr2.g06051
Chr8.g23719			Chr4.g10706			Chr3.g08507			Chr2.g04899
Chr9.g27686			Chr16.g42286			Chr6.g17984			Chr3.g09251
Chr18.g46901			Chr8.g23183			Chr10.g31945			Chr14.g39111
Chr5.g15120			Chr10.g32015			Chr3.g09170			Chr2.g06557
Chr13.g37631			Chr2.g03399			Chr5.g15808			Chr6.g19408
Chr10.g29857			Chr1.g03019			Chr5.g17368			Chr3.g08595
Chr15.g40459			Chr10.g32474			Chr6.g18282			Chr4.g12545
Chr19.g49175			Chr2.g04893			Chr9.g26659			Chr16.g44129
Chr6.g18764			Chr4.g13360			Chr13.g37697			Chr16.g43827
Chr10.g31569			Chr4.g13479			Chr18.g46963			Chr17.g45108
Chr13.g38018			Chr9.g26441			Chr20.g49813			Chr10.g30624
Chr2.g03702			Chr5.g15416			Chr14.g38569			Chr17.g44553
Chr2.g04694			Chr5.g15944			Chr2.g05922			Chr5.g14972
Chr13.g36467			Chr5.g16574			Chr7.g23074			Chr4.g11850
Chr6.g17936			Chr10.g32522			Chr11.g34506			Chr6.g17914
Chr3.g10086			Chr11.g34351			Chr7.g22176			Chr9.g26923
Chr3.g07482			Chr6.g18358			Chr9.g27717			Chr13.g36366
Chr5.g17435			Chr2.g03908			Chr10.g31729			Chr20.g49924
Chr9.g27398			Chr18.g47605			Chr3.g07448			Chr6.g18212
Chr13.g38083			Chr6.g18518			Chr7.g21904			Chr13.g37683
Chr8.g23179			Chr18.g46263			Chr8.g23625			Chr1.g02778
Chr9.g27603			Chr14.g39387			Chr4.g10839			Chr8.g23948
Chr4.g13396			Chr8.g23404			Chr11.g33815			Chr12.g35622
Chr16.g42508			Chr1.g00661			Chr10.g30481			Chr8.g23782
Chr1.g00446			Chr14.g38261			Chr9.g28740			Chr7.g21793
Chr9.g26799			Chr17.g45228			Chr8.g25284			Chr3.g07359
Chr9.g27979			Chr2.g03548			Chr3.g10341			Chr1.g02338
Chr6.g17663			Chr1.g02524			Chr19.g48221			Chr10.g30740
Chr5.g15591			Chr5.g16487			Chr3.g09359			Chr1.g02185
Chr7.g22104			Chr2.g04437			Chr2.g04086			Chr5.g17265
Chr9.g26477			Chr17.g44640			Chr15.g41540			Chr5.g15811
Chr4.g13372			Chr6.g18688			Chr2.g05386			Chr19.g47981
Chr15.g40578			Chr4.g11096			Chr19.g48926			Chr4.g13389
Chr13.g36291			Chr1.g01143			Chr2.g06043			Chr3.g08870
Chr13.g37944			Chr1.g00173			Chr13.g37694			Chr8.g24151
Chr9.g27384			Chr17.g45505			Chr4.g11176			Chr6.g19283
Chr14.g40005			Chr8.g24830			Chr15.g42168			Chr4.g11067
Chr3.g08358			Chr8.g23443			Chr7.g21129			Chr19.g48652
Chr5.g17099			Chr11.g34221			Chr10.g31425			Chr9.g27109
Chr7.g23079			Chr5.g15755			Chr14.g38754			Chr13.g36258
Chr3.g08667			Chr6.g17709			Chr1.g03224			Chr18.g47570
Chr1.g03203			Chr19.g47962			Chr9.g25853			Chr5.g16311
Chr1.g01111			Chr6.g19005			Chr8.g24981			Chr4.g13720
Chr6.g18344			Chr17.g45221			Chr10.g30244			Chr19.g48899
Chr15.g41009			Chr18.g46883			Chr16.g42251			Chr5.g17391
Chr8.g24395			Chr14.g38797			Chr12.g34901			Chr16.g43706
Chr16.g42907			Chr10.g29878			Chr18.g46165			Chr1.g01743
Chr9.g25861			Chr18.g47272			Chr17.g45594			Chr9.g27880
Chr15.g40349			Chr9.g28344			Chr2.g06020			Chr12.g35929
Chr5.g17412			Chr18.g46966			Chr4.g10765			Chr1.g03212
Chr19.g48974			Chr11.g34223			Chr20.g50395			Chr10.g31766
Chr16.g42465			Chr12.g35230			Chr18.g47676
Chr14.g38866			Chr6.g20540			Chr6.g19763
Chr2.g05933			Chr3.g09299			Chr4.g10597
Chr4.g13174			Chr3.g07090			Chr13.g37981
Chr16.g42474			Chr8.g24060			Chr10.g30691
Chr16.g43754			Chr4.g10730			Chr3.g10460
Chr11.g34003			Chr5.g17273			Chr2.g06504
Chr6.g18124			Chr15.g40768			Chr17.g45885
Chr11.g33607			Chr18.g47515			Chr14.g39294
Chr9.g26273			Chr5.g16651			Chr1.g02050
Chr9.g25960			Chr4.g13406			Chr18.g46556
Chr7.g21864			Chr2.g06805			Chr2.g04838
Chr18.g46178			Chr8.g25310			Chr3.g07663
Chr5.g16539			Chr14.g39623			Chr13.g38113
Chr1.g00477			Chr16.g44131			Chr2.g04729
Chr1.g02439			Chr16.g43780			Chr5.g15115
Chr9.g27772			Chr7.g22547			Chr10.g30108
Chr6.g20667			Chr3.g10327			Chr10.g31319
Chr4.g13059			Chr1.g02885			Chr1.g03364
Chr14.g40118			Chr19.g48117			Chr19.g48216
Chr12.g34808			Chr18.g47735			Chr3.g08400
Chr5.g16564			Chr15.g40373			Chr8.g24212
Chr10.g30787			Chr2.g05139			Chr2.g05657
Chr20.g49884			Chr15.g40527			Chr11.g33444
Chr16.g42795			Chr5.g15785			Chr19.g47975
Chr7.g21731			Chr19.g48805			Chr4.g13428
Chr4.g12350			Chr10.g31017			Chr9.g27367
Chr8.g23745			Chr20.g49401			Chr18.g47244
Chr10.g31585			Chr10.g29845			Chr12.g35207
Chr3.g08761			Chr7.g22802			Chr12.g34730
Chr9.g27539			Chr4.g11217			Chr2.g04160
Chr1.g02126			Chr4.g11149			Chr8.g23468
Chr1.g02209			Chr6.g17608			Chr6.g20597
Chr7.g20844			Chr20.g50094			Chr11.g33539
Chr9.g28469			Chr19.g48101			Chr3.g08056
Chr10.g32175			Chr4.g10737			Chr6.g19762
Chr8.g25348			Chr10.g31172			Chr9.g27739
Chr10.g31964			Chr6.g19616			Chr2.g05664
Chr1.g00093			Chr7.g21918			Chr3.g09379
Chr10.g29669			Chr4.g12407			Chr20.g50037
Chr16.g42697			Chr2.g03721			Chr9.g27489
Chr15.g42090			Chr10.g32849			Chr9.g25699
Chr15.g40790			Chr6.g20539			Chr6.g17738
Chr9.g28515			Chr3.g08059			Chr2.g05764
Chr15.g40620			Chr8.g23511			Chr5.g14556
Chr6.g19960			Chr12.g35892			Chr19.g48900
Chr4.g12346			Chr9.g28479			Chr6.g18118
Chr3.g08629			Chr4.g11432			Chr6.g19269
Chr2.g03840			Chr16.g43777			Chr2.g06640
Chr12.g35990			Chr16.g43160			Chr4.g13135
Chr15.g40861			Chr9.g25864			Chr10.g31443
Chr10.g30502			Chr5.g14807			Chr13.g36665
Chr3.g08654			Chr16.g43430			Chr1.g02519
Chr16.g44109			Chr9.g28346			Chr4.g12402
Chr18.g47170			Chr10.g32650			Chr4.g13152
Chr5.g14918			Chr11.g33857			Chr3.g07395
Chr7.g20892			Chr10.g31407			Chr2.g06503
Chr9.g28400			Chr7.g21733			Chr20.g49473
Chr18.g46810			Chr9.g28002			Chr6.g17586
Chr6.g17761			Chr5.g17370			Chr4.g12780
Chr6.g19288			Chr8.g24864			Chr14.g39983
Chr20.g49610			Chr9.g28629			Chr2.g05401
Chr9.g26790			Chr8.g24193			Chr19.g49064
Chr6.g19595			Chr8.g25218			Chr7.g22982
Chr3.g08771			Chr6.g19917			Chr8.g23319
Chr10.g30313			Chr9.g26961			Chr2.g05256
Chr12.g34921			Chr1.g03361			Chr15.g41012
Chr4.g11146			Chr8.g23437			Chr13.g38135
Chr2.g04736			Chr10.g30620			Chr14.g39409
Chr14.g39946			Chr1.g00725			Chr15.g42074
Chr9.g26825			Chr18.g46492			Chr17.g45808
Chr16.g42518			Chr4.g13288			Chr5.g16043
Chr20.g49613			Chr9.g27141			Chr4.g11727
Chr16.g42628			Chr14.g38411			Chr10.g32516
Chr2.g04299			Chr4.g10821			Chr4.g11021
Chr7.g21327			Chr2.g03899			Chr10.g29705
Chr3.g10080			Chr15.g41111			Chr2.g06279
Chr19.g48994			Chr15.g41966			Chr4.g11537
Chr7.g21940			Chr17.g44937			Chr3.g07309
Chr2.g05797			Chr17.g44398			Chr9.g27329
Chr5.g15962			Chr16.g43268			Chr1.g02635
Chr1.g01013			Chr15.g41938			Chr1.g02700
Chr11.g33971			Chr4.g12208			Chr6.g18689
Chr10.g32752			Chr19.g49166			Chr1.g02652
Chr15.g40657			Chr3.g07495			Chr7.g23037
Chr20.g49503			Chr1.g02217			Chr2.g06168
Chr12.g35681			Chr9.g28416			Chr2.g06027
Chr1.g00468			Chr14.g39088			Chr5.g17087
Chr11.g34107			Chr2.g04029			Chr7.g22943
Chr10.g32652			Chr1.g01866			Chr5.g15846
Chr9.g28851			Chr13.g36661			Chr15.g41596
Chr8.g24445			Chr9.g27760			Chr16.g42630
Chr6.g18690			Chr19.g48775			Chr20.g49576
Chr16.g43320			Chr6.g20485			Chr13.g38042
Chr13.g37294			Chr1.g00066			Chr6.g20185
Chr8.g23406			Chr14.g38520			Chr11.g34119
Chr10.g31234			Chr7.g21169			Chr1.g01085
Chr4.g12559			Chr14.g38933			Chr5.g16408
Chr6.g20608			Chr7.g21209			Chr4.g11884
Chr9.g28435			Chr1.g02453			Chr5.g16855
Chr3.g10325			Chr5.g14873			Chr3.g08455
Chr8.g23325			Chr2.g05847			Chr4.g13531
Chr16.g43915			Chr5.g14636			Chr7.g21852
Chr3.g07493			Chr9.g25748			Chr16.g43510
Chr1.g00091			Chr6.g17971			Chr10.g31841
Chr13.g36681			Chr4.g13779			Chr4.g12423
Chr16.g42550			Chr9.g25747			Chr12.g35940
Chr6.g20533			Chr9.g26254			Chr5.g16121
Chr6.g19029			Chr15.g41958			Chr11.g33660
Chr15.g40603			Chr6.g18782			Chr1.g00320
Chr15.g42094			Chr11.g33913			Chr14.g39938
Chr5.g14967			Chr13.g37302			Chr8.g25407
Chr9.g28763			Chr10.g29762			Chr9.g27432
Chr7.g22028			Chr8.g24535			Chr2.g05172
Chr12.g35733			Chr17.g45174			Chr8.g24171
Chr1.g01200			Chr8.g25040			Chr17.g45223
Chr11.g34079			Chr12.g35468			Chr1.g02125
Chr16.g43251			Chr8.g24729			Chr19.g48453
Chr15.g40484			Chr5.g14573			Chr3.g08602
Chr3.g08103			Chr19.g48526			Chr16.g42514
Chr19.g47930			Chr8.g24148			Chr1.g00764
Chr13.g36381			Chr8.g23441			Chr9.g29105
Chr19.g48473			Chr5.g14712			Chr9.g29018
Chr5.g15044			Chr3.g06916			Chr1.g01804
Chr5.g16100			Chr2.g05152			Chr15.g40395
Chr10.g32832			Chr13.g37988			Chr4.g10972
Chr6.g19631			Chr11.g33497			Chr11.g34324
Chr18.g47307			Chr3.g09687			Chr10.g32373
Chr7.g22757			Chr16.g43979			Chr10.g32931
Chr4.g13399			Chr16.g44171			Chr1.g01316
Chr10.g29645			Chr9.g29131			Chr10.g31062
Chr11.g34225			Chr12.g35238			Chr19.g49174
Chr12.g35476			Chr5.g14790			Chr8.g24391
Chr10.g33350			Chr9.g28520			Chr14.g39588
Chr12.g35761			Chr13.g36907			Chr5.g14548
Chr13.g37730			Chr3.g10221			Chr1.g01268
Chr6.g20534			Chr15.g41282			Chr5.g15469
Chr2.g04411			Chr6.g18696			Chr2.g05663
Chr9.g27439			Chr9.g27025			Chr17.g46033
Chr6.g17753			Chr5.g17401			Chr1.g02691
Chr3.g10492			Chr7.g20866			Chr6.g20296
Chr20.g49368			Chr14.g40105			Chr7.g22947
Chr4.g12282			Chr17.g45775			Chr2.g04153
Chr6.g18215			Chr9.g28594			Chr13.g36362
Chr12.g35102			Chr5.g17193			Chr3.g09951
Chr3.g08906			Chr15.g42195			Chr3.g09226
Chr8.g25090			Chr9.g26647			Chr13.g37141
Chr1.g02457			Chr9.g27911			Chr5.g15698
Chr4.g12806			Chr1.g01630			Chr9.g28045
scaffold13.g36091			Chr12.g35701			Chr19.g48978
Chr6.g17567			Chr13.g36162			Chr9.g26012
Chr15.g40559			Chr16.g42483			Chr5.g15575
Chr10.g29851			Chr13.g36470			Chr7.g21734
Chr3.g08398			Chr16.g43907			Chr1.g03228
Chr3.g07149			Chr15.g40662			Chr4.g11675
Chr8.g24658			Chr11.g33866			Chr2.g04140
Chr7.g21100			Chr10.g32185			Chr9.g26384
Chr13.g37586			Chr2.g04721			Chr5.g14989
Chr7.g22516			Chr14.g40082			Chr12.g35103
Chr14.g39622			Chr8.g24649			Chr14.g39629
			Chr5.g15560			Chr6.g20614
			Chr18.g47578			Chr9.g26129
			Chr6.g18162			Chr2.g05639
			Chr14.g39300			Chr4.g13753
			Chr2.g05883			Chr16.g42478
			Chr8.g24035			Chr16.g43164
			Chr3.g07118			Chr14.g38276
			Chr8.g24278			Chr5.g14476
			Chr5.g14992			Chr3.g06944
			Chr14.g38195			Chr10.g31342
			Chr9.g28687			Chr16.g44195
			Chr7.g21376			Chr10.g30947
			Chr15.g40694			Chr6.g20019
			Chr12.g35663			Chr15.g40514
			Chr2.g06166			Chr4.g13921
			Chr7.g21195			Chr8.g24019
			Chr14.g38524			Chr8.g25010
			Chr1.g03360			Chr3.g09734
			Chr13.g37225			Chr5.g15631
			Chr14.g39671			Chr9.g26883
			Chr15.g41302			Chr9.g26732
			Chr13.g36539			Chr1.g01241
			Chr7.g21869			Chr3.g09137
			Chr19.g49164			Chr19.g48499
			Chr7.g22381			Chr4.g12874
			Chr1.g01878			Chr10.g30483
			Chr6.g20319			Chr10.g30870
			Chr19.g47941			Chr13.g36634
			Chr5.g15065			Chr13.g36591
			Chr17.g44834			Chr3.g09990
			Chr2.g05005			Chr6.g20603
			Chr5.g17420			Chr3.g08603
			Chr9.g26611			Chr8.g23664
			Chr10.g30342			Chr9.g29089
			Chr3.g09600			Chr10.g31179
			Chr10.g30644			Chr6.g18252
			Chr9.g29122			Chr1.g00756
			Chr2.g06327			Chr18.g46279
			Chr2.g04320			Chr12.g35152
			Chr6.g19318			Chr4.g11562
			Chr10.g32662			Chr14.g38956
			Chr10.g33277			Chr6.g17677
			Chr9.g26332			Chr5.g15057
			Chr12.g34745			Chr5.g14307
			Chr4.g11396			Chr4.g12031
			Chr9.g25586			Chr8.g25321
			Chr2.g05175			Chr1.g03313
			Chr3.g07382			Chr8.g24525
			Chr1.g01080			Chr16.g42694
			Chr6.g19663			Chr19.g49132
			Chr14.g39915			Chr3.g10390
			Chr11.g33705			Chr5.g14935
			Chr10.g33096			Chr9.g26338
			Chr5.g15706			Chr10.g31202
			Chr10.g31748			Chr1.g02629
			Chr3.g07390			Chr7.g21672
			Chr4.g12748			Chr14.g39052
			Chr18.g47427			Chr6.g19138
			Chr7.g22338			Chr2.g03549
			Chr16.g43274			Chr13.g37806
			Chr2.g05178			Chr14.g38830
			Chr2.g04441			Chr13.g36466
			Chr8.g23973			Chr20.g49291
			Chr8.g25240			Chr12.g35332
			Chr8.g23506			Chr2.g04446
			Chr4.g11442			Chr4.g11997
			Chr5.g15042			Chr4.g10657
			Chr5.g15721			Chr3.g09152
			Chr7.g21895			Chr7.g22531
			Chr14.g38288			Chr10.g32219
			Chr5.g16742			Chr8.g23478
			Chr9.g27988			Chr9.g26784
			Chr13.g37732			Chr5.g16072
			Chr10.g32533			Chr9.g29193
			Chr9.g28986			Chr16.g42843
			Chr15.g41360			Chr11.g34675
			Chr10.g29753			Chr10.g32959
			Chr9.g26288			Chr12.g35276
			Chr5.g15561			Chr13.g37262
			Chr4.g10580			Chr19.g48875
			Chr10.g32475			Chr8.g23512
			Chr7.g22363			Chr16.g43688
			Chr1.g00715			Chr4.g12316
			Chr4.g12294			Chr4.g10598
			Chr1.g02621			Chr2.g04270
			Chr7.g21654			Chr3.g10097
			Chr7.g22766			Chr9.g28685
			Chr4.g11892			Chr8.g25378
			Chr9.g29049			Chr3.g09908
			Chr4.g11406			Chr3.g09034
			Chr9.g28834			Chr15.g40565
			Chr18.g47651			Chr9.g27797
			Chr4.g13219			Chr3.g09621
			Chr15.g41896			Chr12.g36063
			Chr20.g49438			Chr6.g20760
			Chr10.g31903			Chr3.g09473
			Chr13.g36281			Chr20.g50268
			Chr1.g02063			Chr6.g17816
			Chr16.g44039			Chr1.g01422
			Chr4.g10791			Chr19.g48929
			Chr18.g46934			Chr13.g37535
			Chr3.g09660			Chr19.g48218
			Chr16.g43551			Chr13.g36180
			Chr5.g16998			Chr1.g01290
			Chr14.g39506			Chr2.g04720
			Chr18.g46637			Chr14.g39001
			Chr4.g11166			Chr2.g05824
			Chr6.g20317			Chr14.g39002
			Chr6.g18907			Chr4.g13532
			Chr8.g23943			Chr3.g09674
			Chr4.g12470			Chr9.g26493
			Chr6.g19931			Chr11.g33540
			Chr2.g03963			Chr2.g06174
			Chr10.g31267			Chr9.g28106
			Chr2.g05790			Chr3.g08449
			Chr5.g15304			Chr7.g21702
			Chr18.g46476			Chr10.g31462
			Chr6.g17845			Chr8.g23413
			Chr3.g10432			Chr9.g27857
			Chr7.g22695			Chr8.g24170
			Chr1.g01231			Chr10.g31767
			Chr20.g49955			Chr3.g07322
			Chr12.g35221			Chr7.g22638
			Chr17.g45245			Chr10.g32402
			Chr3.g09713			Chr5.g15007
			Chr1.g02148			Chr4.g11163
			Chr5.g14658			Chr10.g30058
			Chr10.g31644			Chr16.g43559
			Chr3.g08989			Chr4.g11235
			Chr2.g06434			Chr6.g20022
			Chr10.g30323			Chr15.g41993
			Chr4.g10558			Chr4.g10618
			Chr2.g03418			Chr1.g01361
			Chr12.g36039			Chr3.g07481
			Chr4.g12147			Chr16.g42256
			Chr2.g06632			Chr7.g21779
			Chr6.g19794			Chr7.g22580
			Chr15.g41443			Chr3.g08779
			Chr6.g20032			Chr3.g07109
			Chr9.g28557			Chr17.g45472
			Chr18.g46372			Chr4.g13451
			Chr1.g01720			Chr5.g15704
			Chr6.g20580			Chr4.g11204
			Chr2.g05750			Chr6.g20237
			Chr18.g46096			Chr15.g40782
			Chr8.g24059			Chr15.g42153
			Chr8.g24858			Chr9.g28794
			Chr6.g18137			Chr10.g33349
			Chr1.g02826			Chr6.g18890
			Chr5.g14254			Chr16.g43872
			Chr10.g32840			Chr9.g29254
			Chr4.g10557			Chr2.g06808
			Chr3.g07285			Chr6.g20020
			Chr4.g10815			Chr11.g33970
			Chr10.g30428			Chr16.g42570
			Chr4.g12366			Chr9.g25845
			Chr14.g38301			Chr7.g23020
			Chr4.g12275			Chr1.g00209
			Chr4.g13876			Chr1.g02437
			Chr3.g08561			Chr18.g47235
			Chr5.g16031			Chr4.g13367
			Chr3.g10393			Chr16.g43786
			Chr1.g00644			Chr8.g25280
			Chr9.g27142			Chr16.g42447
			Chr2.g04572			Chr9.g26130
			Chr5.g14820			Chr2.g05215
			Chr8.g24685			Chr9.g26811
			Chr9.g28809			Chr14.g39031
			Chr4.g13328			Chr3.g09643
			Chr14.g39162			Chr7.g21930
			Chr5.g14737			Chr19.g48693
			Chr19.g49004			Chr15.g40975
			Chr17.g45321			Chr5.g14774
			Chr2.g04992			Chr20.g49793
			Chr10.g30103			Chr7.g22497
			Chr2.g05578			Chr18.g47010
			Chr2.g04930			Chr9.g28254
			Chr6.g17958			Chr18.g47333
			Chr2.g03852			Chr6.g17547
			Chr4.g12801			Chr19.g48920
			Chr2.g03955			Chr17.g44583
			Chr11.g33914			Chr14.g39412
			Chr20.g50320			Chr3.g09547
			Chr3.g08492			Chr16.g44155
			Chr4.g12937			Chr16.g42963
			Chr5.g15121			Chr14.g39741
			Chr16.g43910			Chr3.g09945
			Chr2.g03637			Chr3.g09199
			Chr8.g24069			Chr8.g23501
			Chr4.g12336			Chr15.g40617
			Chr5.g14160			Chr9.g28971
			Chr5.g14365			Chr9.g29316
			Chr9.g25552			Chr13.g38006
			Chr14.g38371			Chr6.g17883
			Chr9.g26546			Chr4.g13980
			Chr10.g31299			Chr4.g13634
			Chr9.g25716			Chr3.g10411
			Chr1.g00932			Chr9.g26839
			Chr16.g43380			Chr16.g42513
			Chr3.g07846			Chr5.g15356
			Chr5.g14936			Chr14.g39048
			Chr3.g09573			Chr14.g39426
			Chr11.g34347			Chr4.g12084
			Chr8.g23823			Chr9.g28987
			Chr8.g24067			Chr4.g13336
			Chr20.g49465			Chr3.g06981
			Chr3.g09305			Chr19.g48640
			Chr13.g36184			Chr18.g46721
			Chr3.g08968			Chr19.g48222
			Chr11.g33886			Chr3.g09485
			Chr11.g33905			Chr1.g00811
			Chr5.g15399			Chr5.g15338
			Chr3.g09240			Chr10.g32808
			Chr9.g26324			Chr16.g43564
			Chr2.g06544			Chr9.g25610
			Chr8.g23476			Chr5.g16306
			Chr4.g13030			Chr18.g47247
			Chr13.g37837			Chr2.g04193
			Chr4.g11671			Chr19.g49192
			Chr3.g09488			Chr3.g10102
			Chr4.g10742			Chr1.g00695
			Chr17.g44343			Chr6.g18146
			Chr5.g16422			Chr9.g28010
			Chr18.g47686			Chr15.g41714
			Chr2.g04734			Chr6.g18671
			Chr15.g41319			Chr19.g49106
			Chr9.g26871			Chr4.g11044
			Chr12.g35744			Chr16.g42732
			Chr4.g10745			Chr6.g18572
			Chr15.g42109			Chr19.g49076
			Chr2.g03678			Chr2.g03437
			Chr1.g03187			Chr2.g05524
			Chr3.g08260			Chr17.g44842
			Chr5.g17444			Chr4.g10763
			Chr18.g47124			Chr3.g07191
			Chr12.g35853			Chr8.g23717
			Chr14.g39749			Chr9.g26720
			Chr6.g18510			Chr10.g31730
			Chr11.g34504			Chr10.g30125
			Chr2.g03598			Chr1.g00114
			Chr10.g31835			Chr9.g29337
			Chr17.g44438			Chr18.g47691
			Chr3.g09105			Chr9.g26278
			Chr17.g44485			Chr4.g12918
			Chr2.g06447			Chr6.g20246
			Chr13.g36858			Chr16.g43504
			Chr3.g09338			Chr11.g33468
			Chr3.g08411			Chr10.g31572
			Chr8.g24567			Chr7.g21926
			Chr8.g23656			Chr15.g40499
			Chr1.g01004			Chr8.g24405
			Chr3.g07337			Chr4.g11780
			Chr10.g31466			Chr9.g28506
			Chr5.g16459			Chr18.g46636
			Chr1.g00787
			Chr20.g50067
			Chr16.g42383
			Chr18.g47730
			Chr5.g14882
			Chr8.g24273
			Chr9.g27091
			Chr4.g10683
			Chr4.g13409
			Chr1.g02893
			Chr15.g41963
			Chr4.g11915
			Chr1.g00421
			Chr10.g32070
			Chr16.g43297
			Chr14.g38328
			Chr4.g12843
			Chr10.g32569
			Chr7.g21953
			Chr9.g27312
			Chr12.g35898
			Chr9.g27147
			Chr7.g22774
			Chr1.g02190
			Chr1.g00963
			Chr2.g05604
			Chr15.g40582
			Chr9.g27793
			Chr16.g43345
			Chr14.g39422
			Chr1.g03095
			Chr1.g02588
			Chr8.g25008
			Chr2.g05108
			Chr7.g22184
			Chr3.g08702
			Chr9.g28725
			Chr11.g34452
			Chr16.g42425
			Chr20.g49946
			Chr20.g49864
			Chr8.g24688
			Chr18.g46192
			Chr1.g02216
			Chr5.g15002
			Chr16.g43943
			Chr10.g31002
			Chr1.g02499
			Chr6.g17835
			Chr6.g18309
			Chr13.g37788
			Chr17.g46010
			Chr7.g22498
			Chr4.g11860
			Chr2.g05406
			Chr14.g39350
			Chr3.g09801
			Chr16.g42909
			Chr2.g05554
			Chr1.g02620
			Chr13.g37031
			Chr7.g21157
			Chr3.g09773
			Chr7.g21138
			Chr4.g12783
			Chr15.g41006
			Chr19.g48004
			Chr14.g39324
			Chr16.g44041
			Chr14.g39416
			Chr1.g01133
			Chr11.g34515
			Chr4.g12622
			Chr6.g18295
			Chr12.g35258
			Chr12.g35248
			Chr10.g31566
			Chr15.g40422
			Chr3.g08823
			Chr16.g42419
			Chr9.g25677
			Chr19.g48223
			Chr17.g46035
			Chr6.g20808
			Chr5.g16954
			Chr12.g35587
			Chr6.g19704
			Chr6.g18131
			Chr2.g03677
			Chr15.g41713
			Chr18.g47694
			Chr3.g09768
			Chr10.g31452
			Chr8.g24929
			Chr10.g33279
			Chr6.g19655
			Chr4.g13831
			Chr16.g43994
			Chr3.g09599
			Chr14.g39675
			Chr3.g07578
			Chr2.g06588
			Chr9.g26202
			Chr20.g49547
			Chr7.g22882
			Chr4.g12479
			Chr6.g19236
			Chr9.g28587
			Chr14.g38232
			Chr13.g37668
			Chr14.g39302
			Chr1.g01448
			Chr3.g08560
			Chr4.g12965
			Chr16.g44037
			Chr3.g07438
			Chr11.g33991
			Chr4.g11901
			Chr18.g46211
			Chr19.g48817
			Chr19.g48639
			Chr4.g10760
			Chr1.g00574
			Chr6.g18686
			Chr6.g19485
			Chr3.g09038
			Chr10.g30802
			Chr8.g24570
			Chr10.g33085
			Chr7.g21080
			Chr7.g23071
			Chr11.g33856
			Chr13.g37371
			Chr7.g21165
			Chr6.g20734
			Chr4.g10499
			Chr6.g17874
			Chr1.g01509
			Chr13.g36286
			Chr3.g07892
			Chr9.g28864
			Chr9.g27822
			Chr1.g01230
			Chr8.g23936
			Chr3.g09840
			Chr13.g36658
			Chr4.g12859
			Chr15.g40770
			Chr5.g17278
			Chr13.g36854
			Chr10.g31198
			Chr10.g31807
			Chr4.g10858
			Chr6.g19250
			Chr10.g32588
			Chr6.g18393
			Chr1.g03314
			Chr10.g32458
			Chr7.g21660
			Chr4.g13594
			Chr14.g39418
			Chr10.g33335
			Chr6.g19548
			Chr1.g01991
			Chr4.g11387
			Chr14.g39641
			Chr13.g37454
			Chr13.g36183
			Chr16.g44090
			Chr10.g32793
			Chr5.g14977
			Chr10.g32847
			Chr17.g44541
			Chr7.g20921
			Chr11.g33718
			Chr9.g28459
			Chr19.g48823
			Chr10.g29604
			Chr4.g12303
			Chr10.g31852
			Chr2.g06258
			Chr17.g46025
			Chr5.g15041
			Chr18.g47219
			Chr6.g17804
			Chr6.g18721
			Chr17.g45210
			Chr5.g14732
			Chr16.g44044
			Chr6.g18229
			Chr13.g36910
			Chr3.g09388
			Chr4.g13529
			Chr9.g29433
			Chr3.g09481
			Chr1.g01132
			Chr13.g38140
			Chr19.g48694
			Chr10.g31843
			Chr8.g24931
			Chr14.g40069
			Chr1.g02266
			Chr3.g07168
			Chr4.g11556
			Chr13.g37481
			Chr6.g19906
			Chr2.g04659
			Chr3.g09966
			Chr1.g01737
			Chr14.g40050
			Chr7.g22674
			Chr4.g14097
			Chr2.g06440
			Chr9.g25454
			Chr6.g17701
			Chr1.g01713
			Chr16.g43941
			Chr3.g07740
			Chr1.g01304
			Chr8.g25145
			Chr12.g35573
			Chr18.g47038
			Chr11.g33729
			Chr2.g03931
			Chr6.g19682
			Chr6.g20817
			Chr10.g31323
			Chr10.g30683
			Chr18.g46891
			Chr19.g48879
			Chr17.g44418
			Chr3.g08071
			Chr2.g06382
			Chr20.g49246
			Chr13.g36776
			Chr10.g31325
			Chr1.g01814
			Chr10.g30621
			Chr11.g34631
			Chr17.g45399
			Chr2.g05460
			Chr16.g42418
			Chr4.g12784
			Chr6.g19084
			Chr1.g02189
			Chr19.g48116
			Chr10.g31434
			Chr9.g28579
			Chr14.g39803
			Chr19.g48542
			Chr20.g50410
			Chr7.g21981
			Chr14.g39508
			Chr4.g10982
			Chr2.g04524
			Chr17.g45475
			Chr6.g18712
			Chr11.g34297
			Chr14.g38952
			Chr1.g01037
			Chr3.g06912
			Chr1.g01095
			Chr3.g07209
			Chr6.g19016
			Chr18.g46638
			Chr7.g22628
			Chr2.g04750
			Chr13.g36619
			Chr6.g18005
			Chr1.g02038
			Chr18.g46481
			Chr5.g14529
			Chr1.g02164
			Chr5.g15215
			Chr11.g33736
			Chr12.g34913
			Chr3.g07931
			Chr10.g29903
			Chr16.g43569
			Chr17.g45685
			Chr10.g31287
			Chr10.g32442
			Chr4.g12271
			Chr8.g24878
			Chr19.g49107
			Chr10.g30317
			Chr17.g45272
			Chr20.g49546
			Chr3.g08790
			Chr3.g10363
			Chr6.g19492
			Chr7.g22040
			Chr5.g16524
			Chr14.g40191
			Chr12.g35860
			Chr9.g25945
			Chr3.g09268
			Chr10.g32856
			Chr13.g36630
			Chr5.g15624
			Chr14.g38762
			Chr9.g27277
			Chr2.g03954
			Chr5.g16312
			Chr1.g02022
			Chr12.g35063
			Chr9.g27045
			Chr9.g26164
			Chr3.g07181
			Chr3.g08714
			Chr19.g48496
			Chr16.g42809
			Chr13.g36498
			Chr4.g12010
			Chr18.g47751
			Chr14.g38519
			Chr2.g04778
			Chr11.g34183
			Chr3.g09742
			Chr10.g31892
			Chr10.g30692
			Chr15.g41670
			Chr1.g00041
			Chr5.g15102
			Chr9.g25812
			Chr13.g36156
			Chr13.g37496
			Chr2.g04405
			Chr10.g29488
			Chr7.g21743
			Chr1.g02531
			Chr13.g36280
			Chr10.g32560
			Chr14.g39403
			Chr7.g21004
			Chr7.g20952
			Chr4.g14009
			Chr20.g49466
			Chr6.g17957
			Chr19.g48224
			Chr7.g22255
			Chr13.g36526
			Chr20.g49849
			Chr8.g23977
			Chr9.g27108
			Chr5.g16171
			Chr1.g01307
			Chr1.g02622
			Chr14.g38857
			Chr4.g13472
			Chr8.g23528
			Chr8.g23284
			Chr3.g10401
			Chr20.g49324
			Chr16.g42427
			Chr5.g14183
			Chr6.g19168
			Chr3.g08413
			Chr3.g07884
			Chr18.g46560
			Chr18.g46697
			Chr9.g26029
			Chr11.g34514
			Chr6.g20416
			Chr3.g08972
			Chr3.g08970
			Chr18.g46234
			Chr4.g12938
			Chr16.g43323
			Chr10.g31478
			Chr19.g49130
			Chr19.g48885
			Chr12.g34875
			Chr3.g09129
			Chr20.g49992
			Chr3.g10246
			Chr13.g37305
			Chr9.g27973
			Chr4.g11547
			Chr2.g06141
			Chr3.g07890
			Chr19.g47842
			Chr19.g48861
			Chr2.g03927
			Chr10.g30594
			Chr4.g12635
			Chr17.g45449
			Chr10.g32187
			Chr4.g10933
			Chr13.g37064
			Chr6.g20768
			Chr2.g06556
			Chr7.g21535
			Chr18.g47041
			Chr15.g40291
			Chr13.g37679
			Chr8.g23715
			Chr7.g21637
			Chr11.g34645
			Chr7.g22595
			Chr1.g02642
			Chr9.g25714
			Chr15.g41358
			Chr19.g47809
			Chr4.g13038
			Chr9.g25808
			Chr16.g43925
			Chr1.g02997
			Chr6.g18183
			Chr1.g02714
			Chr17.g44648
			Chr4.g12860
			Chr20.g50097
			Chr16.g42875
			Chr1.g02044
			Chr2.g05307
			Chr5.g15302
			Chr6.g18079
			Chr15.g40716
			Chr6.g20280
			Chr9.g26770
			Chr10.g33118
			Chr16.g44209
			Chr7.g22447
			Chr11.g34159
			Chr16.g43705
			Chr2.g05712
			Chr3.g09536
			Chr5.g17166
			Chr3.g08353
			Chr13.g37936
			Chr8.g23141
			Chr6.g19695
			Chr6.g20452
			Chr10.g32011
			Chr14.g38398
			Chr6.g19333
			Chr8.g23373
			Chr6.g20421
			Chr12.g35528
			Chr11.g33612
			Chr15.g42022
			Chr2.g05896
			Chr10.g29719
			Chr10.g31599
			Chr4.g11413
			Chr5.g17230
			Chr7.g21781
			Chr1.g00160
			Chr14.g39750
			Chr15.g42144
			Chr4.g10975
			Chr1.g02080
			Chr11.g34083
			Chr17.g44585
			Chr11.g34378
			Chr13.g37898
			Chr18.g47758
			Chr16.g44162
			Chr14.g39747
			Chr8.g25391
			Chr3.g07749
			Chr1.g01895
			Chr2.g05324
			Chr7.g21516
			Chr1.g03055
			Chr10.g32555
			Chr15.g41602
			Chr1.g02168
			Chr4.g12370
			Chr10.g32044
			Chr7.g22303
			Chr2.g04896
			Chr4.g12941
			Chr9.g29246
			Chr2.g04621
			Chr17.g45502
			Chr1.g00256
			Chr18.g46449
			Chr8.g24606
			Chr2.g05930
			Chr3.g09390
			Chr10.g32454
			Chr5.g14422
			Chr15.g41860
			Chr14.g39748
			Chr6.g20627
			Chr16.g43467
			Chr3.g07830
			Chr12.g35074
			Chr18.g46655
			Chr1.g03110
			Chr19.g48442
			Chr17.g45434
			Chr17.g44797
			Chr16.g44164
			Chr10.g32663
			Chr7.g22481
			Chr3.g07500
			Chr8.g24837
			Chr9.g27629
			Chr18.g47023
			Chr7.g22229
			Chr14.g39674
			Chr18.g47293
			Chr17.g44970
			Chr5.g15348
			Chr14.g39898
			Chr6.g17539
			Chr9.g26291
			Chr7.g22025
			Chr14.g40127
			Chr2.g03794
			Chr6.g18448
			Chr10.g31016
			Chr1.g01238
			Chr4.g12091
			Chr15.g40388
			Chr7.g22566
			Chr9.g25697
			Chr4.g10675
			Chr18.g47541
			Chr16.g42530
			Chr5.g14960
			Chr12.g35202
			Chr8.g23918
			Chr5.g15806
			Chr13.g36959
			Chr6.g20160
			Chr4.g12927
			Chr16.g43902
			Chr8.g25197
			Chr13.g37112
			Chr3.g09730
			Chr3.g07709
			Chr19.g48913
			Chr10.g30088
			Chr5.g16279
			Chr8.g25033
			Chr12.g35356
			Chr1.g02618
			Chr3.g07511
			Chr13.g37162
			Chr13.g36160
			Chr4.g13079
			Chr15.g41139
			Chr11.g33732
			Chr4.g14107
			Chr2.g06400
			Chr20.g50394
			Chr15.g41790
			Chr11.g33930
			Chr8.g23289
			Chr15.g42041
			Chr12.g35035
			Chr3.g07475
			Chr3.g10312
			Chr13.g36880
			Chr10.g30576
			Chr5.g17007
			Chr1.g02300
			Chr1.g01449
			Chr4.g12334
			Chr17.g44711
			Chr18.g47193
			Chr10.g30095
			Chr4.g11144
			Chr5.g15773
			Chr12.g34782
			Chr13.g37568
			Chr1.g02961
			Chr16.g42238
			Chr3.g09757
			Chr8.g23529
			Chr14.g39841
			Chr1.g02440
			Chr10.g31091
			Chr15.g41600
			Chr10.g31774
			Chr13.g36255
			Chr3.g08408
			Chr4.g13590
			Chr14.g38644
			Chr5.g17349
			Chr5.g15347
			Chr5.g15365
			Chr7.g21808
			Chr18.g47224
			Chr8.g23571
			Chr6.g19385
			Chr6.g19936
			Chr15.g41021
			Chr8.g25239
			Chr4.g13972
			Chr5.g17002
			Chr2.g05534
			Chr16.g43157
			Chr3.g08415
			Chr11.g34667
			Chr11.g33994
			Chr7.g21237
			Chr6.g18692
			Chr1.g02755
			Chr7.g23052
			Chr16.g43357
			Chr3.g09965
			Chr9.g28332
			Chr9.g29288
			Chr18.g46585
			Chr20.g50299
			Chr12.g35064
			Chr1.g02958
			Chr4.g11549
			Chr18.g47369
			Chr7.g22799
			Chr8.g24979
			Chr8.g24817
			Chr7.g22127
			Chr12.g35623
			Chr3.g09213
			Chr17.g45588
			Chr19.g47801
			Chr6.g18641
			Chr7.g23004
			Chr15.g41678
			Chr5.g14933
			Chr1.g00427
			Chr9.g26165
			Chr11.g34446
			Chr10.g30403
			Chr1.g00902
			Chr17.g44732
			Chr14.g39240
			Chr16.g44300
			Chr4.g10866
			Chr18.g46575
			Chr7.g21140
			Chr1.g02468
			Chr3.g07700
			Chr13.g36508
			Chr16.g43273
			Chr1.g02822
			Chr16.g43418
			Chr19.g48324
			Chr3.g09044
			Chr1.g02184
			Chr4.g12865
			Chr13.g36323
			Chr3.g10387
			Chr10.g33296
			Chr9.g27427
			Chr2.g06598
			Chr2.g06829
			Chr5.g16941
			Chr4.g13182
			Chr13.g38035
			Chr2.g06041
			Chr3.g09927
			Chr18.g46310
			Chr6.g17815
			Chr9.g27327
			Chr13.g38128
			Chr12.g35838
			Chr3.g07509
			Chr6.g19625
			Chr5.g15457
			Chr12.g35981
			Chr6.g20369
			Chr12.g35458
			Chr20.g49756
			Chr8.g25299
			Chr10.g32772
			Chr7.g21058
			Chr4.g11634
			Chr7.g21764
			Chr7.g21742
			Chr5.g15809
			Chr12.g35204
			Chr2.g05189
			Chr5.g14185
			Chr3.g07474
			Chr5.g16866
			Chr20.g49341
			Chr12.g35762
			Chr3.g08619
			Chr10.g32257
			Chr11.g33465
			Chr3.g07801
			Chr2.g04602
			Chr15.g42095
			Chr8.g23862
			Chr18.g46692
			Chr8.g23631
			Chr9.g25991
			Chr9.g26055
			Chr2.g04421
			Chr1.g00489
			Chr19.g48146
			Chr10.g33006
			Chr19.g49095
			Chr3.g09948
			Chr4.g12059
			Chr6.g18563
			Chr2.g04748
			Chr2.g06409
			Chr3.g08514
			Chr14.g38939
			Chr8.g24548
			Chr4.g12902
			Chr14.g38559
			Chr1.g00056
			Chr7.g21092
			Chr20.g49698
			Chr10.g30365
			Chr1.g00583
			Chr8.g24178
			Chr8.g24237
			Chr2.g06728
			Chr15.g42163
			Chr2.g04266
			Chr6.g19068
			Chr5.g14731
			Chr8.g23663
			Chr5.g14841
			Chr9.g26013
			Chr13.g37563
			Chr14.g39966
			Chr10.g30384
			Chr9.g28201
			Chr2.g06261
			Chr10.g29515
			Chr18.g46761
			Chr9.g28194
			Chr18.g47271
			Chr13.g36772
			Chr8.g23818
			Chr4.g10826
			Chr5.g16654
			Chr19.g48882
			Chr1.g02083
			Chr17.g45617
			Chr7.g21358
			Chr7.g22299
			Chr4.g12556
			Chr7.g22780
			Chr12.g35344
			Chr5.g15033
			Chr19.g48360
			Chr1.g01819
			Chr1.g00671
			Chr4.g11625
			Chr9.g27551
			Chr10.g29749
			Chr6.g20520
			Chr4.g14010
			Chr6.g20650
			Chr9.g26734
			Chr10.g32369
			Chr17.g44460
			Chr3.g08981
			Chr11.g33581
			Chr4.g12676
			Chr10.g31539
			Chr11.g34522
			Chr17.g44734
			Chr2.g05650
			Chr6.g17853
			Chr5.g16339
			Chr3.g09879
			Chr5.g16613
			Chr14.g38706
			Chr4.g13298
			Chr19.g48214
			Chr12.g35333
			Chr8.g24971
			Chr2.g04538
			Chr1.g01305
			Chr3.g07607
			Chr9.g28012
			Chr13.g36532
			Chr19.g48957
			Chr19.g48593
			Chr9.g28631
			Chr11.g33868
			Chr6.g20531
			Chr10.g32583
			Chr1.g03077
			Chr2.g05467
			Chr19.g48267
			Chr10.g32347
			Chr3.g09108
			Chr1.g02532
			Chr14.g39355
			Chr7.g21326
			Chr2.g05465
			Chr3.g07218
			Chr10.g30270
			Chr12.g35335
			Chr1.g02493
			Chr7.g21661
			Chr20.g49570
			Chr17.g45385
			Chr5.g15639
			Chr13.g37468
			Chr8.g23438
			Chr5.g16327
			Chr9.g27989
			Chr4.g12980
			Chr1.g01621
			Chr2.g05483
			Chr7.g21682
			Chr2.g05211
			Chr8.g25196
			Chr3.g09822
			Chr16.g44050
			Chr11.g33855
			Chr5.g14747
			Chr10.g30031
			Chr4.g12517
			Chr2.g04808
			Chr9.g29084
			Chr1.g01760
			Chr4.g12178
			Chr1.g02830

## Sheet: overlap in 2 group
The Gene list of Venn diagram
Common elements in "TCvsSC" and "TEvsSE":					Common elements in "TEvsSE" and "SEvsSC":					Common elements in "SEvsSC" and "TEvsTC":					Common elements in "TEvsSE" and "TEvsTC":					Common elements in "TCvsSC" and "SEvsSC":
Chr9.g29407					Chr4.g13732					Chr2.g05566					Chr7.g22258					Chr4.g12729
Chr6.g17478					Chr1.g02738					Chr2.g05565					Chr8.g24529					Chr10.g29902
Chr15.g40626					Chr13.g36832					Chr4.g13139					Chr4.g12818					Chr13.g37716
Chr16.g43411					Chr2.g04191					Chr4.g11578					Chr7.g21573					Chr20.g49290
Chr8.g23498					Chr5.g17006					Chr13.g38143					Chr5.g16346					Chr2.g04605
Chr6.g20492					Chr2.g05153					Chr16.g43416					Chr6.g20585					Chr6.g19454
Chr3.g10450					Chr7.g21803					Chr5.g15681					Chr6.g17590					Chr8.g24112
Chr4.g12202					Chr3.g07435					Chr12.g34794					Chr4.g11411					Chr16.g44144
Chr8.g25254										Chr6.g19011					Chr1.g03350					Chr4.g12728
Chr19.g49178										Chr5.g16165					Chr8.g24435					Chr6.g20664
Chr5.g16003										Chr8.g25324					Chr20.g50370					Chr3.g07768
Chr13.g37086										Chr18.g46557					Chr4.g13475					Chr9.g25900
Chr2.g03866										Chr6.g18710					Chr5.g14299					Chr1.g02817
Chr11.g34576										Chr7.g20933					Chr9.g26706					Chr17.g44655
Chr4.g11099										Chr16.g42446					Chr1.g00155					Chr13.g36463
Chr6.g20261										Chr4.g10616					Chr10.g31982					Chr10.g32726
Chr8.g24604										Chr1.g00330					Chr6.g18697					Chr1.g02901
Chr19.g49179										Chr15.g40860					Chr3.g10234					Chr6.g18552
Chr15.g41383										Chr13.g38164					Chr2.g06793					Chr1.g02323
Chr4.g11098										Chr18.g46108					Chr17.g44818					Chr3.g09273
Chr13.g37993										Chr4.g13380					Chr9.g29317					Chr13.g36902
Chr14.g39985										Chr18.g46253					Chr2.g04257					Chr2.g03519
Chr6.g18805										Chr7.g22861					Chr7.g22809					Chr9.g28148
Chr1.g00519										Chr8.g23415					Chr12.g35772					Chr2.g04513
Chr5.g15472										Chr2.g05838					Chr5.g15332					Chr10.g31440
Chr15.g41303										Chr2.g03758					Chr7.g21913					Chr17.g45090
Chr1.g01394										Chr10.g30107					Chr12.g36055					Chr5.g16324
Chr9.g27685										Chr17.g45028					Chr3.g09521					Chr5.g17307
Chr15.g40534										Chr7.g22162					Chr6.g20708					Chr3.g09680
Chr15.g40636										Chr1.g00778					Chr6.g18632					Chr15.g41978
Chr3.g08322										Chr13.g36549					Chr5.g14252					Chr2.g04600
Chr15.g40627										Chr14.g38469					Chr4.g10847					Chr9.g27768
Chr3.g10445										Chr8.g23403					Chr10.g29813					Chr12.g34769
Chr7.g22913										Chr14.g38640					Chr6.g19128					Chr1.g02193
Chr8.g25331										Chr6.g17983					Chr5.g15214					Chr16.g43608
Chr20.g49923										Chr4.g13281					Chr20.g50029					Chr5.g16404
Chr11.g34259										Chr10.g30743					Chr10.g33365					Chr8.g24367
Chr2.g05539										Chr9.g27383					Chr4.g10916					Chr1.g02814
Chr6.g18839										Chr10.g32787					Chr9.g26101					Chr9.g25482
Chr9.g29247										Chr14.g39999					Chr2.g04627					Chr17.g45156
Chr16.g43756										Chr2.g03980					Chr10.g30516					Chr5.g15814
Chr20.g49400										Chr8.g25108					Chr16.g43585					Chr3.g07340
Chr1.g01393										Chr1.g01770					Chr9.g29121					Chr9.g26088
Chr4.g11395										Chr3.g09082					Chr2.g06070					Chr16.g42769
Chr6.g18634										Chr9.g27379					Chr4.g12551					Chr8.g24319
Chr16.g44115										Chr9.g26673					Chr7.g21301					Chr3.g09194
Chr15.g41874										Chr20.g49910					Chr9.g28454					Chr9.g28270
Chr6.g18135										Chr10.g31357					Chr4.g13162					Chr7.g21838
Chr17.g44677										Chr15.g41719					Chr9.g26085					Chr10.g31588
Chr10.g32290										Chr4.g13795					Chr13.g37298					Chr15.g42113
Chr3.g08837										Chr18.g46285					Chr16.g44251					Chr11.g33421
Chr2.g05837										Chr2.g06266					Chr6.g19991					Chr8.g25107
Chr16.g42540										Chr2.g05455					Chr15.g42018					Chr6.g18909
Chr15.g41283										Chr3.g08864					Chr11.g34669					Chr20.g49615
Chr18.g47552										Chr1.g01425					Chr7.g21565					Chr17.g45194
Chr3.g08241															Chr11.g33867					Chr2.g06357
Chr13.g38076															Chr18.g47702					Chr5.g15530
Chr3.g08862															Chr10.g29965					Chr20.g49852
Chr1.g01568															Chr11.g34397					Chr18.g46467
Chr3.g07738															Chr17.g44824					Chr5.g14468
Chr6.g19094															Chr3.g07496					Chr13.g36719
Chr1.g02737															Chr2.g05357					Chr14.g38701
Chr19.g48538															Chr17.g46024					Chr15.g40650
Chr10.g29523															Chr10.g29447					Chr8.g24991
Chr18.g46768															Chr13.g37759					Chr16.g43303
Chr7.g21549															Chr10.g32692					Chr11.g34222
Chr16.g43917															Chr3.g08815					Chr10.g29761
Chr13.g36188															Chr17.g45412					Chr5.g16128
Chr1.g01378															Chr8.g24531					Chr9.g28757
Chr3.g08416															Chr10.g32233					Chr2.g03934
Chr17.g44531															Chr9.g28701					Chr2.g05724
Chr15.g41301															Chr3.g08080					Chr15.g40928
Chr6.g17872															Chr8.g24434					Chr7.g21865
Chr5.g15353															Chr1.g01298					Chr11.g33692
Chr2.g06796															Chr10.g30042					Chr12.g35343
Chr4.g13212															Chr10.g29496					Chr2.g06396
Chr2.g06288															Chr8.g25322					Chr15.g41998
Chr18.g46225															Chr5.g16812					Chr4.g11260
Chr7.g21456															Chr8.g25346					Chr6.g19556
Chr1.g01584															Chr7.g22261					Chr4.g14109
Chr15.g41495															Chr14.g39765					Chr10.g32645
Chr17.g45557															Chr9.g26962					Chr19.g48644
Chr8.g24974															Chr15.g41706					Chr20.g49358
Chr11.g34190															Chr8.g24197					Chr9.g28541
Chr16.g42472															Chr2.g05077					Chr7.g22718
Chr1.g01981															Chr10.g31409					Chr7.g22256
Chr17.g45018															Chr13.g37444					Chr5.g15269
Chr5.g17449															Chr8.g24070					Chr2.g04591
Chr2.g06156															Chr10.g31997					Chr16.g43640
Chr13.g36848															Chr19.g48964					Chr9.g28963
Chr1.g02090															Chr9.g28327					Chr17.g45530
Chr7.g21650															Chr11.g34686					Chr9.g27656
Chr20.g49735															Chr9.g27140					Chr18.g47468
Chr1.g03341															Chr14.g38252					Chr7.g21909
Chr6.g18685															Chr17.g44878					Chr4.g13728
Chr9.g26302															Chr10.g33242					Chr4.g11238
Chr15.g40587															Chr9.g28572					Chr3.g07154
Chr10.g31093															Chr3.g07229					Chr9.g29067
Chr15.g41559															Chr5.g15555					Chr10.g31181
Chr20.g49384															Chr5.g15375					Chr13.g37887
Chr19.g49109															Chr6.g18759					Chr17.g45157
Chr15.g40893															Chr11.g33739					Chr10.g30021
Chr2.g04273															Chr10.g31196					Chr3.g09590
Chr8.g24016															Chr12.g35532					Chr20.g49991
Chr8.g25408															Chr18.g46864					Chr6.g19479
Chr16.g42958															Chr11.g34479					Chr6.g19697
Chr5.g15373															Chr7.g21716					Chr5.g14499
Chr19.g49206															Chr19.g48174					Chr2.g05925
Chr1.g02091															Chr9.g27122					Chr3.g07947
Chr19.g49205															Chr10.g33101					Chr15.g40356
Chr19.g48291															Chr4.g11594					Chr14.g40095
Chr11.g34364															Chr1.g00265
Chr13.g36687															Chr14.g39157
Chr6.g20619															Chr7.g22581
Chr16.g43841															Chr6.g18335
Chr12.g34768															Chr6.g17560
Chr9.g28982															Chr3.g07200
Chr10.g32712															Chr12.g34930
Chr11.g33858															Chr15.g41310
Chr13.g37549															Chr9.g27532
Chr7.g21991															Chr10.g32304
Chr9.g27311															Chr17.g44641
Chr14.g40153															Chr3.g10085
Chr4.g13450															Chr9.g26244
Chr17.g45106															Chr6.g19055
Chr5.g14522															Chr10.g29879
Chr5.g15564															Chr10.g31574
Chr20.g49589															Chr4.g10732
Chr10.g30835															Chr20.g49507
Chr4.g13213															Chr18.g47737
Chr16.g44076															Chr2.g03970
Chr8.g24354															Chr16.g42704
Chr3.g09155															Chr14.g39519
Chr2.g03856															Chr12.g35145
Chr8.g24621															Chr2.g04363
Chr7.g20830															Chr1.g01738
Chr6.g18946															Chr3.g08631
Chr10.g30934															Chr9.g25872
Chr5.g14999															Chr18.g46564
Chr15.g41440															Chr5.g14647
Chr10.g32952															Chr4.g11170
Chr19.g48384															Chr14.g39346
Chr2.g03627															Chr1.g03056
Chr10.g30537															Chr3.g09839
Chr12.g35867															Chr16.g42894
Chr19.g47942															Chr9.g29079
Chr5.g15217															Chr18.g46133
Chr10.g32629															Chr6.g17991
Chr1.g03033															Chr5.g15691
Chr16.g42599															Chr11.g33600
Chr16.g43049															Chr5.g15813
Chr18.g47348															Chr9.g26686
Chr3.g09474															Chr14.g39997
Chr10.g31408															Chr2.g06061
Chr8.g23123															Chr9.g28930
Chr1.g00543															Chr10.g31846
Chr12.g34897															Chr9.g25422
Chr7.g22824															Chr8.g23514
Chr1.g00798															Chr17.g44427
Chr11.g34290															Chr16.g42723
Chr10.g32356															Chr8.g24089
Chr17.g45403															Chr16.g43034
Chr15.g41274															Chr8.g25009
Chr9.g28664															Chr5.g15675
Chr2.g05730															Chr1.g00314
Chr4.g13082															Chr14.g39537
Chr2.g04594															Chr15.g41708
Chr17.g45798															Chr18.g46409
Chr9.g26056															Chr3.g09028
Chr13.g36952															Chr6.g17852
Chr4.g11296															Chr4.g13112
Chr1.g01983															Chr1.g02191
Chr9.g28980															Chr7.g22230
Chr7.g22576															Chr9.g27553
Chr6.g17859															Chr10.g32408
Chr7.g22755															Chr12.g35206
Chr2.g03903															Chr7.g22081
Chr2.g05065															Chr1.g02573
Chr7.g21435															Chr19.g48661
Chr10.g30798															Chr10.g32198
Chr6.g19336															Chr2.g04546
Chr20.g49383															Chr15.g40989
Chr5.g14521															Chr14.g39301
Chr2.g03472															Chr9.g27232
Chr4.g13379															Chr7.g21666
Chr6.g17498															Chr14.g39398
Chr1.g02728															Chr14.g39642
Chr17.g44958															Chr8.g23824
Chr19.g49066															Chr18.g46118
Chr10.g32357															Chr15.g40412
Chr18.g46997															Chr4.g11137
Chr4.g11507
Chr5.g16966
Chr18.g47503
Chr1.g02306
Chr6.g19306
Chr5.g15491
Chr15.g41877
Chr10.g30571
Chr2.g05562
Chr1.g00128
Chr4.g13678
Chr4.g12772
Chr9.g27219
Chr10.g33286
Chr2.g03619
Chr5.g15180
Chr6.g17930
Chr19.g48982
Chr3.g10447
Chr6.g18806
Chr2.g06247
Chr6.g18485
Chr3.g09652
Chr5.g15158
Chr10.g31136
Chr6.g18455
Chr10.g30873
Chr12.g35150
Chr16.g43515
Chr1.g00402
Chr6.g20195
Chr3.g07548
Chr18.g46296
Chr3.g09736
Chr3.g10112
Chr14.g39228
Chr20.g49875
Chr6.g18944
Chr20.g49556
Chr4.g11885
Chr18.g46915
Chr20.g50194
Chr6.g18352
Chr7.g22753
Chr10.g32283
Chr1.g00498
Chr3.g07173
Chr1.g00294
Chr4.g11529
Chr1.g00875
Chr16.g43456
Chr7.g21106
Chr1.g02134
Chr9.g26308
Chr20.g49397
Chr19.g48871
Chr2.g03432
Chr19.g48322
Chr16.g43417
Chr4.g10929
Chr2.g05788
Chr1.g02937
Chr10.g32193
Chr4.g11866
Chr15.g41010
Chr17.g45076
Chr8.g25256
Chr2.g04851
Chr20.g49942
Chr18.g46313
Chr11.g33770
Chr15.g40400
Chr4.g11820
Chr7.g22373
Chr7.g21132
Chr10.g32809
Chr14.g40112
Chr9.g25588
Chr9.g29364
Chr13.g37247
Chr4.g12030
Chr8.g23707
Chr9.g26294
Chr2.g05689

## Sheet: overlap in 3 group
The Gene list of Venn diagram
Common elements in "TCvsSC", "TEvsSE" and "SEvsSC":						Common elements in "TEvsSE", "SEvsSC" and "TEvsTC":						Common elements in "TCvsSC", "TEvsSE" and "TEvsTC":
Chr5.g16364						Chr5.g14285						Chr1.g02041
Chr5.g15611						Chr3.g07268
Chr2.g04399
Chr18.g46524
Chr13.g36956
Chr14.g39303
Chr1.g00150

## Sheet: overlap in 4 group
The Gene list of Venn diagram
Common elements in "TCvsSC", "TEvsSE", "SEvsSC" and "TEvsTC":
Chr5.g16800
Chr3.g09075
